# Supplementary material for: Colocality to Cofunctionality: Eukaryotic Gene Neighborhoods as a Resource for Function Discovery
Source: Mol Biol Evol. 2020 Sep 4;38(2):650–62. doi: 10.1093/molbev/msaa221 (PMC7826186; doi:10.1093/molbev/msaa221)
Supplement: msaa221_Supplementary_Data [file msaa221_supplementary_data.zip]

Archive with 6 entries (5 files):
- msaa221-suppl_data/
- msaa221-suppl_data/SI_Figures.pdf
- msaa221-suppl_data/SI_file1_neighborhood_annotations.xlsx
- msaa221-suppl_data/SI_file2_coexpression.xlsx
- msaa221-suppl_data/SI_file3_Ars.xlsx
- msaa221-suppl_data/SI_file4_MAA.xlsx
