# Supplementary material for: Colocality to Cofunctionality: Eukaryotic Gene Neighborhoods as a Resource for Function Discovery
Source: Mol Biol Evol. 2020 Sep 4;38(2):650–62. doi: 10.1093/molbev/msaa221 (PMC7826186; doi:10.1093/molbev/msaa221)
Supplement: msaa221_Supplementary_Data [file msaa221_supplementary_data.zip › msaa221-suppl_data/SI_file1_neighborhood_annotations.xlsx]

## Sheet: legend
highlighted color	definition
blue	conserved proximal gene
orange	neighborhoods with significant coexpression scores
yellow	method used to detect. 1= conserved proximal genes in min. 4 species (criterium 1), 2= select for genes conserved with streptophyte alga (criterium 2), 3= cooccurring proximal genes (criterium 3).
green	conserved proximal genes identified after manual inspection.
*	cooccuring genes
white	proximal genes but not conserved
"present"	ortholog present in indicated genome but is not proximal to identified neighbors
"absent"	ortholog not identified in indicated genome

## Sheet: full merged list of 317 cluster
Notes	Method neighborhood	Method gene	highlight	Reference chromosome	Phytozome Description (reference gene)	C. reinhardtii	V. carterii	C. zofingiensis	C. subellipsoidea	C. variabilis	Picochlorum SENEW3	B. prasinos	M. pusilla	O. tauri	K. nitens	Manual annotation	Automated Description	GO Names (Blast2GO)	Enzyme Names	Enzyme Codes	Interpro IDS
	1			__________		__________	__________	__________	__________	__________	__________	__________	__________	__________
			4	5855	K14684 - solute carrier family 25 (mitochondrial phosphate transporter), member 23/24/25/41 (SLC25A23S) (1 of 7)	Present	Present	Present	5855	estExt_Genewise1Plus.C_90317	000004F_consensus.g1052.t1	7.51502e+06	Present	ostta07g00560T0		adenine nucleotide transporter, TCDB 2.A.29.23.4	mitochondrial substrate carrier family protein B isoform X1	C:integral component of membrane; F:transmembrane transporter activity; P:transmembrane transport	0	0	IPR002067 (PRINTS); IPR023395 (G3DSA:1.50.40.GENE3D); IPR018108 (PFAM); PTHR24089:SF693 (PANTHER); PTHR24089 (PANTHER); IPR018108 (PROSITE_PROFILES); IPR018108 (PROSITE_PROFILES); IPR018108 (PROSITE_PROFILES); IPR023395 (SUPERFAMILY)
			4	34871	K15276 - solute carrier family 35 (adenosine 3'-phospho 5'-phosphosulfate transporter), member B2 (SLC35B2, PAPST1) (1 of 1)	Cre06.g260100.t1	Vocar.0002s0441.1	Present	34871	estExt_Genewise1.C_90322	000004F_consensus.g1053.t1	Present	Present	Present			DMT family transporter: UDP-galactose/UDP-glucose	C:integral component of Golgi membrane; C:integral component of endoplasmic reticulum membrane; F:3'-phosphoadenosine 5'-phosphosulfate transmembrane transporter activity; P:transmembrane transport; P:organic substance transport	0	0	IPR013657 (PFAM); PTHR10778:SF13 (PANTHER); PTHR10778 (PANTHER)
			8	34872	PTHR11751//PTHR11751:SF184 - SUBGROUP I AMINOTRANSFERASE RELATED // SUBFAMILY NOT NAMED (1 of 2)	Present	Present	Present	34872	Present	Present	Absent	Absent	Absent
			8	55557	2.3.1.168 - Dihydrolipoyllysine-residue (2-methylpropanoyl)transferase / Dihydrolipoyl transacylase (1 of 1)	Present	Present	Present	55557	Present	Present	Absent	Absent	Absent
			5	39194	PF02190 - ATP-dependent protease La (LON) substrate-binding domain (LON_substr_bdg) (1 of 5)	Cre06.g260050.t1	Vocar.0002s0440.1	Present	39194	IGS.gm_9_00291	Absent	Absent	Absent	Absent			predicted protein	F:catalytic activity; C:integral component of membrane	0	0	G3DSA:2.30.130.40 (GENE3D); PTHR46732 (PANTHER); IPR015947 (SUPERFAMILY)
			5	11369	KOG1611 - Predicted short chain-type dehydrogenase (1 of 6)	Present	Present	Present	11369	estExt_Genewise1Plus.C_90288	Present	7.51464e+06	Present	ostta07g00480T0			NAD(P)-binding Rossmann-fold superfamily protein	C:mitochondrion; C:chloroplast	0	0	IPR002347 (PRINTS); IPR002347 (PFAM); G3DSA:3.40.50.720 (GENE3D); PTHR43544:SF12 (PANTHER); PTHR43544 (PANTHER); cd05325 (CDD); IPR036291 (SUPERFAMILY)
			50
			50
	1		50	__________		__________	__________	__________	__________	__________	__________	__________	__________	__________
			50
			3	Vocar.0015s0254.1	PTHR36770:SF1 - CALCIUM HOMEOSTASIS REGULATOR-RELATED (1 of 1)	Cre03.g183400.t1	Vocar.0015s0254.1	Cz_Braker2|chr01.g11983.t1	63123	estExt_fgenesh3_pg.C_60059	000010F_consensus.g1343.t1	Absent	Present	Absent			calcium homeostasis regulater C 1	C:1,3-beta-D-glucan synthase complex; F:1,3-beta-D-glucan synthase activity; P:(1->3)-beta-D-glucan biosynthetic process; C:integral component of membrane; P:photosystem I assembly; C:plastid thylakoid membrane	1,3-beta-glucan synthase	EC:2.4.1.34	IPR037736 (PANTHER)
			8	Vocar.0015s0255.1	PTHR10799//PTHR10799:SF654 - SWI/SNF-RELATED MATRIX-ASSOCIATED ACTIN-DEPENDENT REGULATOR OF CHROMATIN SUBFAMILY-RELATED // SUBFAMILY NOT NAMED (1 of 1)	Present	Vocar.0015s0255.1	Present	Absent	Present	Present	Present	Present	Present
			8	Vocar.0015s0256.1	PTHR15048:SF0 - PROTEIN FAM47E-STBD1-RELATED (1 of 3)	Present	Vocar.0015s0256.1	Absent	Absent	Absent	Absent	Absent	Absent	Absent
			8	Vocar.0015s0257.1	unknown function	Present	Vocar.0015s0257.1	Present	Absent	Absent	Absent	Absent	Absent	Absent
			8	Vocar.0015s0258.1	PTHR14919 - KPL2-RELATED (1 of 1)	Present	Vocar.0015s0258.1	Present	Absent	Absent	Absent	Absent	Present	Absent
			3	Vocar.0015s0259.1	PTHR14110//PTHR14110:SF6 - MITOCHONDRIAL IMPORT INNER MEMBRANE TRANSLOCASE SUBUNIT TIM22 // SUBFAMILY NOT NAMED (1 of 1)	Cre03.g183100.t1	Vocar.0015s0259.1	Cz_Braker2|chr01.g11984.t1	66004	IGS.gm_6_00123	000010F_consensus.g1344.t1	Present	Present	Present			chloroplastic import inner membrane translocase subunit HP30-2	F:protein transmembrane transporter activity; C:chloroplast inner membrane; C:TIM22 mitochondrial import inner membrane insertion complex; P:protein targeting to chloroplast; P:protein insertion into mitochondrial inner membrane; P:protein transmembrane transport	0	0	PF02466 (PFAM); IPR013761 (G3DSA:1.10.150.GENE3D); IPR039175 (PANTHER); PTHR14110:SF6 (PANTHER); cd09487 (CDD)
			50
			50
urea assimilation	1		50	__________		__________	__________	__________	__________	__________	__________	__________	__________	__________
coex score: 2001, neighborhood size 3			50
			8	Vocar.0003s0257.1	unknown function	Absent	Vocar.0003s0257.1	Absent	Absent	Absent	Absent	Absent	Absent	Absent
			8	Vocar.0003s0258.1	unknown function	Absent	Vocar.0003s0258.1	Absent	Absent	Absent	Absent	Absent	Absent	Absent
			8	Vocar.0003s0259.1	K07252 - dolichyldiphosphatase (E3.6.1.43) (1 of 1)	Present	Vocar.0003s0259.1	Present	Present	Present	Absent	Present	Present	Present
			8	Vocar.0003s0260.1	PTHR11455:SF18 - DEOXYRIBODIPYRIMIDINE PHOTO-LYASE, MITOCHONDRIAL (1 of 1)	Present	Vocar.0003s0260.1	Present	Present	Present	Absent	Absent	Present	Present
			5	Vocar.0003s0261.1	6.3.4.6 - Urea carboxylase / Urease (ATP-hydrolyzing) (1 of 1)	Cre08.g360050.t1	Vocar.0003s0261.1	Present	Present	IGS.gm_10_00101	000005F_consensus.g916.t1	Absent	Absent	Absent			urea carboxylase	F:ATP binding; C:integral component of membrane; F:ligase activity; F:metal ion binding	0	0	IPR003833 (SMART); IPR005482 (SMART); IPR003778 (SMART); IPR003778 (PFAM); G3DSA:2.40.50.100 (GENE3D); G3DSA:3.30.1360.40 (GENE3D); IPR029000 (G3DSA:2.40.100.GENE3D); IPR029000 (G3DSA:2.40.100.GENE3D); IPR005482 (PFAM); IPR005479 (PFAM); IPR014084 (TIGRFAM); IPR005481 (PFAM); IPR003833 (PFAM); IPR003778 (TIGRFAM); G3DSA:3.30.470.130 (GENE3D); IPR000089 (PFAM); PTHR18866:SF117 (PANTHER); PTHR18866…
			4	Vocar.0003s0262.1	3.5.1.54 - Allophanate hydrolase (1 of 2)	Cre08.g360100.t1	Vocar.0003s0262.1	Present	30676	estExt_fgenesh3_pg.C_100054	000005F_consensus.g918.t1	Absent	Absent	Absent			allophanate hydrolase	F:allophanate hydrolase activity	Allophanate hydrolase	EC:3.5.1.54	G3DSA:1.20.58.1700 (GENE3D); IPR036928 (G3DSA:3.90.1300.GENE3D); IPR023631 (PFAM); PTHR43262 (PANTHER); IPR036928 (SUPERFAMILY)
			4	Vocar.0003s0263.1	PTHR11819:SF94 - SODIUM-DEPENDENT MULTIVITAMIN TRANSPORTER-RELATED (1 of 2)	Cre08.g360250.t1 Cre08.g360200.t1	Vocar.0003s0263.1	Present	30678	IGS.gm_10_00100	000005F_consensus.g915.t1	Present	Absent	Present			Urea active transporter-like protein 2	C:plasma membrane; F:urea transmembrane transporter activity; C:integral component of membrane; P:urea transmembrane transport	0	0	IPR001734 (PFAM); IPR001734 (TIGRFAM); IPR038377 (G3DSA:1.20.1730.GENE3D); mobidb-lite (MOBIDB_LITE); IPR031155 (PTHR46154:PANTHER); PTHR46154 (PANTHER); IPR001734 (PROSITE_PROFILES); cd11476 (CDD)
			4	Vocar.0003s0264.1	PTHR11819:SF94 - SODIUM-DEPENDENT MULTIVITAMIN TRANSPORTER-RELATED (1 of 2)	Cre08.g360250.t1 Cre08.g360200.t1	Vocar.0003s0264.1	Present	30678	IGS.gm_10_00100	000005F_consensus.g915.t1	Present	Absent	Present			Urea active transporter-like protein 2	C:plasma membrane; F:urea transmembrane transporter activity; C:integral component of membrane; P:urea transmembrane transport	0	0	IPR001734 (PFAM); IPR038377 (G3DSA:1.20.1730.GENE3D); IPR001734 (TIGRFAM); mobidb-lite (MOBIDB_LITE); PTHR46154 (PANTHER); IPR031155 (PTHR46154:PANTHER); IPR001734 (PROSITE_PROFILES); cd11476 (CDD)
			8	Vocar.0003s0264.2	unknown function	Absent	Vocar.0003s0264.2	Absent	Absent	Absent	Absent	Absent	Absent	Absent
			8	Vocar.0003s0265.1	1.1.1.300 - NADP-retinol dehydrogenase / Retinol dehydrogenase (NADP(+)) (1 of 10)	Present	Vocar.0003s0265.1	Present	Present	Present	Present	Present	Present	Present
			8	Vocar.0003s0265.2	unknown function	Absent	Vocar.0003s0265.2	Absent	Absent	Absent	Absent	Absent	Absent	Absent
			50
			50
	1		50	__________		__________	__________	__________	__________	__________	__________	__________	__________	__________
			50
			8	Vocar.0005s0229.1	K07359 - calcium/calmodulin-dependent protein kinase kinase (CAMKK) (1 of 3)	Present	Vocar.0005s0229.1	Present	Present	Present	Present	Present	Present	Present
			8	Vocar.0005s0230.1	PTHR12442:SF26 - WD REPEAT-CONTAINING PROTEIN 34 (1 of 2)	Present	Vocar.0005s0230.1	Present	Absent	Absent	Absent	Absent	Present	Absent
			4	Vocar.0005s0231.1	K03495 - tRNA uridine 5-carboxymethylaminomethyl modification enzyme (gidA, mnmG, MTO1) (1 of 1)	Present	Vocar.0005s0231.1	Present	Present	Present	000009F_consensus.g1757.t1	7.51327e+06	156718	ostta06g01660T0			tRNA uridine 5-carboxymethylaminomethyl modification enzyme	P:tRNA wobble uridine modification; C:cytosol; P:tRNA methylation; F:flavin adenine dinucleotide binding	0	0	PR00411 (PRINTS); SM01228 (SMART); PF01134 (PFAM); G3DSA:1.10.10.1800 (GENE3D); G3DSA:1.10.150.570 (GENE3D); IPR036188 (G3DSA:3.50.50.GENE3D); IPR026904 (PFAM); mobidb-lite (MOBIDB_LITE); mobidb-lite (MOBIDB_LITE); PTHR11806:SF10 (PANTHER); PTHR11806:SF10 (PANTHER); IPR002218 (PANTHER); IPR036188 (SUPERFAMILY)
			8	Vocar.0005s0232.1	K10846 - DNA excision repair protein ERCC-5 (ERCC5, XPG, RAD2) (1 of 1)	Present	Vocar.0005s0232.1	Present	Present	Present	Absent	Present	Present	Present
			5	Vocar.0005s0233.1	PTHR11451:SF21 - BIFUNCTIONAL GLUTAMATE/PROLINE--TRNA LIGASE (1 of 1)	Cre10.g429100.t1	Vocar.0005s0233.1	Cz_Braker2|chr01.g11536.t1	15190	Present	Present	Present	Present	Present			proline--tRNA ligase, cytoplasmic	F:proline-tRNA ligase activity; F:ATP binding; C:cytosol; P:prolyl-tRNA aminoacylation; C:plasmodesma; C:membrane; C:aminoacyl-tRNA synthetase multienzyme complex	Proline--tRNA ligase	EC:6.1.1.15	IPR002316 (PRINTS); IPR016061 (SMART); IPR004154 (PFAM); IPR017449 (G3DSA:3.30.110.GENE3D); IPR002314 (PFAM); IPR016061 (PFAM); IPR004499 (TIGRFAM); G3DSA:3.30.930.10 (GENE3D); mobidb-lite (MOBIDB_LITE); mobidb-lite (MOBIDB_LITE); PTHR43382:SF2 (PANTHER); PTHR43382 (PANTHER); IPR004499 (HAMAP); IPR006195 (PROSITE_PROFILES); IPR033721 (CDD); cd00862 (CDD); SSF55681 (SUPERFAMILY); IPR017449 (SUPERF…
			4	Vocar.0005s0234.1	2.4.2.18 - Anthranilate phosphoribosyltransferase / Phosphoribosyl-anthranilate pyrophosphorylase (1 of 1)	Cre10.g429150.t1	Vocar.0005s0234.1	Present	Present	Present	Present	7.51329e+06	204940	ostta06g01710T0			anthranilate phosphoribosyltransferase	P:tryptophan biosynthetic process; F:anthranilate phosphoribosyltransferase activity; C:cytosol; C:chloroplast stroma; C:chloroplast envelope	Anthranilate phosphoribosyltransferase	EC:2.4.2.18	IPR035902 (G3DSA:3.40.1030.GENE3D); IPR000312 (PFAM); IPR017459 (PFAM); G3DSA:1.20.970.10 (GENE3D); IPR005940 (TIGRFAM); PTHR43285 (PANTHER); IPR005940 (HAMAP); IPR036320 (SUPERFAMILY); IPR035902 (SUPERFAMILY)
			5	Vocar.0005s0235.1	2.1.1.226 - 23S rRNA (cytidine(1920)-2'-O)-methyltransferase (1 of 1)	Present	Vocar.0005s0235.1	Cz_Braker2|chr01.g11539.t1	28915	Present	000009F_consensus.g1759.t1	Present	Present	Present			hemolysin A isoform X1	F:RNA binding; F:methyltransferase activity; P:methylation	0	0	IPR002942 (SMART); G3DSA:3.40.50.150 (GENE3D); IPR036986 (G3DSA:3.10.290.GENE3D); IPR002942 (PFAM); IPR004538 (TIGRFAM); IPR002877 (PFAM); mobidb-lite (MOBIDB_LITE); PTHR32319 (PANTHER); PTHR32319:SF4 (PANTHER); IPR002942 (PROSITE_PROFILES); IPR002942 (CDD); cd02440 (CDD); IPR029063 (SUPERFAMILY); SSF55174 (SUPERFAMILY)
			8	Vocar.0005s0236.1	PTHR21255:SF4 - DYNEIN LIGHT CHAIN TCTEX-TYPE (1 of 1)	Present	Vocar.0005s0236.1	Present	Present	Present	Absent	Absent	Present	Absent
			50
			50
	1		50	__________		__________	__________	__________	__________	__________	__________	__________	__________	__________
			50
			3	Cz_Braker2|chr01.g11137.t1		Cre03.g202000.t1	Vocar.0047s0017.1	Cz_Braker2|chr01.g11137.t1	Present	Present	Present	7.51514e+06	39045 202597	ostta08g03970T0
			5	Cz_Braker2|chr01.g11138.t1		Cre07.g318300.t1	Vocar.0003s0072.1	Cz_Braker2|chr01.g11138.t1	Absent	Absent	Absent	Absent	185109	Present			hypothetical protein TSOC_000221	0	0	0	IPR014710 (G3DSA:2.60.120.GENE3D); IPR014710 (G3DSA:2.60.120.GENE3D); mobidb-lite (MOBIDB_LITE); mobidb-lite (MOBIDB_LITE); mobidb-lite (MOBIDB_LITE); mobidb-lite (MOBIDB_LITE); mobidb-lite (MOBIDB_LITE); mobidb-lite (MOBIDB_LITE); mobidb-lite (MOBIDB_LITE); mobidb-lite (MOBIDB_LITE); PTHR23011 (PANTHER); PTHR23011 (PANTHER); PTHR23011:SF28 (PANTHER); PTHR23011:SF28 (PANTHER); IPR000595 (PROSITE_…
			8	Cz_Braker2|chr01.g11139.t1		Present	Present	Cz_Braker2|chr01.g11139.t1	Absent	Present	Present	Absent	Present	Present
			8	Cz_Braker2|chr01.g11140.t1		Absent	Absent	Cz_Braker2|chr01.g11140.t1	Absent	Absent	Absent	Absent	Absent	Absent
			5	Cz_Braker2|chr01.g11141.t1		Cre07.g318350.t1	Vocar.0003s0071.1	Cz_Braker2|chr01.g11141.t1	Present	Present	Present	Present	202579	Present			predicted protein	F:aminopeptidase activity; P:proteolysis; F:ammonium transmembrane transporter activity; P:ammonium transport; C:membrane; C:integral component of membrane; P:ammonium transmembrane transport	0	0	IPR022227 (PFAM); mobidb-lite (MOBIDB_LITE); mobidb-lite (MOBIDB_LITE); mobidb-lite (MOBIDB_LITE); mobidb-lite (MOBIDB_LITE); mobidb-lite (MOBIDB_LITE); mobidb-lite (MOBIDB_LITE); PTHR33645 (PANTHER)
			4	Cz_Braker2|chr01.g11142.t1		Cre03.g201850.t1	Vocar.0047s0015.1	Cz_Braker2|chr01.g11142.t1	Present	Present	Present	7.5151e+06	Present	ostta08g03990T0			DNA repair and recombination protein RAD54-like	F:catalytic activity; F:ion binding; F:organic cyclic compound binding; F:heterocyclic compound binding	0	0	IPR014001 (SMART); IPR001650 (SMART); G3DSA:3.40.50.300 (GENE3D); IPR038718 (G3DSA:3.40.50.GENE3D); IPR000330 (PFAM); IPR001650 (PFAM); G3DSA:1.20.120.850 (GENE3D); mobidb-lite (MOBIDB_LITE); mobidb-lite (MOBIDB_LITE); mobidb-lite (MOBIDB_LITE); mobidb-lite (MOBIDB_LITE); mobidb-lite (MOBIDB_LITE); mobidb-lite (MOBIDB_LITE); mobidb-lite (MOBIDB_LITE); mobidb-lite (MOBIDB_LITE); mobidb-lite (MOBID…
			50
			50
	1		50	__________		__________	__________	__________	__________	__________	__________	__________	__________	__________
			50
			5	ostta06g01955T0		Present	Present	Present	Present	Present	000011F_consensus.g1354.t1	7.51326e+06	213837	ostta06g01955T0			predicted protein	P:protein phosphorylation; F:myosin heavy chain kinase activity; C:TORC1 complex; C:TORC2 complex; P:positive regulation of TOR signaling	Transferring phosphorus-containing groups; Calcium/calmodulin-dependent protein kinase; [Myosin heavy-chain] kinase	EC:2.7.11; EC:2.7.11.17; EC:2.7.11.7	IPR020472 (PRINTS); IPR001680 (SMART); IPR001680 (PFAM); IPR015943 (G3DSA:2.130.10.GENE3D); PTHR19842:SF0 (PANTHER); IPR037588 (PANTHER); IPR001680 (PROSITE_PROFILES); IPR001680 (PROSITE_PROFILES); IPR017986 (PROSITE_PROFILES); IPR001680 (PROSITE_PROFILES); IPR001680 (PROSITE_PROFILES); cd00200 (CDD); IPR011047 (SUPERFAMILY)
			8	ostta06g01960T0		Present	Present	Present	Present	Absent	Present	Present	Present	ostta06g01960T0
			5	ostta06g01970T0		Cre02.g111000.t1	Present	Present	Present	Present	Present	7.51322e+06	51877	ostta06g01970T0			predicted protein	F:transferase activity	0	0	IPR005069 (PFAM); PTHR46581 (PANTHER); PTHR46581 (PANTHER); PTHR46581:SF3 (PANTHER); PTHR46581:SF3 (PANTHER)
			8	ostta06g01980T0		Absent	Absent	Absent	Absent	Absent	Absent	Present	Present	ostta06g01980T0
			8	ostta06g01990T0		Present	Present	Present	Present	Present	Present	Absent	Present	ostta06g01990T0
			5	ostta06g02000T0		Cre02.g110900.t1	Absent	Present	Absent	Present	000011F_consensus.g1358.t1	7.5131e+06	Absent	ostta06g02000T0			predicted protein	0	0	0	G3DSA:2.40.160.120 (GENE3D); mobidb-lite (MOBIDB_LITE); IPR037239 (SUPERFAMILY)
			50
			50
	1		50	__________		__________	__________	__________	__________	__________	__________	__________	__________	__________
			50
			4	17444	K17545 - serine/threonine-protein kinase ULK4 [EC:2.7.11.1] (ULK4) (1 of 1)	Cre14.g612000.t1	Vocar.0059s0010.1	Cz_Braker2|chr06.g8275.t1	17444	IGS.gm_37_00009	Absent	Present	Present	Present			serine/threonine-protein kinase RUNKEL-like	F:protein serine/threonine kinase activity; F:ATP binding; P:protein phosphorylation; C:membrane	Transferring phosphorus-containing groups	EC:2.7.11	IPR000719 (SMART); IPR000719 (PFAM); IPR011989 (G3DSA:1.25.10.GENE3D); G3DSA:1.10.510.10 (GENE3D); PTHR46562:SF1 (PANTHER); PTHR46562 (PANTHER); PTHR46562:SF1 (PANTHER); PTHR46562 (PANTHER); IPR000719 (PROSITE_PROFILES); IPR016024 (SUPERFAMILY); IPR011009 (SUPERFAMILY)
			8	29980	PTHR11627//PTHR11627:SF6 - FRUCTOSE-BISPHOSPHATE ALDOLASE // SUBFAMILY NOT NAMED (1 of 1)	Present	Present	Present	29980	Present	Present	Present	Present	Present
			8	33639	unknown function	Absent	Absent	Absent	33639	Absent	Absent	Absent	Absent	Absent
			8	43073	PTHR31385:SF1 - EXPRESSED PROTEIN-RELATED (1 of 4)	Present	Present	Present	43073	Present	Present	Present	Present	Present
			4	56538	unknown function	Cre14.g611950.t1	Vocar.0059s0009.1	Cz_Braker2|chr06.g8276.t1	56538	IGS.gm_37_00005	Present	Absent	Absent	Absent			pentatricopeptide repeat-containing	0	0	0	mobidb-lite (MOBIDB_LITE); mobidb-lite (MOBIDB_LITE); PTHR37381 (PANTHER)
			8	66826	PTHR16254:SF13 - K(+) EFFLUX ANTIPORTER 1, CHLOROPLASTIC-RELATED (1 of 1)	Present	Present	Present	66826	Present	Present	Present	Present	Present
			8	66827	K07199 - 5'-AMP-activated protein kinase, regulatory beta subunit (PRKAB) (1 of 1)	Present	Present	Present	66827	Present	Present	Present	Present	Present
			50
			50
arsenic neighborhood 2	1		50	__________		__________	__________	__________	__________	__________	__________	__________	__________	__________
			50
			8	Vocar.0017s0055.1	unknown function	Present	Vocar.0017s0055.1	Present	Absent	Present	Present	Absent	Present	Present
			8	Vocar.0017s0056.1	hypothetical protein.	Present	Vocar.0017s0056.1	Absent	Absent	Absent	Absent	Absent	Absent	Absent
			8	Vocar.0017s0056.2	hypothetical protein.	Absent	Vocar.0017s0056.2	Absent	Absent	Absent	Absent	Absent	Absent	Absent
			3	Vocar.0017s0057.1	1.2.1.12 - Glyceraldehyde-3-phosphate dehydrogenase (phosphorylating) / Triosephosphate dehydrogenase (1 of 2)	Cre07.g354200.t1	Vocar.0017s0057.1	Absent	Absent	IGS.gm_9_00189	000004F_consensus.g935.t1	Present	49771	ostta02g02870T0		GAPDH3, hypothesized to catalyze arsenylation of G3P to form 1As3PGA	glyceraldehyde-3-phosphate dehydrogenase	F:glyceraldehyde-3-phosphate dehydrogenase (NAD+) (phosphorylating) activity; P:glucose metabolic process; F:NADP binding; F:NAD binding; P:oxidation-reduction process	Glyceraldehyde-3-phosphate dehydrogenase (NAD(P)(+)) (phosphorylating); Glyceraldehyde-3-phosphate dehydrogenase (phosphorylating)	EC:1.2.1.59; EC:1.2.1.12	IPR020831 (PRINTS); IPR020828 (SMART); IPR020828 (PFAM); IPR020831 (PIRSF); IPR020829 (PFAM); G3DSA:3.40.50.720 (GENE3D); G3DSA:3.30.360.10 (GENE3D); PTHR42955 (PANTHER); SSF55347 (SUPERFAMILY); IPR036291 (SUPERFAMILY)
			8	Vocar.0017s0058.1	KOG1367 - 3-phosphoglycerate kinase (1 of 1)	Present	Vocar.0017s0058.1	Present	Present	Present	Present	Present	Present	Present		PGK3 or PGK4, hypothesized to function in arsenate detoxification
			3	Vocar.0017s0059.1	unknown function	Cre07.g354150.t1	Vocar.0017s0059.1	Absent	Absent	gw1.9.78.1	000004F_consensus.g936.t1	Present	23811	ostta02g02850T0		ArsJ, hypothesized to catalyze 1As3PGA efflux	major facilitator transporter	P:transport; C:integral component of membrane	0	0	G3DSA:1.20.1250.20 (GENE3D); IPR013783 (G3DSA:2.60.40.GENE3D); mobidb-lite (MOBIDB_LITE); PTHR23547 (PANTHER); IPR020846 (CDD); IPR036259 (SUPERFAMILY)
			8	Vocar.0017s0060.1	PF07985 - SRR1 (SRR1) (1 of 1)	Present	Vocar.0017s0060.1	Present	Present	Present	Present	Present	Present	Present
			8	Vocar.0017s0061.1	4.1.2.49 - L-allo-threonine aldolase (1 of 1)	Present	Vocar.0017s0061.1	Absent	Present	Absent	Absent	Present	Present	Present
			8	Vocar.0017s0062.1	PTHR31490:SF1 - F19C14.2 PROTEIN-RELATED (1 of 2)	Present	Vocar.0017s0062.1	Present	Absent	Absent	Absent	Present	Absent	Absent
			50
			50
	1		50	__________		__________	__________	__________	__________	__________	__________	__________	__________	__________
			50
			8	Cre17.g725851.t1	unknown function	Cre17.g725851.t1	Absent	Absent	Absent	Absent	Absent	Absent	Absent	Absent
			8	Cre17.g725900.t1	unknown function	Cre17.g725900.t1	Present	Absent	Absent	Absent	Absent	Absent	Absent	Absent
			8	Cre17.g725950.t1	(1 of 3) K08106 - N-acetylgalactosamine 4-sulfate 6-O-sulfotransferase (CHST15)	Cre17.g725950.t1	Absent	Absent	Absent	Absent	Absent	Absent	Absent	Absent
			8	Cre17.g725950.t2	(1 of 3) K08106 - N-acetylgalactosamine 4-sulfate 6-O-sulfotransferase (CHST15)	Cre17.g725950.t2	Present	Absent	Absent	Absent	Present	Present	Present	Present
			3	Cre17.g726000.t1	(1 of 3) 2.7.7.72 - CCA tRNA nucleotidyltransferase / tRNA-nucleotidyltransferase	Cre17.g726000.t1	Vocar.0024s0037.1	Cz_Braker2|chr06.g8176.t1	56588	IGS.gm_18_00118	000002F_consensus.g595.t1	Absent	Absent	Absent			CCA tRNA nucleotidyltransferase 2	F:transferase activity	0	0	PTHR13734 (PANTHER); SSF81891 (SUPERFAMILY)
			3	Cre17.g726050.t1	(1 of 1) K11843 - ubiquitin carboxyl-terminal hydrolase 14 [EC:3.4.19.12] (USP14, UBP6)	Cre17.g726050.t1	Vocar.0024s0036.1	Cz_Braker2|chr06.g8177.t1	53968	e_gw1.18.43.1	000002F_consensus.g594.t1	Present	Present	Present			ubiquitin carboxyl-terminal hydrolase 6	P:ubiquitin-dependent protein catabolic process; P:protein deubiquitination; F:thiol-dependent ubiquitinyl hydrolase activity	Ubiquitinyl hydrolase 1	EC:3.4.19.12	IPR000626 (SMART); G3DSA:3.90.70.10 (GENE3D); IPR000626 (PFAM); G3DSA:3.10.20.90 (GENE3D); IPR001394 (PFAM); mobidb-lite (MOBIDB_LITE); mobidb-lite (MOBIDB_LITE); mobidb-lite (MOBIDB_LITE); PTHR43982 (PANTHER); IPR000626 (PROSITE_PROFILES); IPR028889 (PROSITE_PROFILES); cd01769 (CDD); IPR038765 (SUPERFAMILY); IPR029071 (SUPERFAMILY)
			3	Cre17.g726100.t1	(1 of 3) 2.7.7.72 - CCA tRNA nucleotidyltransferase / tRNA-nucleotidyltransferase	Cre17.g726100.t1	Vocar.0024s0035.1	Cz_Braker2|chr06.g8178.t1	17668	IGS.gm_18_00116	000002F_consensus.g593.t1	Present	Present	Present			CCA tRNA nucleotidyltransferase, mitochondrial-like isoform X2	P:tRNA 3'-terminal CCA addition; F:RNA binding; F:tRNA adenylyltransferase activity	Transferring phosphorus-containing groups; Polynucleotide adenylyltransferase	EC:2.7.7.25; EC:2.7.7.19	G3DSA:1.10.3090.10 (GENE3D); IPR002646 (PFAM); G3DSA:3.30.460.10 (GENE3D); PTHR13734 (PANTHER); IPR002646 (CDD); SSF81301 (SUPERFAMILY); SSF81891 (SUPERFAMILY)
			8	Cre17.g726150.t1	(1 of 1) PTHR23073:SF29 - P-LOOP CONTAINING NUCLEOSIDE TRIPHOSPHATE HYDROLASES SUPERFAMILY PROTEIN	Cre17.g726150.t1	Present	Present	Present	Present	Present	Absent	Absent	Absent
			8	Cre17.g726200.t1	unknown function	Cre17.g726200.t1	Present	Absent	Present	Absent	Absent	Absent	Absent	Absent
			8	Cre17.g726250.t1	(1 of 1) K07556 - ATP synthase mitochondrial F1 complex assembly factor 2 (ATPeAF2, ATPAF2, ATP12)	Cre17.g726250.t1	Present	Present	Present	Present	Present	Present	Present	Present
			8	Cre17.g726300.t1	(1 of 1) PTHR19836 - 30S RIBOSOMAL PROTEIN S14	Cre17.g726300.t1	Present	Absent	Absent	Absent	Absent	Present	Absent	Absent
			50
			50
	1		50	__________		__________	__________	__________	__________	__________	__________	__________	__________	__________
			50
			4	Cre02.g143000.t1	(1 of 1) K00630 - glycerol-3-phosphate O-acyltransferase (ATS1)	Cre02.g143000.t1	Vocar.0054s0035.1	Cz_Braker2|chr11.g12547.t1	31435	Absent	000009F_consensus.g1762.t1	Present	Present	Present			Glycerol-3-phosphate acyltransferase, chloroplastic	F:glycerol-3-phosphate O-acyltransferase activity; P:phosphatidylglycerol biosynthetic process; C:chloroplast stroma; P:CDP-diacylglycerol biosynthetic process; F:sn-1-glycerol-3-phosphate C16:0-DCA-CoA acyl transferase activity	Glycerol-3-phosphate 1-O-acyltransferase	EC:2.3.1.15	IPR038114 (G3DSA:1.10.1200.GENE3D); G3DSA:3.40.1130.10 (GENE3D); IPR016222 (PIRSF); IPR023083 (PFAM); IPR002123 (PFAM); IPR016222 (PANTHER); cd07985 (CDD); SSF69593 (SUPERFAMILY)
			8	Cre02.g143007.t1	unknown function	Cre02.g143007.t1	Absent	Absent	Absent	Absent	Absent	Absent	Absent	Absent
			8	Cre02.g143027.t1	unknown function	Cre02.g143027.t1	Absent	Absent	Absent	Absent	Absent	Absent	Absent	Absent
			8	Cre02.g143027.t2	unknown function	Cre02.g143027.t2	Absent	Absent	Absent	Absent	Absent	Absent	Absent	Absent
			8	Cre02.g143047.t1	unknown function	Cre02.g143047.t1	Absent	Absent	Absent	Absent	Absent	Absent	Absent	Absent
			4	Cre02.g143050.t1	(1 of 1) K02943 - large subunit ribosomal protein LP2 (RP-LP2, RPLP2)	Cre02.g143050.t1	Vocar.0054s0034.1	Cz_Braker2|chr11.g12543.t1	59744	Present	000009F_consensus.g1766.t1	Present	Present	Present			60S acidic ribosomal protein P2	F:structural constituent of ribosome; C:ribosome; P:translational elongation	0	0	PF00428 (PFAM); IPR038716 (G3DSA:1.10.10.GENE3D); mobidb-lite (MOBIDB_LITE); mobidb-lite (MOBIDB_LITE); PTHR21141 (PANTHER); PTHR21141:SF5 (PANTHER); IPR027534 (HAMAP); cd05833 (CDD)
			50
			50
	1,3		50	__________		__________	__________	__________	__________	__________	__________	__________	__________	__________
			50
			8	Cre03.g149517.t2	unknown function	Cre03.g149517.t2	Absent	Absent	Absent	Absent	Absent	Absent	Absent	Absent
			8	Cre03.g149550.t1	unknown function	Cre03.g149550.t1	Present	Absent	Absent	Absent	Absent	Absent	Absent	Absent
			8	Cre03.g149600.t1	(1 of 3) PTHR11920//PTHR11920:SF328 - ADENYLATE AND GUANYLATE CYCLASES // SUBFAMILY NOT NAMED	Cre03.g149600.t1	Present	Present	Present	Present	Present	Present	Present	Present
			8	Cre03.g149650.t1	(1 of 1) K11159 - carotenoid cleavage dioxygenase (K11159)	Cre03.g149650.t1	Present	Present	Present	Present	Absent	Present	Present	Present
		1,3	5	Cre03.g149700.t1	(1 of 1) PF14518 - Iron-containing redox enzyme (Haem_oxygenas_2)	Cre03.g149700.t1*	Vocar.0014s0140.1*	Cz_Braker2|chr02.g1819.t1*	57886*	Absent	Absent	Absent	Absent	Absent			iron-containing redox enzyme family protein	0	0	0	SM01236 (SMART); IPR016084 (G3DSA:1.20.910.GENE3D); PF14518 (PFAM); mobidb-lite (MOBIDB_LITE); mobidb-lite (MOBIDB_LITE); IPR016084 (SUPERFAMILY)
		1,3	5	Cre03.g149750.t1	(1 of 2) 2.1.1.297 - Peptide chain release factor N(5)-glutamine methyltransferase / N(5)-glutamine S-adenosyl-L-methionine dependent methyltransferase	Cre03.g149750.t1*	Vocar.0014s0139.1*	Cz_Braker2|chr02.g1818.t1*	57885*	Absent	Absent	Absent	Absent	Absent			SAM-dependent methyltransferase	F:transferase activity	0	0	G3DSA:3.40.50.150 (GENE3D); mobidb-lite (MOBIDB_LITE); mobidb-lite (MOBIDB_LITE); mobidb-lite (MOBIDB_LITE); mobidb-lite (MOBIDB_LITE); mobidb-lite (MOBIDB_LITE); mobidb-lite (MOBIDB_LITE); mobidb-lite (MOBIDB_LITE); mobidb-lite (MOBIDB_LITE); IPR029063 (SUPERFAMILY)
			8	Cre03.g149800.t1	(1 of 1) K16803 - cytoskeleton-associated protein 5 (CKAP5, XMAP215)	Cre03.g149800.t1	Present	Present	Absent	Present	Present	Present	Present	Present
			8	Cre03.g149851.t1	unknown function	Cre03.g149851.t1	Absent	Absent	Absent	Absent	Absent	Absent	Absent	Absent
			8	Cre03.g149900.t1	unknown function	Cre03.g149900.t1	Absent	Absent	Absent	Absent	Absent	Absent	Absent	Absent
			8	Cre03.g149950.t1	unknown function	Cre03.g149950.t1	Present	Absent	Absent	Absent	Absent	Absent	Absent	Absent
			50
			50
Flavins	1,3		50	__________		__________	__________	__________	__________	__________	__________	__________	__________	__________
			50
		1,3	4	7.5141e+06		Present	Present	Present	45048*	Present	000005F_consensus.g1159.t1*	007514099.1*	151592*	ostta02g03740T0*			predicted protein	F:catalytic activity; F:FMN binding	0	0	IPR002563 (SMART); IPR001279 (SMART); IPR029039 (G3DSA:3.40.50.GENE3D); IPR002563 (PFAM); IPR001279 (PFAM); IPR036866 (G3DSA:3.60.15.GENE3D); IPR012349 (G3DSA:2.30.110.GENE3D); PTHR32145 (PANTHER); PTHR32145:SF28 (PANTHER); IPR008254 (PROSITE_PROFILES); cd07709 (CDD); IPR029039 (SUPERFAMILY); SSF50475 (SUPERFAMILY); IPR036866 (SUPERFAMILY)
			8	7.51432e+06		Absent	Absent	Absent	Absent	Absent	Absent	7.51432e+06	Absent	Absent
			8	7.51423e+06		Present	Present	Present	Present	Present	Present	7.51423e+06	Present	Present
			8	7.51432e+06		Absent	Absent	Absent	Absent	Absent	Absent	7.51432e+06	Present	Present
			8	7.51443e+06		Absent	Absent	Absent	Absent	Absent	Absent	7.51443e+06	Absent	Absent
		1,3	4	7.51408e+06		Present	Present	Present	54807*	Present	000005F_consensus.g1161.t1*	007514084.1*	62646*	ostta02g03700T0*			flavin oxidoreductase	F:electron transfer activity; F:FMN binding; P:electron transport chain	0	0	IPR002563 (SMART); IPR002563 (PFAM); IPR008254 (PFAM); IPR029039 (G3DSA:3.40.50.GENE3D); IPR012349 (G3DSA:2.30.110.GENE3D); IPR036866 (G3DSA:3.60.15.GENE3D); mobidb-lite (MOBIDB_LITE); mobidb-lite (MOBIDB_LITE); mobidb-lite (MOBIDB_LITE); mobidb-lite (MOBIDB_LITE); mobidb-lite (MOBIDB_LITE); mobidb-lite (MOBIDB_LITE); PTHR32145:SF29 (PANTHER); PTHR32145 (PANTHER); PTHR32145:SF29 (PANTHER); IPR008…
			50
			50
	1		50	__________		__________	__________	__________	__________	__________	__________	__________	__________	__________
			50
			5	Cre12.g557900.t1	(1 of 1) 5.3.3.5 - Cholestenol Delta-isomerase	Cre12.g557900.t1	Vocar.0001s1148.1	Present	Present	estExt_Genewise1Plus.C_40500	000006F_consensus.g870.t1	Absent	Absent	Absent			probable 3-beta-hydroxysteroid-Delta(8),Delta(7)-isomerase	F:C-8 sterol isomerase activity; F:steroid delta-isomerase activity; C:endoplasmic reticulum; C:plasma membrane; C:integral component of membrane; P:sterol biosynthetic process; F:cholestenol delta-isomerase activity	Steroid Delta-isomerase; Cholestenol Delta-isomerase	EC:5.3.3.1; EC:5.3.3.5	IPR007905 (PFAM); PTHR14207:SF0 (PANTHER); IPR007905 (PANTHER); IPR033118 (PROSITE_PROFILES)
			8	Cre12.g557928.t1	(1 of 2) PF08592 - Domain of unknown function (DUF1772) (DUF1772)	Cre12.g557928.t1	Absent	Present	Present	Present	Absent	Absent	Absent	Absent
			8	Cre12.g557950.t1	(1 of 1) K09528 - DnaJ homolog subfamily C member 8 (DNAJC8)	Cre12.g557950.t1	Present	Present	Present	Present	Present	Present	Present	Present
			8	Cre12.g558000.t1	(1 of 1) PTHR21011//PTHR21011:SF5 - MITOCHONDRIAL 28S RIBOSOMAL PROTEIN S6 // GENOMIC DNA, CHROMOSOME 3, P1 CLONE: MVE11	Cre12.g558000.t1	Present	Present	Present	Present	Present	Present	Present	Present
			8	Cre12.g558050.t1	unknown function	Cre12.g558050.t1	Absent	Absent	Absent	Absent	Absent	Absent	Absent	Absent
			5	Cre12.g558100.t1	(1 of 1) PTHR11006//PTHR11006:SF68 - PROTEIN ARGININE N-METHYLTRANSFERASE // PROTEIN ARGININE N-METHYLTRANSFERASE PRMT10	Cre12.g558100.t1	Vocar.0001s1145.1	Present	Present	IGS.gm_4_00556	000006F_consensus.g866.t1	Present	Present	Present			Protein arginine N-methyltransferase PRMT10	F:protein-arginine N-methyltransferase activity; P:peptidyl-arginine methylation	Transferring one-carbon groups	EC:2.1.1.125	G3DSA:2.70.160.11 (GENE3D); G3DSA:3.40.50.150 (GENE3D); PF06325 (PFAM); PTHR11006:SF68 (PANTHER); PTHR11006 (PANTHER); IPR025799 (PROSITE_PROFILES); cd02440 (CDD); IPR029063 (SUPERFAMILY)
			50
			50
	1		50	__________		__________	__________	__________	__________	__________	__________	__________	__________	__________
			50
			8	Cre12.g489001.t1	unknown function	Cre12.g489001.t1	Absent	Absent	Absent	Absent	Absent	Absent	Absent	Absent
			8	Cre12.g489002.t1	unknown function	Cre12.g489002.t1	Present	Absent	Present	Absent	Present	Absent	Absent	Absent
			3	Cre12.g489050.t1	(1 of 1) PTHR13773//PTHR13773:SF3 - PHOSPHATIDATE CYTIDYLYLTRANSFERASE // PHOSPHATIDATE CYTIDYLYLTRANSFERASE	Cre12.g489050.t1	Vocar.0016s0108.1	Cz_Braker2|chr10.g5758.t1	35823	e_gw1.4.181.1	000006F_consensus.g896.t1	Present	Present	Present			phosphatidate cytidylyltransferase	F:phosphatidate cytidylyltransferase activity; C:integral component of membrane; P:CDP-diacylglycerol biosynthetic process	Phosphatidate cytidylyltransferase	EC:2.7.7.41	PF01148 (PFAM); mobidb-lite (MOBIDB_LITE); PTHR47101 (PANTHER); PTHR47101:SF1 (PANTHER)
			8	Cre12.g489150.t1	SH2-domain protein	Cre12.g489150.t1	Present	Present	Present	Absent	Absent	Absent	Absent	Absent
			8	Cre12.g489152.t1	unknown function	Cre12.g489152.t1	Absent	Absent	Absent	Absent	Absent	Absent	Absent	Absent
			3	Cre12.g489153.t1	(1 of 1) K02910 - large subunit ribosomal protein L31e (RP-L31e, RPL31)	Cre12.g489153.t1	Vocar.0016s0109.1	Cz_Braker2|chr10.g5756.t1	22698	e_gw1.4.445.1	000006F_consensus.g898.t1	Present	Present	Present			60S ribosomal protein L31	P:cytoplasmic translation; F:structural constituent of ribosome; C:cytosolic large ribosomal subunit	0	0	IPR000054 (SMART); IPR023621 (G3DSA:3.10.440.GENE3D); IPR000054 (PFAM); IPR000054 (PANTHER); PD006030 (PRODOM); IPR000054 (CDD); IPR023621 (SUPERFAMILY)
			8	Cre12.g489200.t1	(1 of 1) PTHR10794//PTHR10794:SF28 - ABHYDROLASE DOMAIN-CONTAINING PROTEIN // SUBFAMILY NOT NAMED	Cre12.g489200.t1	Absent	Absent	Absent	Absent	Absent	Absent	Absent	Absent
			8	Cre12.g489250.t1	(1 of 3) PTHR23213//PTHR23213:SF214 - FORMIN-RELATED // SUBFAMILY NOT NAMED	Cre12.g489250.t1	Present	Absent	Absent	Absent	Absent	Absent	Absent	Absent
			50
			50
	1		50	__________		__________	__________	__________	__________	__________	__________	__________	__________	__________
			50
			8	Vocar.0015s0298.1	(1 of 4) PTHR15020:SF11 - UPF0659 PROTEIN YMR090W	Present	Vocar.0015s0298.1	Present	Absent	Present	Present	Present	Present	Present
			8	Vocar.0015s0299.1	(1 of 1) 2.5.1.19 - 3-phosphoshikimate 1-carboxyvinyltransferase / EPSP synthase	Present	Vocar.0015s0299.1	Present	Present	Present	Present	Present	Present	Present
			8	Vocar.0015s0300.1	(1 of 2) K02879 - large subunit ribosomal protein L17 (RP-L17, MRPL17, rplQ)	Present	Vocar.0015s0300.1	Present	Present	Present	Present	Present	Present	Present
			8	Vocar.0015s0301.1	unknown function	Present	Vocar.0015s0301.1	Present	Absent	Absent	Absent	Absent	Absent	Absent
			4	Vocar.0015s0302.1	(1 of 2) PTHR11141 - PROTEIN TRANSPORT PROTEIN SEC23	Cre03.g180850.t1	Vocar.0015s0302.1	Present	36583	IGS.gm_32_00043	000007F_consensus.g946.t1	Present	Present	Present			protein transport protein SEC23-like	C:Golgi membrane; C:endoplasmic reticulum membrane; P:intracellular protein transport; F:zinc ion binding; C:COPII vesicle coat; P:COPII-coated vesicle budding	0	0	IPR006896 (PFAM); IPR006900 (PFAM); IPR036465 (G3DSA:3.40.50.GENE3D); IPR006895 (PFAM); G3DSA:2.60.40.1670 (GENE3D); G3DSA:2.30.30.380 (GENE3D); IPR029006 (G3DSA:3.40.20.GENE3D); IPR007123 (PFAM); IPR012990 (PFAM); G3DSA:1.20.120.730 (GENE3D); mobidb-lite (MOBIDB_LITE); IPR037364 (PANTHER); PTHR11141:SF0 (PANTHER); IPR037550 (CDD); IPR036175 (SUPERFAMILY); IPR036465 (SUPERFAMILY); IPR036174 (SUPE…
			3	Vocar.0015s0303.1	(1 of 1) PTHR12346 - SIN3B-RELATED	Cre03.g180800.t1	Vocar.0015s0303.1	Cz_Braker2|chr01.g11234.t1 Cz_Braker2|chr01.g11234.t2	29004	estExt_Genewise1Plus.C_320039 IGS.gm_32_00045	000007F_consensus.g945.t1	Present	Present	Present			SIN3 component of histone deacetylase complex	P:negative regulation of transcription by RNA polymerase II; C:chromatin; F:transcription corepressor activity; F:5-methyltetrahydropteroyltriglutamate-homocysteine S-methyltransferase activity; F:histone deacetylase activity; C:nucleus; F:zinc ion binding; P:methionine biosynthetic process; P:histone deacetylation; P:methylation	5-methyltetrahydropteroyltriglutamate--homocysteine S-methyltransferase; Histone deacetylase	EC:2.1.1.14; EC:3.5.1.98	IPR013194 (SMART); IPR003822 (PFAM); G3DSA:1.20.1160.11 (GENE3D); IPR031693 (PFAM); G3DSA:1.20.1160.11 (GENE3D); G3DSA:1.20.1160.11 (GENE3D); IPR013194 (PFAM); mobidb-lite (MOBIDB_LITE); mobidb-lite (MOBIDB_LITE); mobidb-lite (MOBIDB_LITE); mobidb-lite (MOBIDB_LITE); mobidb-lite (MOBIDB_LITE); mobidb-lite (MOBIDB_LITE); mobidb-lite (MOBIDB_LITE); PTHR12346:SF0 (PANTHER); IPR039774 (PANTHER); IPR0…
			5	Vocar.0015s0304.1	(1 of 1) PTHR12735:SF3 - PROTEIN T12D8.10-RELATED	Cre03.g180700.t1	Vocar.0015s0304.1	Cz_Braker2|chr01.g11235.t1	Present	gw1.38.73.1	Present	Present	Present	Present			bola-like protein	P:metabolic process	0	0	IPR002634 (PFAM); G3DSA:3.30.300.90 (GENE3D); PTHR46230 (PANTHER); PTHR46230:SF3 (PANTHER); IPR036065 (SUPERFAMILY)
			8	Vocar.0015s0304.2	(1 of 1) PTHR12735:SF3 - PROTEIN T12D8.10-RELATED	Absent	Vocar.0015s0304.2	Absent	Absent	Absent	Absent	Absent	Absent	Absent
			5	Vocar.0015s0305.1	(1 of 2) PTHR22939:SF66 - PRO-APOPTOTIC SERINE PROTEASE NMA111	Cre03.g180650.t1	Vocar.0015s0305.1	Cz_Braker2|chr01.g11236.t1	Present	estExt_Genewise1Plus.C_380047	Absent	Absent	Present	Absent			protease Do-like 7	F:serine-type endopeptidase activity; P:proteolysis	Acting on peptide bonds (peptidases)	EC:3.4.21	IPR001940 (PRINTS); IPR001478 (SMART); G3DSA:2.30.42.10 (GENE3D); G3DSA:2.40.10.120 (GENE3D); PF13365 (PFAM); G3DSA:2.30.42.10 (GENE3D); IPR025926 (PFAM); mobidb-lite (MOBIDB_LITE); mobidb-lite (MOBIDB_LITE); PTHR46366:SF1 (PANTHER); PTHR46366 (PANTHER); IPR001478 (PROSITE_PROFILES); cd00987 (CDD); IPR036034 (SUPERFAMILY); IPR009003 (SUPERFAMILY); IPR036034 (SUPERFAMILY); IPR009003 (SUPERFAMILY)
			8	Vocar.0015s0305.2	(1 of 2) PTHR22939:SF66 - PRO-APOPTOTIC SERINE PROTEASE NMA111	Absent	Vocar.0015s0305.2	Absent	Absent	Absent	Absent	Absent	Absent	Absent
			8	Vocar.0015s0306.1	unknown function	Present	Vocar.0015s0306.1	Present	Present	Present	Present	Present	Present	Present
			8	Vocar.0015s0307.1	(1 of 2) PTHR11575:SF24 - PROTEIN 4933425L06RIK	Present	Vocar.0015s0307.1	Present	Absent	Present	Present	Present	Present	Present
			50
			50
	1		50	__________		__________	__________	__________	__________	__________	__________	__________	__________	__________
			50
			8	ostta13g02100T0		Absent	Absent	Absent	Absent	Absent	Absent	Absent	Absent	ostta13g02100T0
			5	ostta13g02110T0		Cre04.g215800.t1	Vocar.0025s0176.1	Cz_Braker2|chr12.g1194.t1	Present	Present	Absent	Absent	Present	ostta13g02110T0			predicted protein	0	0	0	mobidb-lite (MOBIDB_LITE); mobidb-lite (MOBIDB_LITE)
			8	ostta13g02120T0		Present	Present	Present	Present	Present	Present	Present	Present	ostta13g02120T0
			8	ostta13g02130T0		Absent	Absent	Absent	Absent	Absent	Absent	Present	Absent	ostta13g02130T0
			5	ostta13g02140T0		Cre03.g169700.t1	Present	Present	Absent	Present	Present	7.50847e+06	4936	ostta13g02140T0			predicted protein	P:RNA methylation; F:RNA binding; P:tRNA processing; F:RNA methyltransferase activity	0	0	IPR001537 (PFAM); IPR029026 (G3DSA:3.40.1280.GENE3D); mobidb-lite (MOBIDB_LITE); mobidb-lite (MOBIDB_LITE); mobidb-lite (MOBIDB_LITE); PTHR43453:SF1 (PANTHER); PTHR43453 (PANTHER); IPR029028 (SUPERFAMILY)
			5	ostta13g02150T0		Cre03.g169950.t1	Present	Present	Present	Present	Present	7.50845e+06	60865	ostta13g02150T0			predicted protein	F:unmethylated CpG binding; F:metal ion binding; C:Set1C/COMPASS complex	0	0	IPR003347 (SMART); IPR001965 (SMART); IPR013083 (G3DSA:3.30.40.GENE3D); IPR004198 (PFAM); G3DSA:2.60.120.650 (GENE3D); IPR003347 (PFAM); IPR019787 (PFAM); IPR013083 (G3DSA:3.30.40.GENE3D); G3DSA:2.60.120.650 (GENE3D); IPR013637 (PFAM); IPR001606 (PFAM); IPR036431 (G3DSA:1.10.150.GENE3D); mobidb-lite (MOBIDB_LITE); mobidb-lite (MOBIDB_LITE); PTHR10694:SF93 (PANTHER); PTHR10694 (PANTHER); IPR019787…
			4	ostta13g02160T0		Cre04.g215750.t1	Vocar.0025s0177.1	Cz_Braker2|chr12.g1193.t1	Present	Present	Absent	Absent	159893	ostta13g02160T0			predicted protein	C:protein-containing complex	0	0	IPR001680 (SMART); IPR001680 (PFAM); IPR015943 (G3DSA:2.130.10.GENE3D); PTHR10971 (PANTHER); PTHR10971:SF5 (PANTHER); IPR001680 (PROSITE_PROFILES); IPR017986 (PROSITE_PROFILES); IPR036322 (SUPERFAMILY)
			8	ostta13g02165T0		Present	Present	Present	Present	Present	Present	Present	Present	ostta13g02165T0
			8	ostta13g02170T0		Absent	Absent	Absent	Absent	Absent	Absent	Present	Present	ostta13g02170T0
			8	ostta13g02180T0		Absent	Absent	Absent	Absent	Absent	Absent	Present	Present	ostta13g02180T0
			50
			50
	1		50	__________		__________	__________	__________	__________	__________	__________	__________	__________	__________
			50
			8	Cz_Braker2|chr08.g8987.t1		Present	Present	Cz_Braker2|chr08.g8987.t1	Present	Present	Present	Present	Present	Present
			4	Cz_Braker2|chr08.g8988.t1		Present	Present	Cz_Braker2|chr08.g8988.t1	Present	fgenesh3_pg.C_scaffold_4000121	000006F_consensus.g1144.t1	7.51393e+06	Present	ostta05g02460T0			Mitogen-activated protein kinase kinase kinase MLT	F:kinase activity; P:phosphorylation; F:hydrolase activity; F:ion binding	0	0	IPR001245 (PRINTS); IPR000719 (SMART); IPR000719 (PFAM); G3DSA:3.30.200.20 (GENE3D); G3DSA:1.10.510.10 (GENE3D); mobidb-lite (MOBIDB_LITE); mobidb-lite (MOBIDB_LITE); mobidb-lite (MOBIDB_LITE); mobidb-lite (MOBIDB_LITE); PTHR44329:SF93 (PANTHER); PTHR44329 (PANTHER); IPR000719 (PROSITE_PROFILES); PS51257 (PROSITE_PROFILES); IPR011009 (SUPERFAMILY)
			4	Cz_Braker2|chr08.g8989.t1		Cre13.g577900.t1	Vocar.0001s0167.1	Cz_Braker2|chr08.g8989.t1	Present	IGS.gm_4_00231	000006F_consensus.g1146.t1	Absent	Absent	Absent			---NA---	0	0	0	IPR025715 (SMART); mobidb-lite (MOBIDB_LITE); mobidb-lite (MOBIDB_LITE); mobidb-lite (MOBIDB_LITE); mobidb-lite (MOBIDB_LITE)
			8	Cz_Braker2|chr08.g8990.t1		Present	Present	Cz_Braker2|chr08.g8990.t1	Present	Present	Absent	Present	Absent	Present
			8	Cz_Braker2|chr08.g8991.t1		Present	Present	Cz_Braker2|chr08.g8991.t1	Present	Present	Absent	Present	Absent	Present
			4	Cz_Braker2|chr08.g8992.t1		Cre13.g577800.t1	Vocar.0001s0169.1	Cz_Braker2|chr08.g8992.t1	Present	Present	Present	7.5143e+06	Present	ostta05g02480T0			Guanine nucleotide-binding protein-like 1	F:GTP binding	0	0	G3DSA:3.40.50.300 (GENE3D); IPR006073 (PFAM); mobidb-lite (MOBIDB_LITE); mobidb-lite (MOBIDB_LITE); mobidb-lite (MOBIDB_LITE); mobidb-lite (MOBIDB_LITE); mobidb-lite (MOBIDB_LITE); mobidb-lite (MOBIDB_LITE); mobidb-lite (MOBIDB_LITE); mobidb-lite (MOBIDB_LITE); mobidb-lite (MOBIDB_LITE); mobidb-lite (MOBIDB_LITE); mobidb-lite (MOBIDB_LITE); mobidb-lite (MOBIDB_LITE); mobidb-lite (MOBIDB_LITE); PT…
			8	Cz_Braker2|chr08.g8993.t1		Present	Present	Cz_Braker2|chr08.g8993.t1	Present	Present	Present	Present	Present	Present
			50
			50
	1		50	__________		__________	__________	__________	__________	__________	__________	__________	__________	__________
			50
			8	000000F_consensus.g367.t2		Absent	Absent	Absent	Absent	Absent	000000F_consensus.g367.t2	Absent	Absent	Absent
			8	000000F_consensus.g368.t1		Present	Present	Present	Present	Present	000000F_consensus.g368.t1	Present	Present	Present
			8	000000F_consensus.g369.t1		Present	Present	Present	Present	Present	000000F_consensus.g369.t1	Present	Present	Present
			4	000000F_consensus.g370.t1		Present	Present	Present	33494	estExt_Genewise1.C_50338	000000F_consensus.g370.t1	7.51329e+06	Present	ostta06g01870T0			D-glycerate 3-kinase, chloroplastic	F:catalytic activity; C:chloroplast; C:membrane	0	0	IPR013830 (PFAM); IPR036514 (G3DSA:3.40.50.GENE3D); G3DSA:3.40.50.300 (GENE3D); PTHR14209 (PANTHER); PTHR14209:SF9 (PANTHER); cd01838 (CDD); IPR027417 (SUPERFAMILY); SSF52266 (SUPERFAMILY)
			8	000000F_consensus.g371.t1		Absent	Present	Present	Present	Present	000000F_consensus.g371.t1	Absent	Absent	Absent
			4	000000F_consensus.g372.t1		Present	Present	Present	24291	estExt_fgenesh3_pm.C_50036	000000F_consensus.g372.t1	7.51334e+06	Present	ostta06g01940T0			DEAD-box ATP-dependent RNA helicase 8	F:nucleic acid binding; F:helicase activity; F:ATP binding	Adenosinetriphosphatase; Nucleoside-triphosphate phosphatase	EC:3.6.1.3; EC:3.6.1.15	IPR014001 (SMART); IPR001650 (SMART); G3DSA:3.40.50.300 (GENE3D); IPR001650 (PFAM); G3DSA:3.40.50.300 (GENE3D); IPR011545 (PFAM); PTHR24031:SF661 (PANTHER); PTHR24031 (PANTHER); IPR014014 (PROSITE_PROFILES); IPR014001 (PROSITE_PROFILES); IPR001650 (PROSITE_PROFILES); cd00268 (CDD); IPR001650 (CDD); IPR027417 (SUPERFAMILY)
			4	000000F_consensus.g373.t1		Cre03.g145887.t1	Vocar.0014s0217.1	Present	29662	IGS.gm_5_00302	000000F_consensus.g373.t1	Absent	Present	Present			Sec-independent protein translocase protein TatC	F:serine-type endopeptidase activity; P:proteolysis; C:chloroplast thylakoid membrane; P:thylakoid membrane organization; C:integral component of thylakoid membrane; C:TAT protein transport complex; C:receptor complex	Acting on peptide bonds (peptidases)	EC:3.4.21	IPR002033 (PRINTS); IPR002033 (TIGRFAM); IPR002033 (PFAM); IPR002033 (PANTHER); PTHR30371:SF3 (PANTHER); IPR002033 (HAMAP)
			8	000000F_consensus.g374.t1		Present	Absent	Present	Absent	Absent	000000F_consensus.g374.t1	Present	Present	Absent
			8	000000F_consensus.g375.t1		Absent	Absent	Absent	Absent	Absent	000000F_consensus.g375.t1	Absent	Absent	Absent
			4	000000F_consensus.g376.t1		Cre03.g145907.t1	Vocar.0014s0216.1	Present	53791	IGS.gm_5_00299	000000F_consensus.g376.t1	Present	Present	Present			putative tRNA (cytidine(32)/guanosine(34)-2'-O)-methyltransferase	P:tRNA nucleoside ribose methylation; P:cytoplasmic translation; C:cytoplasm; F:tRNA methyltransferase activity; C:membrane	0	0	IPR002877 (PFAM); G3DSA:3.40.50.150 (GENE3D); PTHR10920 (PANTHER); IPR028590 (PTHR10920:PANTHER); IPR015507 (HAMAP); IPR028590 (HAMAP); IPR029063 (SUPERFAMILY)
			8	000000F_consensus.g377.t1		Present	Present	Present	Present	Present	000000F_consensus.g377.t1	Present	Present	Present
			8	000000F_consensus.g378.t1		Absent	Absent	Absent	Absent	Present	000000F_consensus.g378.t1	Present	Present	Present
			50
			50
	1		50	__________		__________	__________	__________	__________	__________	__________	__________	__________	__________
			50
			8	Vocar.0002s0453.1	unknown function	Present	Vocar.0002s0453.1	Absent	Absent	Absent	Absent	Absent	Absent	Absent
			8	Vocar.0002s0454.1	(1 of 1) PTHR18034:SF3 - PRE-MRNA-SPLICING FACTOR CWC22 HOMOLOG	Present	Vocar.0002s0454.1	Present	Present	Present	Present	Present	Present	Present
			8	Vocar.0002s0455.1	mitochondrial ribosomal protein L29.	Present	Vocar.0002s0455.1	Present	Present	Present	Present	Present	Present	Present
			5	Vocar.0002s0456.1	(1 of 1) K02115 - F-type H+-transporting ATPase subunit gamma (ATPF1G, atpG)	Present	Vocar.0002s0456.1	Cz_Braker2|chr09.g10061.t1	52193	IGS.gm_9_00192	Present	Present	Present	Present			ATP synthase gamma-subunit	C:chloroplast thylakoid membrane; P:ATP synthesis coupled proton transport; C:proton-transporting ATP synthase complex, catalytic core F(1); F:proton-transporting ATP synthase activity, rotational mechanism	0	0	IPR000131 (PRINTS); IPR000131 (PFAM); IPR000131 (TIGRFAM); IPR000131 (PANTHER); PTHR11693:SF33 (PANTHER); IPR000131 (HAMAP); IPR000131 (CDD); IPR035968 (SUPERFAMILY)
			8	Vocar.0002s0457.1	(1 of 1) K05755 - actin related protein 2/3 complex, subunit 4 (ARPC4)	Present	Vocar.0002s0457.1	Absent	Absent	Absent	Absent	Present	Absent	Present
			5	Vocar.0002s0458.1	(1 of 1) PTHR23183 - NOP14	Present	Vocar.0002s0458.1	Cz_Braker2|chr09.g10069.t1	45905	IGS.gm_9_00183	Present	Present	Present	Present			nucleolar protein 14	C:nucleolus; C:Noc4p-Nop14p complex; C:small-subunit processome	0	0	IPR007276 (PFAM); mobidb-lite (MOBIDB_LITE); mobidb-lite (MOBIDB_LITE); mobidb-lite (MOBIDB_LITE); mobidb-lite (MOBIDB_LITE); mobidb-lite (MOBIDB_LITE); mobidb-lite (MOBIDB_LITE); mobidb-lite (MOBIDB_LITE); mobidb-lite (MOBIDB_LITE); mobidb-lite (MOBIDB_LITE); mobidb-lite (MOBIDB_LITE); mobidb-lite (MOBIDB_LITE); mobidb-lite (MOBIDB_LITE); mobidb-lite (MOBIDB_LITE); mobidb-lite (MOBIDB_LITE); mob…
			8	Vocar.0002s0459.1	(1 of 1) PF04725 - Photosystem II 10 kDa polypeptide PsbR (PsbR)	Present	Vocar.0002s0459.1	Present	Present	Present	Present	Present	Present	Present
			8	Vocar.0002s0460.1	(1 of 1) PTHR11216:SF31 - AT21416P	Present	Vocar.0002s0460.1	Present	Present	Present	Present	Present	Present	Present
coex score 2.65, neighborhood size 2			4	Vocar.0002s0461.1	(1 of 1) PTHR22976:SF19 - BIOTIN SYNTHASE, MITOCHONDRIAL	Cre06.g261150.t1	Vocar.0002s0461.1	Cz_Braker2|chr09.g10071.t1	45922	e_gw1.9.107.1	Present	Present	Present	Present			biotin synthase	F:biotin synthase activity; P:biotin biosynthetic process; F:metal ion binding; F:2 iron, 2 sulfur cluster binding; F:4 iron, 4 sulfur cluster binding	Biotin synthase	EC:2.8.1.6	IPR010722 (SMART); IPR006638 (SMART); IPR013785 (G3DSA:3.20.20.GENE3D); IPR010722 (PFAM); IPR007197 (PFAM); IPR002684 (TIGRFAM); IPR024177 (PTHR22976:PANTHER); IPR002684 (PANTHER); IPR002684 (HAMAP); cd01335 (CDD); SSF102114 (SUPERFAMILY)
			4	Vocar.0002s0462.1	(1 of 1) PTHR11863:SF2 - PROTEIN ECERIFERUM 3	Cre06.g261200.t1	Vocar.0002s0462.1	Cz_Braker2|chr09.g10070.t1	11014	estExt_fgenesh3_pg.C_90123	Absent	Absent	Absent	Absent			sterol desaturase	F:C-5 sterol desaturase activity; F:iron ion binding; C:endoplasmic reticulum membrane; C:integral component of membrane; P:sterol biosynthetic process; P:oxidation-reduction process	Acting on paired donors, with incorporation or reduction of molecular oxygen. The oxygen incorporated need not be derived from O(2)	EC:1.14.19	IPR006694 (PFAM); PTHR11863 (PANTHER); PTHR11863:SF139 (PANTHER)
			8	Vocar.0002s0463.1	unknown function	Absent	Vocar.0002s0463.1	Absent	Absent	Absent	Absent	Absent	Absent	Absent
			8	Vocar.0002s0464.1	unknown function	Present	Vocar.0002s0464.1	Present	Absent	Absent	Absent	Absent	Absent	Absent
			8	Vocar.0002s0465.1	unknown function	Absent	Vocar.0002s0465.1	Absent	Absent	Absent	Absent	Absent	Absent	Absent
			8	Vocar.0002s0466.1	unknown function	Present	Vocar.0002s0466.1	Present	Present	Absent	Absent	Absent	Absent	Absent
			50
			50
	1		50	__________		__________	__________	__________	__________	__________	__________	__________	__________	__________
			50
			8	000000F_consensus.g75.t1		Present	Present	Present	Present	Present	000000F_consensus.g75.t1	Absent	Present	Present
			8	000000F_consensus.g76.t1		Present	Present	Present	Absent	Present	000000F_consensus.g76.t1	Present	Present	Present
			5	000000F_consensus.g77.t1		Cre13.g562400.t1	Present	Present	64891	fgenesh3_pg.C_scaffold_15000122	000000F_consensus.g77.t1	Absent	Absent	Absent			B3 domain-containing transcription repressor VAL1-like	F:DNA binding; C:nucleus; F:zinc ion binding; C:membrane; C:integral component of membrane	0	0	IPR003340 (SMART); IPR003340 (PFAM); IPR015300 (G3DSA:2.40.330.GENE3D); mobidb-lite (MOBIDB_LITE); mobidb-lite (MOBIDB_LITE); PTHR46245 (PANTHER); IPR003340 (CDD); IPR015300 (SUPERFAMILY)
			5	000000F_consensus.g78.t1		Present	Present	Present	22161	fgenesh3_pg.C_scaffold_15000116	000000F_consensus.g78.t1	7.51422e+06	Present	Present			ubiquitin-conjugating enzyme E2 5A-like	F:ATP binding; P:protein ubiquitination; F:ubiquitin conjugating enzyme activity	0	0	SM00212 (SMART); IPR016135 (G3DSA:3.10.110.GENE3D); IPR000608 (PFAM); PTHR24068:SF276 (PANTHER); PTHR24068 (PANTHER); IPR000608 (PROSITE_PROFILES); IPR000608 (CDD); IPR016135 (SUPERFAMILY)
			8	000000F_consensus.g79.t1		Present	Present	Present	Present	Present	000000F_consensus.g79.t1	Present	Present	Present
			4	000000F_consensus.g80.t1		Present	Present	Cz_Braker2|chr05.g6600.t1	12868	estExt_Genewise1Plus.C_150156	000000F_consensus.g80.t1	7.51422e+06	Absent	Absent			calcium/proton exchanger	F:monovalent cation:proton antiporter activity; C:vacuolar membrane; P:calcium ion transport; F:metal ion transmembrane transporter activity; P:inorganic cation transmembrane transport	0	0	G3DSA:1.20.1420.30 (GENE3D); IPR004837 (PFAM); IPR004798 (TIGRFAM); G3DSA:1.20.58.1130 (GENE3D); PTHR31503:SF20 (PANTHER); PTHR31503 (PANTHER)
			4	000000F_consensus.g81.t1		Cre13.g562150.t1	Present	Cz_Braker2|chr05.g6597.t1	52611	e_gw1.15.71.1	000000F_consensus.g81.t1	Present	Present	Present			predicted protein	F:ATP binding; F:GTP binding; C:chloroplast stroma; F:ATPase activity; F:ribosome binding; F:ribosomal large subunit binding	Adenosinetriphosphatase; Nucleoside-triphosphate phosphatase	EC:3.6.1.3; EC:3.6.1.15	IPR006073 (PRINTS); G3DSA:3.40.50.300 (GENE3D); IPR023192 (G3DSA:1.10.150.GENE3D); IPR006073 (PFAM); IPR013029 (PFAM); IPR012675 (G3DSA:3.10.20.GENE3D); IPR004396 (TIGRFAM); PTHR23305 (PANTHER); PTHR23305:SF13 (PANTHER); IPR031167 (PROSITE_PROFILES); IPR004396 (HAMAP); IPR041706 (CDD); IPR013029 (CDD); IPR027417 (SUPERFAMILY); IPR012676 (SUPERFAMILY)
			8	000000F_consensus.g82.t1		Present	Present	Present	Present	Present	000000F_consensus.g82.t1	Present	Present	Present
			8	000000F_consensus.g83.t1		Absent	Absent	Absent	Absent	Present	000000F_consensus.g83.t1	Absent	Absent	Absent
			50
			50
	1		50	__________		__________	__________	__________	__________	__________	__________	__________	__________	__________
			50
			8	000002F_consensus.g227.t1		Present	Present	Present	Present	Present	000002F_consensus.g227.t1	Absent	Present	Absent
			4	000002F_consensus.g228.t1		Present	Present	Present	Present	estExt_fgenesh3_pm.C_30006	000002F_consensus.g228.t1	7.50898e+06	44866	ostta01g05700T0			histidinol dehydrogenase	P:histidine biosynthetic process; F:histidinol dehydrogenase activity; F:zinc ion binding; P:response to UV; C:chloroplast stroma; F:NAD binding; P:oxidation-reduction process	Histidinol dehydrogenase	EC:1.1.1.23	IPR012131 (PRINTS); IPR012131 (TIGRFAM); IPR012131 (PFAM); G3DSA:3.40.50.1980 (GENE3D); IPR022695 (PIRSF); G3DSA:3.40.50.1980 (GENE3D); PTHR21256:SF12 (PANTHER); IPR012131 (PANTHER); IPR012131 (HAMAP); IPR012131 (CDD); IPR016161 (SUPERFAMILY)
			8	000002F_consensus.g229.t1		Present	Present	Present	Present	Present	000002F_consensus.g229.t1	Present	Present	Present
			8	000002F_consensus.g230.t1		Absent	Absent	Absent	Absent	Absent	000002F_consensus.g230.t1	Absent	Absent	Absent
			8	000002F_consensus.g230.t2		Absent	Absent	Absent	Absent	Absent	000002F_consensus.g230.t2	Absent	Absent	Absent
			1	000002F_consensus.g231.t1		Cre01.g024200.t1	Vocar.0007s0376.1	Cz_Braker2|chr07.g626.t1	Present	IGS.gm_3_00036 estExt_fgenesh3_pg.C_30016	000002F_consensus.g231.t1	7.50881e+06	7053	ostta01g05670T0			cleavage stimulation factor subunit 2-like	F:nucleic acid binding; P:mRNA 3'-end processing	0	0	IPR000504 (SMART); IPR000504 (PFAM); IPR012677 (G3DSA:3.30.70.GENE3D); IPR025742 (PFAM); PTHR45735 (PANTHER); IPR000504 (PROSITE_PROFILES); cd12398 (CDD); IPR035979 (SUPERFAMILY)
			4	000002F_consensus.g232.t1		Cre01.g024400.t1	Vocar.0007s0377.1	Cz_Braker2|chr07.g628.t1	Present	IGS.gm_3_00037 IGS.gm_3_00031	000002F_consensus.g232.t1	Present	Present	Present			trafficking protein particle complex subunit 8 isoform X1	0	0	0	IPR024420 (PFAM); IPR024420 (PANTHER)
			8	000002F_consensus.g233.t1		Present	Present	Present	Present	Present	000002F_consensus.g233.t1	Present	Present	Present
			4	000002F_consensus.g234.t1		Cre01.g024200.t1	Vocar.0007s0376.1	Cz_Braker2|chr07.g626.t1	Present	IGS.gm_3_00036 estExt_fgenesh3_pg.C_30016	000002F_consensus.g234.t1	Present	Present	Present			Fibronectin type-III domain-containing protein 3a	F:nucleic acid binding; F:RNA binding; C:membrane; C:integral component of membrane; P:mRNA 3'-end processing	0	0	PR00014 (PRINTS); IPR003961 (SMART); IPR013783 (G3DSA:2.60.40.GENE3D); IPR013783 (G3DSA:2.60.40.GENE3D); IPR013783 (G3DSA:2.60.40.GENE3D); IPR013783 (G3DSA:2.60.40.GENE3D); IPR003961 (PFAM); IPR013783 (G3DSA:2.60.40.GENE3D); mobidb-lite (MOBIDB_LITE); mobidb-lite (MOBIDB_LITE); PTHR24099:SF11 (PANTHER); PTHR24099 (PANTHER); IPR003961 (PROSITE_PROFILES); IPR003961 (PROSITE_PROFILES); IPR003961 (PR…
			8	000002F_consensus.g235.t1		Present	Present	Present	Present	Present	000002F_consensus.g235.t1	Present	Present	Present
			8	000002F_consensus.g236.t1		Present	Present	Present	Present	Present	000002F_consensus.g236.t1	Present	Present	Present
			8	000002F_consensus.g237.t1		Present	Present	Present	Present	Present	000002F_consensus.g237.t1	Present	Present	Present
			50
			50
	1		50	__________		__________	__________	__________	__________	__________	__________	__________	__________	__________
			50
			4	13704	K06184 - ATP-binding cassette, subfamily F, member 1 (ABCF1) (1 of 1)	Cre01.g034950.t1	Vocar.0001s0777.1	Present	13704	estExt_fgenesh3_pg.C_40142	000006F_consensus.g1175.t1	Present	Present	Present			ABC transporter F family member 4	F:ATP binding; F:ATPase activity	Adenosinetriphosphatase; Nucleoside-triphosphate phosphatase	EC:3.6.1.3; EC:3.6.1.15	IPR003593 (SMART); IPR003439 (PFAM); IPR003439 (PFAM); G3DSA:3.40.50.300 (GENE3D); mobidb-lite (MOBIDB_LITE); mobidb-lite (MOBIDB_LITE); PTHR19211:SF111 (PANTHER); PTHR19211 (PANTHER); IPR003439 (PROSITE_PROFILES); IPR003439 (PROSITE_PROFILES); cd03221 (CDD); cd03221 (CDD); IPR027417 (SUPERFAMILY); IPR027417 (SUPERFAMILY)
			8	52757	K11806 - WD repeat and SOF domain-containing protein 1 (WDSOF1) (1 of 1)	Present	Present	Present	52757	Present	Present	Present	Absent	Present
			8	40427	unknown function	Absent	Absent	Absent	40427	Absent	Absent	Absent	Absent	Absent
			8	65088	PF11744 - Aluminium activated malate transporter (ALMT) (1 of 3)	Absent	Absent	Absent	65088	Present	Absent	Present	Absent	Absent
			8	65089	PTHR11266 - PEROXISOMAL MEMBRANE PROTEIN 2, PXMP2 MPV17 (1 of 11)	Absent	Absent	Absent	65089	Absent	Absent	Absent	Absent	Absent
			4	35637	5.4.99.18 - 5-(carboxyamino)imidazole ribonucleotide mutase / N(5)-carboxyaminoimidazole ribonucleotide mutase (1 of 1)	Cre01.g035100.t1	Vocar.0001s0774.1	Present	35637	e_gw1.4.285.1	000006F_consensus.g1176.t1	Absent	Absent	Absent			nickel pincer cofactor biosynthesis protein LarB	P:'de novo' IMP biosynthetic process; F:hydrolase activity	0	0	IPR000031 (SMART); IPR035893 (G3DSA:3.40.50.GENE3D); IPR000031 (PFAM); IPR039476 (PANTHER); IPR035893 (SUPERFAMILY)
			50
			50
	1		50	__________		__________	__________	__________	__________	__________	__________	__________	__________	__________
			50
			5	11721	K11128 - H/ACA ribonucleoprotein complex subunit 1 (GAR1, NOLA1) (1 of 1)	Cre13.g567850.t1	Vocar.0001s1630.1	Present	Present	Absent	Present	7.50922e+06	11721	Present			putative H/ACA ribonucleoprotein complex subunit 1-like protein 1	P:snoRNA guided rRNA pseudouridine synthesis; C:box H/ACA snoRNP complex; F:box H/ACA snoRNA binding	0	0	IPR038664 (G3DSA:2.40.10.GENE3D); IPR007504 (PFAM); PTHR23237:SF6 (PANTHER); PTHR23237 (PANTHER); PD020235 (PRODOM); IPR009000 (SUPERFAMILY)
			8	123537	unknown function	Present	Present	Present	Present	Present	Present	Present	123537	Present
			8	158124	unknown function	Present	Present	Present	Present	Present	Present	Absent	158124	Present
			5	27647	KOG1757 - Histone 2A (1 of 1)	Cre13.g567700.t1	Vocar.0001s1633.1	Present	Present	Present	Present	7.50924e+06	27647	Present			probable histone H2A variant 3	C:nucleosome; C:nuclear chromatin; F:DNA binding; P:chromatin organization; F:protein heterodimerization activity	0	0	IPR002119 (PRINTS); IPR002119 (SMART); IPR032454 (PFAM); IPR007125 (PFAM); IPR009072 (G3DSA:1.10.20.GENE3D); mobidb-lite (MOBIDB_LITE); PTHR23430:SF263 (PANTHER); PTHR23430 (PANTHER); IPR002119 (CDD); IPR009072 (SUPERFAMILY)
			8	47730	K03108 - signal recognition particle subunit SRP72 (SRP72) (1 of 1)	Present	Present	Present	Present	Present	Present	Absent	47730	Absent
			8	59554	K10410 - dynein light intermediate chain, axonemal (DNALI) (1 of 1)	Present	Present	Present	Absent	Absent	Absent	Absent	59554	Absent
			5	59555	K04382 - serine/threonine-protein phosphatase 2A catalytic subunit (PPP2C) (1 of 2)	Present	Present	Present	35942	estExt_fgenesh3_kg.C_10006	000001F_consensus.g564.t1	Present	59555	Present			predicted protein	F:phosphoprotein phosphatase activity; P:protein dephosphorylation	Protein-serine/threonine phosphatase	EC:3.1.3.16	IPR006186 (PRINTS); IPR006186 (SMART); IPR029052 (G3DSA:3.60.21.GENE3D); IPR004843 (PFAM); PTHR45619 (PANTHER); PTHR45619:SF25 (PANTHER); cd07415 (CDD); SSF56300 (SUPERFAMILY)
			8	59558	K14772 - U3 small nucleolar RNA-associated protein 20 (UTP20) (1 of 1)	Present	Present	Present	Present	Present	Present	Present	59558	Present
			5	8355	6.2.1.2 - Butyrate--CoA ligase / Fatty acid thiokinase (medium chain) (1 of 23)	Present	Present	Present	28196	IGS.gm_1_00185	000001F_consensus.g561.t1	Present	8355	Present			nascent polypeptide-associated complex subunit beta-like	0	0	0	IPR002715 (SMART); IPR002715 (PFAM); IPR038187 (G3DSA:2.20.70.GENE3D); mobidb-lite (MOBIDB_LITE); PTHR10351:SF23 (PANTHER); IPR039370 (PANTHER); IPR002715 (PROSITE_PROFILES)
			50
			50
	1		50	__________		__________	__________	__________	__________	__________	__________	__________	__________	__________
			50
			5	7.51027e+06		Present	Present	Present	Present	fgenesh3_pg.C_scaffold_8000016	Present	7.51027e+06	43647 54679 54678	ostta10g02450T0			predicted protein	P:regulation of transcription, DNA-templated	0	0	IPR018866 (PFAM); mobidb-lite (MOBIDB_LITE); mobidb-lite (MOBIDB_LITE); mobidb-lite (MOBIDB_LITE); mobidb-lite (MOBIDB_LITE); mobidb-lite (MOBIDB_LITE); mobidb-lite (MOBIDB_LITE); mobidb-lite (MOBIDB_LITE); mobidb-lite (MOBIDB_LITE); mobidb-lite (MOBIDB_LITE); mobidb-lite (MOBIDB_LITE); mobidb-lite (MOBIDB_LITE); mobidb-lite (MOBIDB_LITE); mobidb-lite (MOBIDB_LITE); PTHR31169:SF8 (PANTHER); IPR04…
			5	7.51019e+06		Present	Absent	Present	42580	Present	Present	7.51019e+06	145191	ostta10g02460T0			anthranilate synthase component II	P:tryptophan biosynthetic process; F:anthranilate synthase activity; P:glutamine metabolic process; F:transferase activity	Anthranilate synthase	EC:4.1.3.27	PR00096 (PRINTS); PR00097 (PRINTS); IPR017926 (PFAM); IPR029062 (G3DSA:3.40.50.GENE3D); IPR006221 (TIGRFAM); PTHR43418:SF9 (PANTHER); PTHR43418 (PANTHER); IPR017926 (PROSITE_PROFILES); cd01743 (CDD); IPR029062 (SUPERFAMILY)
			8	7.51009e+06		Present	Present	Present	Present	Present	Present	7.51009e+06	Present	Present
			8	7.51019e+06		Present	Present	Present	Present	Absent	Absent	7.51019e+06	Present	Present
			8	7.51043e+06		Absent	Absent	Absent	Absent	Absent	Absent	7.51043e+06	Absent	Present
			5	7.51009e+06		Present	Present	Present	55906	IGS.gm_8_00024	Absent	7.51009e+06	Present	ostta10g02500T0			unnamed product	P:axoneme assembly	0	0	mobidb-lite (MOBIDB_LITE); mobidb-lite (MOBIDB_LITE); mobidb-lite (MOBIDB_LITE); mobidb-lite (MOBIDB_LITE); mobidb-lite (MOBIDB_LITE); mobidb-lite (MOBIDB_LITE); mobidb-lite (MOBIDB_LITE); IPR037386 (PANTHER)
			50
			50
	1,3		50	__________		__________	__________	__________	__________	__________	__________	__________	__________	__________
			50
			8	Cre10.g465793.t1	(1 of 52) PF03372 - Endonuclease/Exonuclease/phosphatase family (Exo_endo_phos)	Cre10.g465793.t1	Present	Absent	Present	Present	Absent	Absent	Absent	Absent
			8	Cre10.g465822.t1	(1 of 47) PF07282 - Putative transposase DNA-binding domain (OrfB_Zn_ribbon)	Cre10.g465822.t1	Present	Present	Absent	Absent	Absent	Absent	Present	Absent
			8	Cre10.g465850.t1	(1 of 1) K12572 - PAB-dependent poly(A)-specific ribonuclease subunit 3 (PAN3)	Cre10.g465850.t1	Present	Present	Present	Present	Present	Absent	Present	Absent
			8	Cre10.g465900.t1	(1 of 4) K02206 - cyclin-dependent kinase 2 (CDK2)	Cre10.g465900.t1	Present	Present	Present	Present	Present	Present	Present	Present
coex score: 1, neighborhood size 2		1,3	4	Cre10.g465950.t1	(1 of 1) K12846 - U4/U6.U5 tri-snRNP-associated protein 3 (SNRNP27)	Cre10.g465950.t1*	Vocar.0029s0105.1*	Cz_Braker2|chr08.g9273.t1*	Present	IGS.gm_2_00179*	Present	Present	159114*	Present			U4/U6.U5 small nuclear ribonucleoprotein 27 kDa protein	P:RNA splicing; C:membrane	0	0	IPR013957 (PFAM); mobidb-lite (MOBIDB_LITE); mobidb-lite (MOBIDB_LITE); mobidb-lite (MOBIDB_LITE); mobidb-lite (MOBIDB_LITE); PTHR31077 (PANTHER)
		1,3	4	Cre10.g466000.t1	(1 of 1) K18179 - cytochrome c oxidase assembly factor 6 (COA6)	Cre10.g466000.t1*	Vocar.0029s0106.1*	Cz_Braker2|chr08.g9274.t1*	Absent	IGS.gm_2_00178*	Absent	Absent	188122*	Absent			cytochrome c oxidase assembly factor 6 homolog	P:inter-male aggressive behavior; C:mitochondrion; F:transferase activity; P:molybdopterin cofactor biosynthetic process; C:membrane part; P:synapse organization; P:localization within membrane; P:protein localization to membrane; C:postsynapse	0	0	IPR003213 (PFAM); IPR042289 (PANTHER); PD015172 (PRODOM); PS51808 (PROSITE_PROFILES); IPR036549 (SUPERFAMILY)
			8	Cre10.g466050.t1	unknown function	Cre10.g466050.t1	Present	Present	Present	Present	Present	Absent	Absent	Absent
			8	Cre10.g466050.t2	unknown function	Cre10.g466050.t2	Absent	Absent	Absent	Absent	Absent	Absent	Absent	Absent
			8	Cre10.g466100.t1	unknown function	Cre10.g466100.t1	Absent	Absent	Absent	Absent	Absent	Absent	Absent	Absent
			8	Cre10.g466150.t1	(1 of 8) PF00560 - Leucine Rich Repeat (LRR_1)	Cre10.g466150.t1	Present	Present	Absent	Absent	Absent	Absent	Absent	Absent
			50
			50
	1,2		50	__________		__________	__________	__________	__________	__________	__________	__________	__________	__________
			50
		1,2	5	000003F_consensus.g209.t1		Present	Present	Cz_Braker2|chr05.g6675.t1	53824	fgenesh3_pm.C_scaffold_8000007	000003F_consensus.g209.t1	Present	Present	Present	kfl00125_0160_v1.1 kfl00125_0180_v1.1		predicted protein	C:histone deacetylase complex; F:transcription corepressor activity; P:regulation of transcription by RNA polymerase II; P:response to cold; P:histone deacetylation; C:Cul4-RING E3 ubiquitin ligase complex	0	0	IPR006594 (SMART); G3DSA:1.20.960.30 (GENE3D); IPR006594 (PFAM); mobidb-lite (MOBIDB_LITE); mobidb-lite (MOBIDB_LITE); PTHR22846 (PANTHER); IPR006594 (PROSITE_PROFILES)
		1,2	5	000003F_consensus.g210.t1		Present	Vocar.0037s0035.1	Cz_Braker2|chr05.g6680.t1	Present	estExt_Genewise1Plus.C_80064	000003F_consensus.g210.t1	Present	Present	Present	kfl00125_0170_v1.1		60S ribosomal protein L12	F:structural constituent of ribosome; C:ribosome; P:translation	0	0	IPR000911 (SMART); IPR036769 (G3DSA:1.10.10.GENE3D); IPR020784 (PFAM); IPR036796 (G3DSA:3.30.1550.GENE3D); IPR020783 (PFAM); IPR000911 (PANTHER); PTHR11661:SF18 (PANTHER); IPR000911 (HAMAP); IPR000911 (CDD); IPR036769 (SUPERFAMILY); IPR036796 (SUPERFAMILY)
			9	000003F_consensus.g211.t1		Present	Present	Present	Present	Present	000003F_consensus.g211.t1	Present	Present	Present	Present
			9	000003F_consensus.g212.t1		Absent	Absent	Absent	Absent	Absent	000003F_consensus.g212.t1	Absent	Absent	Absent	Absent
			9	000003F_consensus.g212.t2		Absent	Absent	Absent	Absent	Absent	000003F_consensus.g212.t2	Absent	Absent	Absent	Absent
		1,2	5	000003F_consensus.g213.t1		Present	Vocar.0037s0028.1	Cz_Braker2|chr05.g6676.t1	8240	Present	000003F_consensus.g213.t1	Present	Present	Present	kfl00125_0150_v1.1		V-type H+-transporting ATPase 21kDa proteolipid subunit	P:ion transport; C:integral component of membrane; F:hydrolase activity; C:proton-transporting V-type ATPase, V0 domain; F:proton-transporting ATPase activity, rotational mechanism	0	0	IPR000245 (PRINTS); G3DSA:1.20.120.610 (GENE3D); IPR002379 (PFAM); PTHR10263:SF18 (PANTHER); PTHR10263 (PANTHER); IPR035921 (SUPERFAMILY); IPR035921 (SUPERFAMILY)
			50
			50
	1		50	__________		__________	__________	__________	__________	__________	__________	__________	__________	__________
			50
			8	000004F_consensus.g1293.t1		Present	Present	Present	Present	Present	000004F_consensus.g1293.t1	Present	Absent	Present
			4	000004F_consensus.g1294.t1		Cre07.g321050.t1	Vocar.0021s0160.1	Cz_Braker2|chr01.g11173.t1	Present	IGS.gm_10_00348	000004F_consensus.g1294.t1	Absent	Absent	Present			asparagine synthetase domain-containing protein 1	F:asparagine synthase (glutamine-hydrolyzing) activity; P:asparagine biosynthetic process; F:transferase activity; F:ligase activity	0	0	IPR014729 (G3DSA:3.40.50.GENE3D); IPR001962 (PFAM); IPR029055 (G3DSA:3.60.20.GENE3D); IPR017932 (PFAM); PTHR45937 (PANTHER); IPR017932 (PROSITE_PROFILES); IPR001962 (CDD); IPR029055 (SUPERFAMILY); SSF52402 (SUPERFAMILY)
			8	000004F_consensus.g1295.t1		Absent	Absent	Absent	Absent	Absent	000004F_consensus.g1295.t1	Absent	Absent	Absent
			8	000004F_consensus.g1295.t2		Absent	Absent	Absent	Absent	Absent	000004F_consensus.g1295.t2	Absent	Absent	Absent
			8	000004F_consensus.g1296.t1		Present	Present	Present	Present	Present	000004F_consensus.g1296.t1	Present	Present	Present
			4	000004F_consensus.g1297.t1		Cre07.g320950.t1	Vocar.0021s0161.1	Cz_Braker2|chr01.g11170.t1	Present	gw1.10.373.1	000004F_consensus.g1297.t1	Present	Present	Present			alfin-like protein	F:catalytic activity; P:regulation of transcription, DNA-templated; F:histone binding	0	0	IPR021998 (PFAM); PTHR12321:SF98 (PANTHER); PTHR12321 (PANTHER); cd04508 (CDD)
			8	000004F_consensus.g1298.t1		Absent	Present	Present	Absent	Present	000004F_consensus.g1298.t1	Absent	Present	Absent
			50
			50
	1		50	__________		__________	__________	__________	__________	__________	__________	__________	__________	__________
			50
			8	191717	unknown function	Absent	Absent	Absent	Absent	Absent	Absent	Absent	191717	Absent
			8	191718	unknown function	Absent	Absent	Absent	Absent	Absent	Absent	Present	191718	Present
			5	23558	PTHR13720//PTHR13720:SF21 - WD-40 REPEAT PROTEIN // SUBFAMILY NOT NAMED (1 of 2)	Cre12.g538850.t1	Vocar.0043s0042.1	Present	Absent	Present	Absent	Absent	23558	ostta18g00250T0			echinoderm microtubule-associated protein-like 6	F:catalytic activity; P:biosynthetic process	0	0	IPR001680 (SMART); IPR015943 (G3DSA:2.130.10.GENE3D); IPR001680 (PFAM); IPR024977 (PFAM); IPR005108 (PFAM); IPR015943 (G3DSA:2.130.10.GENE3D); IPR015943 (G3DSA:2.130.10.GENE3D); PTHR13720 (PANTHER); PTHR13720:SF16 (PANTHER); PTHR13720 (PANTHER); PTHR13720:SF16 (PANTHER); IPR001680 (PROSITE_PROFILES); IPR001680 (PROSITE_PROFILES); IPR001680 (PROSITE_PROFILES); IPR001680 (PROSITE_PROFILES); IPR0179…
			8	54216	unknown function	Absent	Absent	Absent	Absent	Absent	Absent	Absent	54216	Absent
			5	54217	PTHR10516:SF145 - PEPTIDYL-PROLYL CIS-TRANS ISOMERASE FKBP42 (1 of 3)	Cre12.g538900.t1	Vocar.0043s0040.1	Absent	Absent	Absent	Absent	Absent	54217	ostta18g00240T0			predicted protein	C:membrane; C:integral component of membrane; P:dephosphorylation; F:phosphatase activity; F:isomerase activity	0	0	IPR011990 (G3DSA:1.25.40.GENE3D); mobidb-lite (MOBIDB_LITE); mobidb-lite (MOBIDB_LITE); mobidb-lite (MOBIDB_LITE); IPR039663 (PANTHER); IPR011990 (SUPERFAMILY)
			8	54218	unknown function	Absent	Absent	Absent	Absent	Absent	Absent	Absent	54218	Absent
			8	54222	unknown function	Absent	Absent	Absent	Absent	Absent	Absent	Absent	54222	Absent
			50
			50
	1		50	__________		__________	__________	__________	__________	__________	__________	__________	__________	__________
			50
			8	24021	1.1.1.271 - GDP-L-fucose synthase / GDP-fucose synthetase (1 of 1)	Absent	Absent	Absent	24021	Absent	Present	Present	Present	Present
			8	24026	K03358 - anaphase-promoting complex subunit 11 (APC11) (1 of 1)	Present	Present	Absent	24026	Present	Absent	Present	Present	Present
			8	29396	K12602 - WD repeat-containing protein 61 (WDR61, REC14, SKI8) (1 of 1)	Present	Present	Present	29396	Present	Present	Present	Present	Present
			8	36851	K01823 - isopentenyl-diphosphate delta-isomerase (idi, IDI) (1 of 1)	Present	Present	Present	36851	Present	Present	Present	Present	Present
			4	47695	2.3.2.8 - Arginyltransferase / Arginyl-tRNA--protein transferase (1 of 1)	Cre13.g580600.t1	Vocar.0001s0088.1	Present	47695	IGS.gm_16_00014	000008F_consensus.g1517.t1	Present	Present	Present			arginyl-tRNA--protein transferase 1 isoform X2	F:arginyltransferase activity; P:protein arginylation	Arginyltransferase	EC:2.3.2.8	IPR007472 (PFAM); mobidb-lite (MOBIDB_LITE); mobidb-lite (MOBIDB_LITE); IPR030700 (PANTHER); PTHR21367:SF1 (PANTHER); IPR016181 (SUPERFAMILY)
			8	63921	unknown function	Absent	Absent	Present	63921	Absent	Absent	Absent	Absent	Absent
			8	63923	unknown function	Absent	Absent	Absent	63923	Absent	Absent	Absent	Absent	Absent
			4	66397	K02083 - allantoate deiminase (allC) (1 of 1)	Cre13.g580700.t1	Vocar.0001s0083.1	Present	66397	fgenesh3_pg.C_scaffold_16000006	000008F_consensus.g1516.t1	Present	Absent	Absent			allantoate deiminase 2-like isoform X1	F:hydrolase activity, acting on carbon-nitrogen (but not peptide) bonds, in linear amidines	0	0	IPR002933 (PFAM); IPR010158 (PANTHER); PTHR32494:SF5 (PANTHER); IPR010158 (CDD); SSF53187 (SUPERFAMILY); SSF53187 (SUPERFAMILY); IPR036264 (SUPERFAMILY)
			50
			50
	1		50	__________		__________	__________	__________	__________	__________	__________	__________	__________	__________
			50
			4	17327	PTHR13087 - NF-KAPPA B ACTIVATING PROTEIN (1 of 1)	Cre01.g032250.t1	Vocar.0001s0975.1	Present	17327	estExt_Genewise1.C_180213	000002F_consensus.g555.t1	Present	Present	Present			NF-kappa-B-activating protein	F:chromatin binding; P:Notch signaling pathway; P:negative regulation of transcription, DNA-templated	0	0	IPR009269 (PFAM); IPR040466 (PANTHER); PTHR13087:SF0 (PANTHER)
			8	17576	2.7.1.33 - Pantothenate kinase / Pantothenic acid kinase (1 of 2)	Present	Present	Present	17576	Present	Present	Present	Present	Present
			8	17513	PTHR10992:SF825 - HYDROLASE, ALPHA/BETA FOLD FAMILY PROTEIN (1 of 1)	Present	Present	Present	17513	Present	Present	Present	Present	Present
			8	67006	K12670 - oligosaccharyltransferase complex subunit beta (WBP1) (1 of 1)	Present	Present	Present	67006	Present	Present	Absent	Absent	Absent
			8	30169	K08915 - light-harvesting complex II chlorophyll a/b binding protein 4 (LHCB4) (1 of 2)	Present	Present	Present	30169	Present	Present	Present	Present	Present
			4	43344	KOG0105//KOG0106//KOG0131 - Alternative splicing factor ASF/SF2 (RRM superfamily) // Alternative splicing factor SRp55/B52/SRp75 (RRM superfamily) // Splicing factor 3b, subunit 4 (1 of 1)	Cre01.g032300.t1	Vocar.0001s0976.1	Present	43344	estExt_Genewise1.C_180218	000002F_consensus.g553.t1	Present	Present	Present			G-strand telomere binding protein 1	F:RNA binding; C:intracellular part	0	0	IPR000504 (SMART); IPR000504 (PFAM); IPR012677 (G3DSA:3.30.70.GENE3D); IPR012677 (G3DSA:3.30.70.GENE3D); mobidb-lite (MOBIDB_LITE); mobidb-lite (MOBIDB_LITE); PTHR23003 (PANTHER); IPR000504 (PROSITE_PROFILES); IPR000504 (PROSITE_PROFILES); cd00590 (CDD); IPR035979 (SUPERFAMILY); IPR035979 (SUPERFAMILY)
			50
			50
	1		50	__________		__________	__________	__________	__________	__________	__________	__________	__________	__________
			50
			5	estExt_fgenesh3_pg.C_40250		Cre10.g441400.t1	Vocar.0001s1263.1	Present	Present	estExt_fgenesh3_pg.C_40250	000006F_consensus.g971.t1	Present	Present	Present			putative nucleolar protein 5-2	F:microtubule motor activity; F:ATP binding; P:microtubule-based movement; F:microtubule binding; F:snoRNA binding; C:box C/D snoRNP complex; C:small-subunit processome	Nucleoside-triphosphate phosphatase	EC:3.6.1.15	IPR001752 (PRINTS); IPR001752 (SMART); IPR012976 (SMART); IPR036961 (G3DSA:3.40.850.GENE3D); IPR002687 (PFAM); IPR001752 (PFAM); IPR042239 (G3DSA:1.10.246.GENE3D); IPR029012 (G3DSA:1.10.287.GENE3D); IPR012974 (PFAM); mobidb-lite (MOBIDB_LITE); mobidb-lite (MOBIDB_LITE); mobidb-lite (MOBIDB_LITE); mobidb-lite (MOBIDB_LITE); mobidb-lite (MOBIDB_LITE); PTHR10894 (PANTHER); PTHR10894:SF1 (PANTHER); I…
			8	gw1.4.483.1		Present	Present	Present	Present	gw1.4.483.1	Present	Present	Present	Present
			8	IGS.gm_4_00463		Present	Present	Present	Present	IGS.gm_4_00463	Present	Absent	Absent	Absent
			8	IGS.gm_4_00464		Present	Present	Present	Present	IGS.gm_4_00464	Absent	Present	Absent	Present
			8	IGS.gm_4_00466		Absent	Absent	Absent	Absent	IGS.gm_4_00466	Absent	Absent	Absent	Absent
			5	IGS.gm_4_00468		Cre10.g441100.t1	Vocar.0001s1265.1	Present	Absent	IGS.gm_4_00468	000006F_consensus.g967.t1	Present	Present	Present			GPI transamidase component PIG-T-like isoform X2	P:attachment of GPI anchor to protein; C:GPI-anchor transamidase complex	0	0	IPR007245 (PFAM); mobidb-lite (MOBIDB_LITE); mobidb-lite (MOBIDB_LITE); mobidb-lite (MOBIDB_LITE); mobidb-lite (MOBIDB_LITE); IPR007245 (PANTHER)
			50
			50
photorespiration	1		50	__________		__________	__________	__________	__________	__________	__________	__________	__________	__________
			50
coex score: 4.24, neighborhood size m2			4	IGS.gm_1_00608		Cre06.g295400.t1	Vocar.0001s0227.1	Cz_Braker2|chr08.g9419.t1	14954	IGS.gm_1_00608	Present	Present	Present	Present			mitochondrial carrier	C:integral component of membrane; F:transmembrane transporter activity; P:transmembrane transport	0	0	IPR023395 (G3DSA:1.50.40.GENE3D); IPR018108 (PFAM); PTHR45624:SF24 (PANTHER); PTHR45624 (PANTHER); IPR018108 (PROSITE_PROFILES); IPR018108 (PROSITE_PROFILES); IPR018108 (PROSITE_PROFILES); IPR023395 (SUPERFAMILY)
			8	estExt_Genewise1.C_10528		Present	Present	Present	Present	estExt_Genewise1.C_10528	Present	Present	Present	Present
			8	estExt_Genewise1.C_10531		Present	Present	Present	Present	estExt_Genewise1.C_10531	Present	Present	Present	Present
			4	estExt_Genewise1Plus.C_10521		Cre06.g295450.t1	Vocar.0001s0228.1	Cz_Braker2|chr08.g9418.t1	23324	estExt_Genewise1Plus.C_10521	Present	Absent	Absent	Absent			hydroxypyruvate reductase	C:cytosol; F:hydroxypyruvate reductase activity; F:glyoxylate reductase (NADP) activity; F:protein homodimerization activity; F:NAD binding; P:oxidation-reduction process	Glyoxylate reductase (NADP(+)); Hydroxypyruvate reductase	EC:1.1.1.79; EC:1.1.1.81	G3DSA:3.40.50.720 (GENE3D); IPR006139 (PFAM); G3DSA:3.40.50.720 (GENE3D); IPR006140 (PFAM); PTHR10996:SF242 (PANTHER); PTHR10996 (PANTHER); cd05301 (CDD); IPR036291 (SUPERFAMILY); SSF52283 (SUPERFAMILY)
			8	estExt_Genewise1Plus.C_10524		Present	Present	Present	Present	estExt_Genewise1Plus.C_10524	Present	Present	Present	Present
			8	gw1.1.430.1		Present	Present	Present	Present	gw1.1.430.1	Present	Present	Present	Present
			8	gw1.1.750.1		Present	Present	Present	Present	gw1.1.750.1	Absent	Absent	Present	Absent
			50
			50
	1		50	__________		__________	__________	__________	__________	__________	__________	__________	__________	__________
			50
			8	000003F_consensus.g265.t1		Present	Present	Present	Present	Present	000003F_consensus.g265.t1	Present	Present	Present
			5	000003F_consensus.g266.t1		Cre17.g744797.t1	Vocar.0039s0054.1	Present	42758	Present	000003F_consensus.g266.t1	Present	Present	Present			MATE efflux family	P:drug transmembrane transport; F:antiporter activity; C:membrane; C:integral component of membrane; F:xenobiotic transmembrane transporter activity; P:transmembrane transport	0	0	IPR008507 (PFAM); mobidb-lite (MOBIDB_LITE); mobidb-lite (MOBIDB_LITE); mobidb-lite (MOBIDB_LITE); mobidb-lite (MOBIDB_LITE); mobidb-lite (MOBIDB_LITE); mobidb-lite (MOBIDB_LITE); mobidb-lite (MOBIDB_LITE); PTHR32010:SF18 (PANTHER); PTHR32010 (PANTHER)
			8	000003F_consensus.g267.t1		Absent	Absent	Absent	Absent	Absent	000003F_consensus.g267.t1	Absent	Absent	Absent
			8	000003F_consensus.g268.t1		Absent	Absent	Absent	Absent	Absent	000003F_consensus.g268.t1	Absent	Absent	Absent
			5	000003F_consensus.g269.t1		Cre17.g744497.t1	Vocar.0039s0060.1	Present	42757	Present	000003F_consensus.g269.t1	Absent	Absent	Absent			glucose-induced degradation protein 4 homolog	F:nucleic acid binding	0	0	IPR018618 (PFAM); mobidb-lite (MOBIDB_LITE); mobidb-lite (MOBIDB_LITE); mobidb-lite (MOBIDB_LITE); PTHR14534 (PANTHER)
			8	000003F_consensus.g269.t2		Absent	Absent	Absent	Absent	Absent	000003F_consensus.g269.t2	Absent	Absent	Absent
			8	000003F_consensus.g270.t1		Present	Present	Present	Present	Absent	000003F_consensus.g270.t1	Present	Present	Present
			50
			50
	1		50	__________		__________	__________	__________	__________	__________	__________	__________	__________	__________
			50
			8	Cre02.g082576.t1	unknown function	Cre02.g082576.t1	Absent	Absent	Absent	Absent	Absent	Absent	Absent	Absent
			8	Cre02.g082600.t1	unknown function	Cre02.g082600.t1	Present	Present	Absent	Absent	Absent	Absent	Absent	Absent
			8	Cre02.g082651.t1	unknown function	Cre02.g082651.t1	Present	Absent	Absent	Absent	Present	Present	Present	Present
			8	Cre02.g082700.t1	(1 of 1) K02259 - cytochrome c oxidase assembly protein subunit 15 (COX15)	Cre02.g082700.t1	Present	Present	Present	Present	Present	Present	Present	Present
			5	Cre02.g082750.t1	(1 of 2) PF06596 - Photosystem II reaction centre X protein (PsbX) (PsbX)	Cre02.g082750.t1	Vocar.0004s0497.1	Present	Present	IGS.gm_2_00378	000005F_consensus.g989.t1	Absent	Present	Present			4.1 kDa photosystem II subunit	P:heme a biosynthetic process; C:photosystem II; P:photosynthesis; C:integral component of membrane; F:oxidoreductase activity, acting on the CH-CH group of donors; P:oxidation-reduction process	0	0	IPR009518 (PFAM); G3DSA:1.20.5.510 (GENE3D); PTHR34455 (PANTHER); PTHR34455:SF1 (PANTHER)
			5	Cre02.g082800.t1	(1 of 14) PF07460 - NUMOD3 motif (2 copies) (NUMOD3)	Cre02.g082800.t1	Vocar.0004s0496.1	Present	Present	estExt_fgenesh3_pm.C_20034	000005F_consensus.g987.t1	Present	Present	Present			predicted protein	F:DNA binding; F:serine-tRNA ligase activity; F:ATP binding; P:seryl-tRNA aminoacylation; F:glucosyltransferase activity	Serine--tRNA ligase	EC:6.1.1.11	IPR003611 (SMART); IPR003611 (PFAM); mobidb-lite (MOBIDB_LITE); mobidb-lite (MOBIDB_LITE)
			5	Cre02.g082825.t1	(1 of 3) 6.1.1.11 - Serine--tRNA ligase / Seryl-tRNA synthetase	Cre02.g082825.t1	Vocar.0004s0496.1	Present	Present	estExt_fgenesh3_pm.C_20034	000005F_consensus.g987.t1	Present	Present	Present			serine--tRNA ligase, chloroplastic/mitochondrial-like isoform X2	F:DNA binding; F:serine-tRNA ligase activity; F:ATP binding; P:seryl-tRNA aminoacylation; C:intracellular membrane-bounded organelle; C:cytoplasmic part	Serine--tRNA ligase	EC:6.1.1.11	IPR002317 (PRINTS); IPR002314 (PFAM); mobidb-lite (MOBIDB_LITE); PTHR11778:SF0 (PANTHER); IPR002317 (PANTHER); IPR006195 (PROSITE_PROFILES); SSF55681 (SUPERFAMILY)
			5	Cre02.g082852.t1	(1 of 2) PF06596 - Photosystem II reaction centre X protein (PsbX) (PsbX)	Cre02.g082852.t1	Vocar.0004s0497.1	Present	Present	IGS.gm_2_00378	000005F_consensus.g989.t1	Absent	Present	Present			4.1 kDa photosystem II subunit	P:heme a biosynthetic process; C:photosystem II; P:photosynthesis; C:integral component of membrane; F:oxidoreductase activity, acting on the CH-CH group of donors; P:oxidation-reduction process	0	0	IPR009518 (PFAM); G3DSA:1.20.5.510 (GENE3D); PTHR34455 (PANTHER); PTHR34455:SF1 (PANTHER)
			5	Cre02.g082877.t1	(1 of 2) K01875 - seryl-tRNA synthetase (SARS, serS)	Cre02.g082877.t1	Vocar.0004s0496.1	Present	Present	estExt_fgenesh3_pm.C_20034	000005F_consensus.g987.t1	Present	Present	Present			seryl-tRNA synthetase	F:DNA binding; F:serine-tRNA ligase activity; F:ATP binding; P:seryl-tRNA aminoacylation; F:transaminase activity; C:intracellular membrane-bounded organelle; C:cytoplasmic part; F:iron-sulfur cluster binding	Serine--tRNA ligase	EC:6.1.1.11	IPR002317 (PRINTS); IPR003611 (SMART); IPR003611 (PFAM); IPR042103 (G3DSA:1.10.287.GENE3D); IPR002317 (TIGRFAM); G3DSA:3.30.930.10 (GENE3D); IPR002314 (PFAM); IPR015866 (PFAM); mobidb-lite (MOBIDB_LITE); mobidb-lite (MOBIDB_LITE); mobidb-lite (MOBIDB_LITE); PTHR11778:SF0 (PANTHER); IPR002317 (PANTHER); IPR006195 (PROSITE_PROFILES); IPR033729 (CDD); SSF55681 (SUPERFAMILY); IPR010978 (SUPERFAMILY)
			8	Cre02.g082900.t1	(1 of 3) K15014 - solute carrier family 29 (equilibrative nucleoside transporter), member 1/2/3 (SLC29A1_2_3, ENT1_2_3)	Cre02.g082900.t1	Present	Present	Present	Present	Present	Present	Present	Present
			8	Cre02.g082950.t1	(1 of 3) K15014 - solute carrier family 29 (equilibrative nucleoside transporter), member 1/2/3 (SLC29A1_2_3, ENT1_2_3)	Cre02.g082950.t1	Present	Absent	Absent	Absent	Absent	Absent	Absent	Absent
			8	Cre02.g083000.t1	unknown function	Cre02.g083000.t1	Present	Absent	Absent	Absent	Absent	Absent	Absent	Absent
			8	Cre02.g083050.t1	(1 of 19) PTHR24188 - ANKYRIN REPEAT PROTEIN	Cre02.g083050.t1	Present	Present	Present	Present	Present	Present	Present	Present
			50
			50
	1		50	__________		__________	__________	__________	__________	__________	__________	__________	__________	__________
			50
			8	ostta07g03020T0		Absent	Absent	Absent	Absent	Absent	Absent	Present	Present	ostta07g03020T0
			5	ostta07g03030T0		Absent	Present	Present	Present	IGS.gm_20_00020	Absent	7.51346e+06	13524	ostta07g03030T0			sm-like protein LSM5	F:RNA binding; C:spliceosomal complex; C:U6 snRNP; C:cytoplasm; P:mRNA processing; P:RNA splicing; P:response to water deprivation; P:response to abscisic acid; C:U4/U6 x U5 tri-snRNP complex; C:Lsm1-7-Pat1 complex	0	0	IPR001163 (SMART); G3DSA:2.30.30.100 (GENE3D); IPR001163 (PFAM); PTHR20971:SF3 (PANTHER); IPR033871 (PANTHER); IPR033871 (CDD); IPR010920 (SUPERFAMILY)
			5	ostta07g03040T0		Present	Present	Cz_Braker2|chr01.g11460.t1	Present	Present	Present	7.51378e+06	57353	ostta07g03040T0			predicted protein	F:zinc ion binding	0	0	G3DSA:3.30.40.100 (GENE3D); G3DSA:2.30.30.140 (GENE3D); IPR000313 (PFAM); mobidb-lite (MOBIDB_LITE); mobidb-lite (MOBIDB_LITE); mobidb-lite (MOBIDB_LITE); mobidb-lite (MOBIDB_LITE); mobidb-lite (MOBIDB_LITE); mobidb-lite (MOBIDB_LITE); mobidb-lite (MOBIDB_LITE); mobidb-lite (MOBIDB_LITE); mobidb-lite (MOBIDB_LITE); mobidb-lite (MOBIDB_LITE); mobidb-lite (MOBIDB_LITE); IPR011124 (PROSITE_PROFILES)…
			8	ostta07g03050T0		Absent	Absent	Absent	Absent	Absent	Absent	Present	Present	ostta07g03050T0
			8	ostta07g03060T0		Present	Present	Present	Present	Present	Present	Present	Present	ostta07g03060T0
			5	ostta07g03070T0		Present	Present	Cz_Braker2|chr01.g11461.t1	Present	Present	Present	7.51346e+06	70773 49393	ostta07g03070T0			glucose-1-phosphate adenylyltransferase	F:ATP binding; P:glycogen biosynthetic process; F:glucose-1-phosphate adenylyltransferase activity; C:chloroplast; P:starch biosynthetic process	Glucose-1-phosphate adenylyltransferase	EC:2.7.7.27	IPR011831 (TIGRFAM); IPR029044 (G3DSA:3.90.550.GENE3D); IPR005835 (PFAM); G3DSA:2.160.10.10 (GENE3D); PTHR43523 (PANTHER); PTHR43523:SF9 (PANTHER); cd04651 (CDD); cd02508 (CDD); IPR011004 (SUPERFAMILY); IPR029044 (SUPERFAMILY)
			5	ostta07g03080T0		Present	Present	Present	Present	gw1.20.54.1	Present	7.51385e+06	202597	ostta07g03080T0			predicted protein	F:microtubule motor activity; F:ATP binding; P:microtubule-based movement; F:microtubule binding; C:cell part	Nucleoside-triphosphate phosphatase	EC:3.6.1.15	IPR001752 (PRINTS); IPR001752 (SMART); IPR001752 (PFAM); IPR036961 (G3DSA:3.40.850.GENE3D); mobidb-lite (MOBIDB_LITE); PTHR24115:SF576 (PANTHER); IPR027640 (PANTHER); IPR001752 (PROSITE_PROFILES); IPR027417 (SUPERFAMILY)
			8	ostta07g03090T0		Absent	Absent	Absent	Absent	Absent	Absent	Present	Present	ostta07g03090T0
			50
			50
	1		50	__________		__________	__________	__________	__________	__________	__________	__________	__________	__________
			50
			8	Cre03.g146407.t1	unknown function	Cre03.g146407.t1	Absent	Absent	Absent	Absent	Absent	Absent	Absent	Absent
			8	Cre03.g146427.t1	unknown function	Cre03.g146427.t1	Absent	Absent	Absent	Absent	Absent	Absent	Absent	Absent
			8	Cre03.g146447.t1	(1 of 1) PTHR23244//PTHR23244:SF253 - KELCH REPEAT DOMAIN // SUBFAMILY NOT NAMED	Cre03.g146447.t1	Present	Present	Present	Present	Present	Present	Present	Present
			8	Cre03.g146467.t1	(1 of 1) PTHR20902//PTHR20902:SF0 - 41-2 PROTEIN ANTIGEN-RELATED // TRAFFICKING PROTEIN PARTICLE COMPLEX SUBUNIT 5	Cre03.g146467.t1	Present	Present	Present	Present	Present	Present	Present	Present
			4	Cre03.g146487.t1	(1 of 1) K14290 - exportin-1 (XPO1, CRM1)	Cre03.g146487.t1	Vocar.0014s0153.1	Present	66704	estExt_fgenesh3_pm.C_210001	000007F_consensus.g763.t1	Present	Present	Present			protein EXPORTIN 1A-like	P:ribosomal large subunit export from nucleus; P:ribosomal small subunit export from nucleus; F:protein kinase activity; F:nuclear export signal receptor activity; F:ATP binding; C:nucleus; C:cytoplasm; P:protein phosphorylation; F:Ran GTPase binding; P:regulation of protein export from nucleus	0	0	IPR001494 (SMART); IPR014877 (SMART); IPR001494 (PFAM); IPR041235 (PFAM); IPR011989 (G3DSA:1.25.10.GENE3D); IPR013598 (PFAM); IPR040485 (PFAM); IPR041123 (PFAM); IPR014877 (PFAM); PTHR11223:SF2 (PANTHER); PTHR11223 (PANTHER); IPR001494 (PROSITE_PROFILES); IPR016024 (SUPERFAMILY)
			4	Cre03.g146507.t1	(1 of 1) PTHR13693//PTHR13693:SF2 - CLASS II AMINOTRANSFERASE/8-AMINO-7-OXONONANOATE SYNTHASE // SERINE PALMITOYLTRANSFERASE 1	Cre03.g146507.t1	Vocar.0014s0154.1	Present	17160	IGS.gm_21_00010	000007F_consensus.g764.t1	Absent	Absent	Absent			serine palmitoyltransferase	P:biosynthetic process; F:transferase activity; F:pyridoxal phosphate binding	0	0	IPR015421 (G3DSA:3.40.640.GENE3D); IPR004839 (PFAM); mobidb-lite (MOBIDB_LITE); mobidb-lite (MOBIDB_LITE); PTHR13693:SF2 (PANTHER); PTHR13693 (PANTHER); IPR015424 (SUPERFAMILY)
			8	Cre03.g146527.t1	(1 of 1) 1.2.1.41//2.7.2.11 - Glutamate-5-semialdehyde dehydrogenase / Glutamyl-gamma-semialdehyde dehydrogenase // Glutamate 5-kinase / Gamma-glutamyl kinase	Cre03.g146527.t1	Present	Present	Present	Present	Absent	Present	Present	Present
			8	Cre03.g146547.t1	unknown function	Cre03.g146547.t1	Absent	Absent	Absent	Absent	Absent	Absent	Absent	Absent
			8	Cre03.g146567.t1	unknown function	Cre03.g146567.t1	Present	Absent	Absent	Absent	Absent	Absent	Absent	Absent
			8	Cre03.g146587.t1	(1 of 3) PTHR24193//PTHR24193:SF87 - ANKYRIN REPEAT PROTEIN // SUBFAMILY NOT NAMED	Cre03.g146587.t1	Present	Present	Absent	Absent	Absent	Absent	Present	Absent
			50
			50
photorespiration and oxidative phosphorylation?	1		50	__________		__________	__________	__________	__________	__________	__________	__________	__________	__________
			50
			5	Cz_Braker2|chr01.g11523.t1		Present	Present	Cz_Braker2|chr01.g11523.t1	27651	IGS.gm_20_00115	000003F_consensus.g565.t1	Present	Present	Present			V-type proton ATPase subunit d2	C:lysosomal membrane; P:ion transport; P:vacuolar transport; P:vacuolar acidification; F:proton-exporting ATPase activity, phosphorylative mechanism; C:vacuolar proton-transporting V-type ATPase complex; F:hydrolase activity; C:proton-transporting V-type ATPase, V0 domain; F:proton-transporting ATPase activity, rotational mechanism	n/a	EC:7.1.2.1	IPR016727 (PIRSF); IPR035067 (G3DSA:1.20.1690.GENE3D); IPR035067 (G3DSA:1.20.1690.GENE3D); G3DSA:1.10.132.50 (GENE3D); IPR002843 (PFAM); IPR016727 (PANTHER); PTHR11028:SF0 (PANTHER); IPR036079 (SUPERFAMILY)
			8	Cz_Braker2|chr01.g11524.t1		Present	Present	Cz_Braker2|chr01.g11524.t1	Absent	Absent	Absent	Absent	Absent	Absent
			8	Cz_Braker2|chr01.g11525.t1		Present	Present	Cz_Braker2|chr01.g11525.t1	Present	Present	Present	Present	Present	Present
			8	Cz_Braker2|chr01.g11526.t1		Present	Present	Cz_Braker2|chr01.g11526.t1	Present	Present	Present	Present	Present	Present
			8	Cz_Braker2|chr01.g11527.t1		Present	Present	Cz_Braker2|chr01.g11527.t1	Present	Present	Present	Present	Absent	Present
			5	Cz_Braker2|chr01.g11528.t1		Present	Present	Cz_Braker2|chr01.g11528.t1	61099	estExt_fgenesh3_pg.C_200061	000003F_consensus.g562.t1	Present	Present	Present			phosphoglycolate phosphatase	C:cytoplasm; F:phosphoglycolate phosphatase activity; P:dephosphorylation	Phosphoglycolate phosphatase	EC:3.1.3.18	IPR023214 (G3DSA:3.40.50.GENE3D); PF13242 (PFAM); IPR006357 (TIGRFAM); IPR006357 (PFAM); IPR006357 (PIRSF); IPR023214 (G3DSA:3.40.50.GENE3D); IPR006349 (TIGRFAM); PTHR19288:SF73 (PANTHER); PTHR19288 (PANTHER); IPR036412 (SUPERFAMILY)
			50
			50
	1		50	__________		__________	__________	__________	__________	__________	__________	__________	__________	__________
			50
			5	ostta10g03310T0		Present	Present	Present	15040	Present	Present	7.51007e+06	202735	ostta10g03310T0			predicted protein	C:Golgi membrane; C:cis-Golgi network; P:endoplasmic reticulum to Golgi vesicle-mediated transport; P:protein transport; C:integral component of membrane	0	0	IPR023601 (PIRSF); PF12352 (PFAM); mobidb-lite (MOBIDB_LITE); PTHR21094:SF0 (PANTHER); IPR023601 (PANTHER)
			8	ostta10g03320T0		Present	Present	Present	Present	Present	Present	Present	Present	ostta10g03320T0
			8	ostta10g03330T0		Present	Present	Present	Present	Present	Present	Present	Absent	ostta10g03330T0
			8	ostta10g03340T0		Present	Present	Absent	Absent	Present	Present	Present	Present	ostta10g03340T0
			8	ostta10g03350T0		Absent	Absent	Absent	Absent	Absent	Absent	Present	Present	ostta10g03350T0
			5	ostta10g03360T0		Present	Present	Present	28729	Present	Present	7.51018e+06	175107	ostta10g03360T0			DNA damage-binding protein 1a	F:damaged DNA binding; C:nucleus; P:DNA repair	0	0	G3DSA:3.30.980.30 (GENE3D); IPR015943 (G3DSA:2.130.10.GENE3D); PF10433 (PFAM); IPR015943 (G3DSA:2.130.10.GENE3D); IPR004871 (PFAM); IPR015943 (G3DSA:2.130.10.GENE3D); IPR031297 (PTHR10644:PANTHER); PTHR10644 (PANTHER); IPR011047 (SUPERFAMILY); SSF75011 (SUPERFAMILY)
			50
			50
	1,2		50	__________		__________	__________	__________	__________	__________	__________	__________	__________	__________
			50
		1	5	000006F_consensus.g1150.t1		Present	Present	Absent	40666	IGS.gm_4_00223	000006F_consensus.g1150.t1	7.50956e+06	Present	ostta11g00920T0	Absent		predicted protein	C:membrane; C:integral component of membrane; P:intracellular signal transduction	0	0	no IPS match
			6	000006F_consensus.g1151.t1		Cre12.g516450.t1	Vocar.0006s0336.1	Present	Present	estExt_Genewise1Plus.C_40159	000006F_consensus.g1151.t1	Absent	Present	Absent	Present		Gamma carbonic anhydrase-like 1, mitochondrial	F:transferase activity; F:transferase activity, transferring acyl groups	0	0	G3DSA:2.160.10.10 (GENE3D); PTHR13061 (PANTHER); PTHR13061:SF29 (PANTHER); cd04645 (CDD); IPR011004 (SUPERFAMILY)
			9	000006F_consensus.g1152.t1		Absent	Absent	Absent	Absent	Absent	000006F_consensus.g1152.t1	Absent	Absent	Absent	Absent
		1,2	3	000006F_consensus.g1153.t1		Cre12.g516650.t1 Cre12.g516600.t1	Present	Present	61634	fgenesh3_pg.C_scaffold_4000121	000006F_consensus.g1153.t1	7.50947e+06	Present	ostta11g00890T0	kfl00116_0170_v1.1		kinase-like protein	F:protein kinase activity; F:ATP binding; P:protein phosphorylation; F:kinase activity; P:phosphorylation	0	0	IPR000719 (PFAM); G3DSA:1.10.510.10 (GENE3D); PTHR23257 (PANTHER); PTHR23257:SF700 (PANTHER); IPR000719 (PROSITE_PROFILES); IPR011009 (SUPERFAMILY)
			9	000006F_consensus.g1154.t1		Absent	Absent	Absent	Absent	Absent	000006F_consensus.g1154.t1	Absent	Absent	Absent	Absent
		1,2	5	000006F_consensus.g1155.t1		Cre12.g516550.t1	Vocar.0006s0338.1	Present	Present	IGS.gm_4_00216	000006F_consensus.g1155.t1	Present	Present	Present	kfl00116_0100_v1.1		UDP-glycosyltransferase TURAN	F:mannosyltransferase activity; C:endoplasmic reticulum; P:protein glycosylation; C:membrane; C:integral component of membrane; F:transferase activity; F:transferase activity, transferring glycosyl groups; P:mannosylation	0	0	IPR028098 (PFAM); G3DSA:3.40.50.2000 (GENE3D); mobidb-lite (MOBIDB_LITE); IPR026051 (PANTHER); PTHR13036:SF0 (PANTHER); SSF53756 (SUPERFAMILY)
			9	000006F_consensus.g1156.t1		Present	Present	Present	Present	Present	000006F_consensus.g1156.t1	Present	Present	Present	Present
			50
			50
	1		50	__________		__________	__________	__________	__________	__________	__________	__________	__________	__________
			50
			5	59068	unknown function	Present	Present	Present	60998	Absent	Present	7.51158e+06	59068	ostta04g03850T0			predicted protein	P:rRNA processing	0	0	mobidb-lite (MOBIDB_LITE); mobidb-lite (MOBIDB_LITE); mobidb-lite (MOBIDB_LITE); mobidb-lite (MOBIDB_LITE); mobidb-lite (MOBIDB_LITE); mobidb-lite (MOBIDB_LITE); PTHR34105 (PANTHER)
			8	59069	PF05142 - Domain of unknown function (DUF702) (DUF702) (1 of 4)	Present	Present	Present	Present	Present	Present	Present	59069	Present
			8	187164	unknown function	Absent	Absent	Absent	Absent	Absent	Absent	Absent	187164	Absent
			8	157148	unknown function	Present	Present	Present	Present	Present	Present	Present	157148	Present
			8	187166	unknown function	Present	Present	Present	Absent	Absent	Absent	Absent	187166	Absent
			5	187167	unknown function	Present	Present	Present	46456	Absent	Present	7.51171e+06	187167	ostta04g03820T0			predicted protein	C:mitochondrion	0	0	mobidb-lite (MOBIDB_LITE); PTHR35115 (PANTHER); PTHR35115:SF1 (PANTHER)
			50
			50
	1		50	__________		__________	__________	__________	__________	__________	__________	__________	__________	__________
			50
			8	IGS.gm_7_00302		Present	Present	Present	Present	IGS.gm_7_00302	Present	Present	Present	Present
			8	IGS.gm_7_00304		Present	Present	Present	Present	IGS.gm_7_00304	Present	Present	Present	Present
			8	IGS.gm_7_00305		Present	Absent	Present	Absent	IGS.gm_7_00305	Present	Absent	Absent	Absent
			5	IGS.gm_7_00306		Present	Present	Present	Present	IGS.gm_7_00306	Present	7.51153e+06	124049	ostta02g03210T0			mediator of RNA polymerase II transcription subunit 7a	F:transcription coregulator activity; P:regulation of transcription by RNA polymerase II; C:mediator complex	0	0	IPR009244 (PFAM); mobidb-lite (MOBIDB_LITE); PTHR21428 (PANTHER); IPR037212 (SUPERFAMILY)
			3	IGS.gm_7_00307		Present	Vocar.0008s0249.1	Present	Present	IGS.gm_7_00307	000001F_consensus.g55.t1	7.50953e+06	130841	ostta11g02230T0			DNA cross-link repair protein SNM1 isoform X2	F:catalytic activity; C:membrane; P:cellular macromolecule metabolic process; P:nucleic acid metabolic process	0	0	IPR001279 (SMART); G3DSA:3.40.50.12650 (GENE3D); IPR011084 (PFAM); IPR036866 (G3DSA:3.60.15.GENE3D); IPR001279 (PFAM); mobidb-lite (MOBIDB_LITE); mobidb-lite (MOBIDB_LITE); PTHR23240 (PANTHER); cd16273 (CDD); IPR036866 (SUPERFAMILY)
			8	IGS.gm_7_00308		Absent	Absent	Absent	Absent	IGS.gm_7_00308	Absent	Absent	Absent	Absent
			8	IGS.gm_7_00309		Absent	Absent	Absent	Absent	IGS.gm_7_00309	Absent	Absent	Absent	Absent
			5	IGS.gm_7_00310		Present	Present	Present	Absent	IGS.gm_7_00310	Present	7.51153e+06	42346	ostta02g03200T0			GPI mannosyltransferase 2	F:dolichyl-phosphate-mannose-glycolipid alpha-mannosyltransferase activity; C:endoplasmic reticulum membrane; P:GPI anchor biosynthetic process; C:integral component of membrane; P:mannosylation	Glycosyltransferases	EC:2.4.1.130	IPR007315 (PFAM); IPR007315 (PANTHER)
			8	IGS.gm_7_00311		Present	Present	Present	Present	IGS.gm_7_00311	Present	Present	Present	Present
			3	e_gw1.7.23.1		Present	Vocar.0008s0245.1	Present	Present	e_gw1.7.23.1	000001F_consensus.g51.t1	7.50947e+06	44722	ostta11g02140T0			probable anion transporter 6, chloroplastic isoform X1	F:inorganic phosphate transmembrane transporter activity; C:plastid; C:integral component of membrane; P:transmembrane transport	0	0	G3DSA:1.20.1250.20 (GENE3D); G3DSA:1.20.1250.20 (GENE3D); IPR011701 (PFAM); PTHR11662:SF243 (PANTHER); PTHR11662 (PANTHER); IPR020846 (PROSITE_PROFILES); IPR020846 (CDD); IPR036259 (SUPERFAMILY)
			50
			50
	1		50	__________		__________	__________	__________	__________	__________	__________	__________	__________	__________
			50
			4	7.5152e+06		Present	Present	Present	Present	IGS.gm_3_00464	000000F_consensus.g741.t1	7.5152e+06	155009	ostta08g02040T0			predicted protein	F:mRNA binding; F:helicase activity; F:ATP binding; C:membrane; F:kinase activity; P:phosphorylation; P:organonitrogen compound metabolic process	Adenosinetriphosphatase; Nucleoside-triphosphate phosphatase	EC:3.6.1.3; EC:3.6.1.15	IPR001650 (SMART); IPR003593 (SMART); IPR004179 (SMART); IPR014001 (SMART); G3DSA:1.10.10.2530 (GENE3D); G3DSA:1.10.3380.10 (GENE3D); G3DSA:1.10.150.20 (GENE3D); G3DSA:3.40.50.300 (GENE3D); IPR004179 (PFAM); IPR001650 (PFAM); IPR035892 (G3DSA:2.60.40.GENE3D); IPR004179 (PFAM); IPR011545 (PFAM); IPR011545 (PFAM); G3DSA:3.40.50.300 (GENE3D); IPR035892 (G3DSA:2.60.40.GENE3D); G3DSA:3.40.50.300 (GENE…
			8	7.51522e+06		Present	Present	Absent	Absent	Present	Present	7.51522e+06	Present	Present
			8	7.51542e+06		Present	Present	Present	Present	Present	Present	7.51542e+06	Present	Present
			4	7.51546e+06		Present	Present	Present	Present	IGS.gm_3_00456	000000F_consensus.g745.t1	7.51546e+06	155812	ostta08g02070T0			DUF3067 family protein	0	0	0	IPR021420 (PFAM); G3DSA:3.30.428.40 (GENE3D); mobidb-lite (MOBIDB_LITE); IPR021420 (PANTHER)
			8	7.5156e+06		Present	Present	Present	Absent	Present	Present	7.5156e+06	Present	Present
			8	7.51564e+06		Present	Present	Present	Present	Present	Absent	7.51564e+06	Present	Present
			5	7.51572e+06		Absent	Absent	Present	Present	IGS.gm_3_00453	000000F_consensus.g749.t1	7.51572e+06	Present	ostta08g02000T0			mitochondrial intermembrane space import and assembly protein 40 homolog	F:protein disulfide oxidoreductase activity; C:intracellular membrane-bounded organelle; C:cytoplasmic part; P:protein import into mitochondrial intermembrane space; P:oxidation-reduction process	0	0	mobidb-lite (MOBIDB_LITE); mobidb-lite (MOBIDB_LITE); IPR039289 (PANTHER); PTHR21622:SF0 (PANTHER)
			8	7.51579e+06		Present	Present	Present	Present	Present	Present	7.51579e+06	Present	Present
			50
			50
	1		50	__________		__________	__________	__________	__________	__________	__________	__________	__________	__________
			50
			8	Cre12.g518950.t1	(1 of 2) PTHR23029:SF12 - PHOSPHOMUTASE PMU1-RELATED	Cre12.g518950.t1	Present	Present	Present	Present	Present	Present	Present	Present
			8	Cre12.g519000.t1	(1 of 1) 5.3.1.24 - Phosphoribosylanthranilate isomerase / PRAI	Cre12.g519000.t1	Present	Present	Present	Present	Present	Present	Present	Present
			8	Cre12.g519050.t1	unknown function	Cre12.g519050.t1	Absent	Absent	Absent	Absent	Absent	Absent	Absent	Absent
			5	Cre12.g519050.t2	unknown function	Cre12.g519050.t2	Vocar.0006s0373.1	Cz_Braker2|chr02.g2207.t1	Present	IGS.gm_5_00494	Present	Absent	Absent	Absent
			8	Cre12.g519100.t1	(1 of 1) K01962 - acetyl-CoA carboxylase carboxyl transferase subunit alpha (accA)	Cre12.g519100.t1	Present	Present	Present	Present	Present	Absent	Absent	Absent
			5	Cre12.g519150.t1	(1 of 1) K12169 - Kip1 ubiquitination-promoting complex protein 1 [EC:6.3.2.19] (KPC1, RNF123)	Cre12.g519150.t1	Vocar.0006s0375.1	Cz_Braker2|chr02.g2212.t1	Present	gw1.5.509.1	Present	Absent	Present	Absent			E3 ubiquitin-protein ligase RKP isoform X1	F:ubiquitin-protein transferase activity; C:cytoplasm; P:protein ubiquitination; P:proteolysis involved in cellular protein catabolic process	0	0	IPR003877 (SMART); IPR003613 (SMART); G3DSA:2.60.120.920 (GENE3D); IPR003877 (PFAM); IPR013083 (G3DSA:3.30.40.GENE3D); IPR003613 (PFAM); mobidb-lite (MOBIDB_LITE); mobidb-lite (MOBIDB_LITE); mobidb-lite (MOBIDB_LITE); mobidb-lite (MOBIDB_LITE); PTHR13363 (PANTHER); PTHR13363:SF5 (PANTHER); IPR003613 (PROSITE_PROFILES); IPR001870 (PROSITE_PROFILES); IPR035773 (CDD); SSF57850 (SUPERFAMILY); IPR0133…
			8	Cre12.g519180.t1	(1 of 1) K02357 - elongation factor Ts (tsf, TSFM)	Cre12.g519180.t1	Present	Present	Present	Present	Absent	Present	Present	Present
			8	Cre12.g519180.t2	(1 of 1) K02357 - elongation factor Ts (tsf, TSFM)	Cre12.g519180.t2	Absent	Absent	Absent	Absent	Absent	Absent	Absent	Absent
			50
			50
	1		50	__________		__________	__________	__________	__________	__________	__________	__________	__________	__________
			50
			8	000008F_consensus.g1887.t1		Present	Absent	Present	Present	Present	000008F_consensus.g1887.t1	Present	Present	Present
			8	000008F_consensus.g1888.t1		Present	Present	Present	Present	Present	000008F_consensus.g1888.t1	Present	Present	Present
			5	000008F_consensus.g1889.t1		Cre14.g625802.t1	Vocar.0022s0121.1	Present	46084	Absent	000008F_consensus.g1889.t1	Present	Present	Present			E3 ubiquitin-protein ligase BRE1-like 2	F:ubiquitin-protein transferase activity; C:nucleus; P:chromatin organization; P:histone monoubiquitination; P:protein ubiquitination; F:transferase activity; F:ligase activity; F:metal ion binding	0	0	IPR001841 (SMART); PF13923 (PFAM); IPR013083 (G3DSA:3.30.40.GENE3D); mobidb-lite (MOBIDB_LITE); IPR013956 (PANTHER); IPR001841 (PROSITE_PROFILES); cd16499 (CDD); SSF57850 (SUPERFAMILY)
			8	000008F_consensus.g1890.t1		Present	Present	Present	Present	Present	000008F_consensus.g1890.t1	Present	Present	Present
			8	000008F_consensus.g1891.t1		Present	Present	Present	Present	Present	000008F_consensus.g1891.t1	Present	Present	Present
			5	000008F_consensus.g1892.t1		Cre14.g625750.t1	Vocar.0022s0120.1	Present	58968	Present	000008F_consensus.g1892.t1	Absent	Absent	Absent			TIC 22- chloroplastic	P:protein folding; C:chloroplast; P:protein transport	0	0	G3DSA:3.40.1350.100 (GENE3D); IPR007378 (PFAM); mobidb-lite (MOBIDB_LITE); IPR007378 (PANTHER)
			8	000008F_consensus.g1893.t1		Present	Present	Present	Present	Present	000008F_consensus.g1893.t1	Present	Present	Present
			8	000008F_consensus.g1894.t2		Absent	Absent	Absent	Absent	Absent	000008F_consensus.g1894.t2	Absent	Absent	Absent
			50
			50
	1		50	__________		__________	__________	__________	__________	__________	__________	__________	__________	__________
			50
			8	Vocar.0002s0626.1	(1 of 1) PTHR23105//PTHR23105:SF51 - RIBOSOMAL PROTEIN L7AE FAMILY MEMBER // SUBFAMILY NOT NAMED	Present	Vocar.0002s0626.1	Present	Present	Present	Present	Present	Present	Present
			5	Vocar.0002s0627.1	(1 of 7) PTHR12320 - PROTEIN PHOSPHATASE 2C	Cre06.g256300.t1	Vocar.0002s0627.1	Cz_Braker2|chr15.g12089.t1	Present	e_gw1.13.285.1	Present	Present	Present	Present			Serine/threonine phosphatase, family 2C	F:catalytic activity	0	0	IPR001932 (SMART); IPR001932 (SMART); IPR001932 (PFAM); IPR036457 (G3DSA:3.60.40.GENE3D); mobidb-lite (MOBIDB_LITE); IPR039123 (PANTHER); PTHR12320:SF45 (PANTHER); IPR001932 (PROSITE_PROFILES); IPR036457 (SUPERFAMILY)
			8	Vocar.0002s0628.1	(1 of 1) PTHR35742:SF1 - THYLAKOID LUMENAL 16.5 KDA PROTEIN, CHLOROPLASTIC	Present	Vocar.0002s0628.1	Present	Present	Present	Present	Present	Present	Present
			8	Vocar.0002s0629.1	(1 of 1) PTHR22880:SF137 - GH11602P	Present	Vocar.0002s0629.1	Present	Present	Present	Present	Present	Present	Present
			8	Vocar.0002s0630.1	(1 of 1) PTHR18359 - WD-REPEAT PROTEIN-RELATED	Present	Vocar.0002s0630.1	Present	Present	Present	Present	Present	Present	Present
			5	Vocar.0002s0631.1	(1 of 1) PF15996 - Arginine/serine-rich protein PNISR (PNISR)	Cre06.g256000.t1	Vocar.0002s0631.1	Cz_Braker2|chr15.g12090.t1	Present	IGS.gm_13_00212	Absent	Absent	Absent	Absent			hypothetical protein VOLCADRAFT_86012	F:chromatin binding; P:regulation of gene expression	0	0	IPR031937 (PFAM); mobidb-lite (MOBIDB_LITE); mobidb-lite (MOBIDB_LITE); mobidb-lite (MOBIDB_LITE); mobidb-lite (MOBIDB_LITE); mobidb-lite (MOBIDB_LITE); mobidb-lite (MOBIDB_LITE); mobidb-lite (MOBIDB_LITE); mobidb-lite (MOBIDB_LITE); mobidb-lite (MOBIDB_LITE); mobidb-lite (MOBIDB_LITE); mobidb-lite (MOBIDB_LITE); mobidb-lite (MOBIDB_LITE); mobidb-lite (MOBIDB_LITE); mobidb-lite (MOBIDB_LITE)
			8	Vocar.0002s0632.1	unknown function	Absent	Vocar.0002s0632.1	Absent	Absent	Absent	Absent	Absent	Absent	Absent
			50
			50
	1,2		50	__________		__________	__________	__________	__________	__________	__________	__________	__________	__________
			50
			9	Cre12.g554528.t1	(1 of 2) PF01535//PF13812 - PPR repeat (PPR) // Pentatricopeptide repeat domain (PPR_3)	Cre12.g554528.t1	Present	Present	Absent	Absent	Absent	Absent	Absent	Absent	Absent
			9	Cre12.g554550.t1	unknown function	Cre12.g554550.t1	Present	Absent	Absent	Absent	Absent	Absent	Present	Absent	Present
			9	Cre12.g554600.t1	Conserved in the Green Lineage	Cre12.g554600.t1	Present	Present	Present	Present	Present	Present	Present	Present	Present
			9	Cre12.g554650.t1	(1 of 1) KOG1213 - Sister chromatid cohesion complex Cohesin, subunit RAD21/SCC1	Cre12.g554650.t1	Present	Present	Present	Present	Present	Present	Present	Present	Present
		1,2	4	Cre12.g554700.t1	(1 of 1) K08517 - vesicle transport protein SEC22 (SEC22)	Cre12.g554700.t1	Vocar.0007s0359.1	Present	29512	e_gw1.3.406.1	000000F_consensus.g505.t1	Present	Present	Present	kfl00262_0170_v1.1		25.3 kDa vesicle transport protein	C:Golgi membrane; F:recombinase activity; P:double-strand break repair via homologous recombination; F:double-stranded DNA binding; F:single-stranded DNA binding; F:SNAP receptor activity; F:ATP binding; C:nucleus; C:endoplasmic reticulum membrane; C:endoplasmic reticulum-Golgi intermediate compartment; P:endoplasmic reticulum to Golgi vesicle-mediated transport; P:retrograde vesicle-mediated tra…	Adenosinetriphosphatase; Nucleoside-triphosphate phosphatase	EC:3.6.1.3; EC:3.6.1.15	IPR010908 (SMART); IPR010908 (PFAM); G3DSA:1.20.5.110 (GENE3D); G3DSA:3.30.450.50 (GENE3D); IPR001388 (PFAM); PTHR45837:SF3 (PANTHER); PTHR45837 (PANTHER); IPR010908 (PROSITE_PROFILES); IPR001388 (PROSITE_PROFILES); cd15866 (CDD); SSF58038 (SUPERFAMILY); IPR011012 (SUPERFAMILY)
		1,2	4	Cre12.g554750.t1	Ubiquitin-like Protein	Cre12.g554750.t1	Vocar.0007s0360.1	Present	55858	IGS.gm_3_00009	000000F_consensus.g506.t1	Absent	Present	Absent	kfl00262_0180_v1.1		ubiquitin-like protein	0	0	0	IPR019956 (PRINTS); IPR000626 (SMART); G3DSA:3.10.20.90 (GENE3D); IPR000626 (PFAM); PTHR47725 (PANTHER); PTHR47725:SF2 (PANTHER); IPR000626 (PROSITE_PROFILES); IPR029071 (SUPERFAMILY)
			9	Cre12.g554800.t1	(1 of 1) 2.7.1.19 - Phosphoribulokinase / Phosphopentokinase	Cre12.g554800.t1	Present	Present	Present	Present	Present	Present	Present	Present	Present
			9	Cre12.g554850.t1	(1 of 8) K03671 - thioredoxin 1 (trxA)	Cre12.g554850.t1	Present	Present	Present	Present	Present	Present	Present	Present	Present
			9	Cre12.g554929.t1	unknown function	Cre12.g554929.t1	Absent	Absent	Absent	Absent	Absent	Absent	Absent	Absent	Absent
			9	Cre12.g554953.t1	(1 of 1) K03521 - electron transfer flavoprotein beta subunit (fixA, etfB)	Cre12.g554953.t1	Present	Present	Present	Present	Present	Absent	Absent	Absent	Present
			50
			50
	1		50	__________		__________	__________	__________	__________	__________	__________	__________	__________	__________
			50
			8	122984	unknown function	Absent	Absent	Absent	Absent	Absent	Absent	Absent	122984	Absent
			8	14751	PTHR12480:SF18 - JMJC DOMAIN-CONTAINING PROTEIN 8 (1 of 1)	Absent	Absent	Absent	Absent	Absent	Absent	Present	14751	Present
			5	15376	4.6.1.1 - Adenylate cyclase / ATP pyrophosphate-lyase (1 of 3)	Present	Present	Cz_Braker2|chr19.g6089.t1	Present	Present	Present	7.51429e+06	15376	ostta05g03930T0			predicted protein	F:protein histidine kinase activity; P:cyclic nucleotide biosynthetic process; C:membrane; F:phosphorus-oxygen lyase activity; P:peptidyl-histidine phosphorylation; P:intracellular signal transduction; P:protein autophosphorylation; P:detection of hypoxia	Histidine kinase	EC:2.7.13.3	IPR001054 (PFAM); IPR029787 (G3DSA:3.30.70.GENE3D); PTHR43336:SF3 (PANTHER); PTHR43336 (PANTHER); IPR001054 (PROSITE_PROFILES); cd07302 (CDD); IPR029787 (SUPERFAMILY)
			8	3567	3.1.3.2 - Acid phosphatase / Phosphomonoesterase (1 of 5)	Present	Present	Present	Present	Present	Present	Present	3567	Present
			8	38834	PTHR11347//PTHR11347:SF127 - CYCLIC NUCLEOTIDE PHOSPHODIESTERASE // SUBFAMILY NOT NAMED (1 of 1)	Absent	Absent	Absent	Absent	Present	Absent	Present	38834	Present
			5	56419	PF00046 - Homeobox domain (Homeobox) (1 of 9)	Present	Present	Cz_Braker2|chr19.g6088.t1	Absent	Present	Present	7.51413e+06	56419	ostta05g03900T0			predicted protein	F:DNA binding; C:nucleus	0	0	G3DSA:1.10.10.60 (GENE3D); IPR001356 (PFAM); mobidb-lite (MOBIDB_LITE); mobidb-lite (MOBIDB_LITE); mobidb-lite (MOBIDB_LITE); mobidb-lite (MOBIDB_LITE); IPR001356 (PROSITE_PROFILES); IPR009057 (SUPERFAMILY)
			8	9416	K02144 - V-type H+-transporting ATPase subunit H (ATPeV1H) (1 of 1)	Present	Present	Present	Present	Present	Present	Present	9416	Present
			50
			50
	1,2		50	__________		__________	__________	__________	__________	__________	__________	__________	__________	__________
			50
			9	000002F_consensus.g284.t1		Present	Present	Present	Present	Present	000002F_consensus.g284.t1	Absent	Absent	Absent	Present
			9	000002F_consensus.g285.t1		Present	Present	Present	Present	Present	000002F_consensus.g285.t1	Present	Present	Present	Present
		1	5	000002F_consensus.g286.t1		Cre17.g722800.t1	Vocar.0024s0072.1	Present	54117	estExt_Genewise1Plus.C_140050	000002F_consensus.g286.t1	Present	Present	Present	Present		mitochondrial-processing peptidase subunit alpha-like	F:endopeptidase activity; C:mitochondrial inner membrane; P:protein processing involved in protein targeting to mitochondrion; C:mitochondrial processing peptidase complex; F:metal ion binding	0	0	IPR007863 (PFAM); IPR011765 (PFAM); G3DSA:3.30.830.10 (GENE3D); G3DSA:3.30.830.10 (GENE3D); PTHR11851 (PANTHER); PTHR11851:SF49 (PANTHER); IPR011249 (SUPERFAMILY); IPR011249 (SUPERFAMILY)
		1,2	4	000002F_consensus.g287.t1		Cre17.g722700.t1	Vocar.0024s0070.1	Present	37477	e_gw1.14.453.1	000002F_consensus.g287.t1	Present	Present	Present	kfl00083_0190_v1.1		YIPF1 like protein	C:Golgi apparatus; C:integral component of membrane; P:vesicle-mediated transport; F:Rab GTPase binding	0	0	IPR006977 (PFAM); mobidb-lite (MOBIDB_LITE); mobidb-lite (MOBIDB_LITE); mobidb-lite (MOBIDB_LITE); mobidb-lite (MOBIDB_LITE); mobidb-lite (MOBIDB_LITE); PTHR12822:SF2 (PANTHER); IPR039765 (PANTHER)
			9	000002F_consensus.g288.t1		Present	Present	Present	Present	Present	000002F_consensus.g288.t1	Present	Present	Present	Present
		2	7	000002F_consensus.g289.t1		Present	Present	Present	Present	e_gw1.14.394.1	000002F_consensus.g289.t1	Present	Present	Present	kfl00083_0210_v1.1
			9	000002F_consensus.g289.t2		Absent	Absent	Absent	Absent	Absent	000002F_consensus.g289.t2	Absent	Absent	Absent	Absent
		2	7	000002F_consensus.g290.t1		Present	Present	Present	Present	IGS.gm_14_00045	000002F_consensus.g290.t1	Present	Present	Present	kfl00083_0200_v1.1
			50
carotenoids	1		50	__________		__________	__________	__________	__________	__________	__________	__________	__________	__________
			50
			8	18992	K01495 - GTP cyclohydrolase I (GCH1, folE) (1 of 1)	Present	Present	Present	18992	Present	Present	Present	Present	Present
			5	30872	K12818 - ATP-dependent RNA helicase DHX8/PRP22 (DHX8, PRP22) (1 of 2)	Present	Present	Cz_Braker2|chr02.g2018.t1	30872	Present	Present	Present	71074	ostta13g00810T0			pre-mRNA-splicing factor ATP-dependent RNA helicase DEAH10	F:RNA binding; F:helicase activity; F:ATP binding; C:nucleolus; C:proteasome core complex; P:proteolysis; F:peptidase activity; P:positive regulation of transcription by RNA polymerase I	Adenosinetriphosphatase; Nucleoside-triphosphate phosphatase	EC:3.6.1.3; EC:3.6.1.15	IPR001650 (SMART); IPR007502 (SMART); IPR014001 (SMART); G3DSA:3.40.50.300 (GENE3D); IPR011545 (PFAM); IPR001650 (PFAM); IPR007502 (PFAM); IPR011709 (PFAM); G3DSA:3.40.50.300 (GENE3D); G3DSA:1.20.120.1080 (GENE3D); PTHR18934 (PANTHER); PTHR18934:SF85 (PANTHER); IPR014001 (PROSITE_PROFILES); IPR001650 (PROSITE_PROFILES); IPR001650 (CDD); cd00046 (CDD); IPR027417 (SUPERFAMILY)
			4	30875	1.14.13.129 - Beta-carotene 3-hydroxylase / Beta-carotene 3,3'-monooxygenase (1 of 1)	Cre04.g215050.t1	Vocar.0025s0171.1	Present	30875	e_gw1.13.95.1	Absent	7.51022e+06	Present	Present			beta-carotene hydroxylase	F:iron ion binding; C:chloroplast; C:integral component of membrane; P:xanthophyll biosynthetic process; F:oxidoreductase activity; P:oxidation-reduction process	0	0	IPR006694 (PFAM); PTHR31899:SF9 (PANTHER); PTHR31899 (PANTHER)
			5	30877	PTHR12526:SF337 - STARCH SYNTHASE 2, CHLOROPLASTIC/AMYLOPLASTIC (1 of 3)	Cre04.g215150.t1	Vocar.0025s0172.1	Cz_Braker2|chr02.g2019.t1	30877	Absent	Absent	Present	Present	Present			soluble starch synthase 1, chloroplastic/amyloplastic	F:glycogen (starch) synthase activity; C:amyloplast; C:chloroplast; P:starch biosynthetic process	Glycogen(starch) synthase	EC:2.4.1.11	G3DSA:3.40.50.2000 (GENE3D); IPR011835 (TIGRFAM); G3DSA:3.40.50.2000 (GENE3D); IPR013534 (PFAM); IPR001296 (PFAM); mobidb-lite (MOBIDB_LITE); mobidb-lite (MOBIDB_LITE); mobidb-lite (MOBIDB_LITE); mobidb-lite (MOBIDB_LITE); PTHR45825:SF11 (PANTHER); PTHR45825 (PANTHER); IPR011835 (HAMAP); cd03791 (CDD); SSF53756 (SUPERFAMILY)
			8	34102	unknown function	Absent	Absent	Absent	34102	Absent	Absent	Absent	Absent	Absent
			5	3641	K06276 - 3-phosphoinositide dependent protein kinase-1 (PDPK1) (1 of 1)	Cre11.g467568.t1	Vocar.0009s0372.1	Cz_Braker2|chr16.g10691.t1	3641	Present	Present	Present	Present	Present			3-phosphoinositide-dependent protein kinase 1	F:protein serine/threonine kinase activity; F:ATP binding; P:protein phosphorylation	Transferring phosphorus-containing groups	EC:2.7.11	IPR000719 (SMART); G3DSA:1.10.510.10 (GENE3D); IPR000719 (PFAM); G3DSA:3.30.200.20 (GENE3D); PIRSF000654 (PIRSF); IPR039046 (PTHR24356:PANTHER); PTHR24356 (PANTHER); IPR000719 (PROSITE_PROFILES); cd05581 (CDD); IPR011009 (SUPERFAMILY)
			5	37969	K08909 - light-harvesting complex I chlorophyll a/b binding protein 3 (LHCA3) (1 of 1)	Cre11.g467573.t1	Vocar.0009s0370.1	Cz_Braker2|chr16.g10694.t1	37969	Present	Present	Present	Present	Present			Chlorophyll a-b binding protein 8, chloroplastic	F:iron ion binding; C:photosystem I; C:photosystem II; C:chloroplast thylakoid membrane; P:response to light intensity; P:photosynthesis, light harvesting in photosystem I; C:plastoglobule; C:integral component of membrane; F:chlorophyll binding; F:oxidoreductase activity, acting on a sulfur group of donors, NAD(P) as acceptor; F:oxidoreductase activity, acting on paired donors, with incorporatio…	0	0	IPR023329 (G3DSA:1.10.3460.GENE3D); IPR022796 (PFAM); PTHR21649:SF14 (PANTHER); IPR001344 (PANTHER); SSF103511 (SUPERFAMILY)
			4	44234	2.1.1.43 - Histone-lysine N-methyltransferase / Protein-lysine N-methyltransferase (1 of 49)	Present	Present	Present	44234	estExt_fgenesh3_pg.C_130097	Present	7.51008e+06	195352	ostta13g00740T0			zinc finger CCCH domain-containing protein 18 isoform X2	F:metal ion binding	0	0	IPR001965 (SMART); IPR013083 (G3DSA:3.30.40.GENE3D); mobidb-lite (MOBIDB_LITE); mobidb-lite (MOBIDB_LITE); mobidb-lite (MOBIDB_LITE); mobidb-lite (MOBIDB_LITE); mobidb-lite (MOBIDB_LITE); mobidb-lite (MOBIDB_LITE); mobidb-lite (MOBIDB_LITE); mobidb-lite (MOBIDB_LITE); mobidb-lite (MOBIDB_LITE); mobidb-lite (MOBIDB_LITE); mobidb-lite (MOBIDB_LITE); mobidb-lite (MOBIDB_LITE); mobidb-lite (MOBIDB_LI…
			8	54465	PF00397//PF00642 - WW domain (WW) // Zinc finger C-x8-C-x5-C-x3-H type (and similar) (zf-CCCH) (1 of 1)	Present	Present	Present	54465	Present	Present	Present	Present	Present
			8	58044	PTHR23241 - LATE EMBRYOGENESIS ABUNDANT PLANTS LEA-RELATED (1 of 2)	Absent	Absent	Absent	58044	Absent	Absent	Absent	Absent	Absent
			8	67586	PTHR32074:SF2 - RNA DEMETHYLASE ALKBH5 (1 of 1)	Present	Present	Present	67586	Present	Present	Absent	Present	Present
			8	67587	unknown function	Present	Present	Present	67587	Present	Present	Present	Present	Present
			8	67588	KOG4744 - Uncharacterized conserved protein (1 of 3)	Present	Present	Present	67588	Present	Absent	Absent	Absent	Present
			8	67589	K02903 - large subunit ribosomal protein L28e (RP-L28e, RPL28) (1 of 1)	Present	Present	Present	67589	Present	Present	Present	Absent	Absent
			50
			50
	1		50	__________		__________	__________	__________	__________	__________	__________	__________	__________	__________
			50
			8	ostta13g01830T0		Present	Present	Present	Present	Absent	Absent	Absent	Present	ostta13g01830T0
			5	ostta13g01840T0		Present	Present	Present	38487	Present	Absent	7.50842e+06	155047	ostta13g01840T0			putative acyl-CoA dehydrogenase	F:oxidoreductase activity, acting on the CH-CH group of donors; F:flavin adenine dinucleotide binding; P:oxidation-reduction process	0	0	IPR037069 (G3DSA:1.10.540.GENE3D); IPR013786 (PFAM); IPR006091 (PFAM); IPR009075 (PFAM); G3DSA:2.40.110.10 (GENE3D); G3DSA:1.20.140.10 (GENE3D); PTHR43604 (PANTHER); PTHR43604:SF4 (PANTHER); IPR036250 (SUPERFAMILY); IPR009100 (SUPERFAMILY)
			8	ostta13g01850T0		Present	Present	Present	Present	Absent	Present	Present	Present	ostta13g01850T0
			3	ostta13g01860T0		Cre03.g184050.t1	Vocar.0015s0244.1	Cz_Braker2|chr01.g11465.t1	Absent	Present	Present	7.50834e+06	58005	ostta13g01860T0			predicted protein	0	0	0	mobidb-lite (MOBIDB_LITE); mobidb-lite (MOBIDB_LITE); mobidb-lite (MOBIDB_LITE); mobidb-lite (MOBIDB_LITE); PTHR13348 (PANTHER)
			8	ostta13g01870T0		Present	Present	Present	Present	Present	Present	Present	Present	ostta13g01870T0
			2	ostta13g01880T0		Cre03.g184450.t1	Vocar.0015s0238.1	Cz_Braker2|chr01.g11464.t1	20154	Present	Present	7.50831e+06	58004	ostta13g01880T0			predicted protein	F:protein serine/threonine kinase activity; F:ATP binding; P:protein phosphorylation	Transferring phosphorus-containing groups	EC:2.7.11	IPR000719 (SMART); IPR000719 (PFAM); G3DSA:1.10.510.10 (GENE3D); mobidb-lite (MOBIDB_LITE); mobidb-lite (MOBIDB_LITE); mobidb-lite (MOBIDB_LITE); mobidb-lite (MOBIDB_LITE); PTHR24350:SF22 (PANTHER); IPR030616 (PANTHER); IPR000719 (PROSITE_PROFILES); IPR011009 (SUPERFAMILY)
			8	ostta13g01890T0		Present	Present	Present	Present	Present	Present	Present	Present	ostta13g01890T0
			8	ostta13g01900T0		Present	Present	Present	Present	Present	Present	Present	Present	ostta13g01900T0
			8	ostta13g01905T0		Absent	Absent	Absent	Absent	Absent	Absent	Absent	Absent	ostta13g01905T0
			50
			50
	1,2		50	__________		__________	__________	__________	__________	__________	__________	__________	__________	__________
			50
		2	9	Cre08.g377150.t1	(1 of 1) 2.8.3.22 - Succinyl-CoA--L-malate CoA-transferase	Cre08.g377150.t1	Present	Present	Present	Present	Absent	Absent	Absent	Absent	Absent
			7	Cre08.g377200.t1	(1 of 1) K11643 - chromodomain-helicase-DNA-binding protein 4 (CHD4, MI2B)	Cre08.g377200.t1	Present	Present	Present	gw1.20.135.1	Present	Present	Present	Present	kfl00055_0090_v1.1
			9	Cre08.g377251.t1	unknown function	Cre08.g377251.t1	Absent	Absent	Absent	Absent	Absent	Absent	Absent	Absent	Absent
		1	6	Cre08.g377300.t1	(1 of 2) PTHR12317:SF0 - DIACYLGLYCEROL O-ACYLTRANSFERASE 1	Cre08.g377300.t1	Vocar.0053s0029.1	Present	Present	fgenesh3_pg.C_scaffold_12000108	000009F_consensus.g1476.t1	Present	Present	Present	Present		predicted protein	C:integral component of membrane; F:transferase activity, transferring acyl groups other than amino-acyl groups	0	0	IPR007130 (PFAM); mobidb-lite (MOBIDB_LITE); mobidb-lite (MOBIDB_LITE); mobidb-lite (MOBIDB_LITE); mobidb-lite (MOBIDB_LITE); mobidb-lite (MOBIDB_LITE); mobidb-lite (MOBIDB_LITE); mobidb-lite (MOBIDB_LITE); mobidb-lite (MOBIDB_LITE); mobidb-lite (MOBIDB_LITE); PTHR12317 (PANTHER); PTHR12317:SF0 (PANTHER)
			9	Cre08.g377350.t1	(1 of 2) K00942 - guanylate kinase (E2.7.4.8, gmk)	Cre08.g377350.t1	Present	Present	Present	Present	Present	Present	Present	Present	Present
		2	7	Cre08.g377400.t1	(1 of 39) PTHR12298 - PCDC2 PROGRAMMED CELL DEATH PROTEIN 2 -RELATED	Cre08.g377400.t1	Present	Present	Present	gw1.20.131.1	Present	Present	Present	Present	kfl00055_0070_v1.1 kfl00055_0040_v1.1
			9	Cre08.g377450.t1	(1 of 1) PTHR10997//PTHR10997:SF9 - IMPORTIN-7, 8, 11 // IMPORTIN-9	Cre08.g377450.t1	Present	Present	Present	Present	Present	Present	Present	Present	Present
			8	Cre08.g377500.t1	unknown function	Cre08.g377500.t1	Present	Present	Absent	Absent	Absent	Absent	Absent	Absent
		1	5	Cre08.g377550.t1	(1 of 2) KOG3399 - Predicted Yippee-type zinc-binding protein	Cre08.g377550.t1	Vocar.0053s0031.1	Present	Present	IGS.gm_12_00213	000009F_consensus.g1479.t1	Absent	Present	Absent			protein yippee-like At4g27745	F:metal ion binding	0	0	IPR004910 (PFAM); IPR039058 (PANTHER); PTHR13848:SF64 (PANTHER); IPR034751 (PROSITE_PROFILES)
			50
			50
	1		50	__________		__________	__________	__________	__________	__________	__________	__________	__________	__________
			50
			8	Cz_Braker2|chr01.g11439.t1		Present	Present	Cz_Braker2|chr01.g11439.t1	Absent	Absent	Absent	Absent	Absent	Absent
			8	Cz_Braker2|chr01.g11440.t1		Present	Present	Cz_Braker2|chr01.g11440.t1	Present	Present	Present	Present	Present	Present
			5	Cz_Braker2|chr01.g11441.t1		Cre10.g425900.t1	Vocar.0005s0361.1	Cz_Braker2|chr01.g11441.t1	Present	Present	000003F_consensus.g654.t1	Present	Present	Present			Chlorophyll a-b binding protein	C:photosystem I; C:photosystem II; C:chloroplast thylakoid membrane; P:photosynthesis, light harvesting; C:integral component of membrane; F:chlorophyll binding; P:protein-chromophore linkage	0	0	IPR023329 (G3DSA:1.10.3460.GENE3D); IPR022796 (PFAM); IPR001344 (PANTHER); PTHR21649:SF80 (PANTHER); SSF103511 (SUPERFAMILY)
			5	Cz_Braker2|chr01.g11442.t1		Cre10.g425800.t1	Vocar.0005s0362.1	Cz_Braker2|chr01.g11442.t1	13737	Present	Present	Absent	Absent	Absent			oligoribonuclease, mitochondrial	F:3'-5'-exoribonuclease activity; F:nucleic acid binding; C:mitochondrion; P:RNA phosphodiester bond hydrolysis, exonucleolytic	Acting on ester bonds; Acting on ester bonds	EC:3.1.13; EC:3.1.15	IPR013520 (SMART); IPR036397 (G3DSA:3.30.420.GENE3D); IPR013520 (PFAM); mobidb-lite (MOBIDB_LITE); PTHR11046 (PANTHER); PTHR11046:SF0 (PANTHER); IPR022894 (CDD); IPR012337 (SUPERFAMILY)
			8	Cz_Braker2|chr01.g11443.t1		Present	Present	Cz_Braker2|chr01.g11443.t1	Present	Present	Present	Present	Present	Present
			5	Cz_Braker2|chr01.g11444.t1		Present	Vocar.0005s0356.1	Cz_Braker2|chr01.g11444.t1	61287	Present	000003F_consensus.g652.t1	Present	Present	Present			rab escort protein 1	P:biological regulation	0	0	IPR018203 (PRINTS); G3DSA:1.10.405.10 (GENE3D); IPR036188 (G3DSA:3.50.50.GENE3D); IPR018203 (PFAM); G3DSA:3.30.519.10 (GENE3D); mobidb-lite (MOBIDB_LITE); IPR018203 (PANTHER); PTHR11787:SF4 (PANTHER); IPR036188 (SUPERFAMILY)
			8	Cz_Braker2|chr01.g11445.t1		Present	Present	Cz_Braker2|chr01.g11445.t1	Present	Present	Present	Present	Present	Present
			8	Cz_Braker2|chr01.g11446.t1		Present	Present	Cz_Braker2|chr01.g11446.t1	Present	Present	Present	Present	Present	Present
			50
			50
	1,2		50	__________		__________	__________	__________	__________	__________	__________	__________	__________	__________
			50
		2	7	Cz_Braker2|chr01.g11866.t1		Present	Present	Cz_Braker2|chr01.g11866.t1	39671	Present	Present	Present	Present	Present	kfl00016_0130_v1.1
			9	Cz_Braker2|chr01.g11867.t1		Absent	Absent	Cz_Braker2|chr01.g11867.t1	Absent	Absent	Absent	Absent	Absent	Absent	Absent
			9	Cz_Braker2|chr01.g11868.t1		Absent	Absent	Cz_Braker2|chr01.g11868.t1	Absent	Absent	Absent	Absent	Absent	Absent	Absent
			9	Cz_Braker2|chr01.g11869.t1		Present	Present	Cz_Braker2|chr01.g11869.t1	Present	Present	Present	Present	Present	Present	Present
		1	5	Cz_Braker2|chr01.g11870.t1		Present	Vocar.0003s0033.1	Cz_Braker2|chr01.g11870.t1	53125	Absent	Absent	7.51516e+06	Absent	ostta01g03520T0	Absent		mitochondrial substrate carrier	C:membrane; C:integral component of membrane; F:transmembrane transporter activity; P:transmembrane transport	0	0	no IPS match
		1,2	4	Cz_Braker2|chr01.g11871.t1		Present	Vocar.0003s0034.1	Cz_Braker2|chr01.g11871.t1	14375	Present	Present	7.5155e+06	Present	ostta01g03530T0	kfl00016_0170_v1.1		mitochondrial carrier	F:catalytic activity; C:membrane; F:transmembrane transporter activity; C:organelle envelope; C:intracellular membrane-bounded organelle; C:cytoplasmic part; P:transmembrane transport	0	0	IPR002067 (PRINTS); IPR023395 (G3DSA:1.50.40.GENE3D); IPR018108 (PFAM); mobidb-lite (MOBIDB_LITE); PTHR45667 (PANTHER); PTHR45667:SF14 (PANTHER); IPR018108 (PROSITE_PROFILES); IPR018108 (PROSITE_PROFILES); IPR018108 (PROSITE_PROFILES); IPR023395 (SUPERFAMILY)
			50
			50
	1		50	__________		__________	__________	__________	__________	__________	__________	__________	__________	__________
			50
			8	Vocar.0002s0292.1	(1 of 2) PTHR13832:SF273 - PROTEIN TAP-1	Present	Vocar.0002s0292.1	Absent	Absent	Absent	Absent	Absent	Absent	Absent
			8	Vocar.0002s0293.1	(1 of 4) KOG0105 - Alternative splicing factor ASF/SF2 (RRM superfamily)	Present	Vocar.0002s0293.1	Present	Present	Present	Present	Present	Absent	Absent
			8	Vocar.0002s0293.2	(1 of 4) KOG0105 - Alternative splicing factor ASF/SF2 (RRM superfamily)	Absent	Vocar.0002s0293.2	Absent	Absent	Absent	Absent	Absent	Absent	Absent
			8	Vocar.0002s0294.1	unknown function	Present	Vocar.0002s0294.1	Absent	Absent	Absent	Absent	Absent	Absent	Absent
			5	Vocar.0002s0295.1	(1 of 1) PTHR13137 - DC11 ACN9 HOMOLOG	Present	Vocar.0002s0295.1	Present	Present	IGS.gm_26_00147	Present	7.51099e+06	Present	ostta03g01800T0			predicted protein	C:mitochondrial intermembrane space; P:succinate metabolic process; P:mitochondrial respiratory chain complex II assembly	0	0	PF13233 (PFAM); IPR008381 (PANTHER)
			5	Vocar.0002s0296.1	(1 of 1) PTHR12504 - MITOCHONDRIAL IMPORT RECEPTOR SUBUNIT TOM22	Absent	Vocar.0002s0296.1	Absent	Absent	IGS.gm_26_00148	Absent	7.51111e+06	Present	ostta03g01810T0			Mitochondrial import receptor subunit TOM22 2	C:mitochondrial outer membrane; P:intracellular protein transport; C:integral component of membrane	0	0	IPR005683 (PFAM); PTHR46867 (PANTHER); PTHR46867:SF4 (PANTHER)
			8	Vocar.0002s0297.1	(1 of 1) PTHR12271:SF40 - POLY(A) RNA POLYMERASE GLD2	Present	Vocar.0002s0297.1	Present	Present	Present	Present	Present	Present	Present
			8	Vocar.0002s0298.1	unknown function	Present	Vocar.0002s0298.1	Absent	Absent	Absent	Absent	Absent	Absent	Absent
			8	Vocar.0002s0299.1	unknown function	Present	Vocar.0002s0299.1	Absent	Absent	Absent	Absent	Absent	Absent	Absent
			8	Vocar.0002s0300.1	unknown function	Absent	Vocar.0002s0300.1	Absent	Absent	Absent	Absent	Absent	Absent	Absent
			50
			50
	1,2		50	__________		__________	__________	__________	__________	__________	__________	__________	__________	__________
			50
		2	7	7.51566e+06		Present	Present	Present	Present	Present	Absent	7.51566e+06	Present	ostta01g03980T0	kfl00058_0050_v1.1
			9	7.51552e+06		Present	Present	Present	Present	Present	Present	7.51552e+06	Present	Present	Present
		1	6	7.5154e+06		Present	Present	Present	Present	estExt_Genewise1Plus.C_320039 IGS.gm_32_00045	000007F_consensus.g945.t1	7.5154e+06	Present	ostta01g03970T0	Present		predicted protein	F:transcription corepressor activity; C:nucleus; P:regulation of transcription, DNA-templated; P:negative regulation of nucleic acid-templated transcription	0	0	IPR013194 (SMART); G3DSA:1.20.1160.11 (GENE3D); G3DSA:1.20.1160.11 (GENE3D); G3DSA:1.20.1160.11 (GENE3D); IPR003822 (PFAM); IPR013194 (PFAM); IPR031693 (PFAM); mobidb-lite (MOBIDB_LITE); mobidb-lite (MOBIDB_LITE); mobidb-lite (MOBIDB_LITE); mobidb-lite (MOBIDB_LITE); mobidb-lite (MOBIDB_LITE); mobidb-lite (MOBIDB_LITE); mobidb-lite (MOBIDB_LITE); mobidb-lite (MOBIDB_LITE); mobidb-lite (MOBIDB_LIT…
			9	7.5156e+06		Present	Present	Present	Present	Present	Present	7.5156e+06	Present	Present	Present
		2	7	7.51571e+06		Present	Present	Present	Present	Present	Present	7.51571e+06	Present	ostta01g03950T0	kfl00058_0080_v1.1
			9	7.51581e+06		Present	Present	Present	Present	Present	Present	7.51581e+06	Present	Present	Present
			9	7.51518e+06		Absent	Absent	Absent	Absent	Absent	Absent	7.51518e+06	Absent	Absent	Absent
		1	6	7.51531e+06		Present	Present	Present	Present	estExt_fgenesh3_kg.C_320003	000007F_consensus.g944.t1	7.51531e+06	Present	ostta01g03910T0	Present		calmodulin	F:calcium ion binding; P:calcium-mediated signaling	0	0	IPR002048 (SMART); IPR002048 (PFAM); G3DSA:1.10.238.10 (GENE3D); G3DSA:1.10.238.10 (GENE3D); G3DSA:1.10.238.10 (GENE3D); IPR002048 (PFAM); PTHR23050 (PANTHER); IPR039030 (PTHR23050:PANTHER); IPR002048 (PROSITE_PROFILES); IPR002048 (PROSITE_PROFILES); IPR002048 (PROSITE_PROFILES); IPR002048 (CDD); IPR002048 (CDD); IPR011992 (SUPERFAMILY)
			50
			50
	1		50	__________		__________	__________	__________	__________	__________	__________	__________	__________	__________
			50
			8	000002F_consensus.g645.t1		Absent	Absent	Absent	Absent	Absent	000002F_consensus.g645.t1	Absent	Absent	Absent
			8	000002F_consensus.g646.t1		Present	Present	Present	Present	Present	000002F_consensus.g646.t1	Present	Present	Present
			8	000002F_consensus.g647.t1		Present	Present	Present	Present	Present	000002F_consensus.g647.t1	Present	Present	Present
coex score: 34.38, neighborhood size:2			3	000002F_consensus.g648.t1		Cre07.g314950.t1	Vocar.0072s0012.1	Cz_Braker2|chr01.g11191.t1	35994	estExt_fgenesh3_kg.C_50017	000002F_consensus.g648.t1	Present	Present	Present			DNA-directed RNA polymerase III subunit RPC6	F:DNA-directed 5'-3' RNA polymerase activity; C:nucleus	DNA-directed RNA polymerase	EC:2.7.7.6	IPR036388 (G3DSA:1.10.10.GENE3D); IPR007832 (PIRSF); IPR036388 (G3DSA:1.10.10.GENE3D); IPR007832 (PFAM); IPR016049 (PANTHER); IPR036390 (SUPERFAMILY); IPR036390 (SUPERFAMILY)
			8	000002F_consensus.g649.t1		Present	Present	Present	Present	Present	000002F_consensus.g649.t1	Present	Present	Present
			3	000002F_consensus.g650.t1		Cre07.g314900.t1	Vocar.0072s0011.1	Cz_Braker2|chr01.g11192.t1	53012	IGS.gm_5_00259	000002F_consensus.g650.t1	Present	Present	Present			predicted protein	F:RNA binding; F:helicase activity; F:ATP binding	Adenosinetriphosphatase; Nucleoside-triphosphate phosphatase	EC:3.6.1.3; EC:3.6.1.15	IPR014001 (SMART); IPR001650 (SMART); IPR025313 (SMART); IPR011545 (PFAM); G3DSA:3.40.50.300 (GENE3D); IPR001650 (PFAM); G3DSA:3.40.50.300 (GENE3D); IPR025313 (PFAM); mobidb-lite (MOBIDB_LITE); mobidb-lite (MOBIDB_LITE); mobidb-lite (MOBIDB_LITE); PTHR24031:SF634 (PANTHER); PTHR24031 (PANTHER); IPR001650 (PROSITE_PROFILES); IPR014001 (PROSITE_PROFILES); IPR014014 (PROSITE_PROFILES); cd00268 (CDD)…
			8	000002F_consensus.g651.t1		Present	Present	Present	Present	Present	000002F_consensus.g651.t1	Present	Present	Present
			8	000002F_consensus.g652.t1		Absent	Absent	Absent	Absent	Absent	000002F_consensus.g652.t1	Absent	Absent	Absent
			8	000002F_consensus.g653.t1		Present	Present	Present	Present	Present	000002F_consensus.g653.t1	Absent	Absent	Absent
			50
			50
	1		50	__________		__________	__________	__________	__________	__________	__________	__________	__________	__________
			50
			8	Cz_Braker2|chr13.g7644.t1		Present	Present	Cz_Braker2|chr13.g7644.t1	Present	Present	Present	Present	Present	Present
			8	Cz_Braker2|chr13.g7645.t1		Present	Present	Cz_Braker2|chr13.g7645.t1	Absent	Absent	Absent	Absent	Present	Absent
			8	Cz_Braker2|chr13.g7646.t1		Absent	Absent	Cz_Braker2|chr13.g7646.t1	Absent	Absent	Absent	Absent	Absent	Absent
			5	Cz_Braker2|chr13.g7647.t1		Present	Present	Cz_Braker2|chr13.g7647.t1	Present	Present	Present	7.51493e+06	50338	ostta07g01890T0			cytochrome P450	C:integral component of membrane; F:oxidoreductase activity; P:oxidation-reduction process	0	0	mobidb-lite (MOBIDB_LITE); mobidb-lite (MOBIDB_LITE); IPR040320 (PANTHER); PTHR31755:SF3 (PANTHER)
			8	Cz_Braker2|chr13.g7648.t1		Present	Present	Cz_Braker2|chr13.g7648.t1	Present	Present	Present	Present	Present	Present
			5	Cz_Braker2|chr13.g7649.t1		Present	Present	Cz_Braker2|chr13.g7649.t1	Present	Absent	Absent	7.51458e+06	183380	ostta07g01895T0			---NA---	0	0	0	no IPS match
			8	Cz_Braker2|chr13.g7650.t1		Present	Present	Cz_Braker2|chr13.g7650.t1	Absent	Absent	Absent	Absent	Absent	Absent
			8	Cz_Braker2|chr13.g7651.t1		Absent	Absent	Cz_Braker2|chr13.g7651.t1	Present	Absent	Absent	Absent	Present	Absent
			8	Cz_Braker2|chr13.g7652.t1		Present	Present	Cz_Braker2|chr13.g7652.t1	Present	Present	Present	Present	Present	Present
			50
			50
	1		50	__________		__________	__________	__________	__________	__________	__________	__________	__________	__________
			50
			8	7.51141e+06		Absent	Absent	Absent	Absent	Absent	Absent	7.51141e+06	Absent	Absent
			4	7.51145e+06		Cre07.g343933.t1	Vocar.0011s0001.1	Present	Present	Present	000002F_consensus.g565.t1	7.51145e+06	3588	Present			predicted protein	F:hydrolase activity, hydrolyzing O-glycosyl compounds; P:carbohydrate metabolic process	0	0	G3DSA:3.20.20.80 (GENE3D); IPR001547 (PFAM); mobidb-lite (MOBIDB_LITE); PTHR31451 (PANTHER); IPR017853 (SUPERFAMILY)
			8	7.51146e+06		Absent	Absent	Absent	Absent	Absent	Absent	7.51146e+06	Absent	Absent
			4	7.51152e+06		Cre07.g344050.t1	Vocar.0011s0002.1	Present	Present	Present	Present	7.51152e+06	155203	ostta08g01400T0			predicted protein	F:DNA binding; P:rRNA processing; C:small-subunit processome	0	0	IPR020472 (PRINTS); IPR001680 (SMART); IPR017956 (SMART); IPR015943 (G3DSA:2.130.10.GENE3D); IPR015943 (G3DSA:2.130.10.GENE3D); IPR013934 (PFAM); IPR015943 (G3DSA:2.130.10.GENE3D); IPR001680 (PFAM); mobidb-lite (MOBIDB_LITE); mobidb-lite (MOBIDB_LITE); mobidb-lite (MOBIDB_LITE); mobidb-lite (MOBIDB_LITE); mobidb-lite (MOBIDB_LITE); mobidb-lite (MOBIDB_LITE); mobidb-lite (MOBIDB_LITE); mobidb-lite…
			8	7.51154e+06		Absent	Absent	Absent	Absent	Absent	Absent	7.51154e+06	Present	Present
			8	7.51157e+06		Absent	Absent	Absent	Absent	Absent	Absent	7.51157e+06	Absent	Absent
			8	7.5116e+06		Present	Present	Present	Present	Present	Present	7.5116e+06	Present	Present
			8	7.51169e+06		Present	Present	Present	Present	Present	Present	7.51169e+06	Present	Present
			5	7.51181e+06		Present	Absent	Present	Present	Present	000002F_consensus.g560.t1	7.51181e+06	57702	ostta08g01430T0			unknown protein	F:structural constituent of ribosome; C:ribosome; P:translation	0	0	IPR000271 (TIGRFAM); IPR000271 (PFAM); mobidb-lite (MOBIDB_LITE); mobidb-lite (MOBIDB_LITE); IPR000271 (PANTHER); IPR000271 (HAMAP)
			8	7.51182e+06		Absent	Absent	Absent	Absent	Absent	Absent	7.51182e+06	Absent	Absent
			50
			50
	1		50	__________		__________	__________	__________	__________	__________	__________	__________	__________	__________
			50
			5	IGS.gm_6_00423		Present	Present	Present	Present	IGS.gm_6_00423	Absent	7.51227e+06	60515	ostta16g00510T0			glycosyltransferase family 1 protein	P:carbohydrate metabolic process; F:sulfotransferase activity; C:integral component of membrane; F:transferase activity, transferring hexosyl groups; P:lipid glycosylation	0	0	IPR004276 (PFAM); G3DSA:3.40.50.2000 (GENE3D); G3DSA:3.40.50.2000 (GENE3D); mobidb-lite (MOBIDB_LITE); mobidb-lite (MOBIDB_LITE); PTHR21015:SF22 (PANTHER); PTHR21015 (PANTHER); cd03784 (CDD); SSF53756 (SUPERFAMILY); SSF53756 (SUPERFAMILY)
			8	gw1.6.77.1		Present	Present	Present	Present	gw1.6.77.1	Present	Present	Present	Present
			8	IGS.gm_6_00427		Present	Present	Present	Present	IGS.gm_6_00427	Present	Present	Present	Present
			8	IGS.gm_6_00428		Present	Present	Present	Present	IGS.gm_6_00428	Present	Present	Present	Present
			8	IGS.gm_6_00429		Present	Present	Present	Present	IGS.gm_6_00429	Present	Present	Present	Present
			5	estExt_fgenesh3_pg.C_60190		Present	Present	Present	Present	estExt_fgenesh3_pg.C_60190	Absent	7.51226e+06	19691	ostta16g00520T0			2-oxoglutarate dehydrogenase, mitochondrial	F:oxoglutarate dehydrogenase (succinyl-transferring) activity; C:mitochondrion; P:tricarboxylic acid cycle; F:zinc ion binding; F:thiamine pyrophosphate binding; F:cobalt ion binding	Oxoglutarate dehydrogenase (succinyl-transferring)	EC:1.2.4.2	IPR005475 (SMART); IPR042179 (G3DSA:3.40.50.GENE3D); G3DSA:3.40.50.970 (GENE3D); G3DSA:1.10.287.1150 (GENE3D); IPR032106 (PFAM); IPR031717 (PFAM); G3DSA:3.40.50.12470 (GENE3D); IPR005475 (PFAM); IPR011603 (PIRSF); IPR001017 (PFAM); G3DSA:3.40.50.12470 (GENE3D); IPR011603 (PANTHER); IPR011603 (PANTHER); PTHR23152:SF27 (PANTHER); IPR011603 (PANTHER); PTHR23152:SF27 (PANTHER); PTHR23152:SF27 (PANTHE…
			50
			50
	1		50	__________		__________	__________	__________	__________	__________	__________	__________	__________	__________
			50
			8	Cre01.g039800.t1	unknown function	Cre01.g039800.t1	Present	Present	Absent	Absent	Absent	Absent	Absent	Absent
			8	Cre01.g039850.t1	(1 of 1) PF00294//PF03641 - pfkB family carbohydrate kinase (PfkB) // Possible lysine decarboxylase (Lysine_decarbox)	Cre01.g039850.t1	Present	Present	Present	Present	Present	Present	Present	Present
			4	Cre01.g039900.t1	(1 of 1) KOG2121 - Predicted metal-dependent hydrolase (beta-lactamase superfamily)	Cre01.g039900.t1	Vocar.0001s0798.1	Present	Present	Present	Present	7.50889e+06	71073	ostta16g01290T0			RNase Z-like protein	C:mitochondrion; P:mitochondrial tRNA 3'-trailer cleavage, endonucleolytic	0	0	IPR027794 (PFAM); IPR036866 (G3DSA:3.60.15.GENE3D); IPR001279 (PFAM); mobidb-lite (MOBIDB_LITE); mobidb-lite (MOBIDB_LITE); mobidb-lite (MOBIDB_LITE); mobidb-lite (MOBIDB_LITE); mobidb-lite (MOBIDB_LITE); mobidb-lite (MOBIDB_LITE); mobidb-lite (MOBIDB_LITE); PTHR12553:SF67 (PANTHER); PTHR12553 (PANTHER); cd07718 (CDD); IPR036866 (SUPERFAMILY); IPR036866 (SUPERFAMILY)
			8	Cre01.g039950.t1	(1 of 1) KOG2504 - Monocarboxylate transporter	Cre01.g039950.t1	Present	Present	Present	Present	Present	Present	Present	Absent
			8	Cre01.g040000.t1	(1 of 1) K02898 - large subunit ribosomal protein L26e (RP-L26e, RPL26)	Cre01.g040000.t1	Present	Present	Present	Present	Present	Present	Present	Present
			4	Cre01.g040050.t1	(1 of 1) K00949 - thiamine pyrophosphokinase (thiN, TPK1, THI80)	Cre01.g040050.t1	Vocar.0001s0796.1	Present	Present	Present	Present	7.5089e+06	163134	ostta16g01270T0			thiamin pyrophosphokinase 1	F:thiamine diphosphokinase activity; F:ATP binding; P:thiamine metabolic process; P:thiamine diphosphate biosynthetic process; F:thiamine binding	Thiamine diphosphokinase	EC:2.7.6.2	IPR007373 (SMART); IPR006282 (TIGRFAM); G3DSA:2.60.120.320 (GENE3D); IPR007373 (PFAM); IPR007371 (PFAM); mobidb-lite (MOBIDB_LITE); mobidb-lite (MOBIDB_LITE); mobidb-lite (MOBIDB_LITE); mobidb-lite (MOBIDB_LITE); PTHR13622 (PANTHER); PTHR13622:SF8 (PANTHER); IPR007371 (CDD); IPR036759 (SUPERFAMILY); IPR036371 (SUPERFAMILY)
			8	Cre01.g040100.t1	(1 of 1) PF13902 - R3H-associated N-terminal domain (R3H-assoc)	Cre01.g040100.t1	Present	Present	Present	Absent	Present	Absent	Present	Absent
			8	Cre01.g040150.t1	(1 of 4) K08867 - WNK lysine deficient protein kinase [EC:2.7.11.1] (WNK, PRKWNK)	Cre01.g040150.t1	Present	Present	Present	Present	Present	Present	Present	Present
			50
			50
	1		50	__________		__________	__________	__________	__________	__________	__________	__________	__________	__________
			50
			8	Cz_Braker2|chr17.g2600.t1		Present	Present	Cz_Braker2|chr17.g2600.t1	Present	Present	Present	Present	Present	Present
			8	Cz_Braker2|chr17.g2601.t1		Present	Present	Cz_Braker2|chr17.g2601.t1	Present	Present	Present	Absent	Present	Absent
			5	Cz_Braker2|chr17.g2602.t1		Present	Present	Cz_Braker2|chr17.g2602.t1	Present	Present	Present	7.51005e+06	24442	ostta10g02960T0			AP-4 complex subunit sigma	C:trans-Golgi network; P:intracellular protein transport; C:AP-4 adaptor complex	0	0	IPR016635 (PIRSF); G3DSA:3.30.450.60 (GENE3D); IPR022775 (PFAM); IPR016635 (PANTHER); PTHR11753:SF4 (PANTHER); IPR011012 (SUPERFAMILY)
			8	Cz_Braker2|chr17.g2603.t1		Present	Present	Cz_Braker2|chr17.g2603.t1	Present	Present	Present	Present	Present	Present
			8	Cz_Braker2|chr17.g2604.t1		Absent	Absent	Cz_Braker2|chr17.g2604.t1	Absent	Absent	Absent	Absent	Absent	Absent
			5	Cz_Braker2|chr17.g2605.t1		Present	Present	Cz_Braker2|chr17.g2605.t1	Present	Present	Present	7.51036e+06	38131	ostta10g02970T0			sulfhydryl oxidase 2 isoform X1	C:cell; C:membrane; C:integral component of membrane; F:oxidoreductase activity; F:flavin-linked sulfhydryl oxidase activity; F:thiol oxidase activity; P:cell redox homeostasis; P:oxidation-reduction process	0	0	G3DSA:3.40.30.10 (GENE3D); IPR036774 (G3DSA:1.20.120.GENE3D); IPR017905 (PFAM); IPR013766 (PFAM); mobidb-lite (MOBIDB_LITE); mobidb-lite (MOBIDB_LITE); mobidb-lite (MOBIDB_LITE); IPR039798 (PANTHER); PTHR22897:SF8 (PANTHER); IPR013766 (PROSITE_PROFILES); IPR017905 (PROSITE_PROFILES); cd02961 (CDD); IPR036249 (SUPERFAMILY); IPR036774 (SUPERFAMILY)
			8	Cz_Braker2|chr17.g2606.t1		Absent	Absent	Cz_Braker2|chr17.g2606.t1	Absent	Absent	Absent	Absent	Absent	Absent
			8	Cz_Braker2|chr17.g2607.t1		Absent	Absent	Cz_Braker2|chr17.g2607.t1	Absent	Absent	Absent	Absent	Absent	Absent
			50
			50
	1		50	__________		__________	__________	__________	__________	__________	__________	__________	__________	__________
			50
			8	Cz_Braker2|chr10.g5528.t1		Present	Present	Cz_Braker2|chr10.g5528.t1	Present	Present	Present	Absent	Present	Absent
			8	Cz_Braker2|chr10.g5529.t1		Present	Absent	Cz_Braker2|chr10.g5529.t1	Present	Present	Present	Absent	Present	Present
			5	Cz_Braker2|chr10.g5530.t1		Present	Present	Cz_Braker2|chr10.g5530.t1	38298	e_gw1.5.544.1	000008F_consensus.g1611.t1	Present	Present	Present			periodic tryptophan protein 2	P:ribosomal small subunit assembly; P:maturation of SSU-rRNA from tricistronic rRNA transcript (SSU-rRNA, 5.8S rRNA, LSU-rRNA); C:small-subunit processome; C:Pwp2p-containing subcomplex of 90S preribosome	0	0	IPR001680 (SMART); IPR007148 (PFAM); IPR015943 (G3DSA:2.130.10.GENE3D); IPR001680 (PFAM); IPR015943 (G3DSA:2.130.10.GENE3D); IPR015943 (G3DSA:2.130.10.GENE3D); mobidb-lite (MOBIDB_LITE); mobidb-lite (MOBIDB_LITE); IPR027145 (PANTHER); IPR001680 (PROSITE_PROFILES); IPR001680 (PROSITE_PROFILES); IPR001680 (PROSITE_PROFILES); IPR017986 (PROSITE_PROFILES); IPR001680 (PROSITE_PROFILES); cd00200 (CDD);…
			8	Cz_Braker2|chr10.g5531.t1		Present	Present	Cz_Braker2|chr10.g5531.t1	Present	Present	Present	Present	Present	Present
			8	Cz_Braker2|chr10.g5532.t1		Present	Present	Cz_Braker2|chr10.g5532.t1	Absent	Absent	Absent	Absent	Present	Absent
			5	Cz_Braker2|chr10.g5533.t1		Present	Present	Cz_Braker2|chr10.g5533.t1	19601	estExt_Genewise1Plus.C_50458	000008F_consensus.g1610.t1	Present	Present	Present			CTD small phosphatase-like protein	F:phosphoprotein phosphatase activity; P:protein dephosphorylation; C:membrane	Protein-serine/threonine phosphatase	EC:3.1.3.16	IPR004274 (SMART); IPR023214 (G3DSA:3.40.50.GENE3D); IPR004274 (PFAM); IPR011948 (TIGRFAM); PTHR12210 (PANTHER); PTHR12210:SF29 (PANTHER); IPR004274 (PROSITE_PROFILES); cd07521 (CDD); IPR036412 (SUPERFAMILY)
			8	Cz_Braker2|chr10.g5534.t1		Present	Present	Cz_Braker2|chr10.g5534.t1	Present	Present	Present	Present	Present	Present
			8	Cz_Braker2|chr10.g5535.t1		Present	Present	Cz_Braker2|chr10.g5535.t1	Present	Absent	Absent	Present	Present	Present
			50
			50
	1		50	__________		__________	__________	__________	__________	__________	__________	__________	__________	__________
			50
			5	Cz_Braker2|chr04.g4913.t1		Cre01.g051450.t2	Vocar.0001s0401.1	Cz_Braker2|chr04.g4913.t1	54008	Present	Present	Present	Present	Present			predicted protein	C:histone deacetylase complex; F:histone deacetylase activity; P:regulation of transcription, DNA-templated; P:histone deacetylation; F:metal ion binding	0	0	IPR038291 (G3DSA:1.10.720.GENE3D); IPR025718 (PFAM); mobidb-lite (MOBIDB_LITE); mobidb-lite (MOBIDB_LITE); mobidb-lite (MOBIDB_LITE); PTHR13286:SF6 (PANTHER); IPR024145 (PANTHER)
			8	Cz_Braker2|chr04.g4914.t1		Absent	Absent	Cz_Braker2|chr04.g4914.t1	Absent	Absent	Absent	Absent	Absent	Absent
			8	Cz_Braker2|chr04.g4914.t2		Absent	Absent	Cz_Braker2|chr04.g4914.t2	Absent	Absent	Absent	Absent	Absent	Absent
			8	Cz_Braker2|chr04.g4915.t1		Present	Present	Cz_Braker2|chr04.g4915.t1	Absent	Present	Present	Absent	Present	Absent
			8	Cz_Braker2|chr04.g4916.t1		Present	Present	Cz_Braker2|chr04.g4916.t1	Absent	Absent	Absent	Absent	Absent	Absent
			5	Cz_Braker2|chr04.g4917.t1		Cre01.g051400.t1	Vocar.0001s0402.1	Cz_Braker2|chr04.g4917.t1	24691	Present	Present	Present	Present	Present			ER lumen protein-retaining receptor	C:endoplasmic reticulum membrane; C:cis-Golgi network; P:protein retention in ER lumen; P:endoplasmic reticulum to Golgi vesicle-mediated transport; P:defense response signaling pathway, resistance gene-independent; P:protein transport; C:integral component of membrane; F:ER retention sequence binding	0	0	IPR000133 (PRINTS); IPR000133 (PFAM); mobidb-lite (MOBIDB_LITE); IPR000133 (PANTHER); PTHR10585:SF68 (PANTHER)
			50
			50
	1		50	__________		__________	__________	__________	__________	__________	__________	__________	__________	__________
			50
			8	Vocar.0045s0010.1	unknown function	Present	Vocar.0045s0010.1	Absent	Absent	Absent	Absent	Absent	Absent	Absent
			8	Vocar.0045s0010.2	unknown function	Absent	Vocar.0045s0010.2	Absent	Absent	Absent	Absent	Absent	Absent	Absent
			8	Vocar.0045s0011.1	(1 of 1) PTHR22848 - WD40 REPEAT PROTEIN	Present	Vocar.0045s0011.1	Present	Present	Present	Present	Present	Present	Present
			8	Vocar.0045s0011.2	(1 of 1) PTHR22848 - WD40 REPEAT PROTEIN	Absent	Vocar.0045s0011.2	Absent	Absent	Absent	Absent	Absent	Absent	Absent
			5	Vocar.0045s0012.1	(1 of 1) PTHR10978 - SUCCINATE DEHYDROGENASE CYTOCHROME B560 SUBUNIT	Cre01.g020350.t1	Vocar.0045s0012.1	Cz_Braker2|chr07.g322.t1	52339	Present	Present	Present	Present	Present			succinate dehydrogenase subunit b560	F:succinate dehydrogenase activity; P:tricarboxylic acid cycle; C:integral component of membrane; C:succinate dehydrogenase complex; F:metal ion binding	Deleted entry	EC:1.3.99.1	IPR000701 (PFAM); IPR034804 (G3DSA:1.20.1300.GENE3D); PTHR10978 (PANTHER); PTHR10978:SF5 (PANTHER); cd03499 (CDD); IPR034804 (SUPERFAMILY)
			5	Vocar.0045s0013.1	(1 of 1) PTHR13337 - SUCCINATE DEHYDROGENASE	Cre01.g020305.t1	Vocar.0045s0013.1	Cz_Braker2|chr07.g321.t1	52340	Present	Present	Present	Present	Present			Succinate dehydrogenase [ubiquinone] cytochrome b small subunit, mitochondrial	C:mitochondrial respiratory chain complex II, succinate dehydrogenase complex (ubiquinone); P:tricarboxylic acid cycle; P:mitochondrial electron transport, succinate to ubiquinone; F:succinate dehydrogenase (ubiquinone) activity; C:integral component of membrane; F:heme binding; F:ubiquinone binding	Deleted entry; Succinate dehydrogenase (quinone)	EC:1.3.99.1; EC:1.3.5.1	PF05328 (PFAM); IPR034804 (G3DSA:1.20.1300.GENE3D); IPR007992 (PANTHER); PTHR13337:SF2 (PANTHER)
			8	Vocar.0045s0014.1	(1 of 1) PTHR11061:SF25 - TRNA/TMRNA (URACIL-C(5))-METHYLTRANSFERASE	Present	Vocar.0045s0014.1	Present	Present	Present	Present	Present	Present	Present
			8	Vocar.0045s0015.1	unknown function	Present	Vocar.0045s0015.1	Absent	Absent	Absent	Absent	Absent	Absent	Absent
			8	Vocar.0045s0016.1	(1 of 1) KOG3390 - General control of amino-acid synthesis 5-like 1	Present	Vocar.0045s0016.1	Present	Present	Absent	Absent	Present	Present	Present
			8	Vocar.0045s0017.1	(1 of 2) PTHR14110:SF0 - MITOCHONDRIAL IMPORT INNER MEMBRANE TRANSLOCASE SUBUNIT TIM22	Present	Vocar.0045s0017.1	Present	Present	Present	Present	Present	Present	Present
			5	Vocar.0045s0018.1	(1 of 1) PTHR17602 - RIBOSOME BIOGENESIS REGULATORY PROTEIN	Present	Vocar.0045s0018.1	Present	64616	IGS.gm_23_00103	000010F_consensus.g1726.t1	Present	Present	Present			ribosome biogenesis regulatory protein homolog	C:nucleus; P:ribosome biogenesis	0	0	IPR007023 (PFAM); mobidb-lite (MOBIDB_LITE); mobidb-lite (MOBIDB_LITE); IPR007023 (PANTHER)
			8	Vocar.0045s0019.1	(1 of 1) PTHR11851:SF68 - PRESEQUENCE PROTEASE 1, CHLOROPLASTIC/MITOCHONDRIAL-RELATED	Present	Vocar.0045s0019.1	Present	Present	Present	Present	Present	Present	Present
			8	Vocar.0045s0020.1	unknown function	Absent	Vocar.0045s0020.1	Absent	Absent	Absent	Absent	Absent	Absent	Absent
			8	Vocar.0045s0021.1	unknown function	Absent	Vocar.0045s0021.1	Absent	Absent	Absent	Absent	Absent	Absent	Absent
			5	Vocar.0045s0022.1	(1 of 1) PTHR10871:SF4 - DNA TOPOISOMERASE 6 SUBUNIT B	Present	Vocar.0045s0022.1	Present	11853	e_gw1.23.31.1	000010F_consensus.g1724.t1	Present	Present	Present			DNA topoisomerase 6 subunit B	F:DNA binding; F:DNA topoisomerase type II (ATP-hydrolyzing) activity; F:ATP binding; C:nucleus; C:cytosol; P:DNA topological change; P:RNA processing; C:DNA topoisomerase complex (ATP-hydrolyzing); P:cellular macromolecule biosynthetic process; F:identical protein binding; P:anatomical structure development; P:cellular developmental process	Adenosinetriphosphatase; DNA topoisomerase (ATP-hydrolyzing); Nucleoside-triphosphate phosphatase	EC:3.6.1.3; EC:5.99.1.3; EC:3.6.1.15	IPR014721 (G3DSA:3.30.230.GENE3D); PF13589 (PFAM); IPR015320 (PFAM); G3DSA:1.10.8.50 (GENE3D); mobidb-lite (MOBIDB_LITE); IPR005734 (PTHR10871:PANTHER); PTHR10871 (PANTHER); PD013790 (PRODOM); IPR005734 (HAMAP); IPR003594 (CDD); IPR015320 (CDD); IPR036890 (SUPERFAMILY); IPR020568 (SUPERFAMILY)
			8	Vocar.0045s0023.1	(1 of 8) 2.7.7.19 - Polynucleotide adenylyltransferase / RNA adenylating enzyme	Present	Vocar.0045s0023.1	Absent	Absent	Absent	Absent	Absent	Absent	Absent
	1		50	__________		__________	__________	__________	__________	__________	__________	__________	__________	__________
			50
			8	000003F_consensus.g293.t2		Absent	Absent	Absent	Absent	Absent	000003F_consensus.g293.t2	Absent	Absent	Absent
			5	000003F_consensus.g294.t1		Cre17.g728150.t1	Vocar.0030s0115.1	Present	53752	Absent	000003F_consensus.g294.t1	Present	Present	Present			VAMP-like protein YKT61	C:integral component of membrane; P:vesicle-mediated transport	0	0	IPR001388 (PRINTS); IPR010908 (SMART); IPR001388 (PFAM); G3DSA:3.30.450.50 (GENE3D); G3DSA:1.20.5.110 (GENE3D); IPR010908 (PFAM); PTHR45806 (PANTHER); IPR001388 (PROSITE_PROFILES); IPR010908 (PROSITE_PROFILES); cd15867 (CDD); IPR011012 (SUPERFAMILY); SSF58038 (SUPERFAMILY)
			8	000003F_consensus.g295.t1		Absent	Absent	Absent	Absent	Absent	000003F_consensus.g295.t1	Absent	Absent	Absent
			8	000003F_consensus.g296.t1		Present	Present	Present	Present	Present	000003F_consensus.g296.t1	Present	Present	Present
			8	000003F_consensus.g297.t1		Present	Present	Present	Present	Present	000003F_consensus.g297.t1	Present	Present	Present
			5	000003F_consensus.g298.t1		Cre17.g728100.t1	Vocar.0030s0114.1	Present	4542	Present	000003F_consensus.g298.t1	Present	Present	Present			IAA-amino acid hydrolase ILR1-like 3	F:catalytic activity; F:organic cyclic compound binding; F:heterocyclic compound binding	0	0	IPR017439 (TIGRFAM); IPR002933 (PFAM); IPR017439 (PIRSF); G3DSA:3.30.70.360 (GENE3D); G3DSA:3.40.630.10 (GENE3D); IPR011650 (PFAM); PTHR11014 (PANTHER); cd08017 (CDD); IPR036264 (SUPERFAMILY); SSF53187 (SUPERFAMILY)
			8	000003F_consensus.g299.t1		Absent	Absent	Absent	Absent	Present	000003F_consensus.g299.t1	Absent	Absent	Absent
			50
			50
	1		50	__________		__________	__________	__________	__________	__________	__________	__________	__________	__________
			50
			8	Cre11.g478650.t1	(1 of 9) PF04488 - Glycosyltransferase sugar-binding region containing DXD motif (Gly_transf_sug)	Cre11.g478650.t1	Present	Present	Present	Present	Present	Present	Present	Present
			8	Cre11.g478700.t1	(1 of 3) K09569 - FK506-binding protein 2 [EC:5.2.1.8] (FKBP2)	Cre11.g478700.t1	Present	Present	Present	Present	Present	Present	Present	Present
			4	Cre11.g478750.t1	(1 of 1) PTHR10516//PTHR10516:SF305 - PEPTIDYL-PROLYL CIS-TRANS ISOMERASE // SUBFAMILY NOT NAMED	Cre11.g478750.t1	Vocar.0027s0006.1	Cz_Braker2|chr02.g1633.t1	Present	gw1.7.177.1	000001F_consensus.g64.t1	Present	Present	Present			peptidyl-prolyl cis-trans isomerase, FKBP-type	P:protein peptidyl-prolyl isomerization; F:peptidyl-prolyl cis-trans isomerase activity	Peptidylprolyl isomerase	EC:5.2.1.8	IPR001179 (PFAM); G3DSA:3.10.50.40 (GENE3D); mobidb-lite (MOBIDB_LITE); mobidb-lite (MOBIDB_LITE); PTHR45779 (PANTHER); PTHR45779:SF6 (PANTHER); IPR001179 (PROSITE_PROFILES); SSF54534 (SUPERFAMILY)
			8	Cre11.g478800.t1	unknown function	Cre11.g478800.t1	Present	Present	Present	Present	Present	Present	Present	Present
			8	Cre11.g478850.t1	(1 of 16) PF04755 - PAP_fibrillin (PAP_fibrillin)	Cre11.g478850.t1	Present	Present	Present	Present	Absent	Present	Present	Present
			4	Cre11.g478950.t1	(1 of 2) K14567 - U3 small nucleolar RNA-associated protein 14 (UTP14)	Cre11.g478950.t1	Vocar.0027s0003.1	Cz_Braker2|chr02.g1627.t1	Present	fgenesh3_pg.C_scaffold_7000149	000001F_consensus.g66.t1	Present	Present	Present			U3 small nucleolar RNA-associated protein 14	C:nucleolus; P:rRNA processing; C:small-subunit processome	0	0	PF04615 (PFAM); mobidb-lite (MOBIDB_LITE); mobidb-lite (MOBIDB_LITE); mobidb-lite (MOBIDB_LITE); mobidb-lite (MOBIDB_LITE); mobidb-lite (MOBIDB_LITE); mobidb-lite (MOBIDB_LITE); mobidb-lite (MOBIDB_LITE); mobidb-lite (MOBIDB_LITE); mobidb-lite (MOBIDB_LITE); mobidb-lite (MOBIDB_LITE); mobidb-lite (MOBIDB_LITE); mobidb-lite (MOBIDB_LITE); mobidb-lite (MOBIDB_LITE); mobidb-lite (MOBIDB_LITE); mobid…
			4	Cre11.g478966.t1	(1 of 2) K14567 - U3 small nucleolar RNA-associated protein 14 (UTP14)	Cre11.g478966.t1	Vocar.0027s0003.1	Cz_Braker2|chr02.g1627.t1	Present	fgenesh3_pg.C_scaffold_7000149	000001F_consensus.g66.t1	Present	Present	Present			U3 small nucleolar RNA-associated protein 14	C:nucleolus; P:rRNA processing; P:cyclic nucleotide biosynthetic process; C:integral component of membrane; F:phosphorus-oxygen lyase activity; C:small-subunit processome; P:intracellular signal transduction	0	0	PF04615 (PFAM); mobidb-lite (MOBIDB_LITE); mobidb-lite (MOBIDB_LITE); mobidb-lite (MOBIDB_LITE); mobidb-lite (MOBIDB_LITE); mobidb-lite (MOBIDB_LITE); mobidb-lite (MOBIDB_LITE); mobidb-lite (MOBIDB_LITE); mobidb-lite (MOBIDB_LITE); mobidb-lite (MOBIDB_LITE); mobidb-lite (MOBIDB_LITE); mobidb-lite (MOBIDB_LITE); mobidb-lite (MOBIDB_LITE); mobidb-lite (MOBIDB_LITE); PTHR14150:SF12 (PANTHER); IPR006…
			8	Cre11.g478982.t1	unknown function	Cre11.g478982.t1	Absent	Absent	Absent	Absent	Absent	Absent	Absent	Absent
			8	Cre11.g479000.t1	(1 of 8) 4.6.1.1//4.6.1.2 - Adenylate cyclase / ATP pyrophosphate-lyase // Guanylate cyclase / Guanylyl cyclase	Cre11.g479000.t1	Present	Present	Present	Present	Present	Present	Present	Present
			4	Cre11.g479050.t1	(1 of 1) PTHR10516//PTHR10516:SF293 - PEPTIDYL-PROLYL CIS-TRANS ISOMERASE // SUBFAMILY NOT NAMED	Cre11.g479050.t1	Vocar.0027s0006.1	Cz_Braker2|chr02.g1633.t1	Present	gw1.7.177.1	000001F_consensus.g64.t1	Present	Present	Present			peptidyl-prolyl cis-trans isomerase FKBP15-1-like	P:protein peptidyl-prolyl isomerization; F:peptidyl-prolyl cis-trans isomerase activity; C:cytoplasm; C:integral component of membrane; P:chaperone-mediated protein folding	Peptidylprolyl isomerase	EC:5.2.1.8	G3DSA:3.10.50.40 (GENE3D); IPR001179 (PFAM); PTHR45779 (PANTHER); PTHR45779:SF6 (PANTHER); IPR001179 (PROSITE_PROFILES); PS51257 (PROSITE_PROFILES); SSF54534 (SUPERFAMILY)
			8	Cre11.g479100.t1	unknown function	Cre11.g479100.t1	Absent	Absent	Absent	Absent	Absent	Absent	Absent	Absent
			8	Cre11.g479150.t1	(1 of 5) PF03732 - Retrotransposon gag protein (Retrotrans_gag)	Cre11.g479150.t1	Absent	Absent	Absent	Absent	Absent	Absent	Absent	Absent
			50
			50
	1		50	__________		__________	__________	__________	__________	__________	__________	__________	__________	__________
			50
			8	Cz_Braker2|chr05.g6259.t1		Present	Present	Cz_Braker2|chr05.g6259.t1	Absent	Absent	Absent	Absent	Present	Absent
			8	Cz_Braker2|chr05.g6260.t1		Absent	Absent	Cz_Braker2|chr05.g6260.t1	Absent	Absent	Absent	Absent	Absent	Absent
			8	Cz_Braker2|chr05.g6261.t1		Absent	Absent	Cz_Braker2|chr05.g6261.t1	Absent	Absent	Absent	Absent	Absent	Absent
			5	Cz_Braker2|chr05.g6262.t1		Absent	Absent	Cz_Braker2|chr05.g6262.t1	Absent	Present	Present	7.51491e+06	59870	ostta15g01760T0			predicted protein	F:structural constituent of ribosome; C:mitochondrion; P:mitochondrial translation	0	0	IPR019349 (PFAM); mobidb-lite (MOBIDB_LITE); mobidb-lite (MOBIDB_LITE); mobidb-lite (MOBIDB_LITE); IPR039848 (PANTHER)
			8	Cz_Braker2|chr05.g6263.t1		Present	Present	Cz_Braker2|chr05.g6263.t1	Present	Present	Absent	Present	Present	Present
			5	Cz_Braker2|chr05.g6264.t1		Present	Present	Cz_Braker2|chr05.g6264.t1	Present	Present	Present	7.5149e+06	59877	ostta15g01780T0			predicted protein	P:circadian rhythm	0	0	IPR025638 (PFAM); mobidb-lite (MOBIDB_LITE); mobidb-lite (MOBIDB_LITE); PTHR33835:SF2 (PANTHER); IPR025638 (PANTHER)
			8	Cz_Braker2|chr05.g6265.t1		Absent	Absent	Cz_Braker2|chr05.g6265.t1	Absent	Absent	Absent	Absent	Absent	Absent
			8	Cz_Braker2|chr05.g6265.t2		Absent	Absent	Cz_Braker2|chr05.g6265.t2	Absent	Absent	Absent	Absent	Absent	Absent
			8	Cz_Braker2|chr05.g6266.t1		Absent	Absent	Cz_Braker2|chr05.g6266.t1	Absent	Absent	Absent	Absent	Absent	Absent
			50
			50
	1		50	__________		__________	__________	__________	__________	__________	__________	__________	__________	__________
			50
			5	67054	K10257 - omega-3 fatty acid desaturase (delta-15 desaturase) (FAD8, desB) (1 of 1)	Present	Present	Cz_Braker2|chr06.g8378.t1	67054	estExt_Genewise1.C_430002	000002F_consensus.g609.t1	Present	Present	Present			omega-3 fatty acid desaturase	P:lipid metabolic process; C:integral component of membrane; F:oxidoreductase activity, acting on paired donors, with oxidation of a pair of donors resulting in the reduction of molecular oxygen to two molecules of water; P:oxidation-reduction process	Acting on paired donors, with incorporation or reduction of molecular oxygen. The oxygen incorporated need not be derived from O(2)	EC:1.14.19	IPR005804 (PFAM); IPR021863 (PFAM); PTHR32100:SF43 (PANTHER); PTHR32100 (PANTHER); cd03507 (CDD)
			8	43416	K06678 - condensin complex subunit 3 (YCG1, CAPG) (1 of 1)	Present	Present	Present	43416	Present	Absent	Present	Present	Present
			8	48255	unknown function	Absent	Absent	Absent	48255	Absent	Absent	Absent	Absent	Absent
			8	54105	unknown function	Absent	Absent	Absent	54105	Present	Absent	Present	Present	Present
			8	17842	PTHR10783:SF46 - EXS (ERD1/XPR1/SYG1) DOMAIN PROTEIN-RELATED (1 of 1)	Present	Present	Present	17842	Present	Present	Present	Present	Present
			5	17957	K06949 - ribosome biogenesis GTPase [EC:3.6.1.-] (rsgA, engC) (1 of 1)	Present	Present	Cz_Braker2|chr06.g8383.t1	17957	IGS.gm_43_00004	000002F_consensus.g607.t1	Present	Present	Present			small ribosomal subunit biogenesis GTPase RsgA 1, mitochondrial	F:GTPase activity; F:GTP binding	Nucleoside-triphosphate phosphatase	EC:3.6.1.15	G3DSA:1.10.40.50 (GENE3D); IPR010914 (PFAM); IPR004881 (TIGRFAM); PTHR32120:SF11 (PANTHER); IPR004881 (PANTHER); IPR030378 (PROSITE_PROFILES); IPR004881 (HAMAP); IPR010914 (PROSITE_PROFILES); IPR004881 (CDD); IPR027417 (SUPERFAMILY); IPR012340 (SUPERFAMILY)
			50
			50
	1		50	__________		__________	__________	__________	__________	__________	__________	__________	__________	__________
			50
			5	ostta17g00270T0		Present	Present	Present	Present	estExt_fgenesh3_pg.C_220055	000011F_consensus.g1213.t1	7.5127e+06	Present	ostta17g00270T0			predicted protein	F:DNA binding; F:helicase activity; F:ATP binding; C:nucleus; P:nucleobase-containing compound metabolic process; P:DNA duplex unwinding	Adenosinetriphosphatase; Nucleoside-triphosphate phosphatase	EC:3.6.1.3; EC:3.6.1.15	IPR006554 (SMART); IPR006555 (SMART); IPR013020 (TIGRFAM); G3DSA:3.40.50.300 (GENE3D); G3DSA:3.40.50.300 (GENE3D); G3DSA:3.40.50.300 (GENE3D); IPR006555 (PFAM); IPR010614 (PFAM); mobidb-lite (MOBIDB_LITE); mobidb-lite (MOBIDB_LITE); mobidb-lite (MOBIDB_LITE); PTHR11472 (PANTHER); IPR028331 (PTHR11472:PANTHER); IPR014013 (PROSITE_PROFILES); IPR027417 (SUPERFAMILY)
			8	ostta17g00275T0		Absent	Absent	Absent	Absent	Absent	Absent	Absent	Absent	ostta17g00275T0
			8	ostta17g00280T0		Present	Present	Present	Present	Present	Present	Present	Present	ostta17g00280T0
			8	ostta17g00290T0		Present	Present	Present	Present	Present	Present	Present	Present	ostta17g00290T0
			8	ostta17g00300T0		Present	Present	Present	Absent	Present	Present	Present	Present	ostta17g00300T0
			5	ostta17g00310T0		Present	Present	Present	Present	IGS.gm_22_00102	000011F_consensus.g1209.t1	7.51239e+06	Present	ostta17g00310T0			ferredoxin, chloroplast precursor	F:electron transfer activity; C:chloroplast; C:membrane; P:electron transport chain; F:metal ion binding; F:2 iron, 2 sulfur cluster binding	0	0	IPR012675 (G3DSA:3.10.20.GENE3D); IPR001041 (PFAM); IPR010241 (TIGRFAM); PTHR43112:SF18 (PANTHER); PTHR43112 (PANTHER); IPR001041 (PROSITE_PROFILES); IPR001041 (CDD); IPR036010 (SUPERFAMILY)
			50
			50
	1		50	__________		__________	__________	__________	__________	__________	__________	__________	__________	__________
			50
			4	7.51391e+06		Cre01.g043850.t1 Cre03.g144011.t1	Present	Present	Present	IGS.gm_8_00146	Present	7.51391e+06	5873 152406	ostta05g03180T0			predicted protein	F:protein kinase activity; F:ATP binding; P:protein phosphorylation; C:integral component of membrane	0	0	IPR000719 (SMART); G3DSA:1.10.510.10 (GENE3D); IPR000719 (PFAM); mobidb-lite (MOBIDB_LITE); mobidb-lite (MOBIDB_LITE); PTHR44329 (PANTHER); IPR000719 (PROSITE_PROFILES); IPR011009 (SUPERFAMILY)
			8	7.51392e+06		Present	Present	Present	Present	Present	Absent	7.51392e+06	Present	Present
			8	7.51408e+06		Present	Absent	Present	Absent	Present	Present	7.51408e+06	Present	Present
			8	7.51417e+06		Absent	Absent	Absent	Absent	Absent	Absent	7.51417e+06	Absent	Absent
			8	7.51417e+06		Present	Present	Present	Absent	Present	Absent	7.51417e+06	Present	Present
			5	7.51419e+06		Cre01.g044000.t1	Present	Present	Present	Present	Present	7.51419e+06	56452	ostta05g03110T0 ostta05g03100T0			predicted protein	P:histone exchange; F:metal ion binding	0	0	IPR007529 (PFAM); mobidb-lite (MOBIDB_LITE); mobidb-lite (MOBIDB_LITE); IPR039723 (PANTHER); IPR007529 (PROSITE_PROFILES)
			5	7.51419e+06		Present	Present	Present	Absent	IGS.gm_8_00152	Present	7.51419e+06	56400	ostta05g03190T0			Rieske domain-containing protein	F:oxidoreductase activity; F:2 iron, 2 sulfur cluster binding; P:oxidation-reduction process	0	0	IPR036922 (G3DSA:2.102.10.GENE3D); mobidb-lite (MOBIDB_LITE); PTHR21496 (PANTHER); PTHR21496:SF0 (PANTHER); IPR036922 (SUPERFAMILY)
			8	7.51432e+06		Present	Present	Present	Present	Present	Present	7.51432e+06	Present	Present
			8	7.51439e+06		Absent	Absent	Absent	Absent	Absent	Absent	7.51439e+06	Absent	Absent
			8	7.51443e+06		Present	Present	Present	Present	Absent	Present	7.51443e+06	Present	Present
			5	7.51444e+06		Cre03.g143867.t1	Present	Absent	Absent	Absent	Absent	7.51444e+06	56448	ostta05g03150T0			predicted protein	F:catalytic activity	0	0	mobidb-lite (MOBIDB_LITE); mobidb-lite (MOBIDB_LITE)
			50
			50
	1		50	__________		__________	__________	__________	__________	__________	__________	__________	__________	__________
			50
			8	000006F_consensus.g1046.t1		Present	Present	Present	Present	Present	000006F_consensus.g1046.t1	Present	Present	Present
			8	000006F_consensus.g1047.t1		Absent	Absent	Absent	Absent	Absent	000006F_consensus.g1047.t1	Absent	Absent	Absent
			5	000006F_consensus.g1048.t1		Present	Present	Cz_Braker2|chr03.g4166.t1 Cz_Braker2|chr03.g4166.t2	13329	IGS.gm_4_00336	000006F_consensus.g1048.t1	Present	Present	Present			protein transport protein SFT2	P:protein transport; C:integral component of membrane; P:vesicle-mediated transport	0	0	IPR007305 (PFAM); mobidb-lite (MOBIDB_LITE); IPR011691 (PANTHER); PTHR23137:SF30 (PANTHER)
			8	000006F_consensus.g1049.t1		Absent	Absent	Absent	Absent	Absent	000006F_consensus.g1049.t1	Absent	Absent	Absent
			8	000006F_consensus.g1050.t1		Absent	Absent	Present	Absent	Absent	000006F_consensus.g1050.t1	Absent	Absent	Absent
			5	000006F_consensus.g1051.t1		Present	Present	Cz_Braker2|chr03.g4167.t1	65318	IGS.gm_4_00340	000006F_consensus.g1051.t1	Present	Present	Present			Glutamate 5-kinase	F:RNA binding; F:glutamate 5-kinase activity; C:cytosol; P:proline biosynthetic process; P:phosphorylation; F:ion binding	Glutamate 5-kinase	EC:2.7.2.11	IPR001057 (PRINTS); IPR002478 (SMART); IPR001048 (PFAM); IPR005715 (TIGRFAM); IPR002478 (PFAM); IPR036974 (G3DSA:2.30.130.GENE3D); IPR036393 (G3DSA:3.40.1160.GENE3D); mobidb-lite (MOBIDB_LITE); mobidb-lite (MOBIDB_LITE); PTHR43654:SF5 (PANTHER); PTHR43654 (PANTHER); IPR002478 (PROSITE_PROFILES); IPR005715 (HAMAP); IPR041739 (CDD); IPR015947 (SUPERFAMILY); IPR036393 (SUPERFAMILY)
			8	000006F_consensus.g1052.t1		Present	Present	Present	Present	Present	000006F_consensus.g1052.t1	Absent	Absent	Absent
			8	000006F_consensus.g1053.t2		Absent	Absent	Absent	Absent	Absent	000006F_consensus.g1053.t2	Absent	Absent	Absent
			50
	1		50	__________		__________	__________	__________	__________	__________	__________	__________	__________	__________
			50
			8	28851	K03019 - DNA-directed RNA polymerase III subunit RPC11 (RPC11, POLR3K) (1 of 1)	Present	Present	Present	28851	Present	Present	Present	Present	Present
			8	28854	PF12900 - Pyridoxamine 5'-phosphate oxidase (Pyridox_ox_2) (1 of 1)	Absent	Absent	Absent	28854	Absent	Absent	Absent	Absent	Absent
			5	33078	PTHR13523 - COILED-COIL-HELIX-COILED-COIL-HELIX DOMAIN CONTAINING 2/NUR77 (1 of 1)	Present	Present	Present	33078	IGS.gm_20_00042	Present	7.51482e+06	Absent	ostta07g02000T0			Cox19-like CHCH family	P:cellular process; C:intracellular membrane-bounded organelle	0	0	G3DSA:1.10.287.1130 (GENE3D); PTHR13523:SF2 (PANTHER); PTHR13523 (PANTHER); IPR009069 (SUPERFAMILY)
			8	41702	K03131 - transcription initiation factor TFIID subunit 6 (TAF6) (1 of 1)	Present	Present	Present	41702	Present	Present	Present	Present	Present
			8	53345	K03253 - translation initiation factor 3 subunit B (EIF3B) (1 of 1)	Present	Present	Present	53345	Present	Absent	Present	Present	Present
			8	62990	K15731 - carboxy-terminal domain RNA polymerase II polypeptide A small phosphatase [EC:3.1.3.16] (CTDSP) (1 of 3)	Present	Present	Present	62990	Present	Present	Absent	Absent	Absent
			8	62991	3.1.3.74 - Pyridoxal phosphatase / Vitamin B6-phosphate phosphatase (1 of 1)	Present	Present	Present	62991	Present	Present	Absent	Absent	Absent
			8	62992	unknown function	Present	Present	Absent	62992	Present	Absent	Absent	Absent	Absent
			8	65924	KOG1330 - Sugar transporter/spinster transmembrane protein (1 of 14)	Absent	Absent	Absent	65924	Absent	Absent	Absent	Absent	Absent
			5	65925	K02135 - F-type H+-transporting ATPase subunit epsilon (ATPeF1E, ATP5E, ATP15) (1 of 1)	Present	Present	Present	65925	fgenesh3_kg.C_scaffold_20000001	Absent	7.51495e+06	Present	ostta07g01990T0			ATP synthase subunit epsilon, mitochondrial	C:mitochondrial proton-transporting ATP synthase complex, catalytic core F(1); P:ATP synthesis coupled proton transport; F:proton-transporting ATP synthase activity, rotational mechanism	0	0	IPR036742 (G3DSA:1.10.1620.GENE3D); IPR006721 (PFAM); IPR006721 (PANTHER); IPR006721 (CDD); IPR036742 (SUPERFAMILY)
			50
			50
	1		50	__________		__________	__________	__________	__________	__________	__________	__________	__________	__________
			50
			8	000010F_consensus.g1371.t1		Present	Present	Present	Present	Present	000010F_consensus.g1371.t1	Present	Present	Present
			8	000010F_consensus.g1372.t1		Present	Present	Present	Present	Present	000010F_consensus.g1372.t1	Present	Present	Present
			8	000010F_consensus.g1373.t1		Present	Present	Present	Present	Present	000010F_consensus.g1373.t1	Absent	Absent	Absent
			4	000010F_consensus.g1374.t1		Present	Present	Present	Present	estExt_fgenesh3_pm.C_50009	000010F_consensus.g1374.t1	7.51235e+06	70237	ostta05g01850T0			ubiquitin-conjugating enzyme E2 S	F:ATP binding; C:anaphase-promoting complex; P:exit from mitosis; P:free ubiquitin chain polymerization; P:anaphase-promoting complex-dependent catabolic process; F:ubiquitin conjugating enzyme activity; P:protein K11-linked ubiquitination; P:positive regulation of ubiquitin protein ligase activity	0	0	SM00212 (SMART); IPR000608 (PFAM); IPR016135 (G3DSA:3.10.110.GENE3D); mobidb-lite (MOBIDB_LITE); mobidb-lite (MOBIDB_LITE); mobidb-lite (MOBIDB_LITE); PTHR24068:SF126 (PANTHER); PTHR24068 (PANTHER); IPR000608 (PROSITE_PROFILES); IPR000608 (CDD); IPR016135 (SUPERFAMILY)
			8	000010F_consensus.g1375.t1		Present	Present	Present	Present	Present	000010F_consensus.g1375.t1	Present	Absent	Present
			4	000010F_consensus.g1376.t1		Present	Present	Present	Present	IGS.gm_5_00057	000010F_consensus.g1376.t1	7.51257e+06	55668	ostta05g01860T0			endopeptidase clp chloroplast precursor	F:RNA binding; F:ATP-dependent peptidase activity; F:serine-type endopeptidase activity; P:rRNA processing; P:protein quality control for misfolded or incompletely synthesized proteins; F:methyltransferase activity; C:endopeptidase Clp complex; P:methylation; F:ATPase binding	Acting on peptide bonds (peptidases); Adenosinetriphosphatase; Nucleoside-triphosphate phosphatase	EC:3.4.21; EC:3.6.1.3; EC:3.6.1.15	IPR001907 (PRINTS); G3DSA:3.90.226.10 (GENE3D); IPR023562 (PFAM); mobidb-lite (MOBIDB_LITE); IPR023562 (PANTHER); PTHR10381:SF50 (PANTHER); IPR001907 (HAMAP); IPR001907 (CDD); IPR029045 (SUPERFAMILY)
			8	000010F_consensus.g1377.t1		Present	Present	Present	Present	Present	000010F_consensus.g1377.t1	Present	Present	Present
			8	000010F_consensus.g1378.t1		Present	Present	Present	Present	Present	000010F_consensus.g1378.t1	Present	Present	Present
			8	000010F_consensus.g1379.t1		Present	Present	Present	Absent	Absent	000010F_consensus.g1379.t1	Absent	Absent	Absent
			50
			50
	1		50	__________		__________	__________	__________	__________	__________	__________	__________	__________	__________
			50
			8	000005F_consensus.g1008.t1		Absent	Absent	Absent	Present	Present	000005F_consensus.g1008.t1	Absent	Present	Absent
			8	000005F_consensus.g1009.t1		Present	Present	Present	Present	Present	000005F_consensus.g1009.t1	Present	Present	Present
			8	000005F_consensus.g1009.t2		Absent	Absent	Absent	Absent	Absent	000005F_consensus.g1009.t2	Absent	Absent	Absent
			8	000005F_consensus.g1010.t1		Present	Present	Present	Present	Absent	000005F_consensus.g1010.t1	Absent	Absent	Absent
			5	000005F_consensus.g1011.t1		Present	Present	Cz_Braker2|chr03.g3600.t1	31601	fgenesh3_pm.C_scaffold_2000014	000005F_consensus.g1011.t1	Present	Present	Present			rRNA-processing protein FCF1 homolog	C:nucleolus; C:small-subunit processome	0	0	IPR002716 (SMART); IPR006984 (PFAM); G3DSA:3.40.50.1010 (GENE3D); PTHR12416:SF2 (PANTHER); PTHR12416 (PANTHER); IPR037503 (CDD); IPR029060 (SUPERFAMILY)
			5	000005F_consensus.g1012.t1		Present	Present	Cz_Braker2|chr03.g3599.t1	20380	gw1.2.39.1 e_gw1.2.676.1	000005F_consensus.g1012.t1	Present	Present	Present			Multiple RNA-binding domain-containing protein 1	F:nucleic acid binding; F:RNA binding	0	0	IPR000504 (SMART); IPR012677 (G3DSA:3.30.70.GENE3D); IPR012677 (G3DSA:3.30.70.GENE3D); IPR012677 (G3DSA:3.30.70.GENE3D); IPR000504 (PFAM); mobidb-lite (MOBIDB_LITE); mobidb-lite (MOBIDB_LITE); mobidb-lite (MOBIDB_LITE); mobidb-lite (MOBIDB_LITE); mobidb-lite (MOBIDB_LITE); mobidb-lite (MOBIDB_LITE); mobidb-lite (MOBIDB_LITE); mobidb-lite (MOBIDB_LITE); PTHR23147 (PANTHER); PTHR23147:SF48 (PANTHER…
			8	000005F_consensus.g1013.t1		Absent	Absent	Present	Present	Present	000005F_consensus.g1013.t1	Absent	Present	Absent
			8	000005F_consensus.g1014.t1		Absent	Absent	Absent	Absent	Absent	000005F_consensus.g1014.t1	Absent	Absent	Absent
			8	000005F_consensus.g1015.t1		Absent	Absent	Absent	Absent	Absent	000005F_consensus.g1015.t1	Absent	Absent	Absent
			8	000005F_consensus.g1016.t1		Present	Present	Present	Present	Present	000005F_consensus.g1016.t1	Absent	Absent	Absent
			50
			50
	1		50	__________		__________	__________	__________	__________	__________	__________	__________	__________	__________
			50
			8	IGS.gm_12_00046		Present	Present	Present	Present	IGS.gm_12_00046	Present	Present	Present	Present
			8	IGS.gm_12_00048		Present	Present	Present	Present	IGS.gm_12_00048	Present	Present	Present	Present
			8	IGS.gm_12_00050		Absent	Absent	Absent	Absent	IGS.gm_12_00050	Absent	Absent	Absent	Absent
			5	IGS.gm_12_00052		Present	Vocar.0005s0115.1	Present	66723	IGS.gm_12_00052	000010F_consensus.g1679.t1	Present	Present	Present			translation machinery-associated protein 22	P:formation of translation preinitiation complex; P:translation reinitiation; F:mRNA binding; F:translation initiation factor activity; C:cytoplasm	0	0	IPR001950 (PFAM); G3DSA:3.30.780.10 (GENE3D); mobidb-lite (MOBIDB_LITE); mobidb-lite (MOBIDB_LITE); PTHR12789 (PANTHER); PTHR12789:SF0 (PANTHER); IPR001950 (PROSITE_PROFILES); cd11607 (CDD); IPR036877 (SUPERFAMILY)
			8	IGS.gm_12_00053		Present	Present	Present	Present	IGS.gm_12_00053	Present	Present	Present	Present
			8	IGS.gm_12_00054		Present	Present	Present	Present	IGS.gm_12_00054	Present	Present	Present	Present
			5	e_gw1.12.562.1		Present	Vocar.0005s0117.1	Present	17205	e_gw1.12.562.1	000010F_consensus.g1678.t1	Present	Present	Present			PIN domain-like protein	F:DNA binding; C:nucleus; P:DNA repair; F:5'-flap endonuclease activity; F:5'-3' exodeoxyribonuclease activity; P:nucleic acid phosphodiester bond hydrolysis	Acting on ester bonds; Acting on ester bonds; Acting on ester bonds; Acting on ester bonds	EC:3.1.30; EC:3.1.21; EC:3.1.11; EC:3.1.15	IPR006084 (PRINTS); IPR006085 (SMART); IPR008918 (SMART); IPR006086 (SMART); G3DSA:3.40.50.1010 (GENE3D); IPR006086 (PFAM); IPR006085 (PFAM); G3DSA:1.10.150.20 (GENE3D); mobidb-lite (MOBIDB_LITE); mobidb-lite (MOBIDB_LITE); IPR006084 (PANTHER); IPR032641 (PTHR11081:PANTHER); IPR037315 (CDD); cd09857 (CDD); IPR036279 (SUPERFAMILY); IPR029060 (SUPERFAMILY)
			8	e_gw1.12.600.1		Present	Present	Present	Present	e_gw1.12.600.1	Absent	Present	Present	Present
			50
			50
	1,2		50	__________		__________	__________	__________	__________	__________	__________	__________	__________	__________
			50
		1,2	4	ostta01g05180T0		Present	Present	Cz_Braker2|chr05.g6917.t1	Present	IGS.gm_13_00246	Present	7.50881e+06	190475	ostta01g05180T0	kfl00098_0220_v1.1		predicted protein	0	0	0	IPR002885 (PFAM); IPR033443 (PFAM); IPR002885 (TIGRFAM); IPR011990 (G3DSA:1.25.40.GENE3D); IPR011990 (G3DSA:1.25.40.GENE3D); IPR002885 (PFAM); mobidb-lite (MOBIDB_LITE); mobidb-lite (MOBIDB_LITE); mobidb-lite (MOBIDB_LITE); PTHR46128 (PANTHER); IPR002885 (PROSITE_PROFILES); IPR002885 (PROSITE_PROFILES); IPR002885 (PROSITE_PROFILES); IPR002885 (PROSITE_PROFILES); IPR002885 (PROSITE_PROFILES); IPR0…
		1	6	ostta01g05190T0		Present	Present	Present	Present	gw1.13.232.1	Present	7.50878e+06	124096	ostta01g05190T0	Present		pre-mRNA-splicing factor 18	C:spliceosomal complex; P:RNA splicing	0	0	IPR014906 (SMART); IPR004098 (PFAM); IPR036285 (G3DSA:1.10.720.GENE3D); G3DSA:1.20.940.10 (GENE3D); IPR014906 (PFAM); mobidb-lite (MOBIDB_LITE); mobidb-lite (MOBIDB_LITE); mobidb-lite (MOBIDB_LITE); PTHR13007:SF19 (PANTHER); IPR039979 (PANTHER); IPR036285 (SUPERFAMILY); SSF47938 (SUPERFAMILY)
			9	ostta01g05200T0		Present	Present	Present	Present	Present	Absent	Present	Present	ostta01g05200T0	Present
		2	6	ostta01g05210T0		Present	Present	Present	Present	Present	Present	7.50884e+06	181608	ostta01g05210T0	kfl00098_0270_v1.1
			9	ostta01g05220T0		Present	Present	Absent	Absent	Absent	Absent	Present	Present	ostta01g05220T0	Absent
		1	6	ostta01g05230T0		Present	Present	Cz_Braker2|chr05.g6920.t1	Present	Present	Present	7.50885e+06	21888	ostta01g05230T0	Present		ribosome biogenesis protein WDR12 homolog	P:maturation of LSU-rRNA from tricistronic rRNA transcript (SSU-rRNA, 5.8S rRNA, LSU-rRNA); P:maturation of 5.8S rRNA from tricistronic rRNA transcript (SSU-rRNA, 5.8S rRNA, LSU-rRNA); C:nucleoplasm; C:nucleolus; C:plasmodesma; C:preribosome, large subunit precursor; F:ribonucleoprotein complex binding	0	0	IPR020472 (PRINTS); IPR001680 (SMART); IPR015943 (G3DSA:2.130.10.GENE3D); IPR015943 (G3DSA:2.130.10.GENE3D); IPR012972 (PFAM); IPR001680 (PFAM); mobidb-lite (MOBIDB_LITE); mobidb-lite (MOBIDB_LITE); PTHR19855 (PANTHER); IPR001680 (PROSITE_PROFILES); IPR017986 (PROSITE_PROFILES); IPR001680 (PROSITE_PROFILES); IPR001680 (PROSITE_PROFILES); IPR001680 (PROSITE_PROFILES); IPR001680 (PROSITE_PROFILES);…
			50
			50
	1		50	__________		__________	__________	__________	__________	__________	__________	__________	__________	__________
			50
			8	000003F_consensus.g245.t1		Present	Present	Present	Present	Present	000003F_consensus.g245.t1	Present	Present	Present
			8	000003F_consensus.g246.t1		Absent	Absent	Absent	Absent	Present	000003F_consensus.g246.t1	Absent	Absent	Absent
			8	000003F_consensus.g247.t1		Absent	Absent	Absent	Absent	Absent	000003F_consensus.g247.t1	Absent	Absent	Absent
			5	000003F_consensus.g248.t1		Present	Vocar.0015s0150.1	Present	67293	gw1.8.153.1	000003F_consensus.g248.t1	Present	Present	Present			cysteine synthase	F:cysteine synthase activity; C:cytoplasm; P:cysteine biosynthetic process from serine; F:lyase activity; F:pyridoxal phosphate binding	Cysteine synthase	EC:2.5.1.47	IPR001926 (PFAM); IPR005856 (TIGRFAM); IPR005859 (TIGRFAM); G3DSA:3.40.50.1100 (GENE3D); G3DSA:3.40.50.1100 (GENE3D); mobidb-lite (MOBIDB_LITE); mobidb-lite (MOBIDB_LITE); PTHR10314:SF194 (PANTHER); PTHR10314 (PANTHER); cd01561 (CDD); IPR036052 (SUPERFAMILY)
			8	000003F_consensus.g248.t2		Absent	Absent	Absent	Absent	Absent	000003F_consensus.g248.t2	Absent	Absent	Absent
			5	000003F_consensus.g249.t1		Present	Vocar.0015s0144.1	Present	54269	IGS.gm_8_00181	000003F_consensus.g249.t1	Absent	Absent	Absent			small GTP-binding protein	F:nucleotide binding; F:GTP binding; C:membrane; C:integral component of membrane	0	0	IPR005225 (TIGRFAM); IPR015946 (G3DSA:3.30.300.GENE3D); G3DSA:3.40.50.300 (GENE3D); IPR006073 (PFAM); IPR032859 (PFAM); G3DSA:3.40.50.300 (GENE3D); IPR016484 (TIGRFAM); PTHR43834 (PANTHER); PTHR43834:SF4 (PANTHER); IPR031166 (PROSITE_PROFILES); IPR031166 (PROSITE_PROFILES); IPR016484 (HAMAP); cd01894 (CDD); IPR027417 (SUPERFAMILY); IPR027417 (SUPERFAMILY)
			8	000003F_consensus.g250.t1		Present	Present	Present	Present	Present	000003F_consensus.g250.t1	Absent	Present	Absent
			8	000003F_consensus.g251.t1		Present	Present	Present	Absent	Absent	000003F_consensus.g251.t1	Absent	Absent	Absent
			8	000003F_consensus.g252.t1		Present	Present	Present	Present	Present	000003F_consensus.g252.t1	Present	Present	Present
			50
			50
	1,2		50	__________		__________	__________	__________	__________	__________	__________	__________	__________	__________
			50
		1,2	6	7.51427e+06		Present	Present	Present	Present	Absent	Present	7.51427e+06	205061	ostta05g03340T0	kfl00154_0170_v1.1
			9	7.51433e+06		Absent	Absent	Absent	Absent	Absent	Absent	7.51433e+06	Absent	Absent	Absent
		1	6	7.51435e+06		Present	Present	Present	31379	Present	Present	7.51435e+06	193984	ostta05g03320T0	Present		predicted protein	C:membrane; C:integral component of membrane	0	0	IPR020472 (PRINTS); IPR001680 (SMART); IPR001680 (PFAM); mobidb-lite (MOBIDB_LITE); mobidb-lite (MOBIDB_LITE); mobidb-lite (MOBIDB_LITE); mobidb-lite (MOBIDB_LITE); mobidb-lite (MOBIDB_LITE); mobidb-lite (MOBIDB_LITE); mobidb-lite (MOBIDB_LITE); mobidb-lite (MOBIDB_LITE); mobidb-lite (MOBIDB_LITE); mobidb-lite (MOBIDB_LITE); mobidb-lite (MOBIDB_LITE); mobidb-lite (MOBIDB_LITE); mobidb-lite (MOBID…
		1,2	5	7.5144e+06		Present	Present	Present	67987 67986	Present	Present	7.5144e+06	58872	ostta05g03310T0	kfl00154_0130_v1.1		predicted protein	0	0	0	mobidb-lite (MOBIDB_LITE); mobidb-lite (MOBIDB_LITE); mobidb-lite (MOBIDB_LITE); mobidb-lite (MOBIDB_LITE); mobidb-lite (MOBIDB_LITE); mobidb-lite (MOBIDB_LITE); mobidb-lite (MOBIDB_LITE); PTHR47490 (PANTHER)
			50
			50
	1		50	__________		__________	__________	__________	__________	__________	__________	__________	__________	__________
			50
coex score: 107.67, neighborhood size: 2			5	Vocar.0002s0333.1	(1 of 3) K08911 - light-harvesting complex I chlorophyll a/b binding protein 5 (LHCA5)	Cre06.g272650.t1	Vocar.0002s0333.1	Cz_Braker2|chr09.g10309.t1	Present	Present	Present	Present	Present	ostta09g04420T0			light harvesting complex a protein	P:response to cold; C:photosystem II; C:chloroplast thylakoid membrane; P:response to high light intensity; P:response to low light intensity stimulus; P:photosynthesis, light harvesting in photosystem I; C:photosystem I antenna complex; C:chloroplast envelope; C:plastoglobule; C:integral component of membrane; F:chlorophyll binding; P:protein-chromophore linkage; F:pigment binding; F:protein hom…	0	0	IPR023329 (G3DSA:1.10.3460.GENE3D); IPR022796 (PFAM); PTHR21649:SF67 (PANTHER); IPR001344 (PANTHER); SSF103511 (SUPERFAMILY)
			8	Vocar.0002s0334.1	(1 of 1) K02995 - small subunit ribosomal protein S8e (RP-S8e, RPS8)	Present	Vocar.0002s0334.1	Present	Present	Present	Present	Present	Present	Present
			8	Vocar.0002s0335.1	(1 of 1) K02864 - large subunit ribosomal protein L10 (RP-L10, MRPL10, rplJ)	Present	Vocar.0002s0335.1	Present	Present	Present	Present	Present	Present	Present
			8	Vocar.0002s0336.1	(1 of 3) PTHR10668//PTHR10668:SF63 - PHYTOENE DEHYDROGENASE	Present	Vocar.0002s0336.1	Present	Present	Present	Present	Absent	Absent	Absent
			8	Vocar.0002s0337.1	(1 of 1) K02964 - small subunit ribosomal protein S18e (RP-S18e, RPS18)	Present	Vocar.0002s0337.1	Present	Present	Present	Present	Present	Present	Present
			5	Vocar.0002s0338.1	(1 of 1) PTHR23089 - HISTIDINE TRIAD HIT PROTEIN	Cre06.g273000.t1	Vocar.0002s0338.1	Cz_Braker2|chr09.g10310.t1	Present	Present	Present	Present	Present	ostta09g04360T0			14 kDa zinc-binding protein	F:kinase activity; P:phosphorylation	0	0	IPR001310 (PRINTS); IPR036265 (G3DSA:3.30.428.GENE3D); IPR001310 (PFAM); PTHR23089:SF33 (PANTHER); PTHR23089 (PANTHER); IPR011146 (PROSITE_PROFILES); cd01276 (CDD); IPR036265 (SUPERFAMILY)
			50
			50
	1		50	__________		__________	__________	__________	__________	__________	__________	__________	__________	__________
			50
			8	IGS.gm_12_00405		Absent	Absent	Absent	Absent	IGS.gm_12_00405	Absent	Absent	Absent	Absent
			5	IGS.gm_12_00406		Present	Present	Present	Present	IGS.gm_12_00406	000004F_consensus.g1170.t1	7.51319e+06	Present	ostta06g01500T0			BEACH domain-containing protein lvsF-like isoform X3	C:integral component of membrane; F:transferase activity, transferring acyl groups	0	0	IPR000409 (SMART); IPR001680 (SMART); IPR015943 (G3DSA:2.130.10.GENE3D); IPR000409 (PFAM); IPR036372 (G3DSA:1.10.1540.GENE3D); mobidb-lite (MOBIDB_LITE); mobidb-lite (MOBIDB_LITE); mobidb-lite (MOBIDB_LITE); mobidb-lite (MOBIDB_LITE); mobidb-lite (MOBIDB_LITE); mobidb-lite (MOBIDB_LITE); PTHR13743:SF123 (PANTHER); PTHR13743 (PANTHER); IPR017986 (PROSITE_PROFILES); IPR001680 (PROSITE_PROFILES); IP…
			8	IGS.gm_12_00407		Absent	Absent	Present	Present	IGS.gm_12_00407	Absent	Present	Present	Present
			8	IGS.gm_12_00408		Present	Present	Present	Absent	IGS.gm_12_00408	Absent	Absent	Absent	Absent
			8	IGS.gm_12_00409		Present	Absent	Present	Present	IGS.gm_12_00409	Present	Present	Absent	Present
			8	e_gw1.12.197.1		Present	Present	Present	Present	e_gw1.12.197.1	Absent	Absent	Absent	Absent
			5	gw1.12.182.1		Present	Present	Present	Present	gw1.12.182.1	000004F_consensus.g1168.t1	7.51296e+06	Present	ostta06g01430T0			glutathione synthetase	F:magnesium ion binding; F:glutathione synthase activity; F:ATP binding; P:protein glycosylation; P:glutathione biosynthetic process; F:galactosyltransferase activity; C:membrane; F:hydrolase activity; F:protein homodimerization activity; F:glutathione binding	Glutathione synthase	EC:6.3.2.3	IPR005615 (PFAM); IPR014042 (G3DSA:1.10.1080.GENE3D); G3DSA:3.30.470.20 (GENE3D); IPR037013 (G3DSA:3.40.50.GENE3D); IPR004887 (PFAM); IPR005615 (TIGRFAM); IPR014709 (G3DSA:3.30.1490.GENE3D); IPR005615 (PANTHER); PTHR11130:SF0 (PANTHER); SSF56059 (SUPERFAMILY); IPR016185 (SUPERFAMILY)
			50
			50
	1		50	__________		__________	__________	__________	__________	__________	__________	__________	__________	__________
			50
			8	ostta11g00210T0		Present	Absent	Present	Present	Present	Absent	Present	Present	ostta11g00210T0
			5	ostta11g00220T0		Present	Present	Cz_Braker2|chr07.g369.t1	Present	Present	Present	7.50819e+06	210656	ostta11g00220T0			predicted protein	P:mRNA splicing, via spliceosome; C:spliceosomal complex; F:U6 snRNA binding; F:U5 snRNA binding	0	0	IPR000555 (SMART); IPR000555 (PFAM); IPR019581 (PFAM); G3DSA:3.40.140.10 (GENE3D); G3DSA:1.20.58.1750 (GENE3D); IPR019582 (PFAM); G3DSA:3.90.1570.40 (GENE3D); IPR012984 (PFAM); G3DSA:3.30.420.230 (GENE3D); IPR012592 (PFAM); IPR021983 (PFAM); IPR019580 (PFAM); G3DSA:1.20.80.40 (GENE3D); IPR012591 (PFAM); IPR027652 (PANTHER); PTHR11140:SF1 (PANTHER); PD149576 (PRODOM); IPR037518 (PROSITE_PROFILES);…
			8	ostta11g00230T0		Present	Present	Present	Present	Present	Present	Present	Present	ostta11g00230T0
			8	ostta11g00240T0		Absent	Absent	Absent	Absent	Absent	Absent	Absent	Absent	ostta11g00240T0
			8	ostta11g00250T0		Absent	Absent	Absent	Absent	Absent	Absent	Absent	Absent	ostta11g00250T0
			5	ostta11g00260T0		Present	Present	Cz_Braker2|chr07.g366.t1	Present	Present	Present	7.50823e+06	35182	ostta11g00260T0			glycosyltransferase family 35 protein	P:carbohydrate metabolic process; F:glycogen phosphorylase activity; F:pyridoxal phosphate binding; F:linear malto-oligosaccharide phosphorylase activity; F:SHG alpha-glucan phosphorylase activity	Glycogen phosphorylase	EC:2.4.1.1	G3DSA:3.40.50.2000 (GENE3D); IPR000811 (PIRSF); G3DSA:3.40.50.2000 (GENE3D); IPR000811 (PFAM); mobidb-lite (MOBIDB_LITE); PTHR11468:SF28 (PANTHER); PTHR11468:SF28 (PANTHER); IPR000811 (PANTHER); IPR000811 (PANTHER); IPR011833 (CDD); SSF53756 (SUPERFAMILY)
			8	ostta11g00270T0		Present	Present	Present	Absent	Present	Present	Present	Present	ostta11g00270T0
			50
			50
	1		50	__________		__________	__________	__________	__________	__________	__________	__________	__________	__________
			50
			8	Cre16.g666301.t1	(1 of 1) K02983 - small subunit ribosomal protein S30e (RP-S30e, RPS30)	Cre16.g666301.t1	Present	Absent	Present	Present	Absent	Present	Present	Present
			8	Cre16.g666302.t1	unknown function	Cre16.g666302.t1	Present	Present	Absent	Absent	Absent	Absent	Present	Absent
			5	Cre16.g666334.t1	(1 of 1) 2.4.1.82 - Galactinol--sucrose galactosyltransferase / Raffinose synthase	Cre16.g666334.t1	Vocar.0066s0007.1	Cz_Braker2|chr03.g3737.t1	Present	Present	000007F_consensus.g691.t1	Present	Present	Present			raffinose synthase	F:catalytic activity; P:raffinose family oligosaccharide biosynthetic process; C:membrane	0	0	IPR008811 (PFAM); mobidb-lite (MOBIDB_LITE); mobidb-lite (MOBIDB_LITE); mobidb-lite (MOBIDB_LITE); mobidb-lite (MOBIDB_LITE); PTHR31268:SF32 (PANTHER); IPR008811 (PANTHER); IPR017853 (SUPERFAMILY); IPR017853 (SUPERFAMILY)
			8	Cre16.g666334.t2	(1 of 1) 2.4.1.82 - Galactinol--sucrose galactosyltransferase / Raffinose synthase	Cre16.g666334.t2	Absent	Absent	Absent	Absent	Absent	Absent	Absent	Absent
			5	Cre16.g666400.t1	(1 of 1) K06638 - mitotic spindle assembly checkpoint protein MAD1 (MAD1L)	Cre16.g666400.t1	Vocar.0066s0008.1	Cz_Braker2|chr03.g3738.t1	Absent	Present	000007F_consensus.g690.t1	Present	Present	Present			mitotic checkpoint protein MAD1	C:kinetochore; C:nuclear envelope; P:mitotic spindle assembly checkpoint; P:attachment of mitotic spindle microtubules to kinetochore; C:mitotic spindle	0	0	IPR008672 (PANTHER); SSF75704 (SUPERFAMILY)
			8	Cre16.g666451.t1	unknown function	Cre16.g666451.t1	Absent	Absent	Absent	Absent	Absent	Absent	Absent	Absent
			8	Cre16.g666500.t1	(1 of 1) K16781 - tetratricopeptide repeat protein 8 (TTC8, BBS8)	Cre16.g666500.t1	Present	Present	Absent	Absent	Absent	Absent	Present	Absent
			8	Cre16.g666550.t1	(1 of 2) PTHR11220//PTHR11220:SF35 - HEME-BINDING PROTEIN-RELATED // SOUL HEME-BINDING PROTEIN	Cre16.g666550.t1	Present	Present	Present	Present	Present	Present	Present	Present
			50
			50
	1		50	__________		__________	__________	__________	__________	__________	__________	__________	__________	__________
			50
			5	ostta05g00080T0		Cre06.g281050.t1	Vocar.0002s0095.1	Present	Present	Present	Present	7.51399e+06	Present	ostta05g00080T0			predicted protein	F:phosphatidylinositol binding	0	0	IPR001683 (SMART); IPR027267 (G3DSA:1.20.1270.GENE3D); IPR036871 (G3DSA:3.30.1520.GENE3D); IPR001683 (PFAM); mobidb-lite (MOBIDB_LITE); IPR039358 (PANTHER); PTHR10555:SF170 (PANTHER); IPR001683 (PROSITE_PROFILES); cd07596 (CDD); cd06859 (CDD); IPR036871 (SUPERFAMILY)
			8	ostta05g00090T0		Present	Present	Present	Present	Present	Present	Present	Present	ostta05g00090T0
			8	ostta05g00100T0		Absent	Absent	Absent	Absent	Absent	Absent	Present	Present	ostta05g00100T0
			8	ostta05g00110T0		Present	Present	Present	Present	Present	Present	Present	Present	ostta05g00110T0
			8	ostta05g00120T0		Absent	Absent	Absent	Absent	Absent	Absent	Absent	Absent	ostta05g00120T0
			5	ostta05g00130T0		Cre06.g281150.t1	Vocar.0002s0093.1	Present	Present	Present	Present	7.51422e+06	Present	ostta05g00130T0			predicted protein	0	0	0	mobidb-lite (MOBIDB_LITE); mobidb-lite (MOBIDB_LITE); mobidb-lite (MOBIDB_LITE)
			50
			50
	1		50	__________		__________	__________	__________	__________	__________	__________	__________	__________	__________
			50
			5	7.51289e+06		Present	Present	Cz_Braker2|chr15.g12212.t1	Present	Present	Absent	7.51289e+06	51779	ostta06g03770T0			unknown protein	C:integral component of membrane	0	0	mobidb-lite (MOBIDB_LITE); mobidb-lite (MOBIDB_LITE); mobidb-lite (MOBIDB_LITE); mobidb-lite (MOBIDB_LITE); PTHR34048 (PANTHER); PTHR34048:SF3 (PANTHER)
			8	7.51297e+06		Absent	Absent	Absent	Absent	Absent	Absent	7.51297e+06	Absent	Present
			8	7.51305e+06		Present	Present	Present	Present	Present	Present	7.51305e+06	Present	Present
			8	7.51306e+06		Present	Present	Present	Present	Absent	Present	7.51306e+06	Present	Present
			8	7.51312e+06		Absent	Absent	Absent	Absent	Absent	Absent	7.51312e+06	Absent	Absent
			5	7.51331e+06		Present	Present	Cz_Braker2|chr15.g12215.t1	Present	Present	Present	7.51331e+06	35658	ostta06g03740T0			SNF1-related protein kinase catalytic subunit alpha KIN10 isoform X1	F:protein serine/threonine kinase activity; F:ATP binding; C:nucleus; C:cytoplasm; P:protein phosphorylation; P:intracellular signal transduction	Transferring phosphorus-containing groups	EC:2.7.11	IPR000719 (SMART); G3DSA:1.10.510.10 (GENE3D); PIRSF000615 (PIRSF); IPR000719 (PFAM); IPR001772 (PFAM); mobidb-lite (MOBIDB_LITE); mobidb-lite (MOBIDB_LITE); PTHR24343:SF406 (PANTHER); PTHR24343 (PANTHER); IPR000719 (PROSITE_PROFILES); IPR015940 (PROSITE_PROFILES); IPR001772 (PROSITE_PROFILES); cd14079 (CDD); IPR028375 (SUPERFAMILY); IPR011009 (SUPERFAMILY)
			8	7.51336e+06		Present	Present	Present	Present	Present	Present	7.51336e+06	Present	Present
			50
			50
	1		50	__________		__________	__________	__________	__________	__________	__________	__________	__________	__________
			50
			5	7.5081e+06		Cre13.g565850.t1	Vocar.0028s0031.1	Present	Present	Present	Absent	7.5081e+06	Present	ostta04g01570T0			predicted protein	C:Golgi membrane; F:structural molecule activity; P:intracellular protein transport; P:endoplasmic reticulum to Golgi vesicle-mediated transport; P:retrograde vesicle-mediated transport, Golgi to endoplasmic reticulum; P:intra-Golgi vesicle-mediated transport; C:COPI vesicle coat	0	0	IPR020472 (PRINTS); IPR001680 (SMART); IPR006692 (PFAM); IPR001680 (PFAM); IPR015943 (G3DSA:2.130.10.GENE3D); IPR016391 (PIRSF); IPR010714 (PFAM); G3DSA:1.25.40.470 (GENE3D); mobidb-lite (MOBIDB_LITE); mobidb-lite (MOBIDB_LITE); PTHR19876:SF38 (PANTHER); PTHR19876 (PANTHER); IPR001680 (PROSITE_PROFILES); IPR017986 (PROSITE_PROFILES); IPR001680 (PROSITE_PROFILES); IPR001680 (PROSITE_PROFILES); IPR…
			8	7.5081e+06		Absent	Absent	Absent	Absent	Absent	Absent	7.5081e+06	Present	Absent
			8	7.50813e+06		Present	Present	Present	Absent	Present	Present	7.50813e+06	Present	Present
			8	7.50814e+06		Present	Present	Present	Present	Present	Present	7.50814e+06	Present	Present
			3	7.50816e+06		Cre13.g565750.t1	Vocar.0028s0032.1	Present	Present	estExt_Genewise1Plus.C_80363	Present	7.50816e+06	60100	ostta04g01530T0			elongation factor tu	P:nuclear-transcribed mRNA catabolic process, deadenylation-dependent decay; P:cytoplasmic translational termination; F:translation initiation factor activity; F:translation elongation factor activity; F:translation release factor activity; F:GTPase activity; F:GTP binding; C:vacuole; C:cytosol; P:translational initiation; P:translational elongation; C:translation release factor complex	Nucleoside-triphosphate phosphatase	EC:3.6.1.15	IPR000795 (PRINTS); IPR004160 (PFAM); G3DSA:2.40.30.10 (GENE3D); G3DSA:2.40.30.10 (GENE3D); G3DSA:3.40.50.300 (GENE3D); IPR000795 (PFAM); mobidb-lite (MOBIDB_LITE); mobidb-lite (MOBIDB_LITE); mobidb-lite (MOBIDB_LITE); mobidb-lite (MOBIDB_LITE); mobidb-lite (MOBIDB_LITE); mobidb-lite (MOBIDB_LITE); PTHR23115:SF36 (PANTHER); PTHR23115 (PANTHER); IPR000795 (PROSITE_PROFILES); cd03704 (CDD); cd04089…
			8	7.50817e+06		Present	Present	Present	Present	Present	Present	7.50817e+06	Absent	Absent
			8	7.50818e+06		Absent	Absent	Absent	Absent	Absent	Absent	7.50818e+06	Absent	Absent
			8	7.50819e+06		Present	Present	Present	Present	Present	Absent	7.50819e+06	Present	Present
			8	7.50821e+06		Present	Present	Present	Absent	Present	Present	7.50821e+06	Present	Present
			5	7.50821e+06		Present	Present	Present	Present	estExt_fgenesh3_pg.C_80222	Present	7.50821e+06	9232 69057	ostta04g01540T0			ultraviolet-B receptor UVR8 isoform X1	0	0	0	IPR000408 (PRINTS); IPR009091 (G3DSA:2.130.10.GENE3D); IPR009091 (G3DSA:2.130.10.GENE3D); PF13540 (PFAM); IPR009091 (G3DSA:2.130.10.GENE3D); IPR000408 (PFAM); PTHR45622 (PANTHER); IPR000408 (PROSITE_PROFILES); IPR000408 (PROSITE_PROFILES); IPR000408 (PROSITE_PROFILES); IPR000408 (PROSITE_PROFILES); IPR009091 (SUPERFAMILY); IPR009091 (SUPERFAMILY)
			50
			50
	1		50	__________		__________	__________	__________	__________	__________	__________	__________	__________	__________
			50
			8	Cz_Braker2|chr15.g12276.t1		Absent	Absent	Cz_Braker2|chr15.g12276.t1	Absent	Absent	Present	Absent	Absent	Absent
			8	Cz_Braker2|chr15.g12277.t1		Present	Present	Cz_Braker2|chr15.g12277.t1	Present	Absent	Absent	Absent	Absent	Absent
			8	Cz_Braker2|chr15.g12278.t1		Present	Present	Cz_Braker2|chr15.g12278.t1	Present	Present	Absent	Present	Present	Present
			8	Cz_Braker2|chr15.g12279.t1		Absent	Absent	Cz_Braker2|chr15.g12279.t1	Absent	Absent	Absent	Absent	Absent	Absent
			4	Cz_Braker2|chr15.g12280.t1		Cre06.g249200.t1 Cre06.g249300.t1	Vocar.0038s0011.1 Vocar.0038s0013.1	Cz_Braker2|chr15.g12280.t1	Present	IGS.gm_9_00285 IGS.gm_9_00288	000004F_consensus.g965.t1	Present	Present	Present			actin-related protein 4 isoform X3	0	0	0	IPR004000 (PRINTS); IPR004000 (PFAM); G3DSA:3.30.420.40 (GENE3D); IPR004000 (PANTHER); PTHR11937:SF413 (PANTHER); cd00012 (CDD); SSF53067 (SUPERFAMILY)
			4	Cz_Braker2|chr15.g12281.t1		Cre06.g249250.t1	Vocar.0038s0012.1	Cz_Braker2|chr15.g12281.t1	Present	estExt_Genewise1.C_90287	000004F_consensus.g966.t1	Present	Present	Present			NHP2-like protein 1	F:RNA binding; C:nucleolus; C:ribosome; P:ribosome biogenesis	0	0	IPR018492 (PRINTS); IPR002415 (PRINTS); IPR029064 (G3DSA:3.30.1330.GENE3D); IPR004038 (PFAM); PTHR23105 (PANTHER); PTHR23105:SF131 (PANTHER); IPR029064 (SUPERFAMILY)
			4	Cz_Braker2|chr15.g12282.t1		Cre06.g249200.t1 Cre06.g249300.t1	Vocar.0038s0011.1 Vocar.0038s0013.1	Cz_Braker2|chr15.g12282.t1	Present	IGS.gm_9_00285 IGS.gm_9_00288	000004F_consensus.g965.t1	Present	Present	Present			actin-related protein 4 isoform X1	0	0	0	IPR004000 (SMART); G3DSA:3.30.420.40 (GENE3D); IPR004000 (PFAM); G3DSA:3.30.420.40 (GENE3D); G3DSA:3.90.640.10 (GENE3D); IPR004000 (PANTHER); PTHR11937:SF413 (PANTHER); SSF53067 (SUPERFAMILY)
			8	Cz_Braker2|chr15.g12283.t1		Present	Present	Cz_Braker2|chr15.g12283.t1	Present	Present	Present	Present	Present	Present
			8	Cz_Braker2|chr15.g12284.t1		Absent	Absent	Cz_Braker2|chr15.g12284.t1	Absent	Absent	Absent	Absent	Absent	Absent
			8	Cz_Braker2|chr15.g12285.t1		Absent	Absent	Cz_Braker2|chr15.g12285.t1	Absent	Absent	Absent	Absent	Absent	Absent
			8	Cz_Braker2|chr15.g12286.t1		Present	Present	Cz_Braker2|chr15.g12286.t1	Present	Present	Present	Present	Present	Present
			50
			50
vitamin C	1,2,3		50	__________		__________	__________	__________	__________	__________	__________	__________	__________	__________
			50
			9	182605	unknown function	Absent	Absent	Absent	Absent	Absent	Absent	Absent	182605	Absent	Absent
			9	23625	2.6.1.44 - Alanine--glyoxylate transaminase / Alanine--glyoxylate aminotransferase (1 of 1)	Present	Present	Present	Present	Present	Present	Present	23625	Present	Present
			9	37647	K02437 - glycine cleavage system H protein (gcvH, GCSH) (1 of 1)	Present	Present	Present	Present	Present	Present	Present	37647	Present	Present
		2	6	43440	K10393 - kinesin family member 2/24 (KIF2_24, MCAK) (1 of 3)	Present	Present	Present	Present	Present	Present	7.51098e+06	43440	ostta18g01040T0	kfl00089_0050_v1.1
		1,2,3	5	46037	5.1.3.18 - GDP-mannose 3,5-epimerase (1 of 1)	Present	Present	Present	52441*	Present	Present	007510867.1*	46037*	ostta18g01060T0*	kfl00232_0080_v1.1*		GDP-mannose 3,5-epimerase 2	P:maturation of LSU-rRNA from tricistronic rRNA transcript (SSU-rRNA, 5.8S rRNA, LSU-rRNA); P:maturation of 5.8S rRNA from tricistronic rRNA transcript (SSU-rRNA, 5.8S rRNA, LSU-rRNA); C:nucleoplasm; C:nucleolus; C:preribosome, large subunit precursor; F:ribonucleoprotein complex binding; F:GDP-mannose 3,5-epimerase activity; F:NAD binding	GDP-mannose 3,5-epimerase	EC:5.1.3.18	IPR001509 (PFAM); G3DSA:3.90.25.10 (GENE3D); G3DSA:3.40.50.720 (GENE3D); PTHR43574:SF13 (PANTHER); PTHR43574 (PANTHER); IPR033890 (CDD); IPR036291 (SUPERFAMILY)
		1,2,3	5	54288	unknown function	Present	Present	Present	64636*	Absent	Absent	007511238.1*	54288	ostta18g01050T0*	kfl00232_0090_v1.1*		RING finger and transmembrane domain-containing protein 1-like	C:integral component of membrane	0	0	IPR001841 (SMART); IPR001841 (PFAM); IPR013083 (G3DSA:3.30.40.GENE3D); mobidb-lite (MOBIDB_LITE); PTHR15860 (PANTHER); IPR001841 (PROSITE_PROFILES); cd16532 (CDD); SSF57850 (SUPERFAMILY)
			9	54289	PTHR13847:SF150 - OXIDOREDUCTASE TDA3-RELATED (1 of 1)	Present	Absent	Present	Present	Present	Present	Present	54289	Present	Present
		2	7	54293	PTHR23216 - NUCLEOLAR AND COILED-BODY PHOSPHOPROTEIN 1 (1 of 1)	Present	Present	Present	Present	Present	Present	7.51089e+06	54293	Absent	kfl00089_0100_v1.1
			9	54294	K09497 - T-complex protein 1 subunit epsilon (CCT5) (1 of 1)	Absent	Absent	Absent	Absent	Absent	Absent	Absent	54294	Absent	Absent
			50
			50
	1		50	__________		__________	__________	__________	__________	__________	__________	__________	__________	__________
			50
			5	7.51251e+06		Cre01.g030350.t1	Vocar.0001s0872.1	Present	Present	Present	Present	7.51251e+06	Present	ostta03g01080T0			predicted protein	0	0	0	IPR038052 (G3DSA:1.10.1200.GENE3D); IPR003435 (PFAM); mobidb-lite (MOBIDB_LITE); mobidb-lite (MOBIDB_LITE); PTHR33791:SF12 (PANTHER); IPR003435 (PANTHER); IPR038052 (SUPERFAMILY)
			8	7.51262e+06		Present	Present	Present	Present	Present	Present	7.51262e+06	Present	Present
			8	7.51256e+06		Present	Present	Present	Absent	Present	Present	7.51256e+06	Present	Present
			8	7.51273e+06		Absent	Absent	Absent	Absent	Absent	Absent	7.51273e+06	Absent	Absent
			8	7.51254e+06		Present	Present	Present	Absent	Absent	Absent	7.51254e+06	Absent	Present
			5	7.51275e+06		Cre01.g030250.t1	Vocar.0001s0869.1	Present	Present	Present	Present	7.51275e+06	Present	ostta03g01040T0			predicted protein	P:sulfur compound metabolic process; F:3'(2'),5'-bisphosphate nucleotidase activity; P:dephosphorylation; P:phosphatidylinositol phosphorylation	3'(2'),5'-bisphosphate nucleotidase; Nucleotidase	EC:3.1.3.7; EC:3.1.3.31	G3DSA:3.30.540.10 (GENE3D); IPR006239 (TIGRFAM); IPR000760 (PFAM); G3DSA:3.40.190.80 (GENE3D); mobidb-lite (MOBIDB_LITE); PTHR43200 (PANTHER); PTHR43200:SF10 (PANTHER); cd01517 (CDD); SSF56655 (SUPERFAMILY)
			50
			50
	1,2		50	__________		__________	__________	__________	__________	__________	__________	__________	__________	__________
			50
		2	7	ostta06g04010T0		Present	Present	Present	Present	Present	Present	7.51328e+06	Present	ostta06g04010T0	kfl00206_0240_v1.1
			9	ostta06g04020T0		Present	Present	Present	Absent	Present	Absent	Present	Present	ostta06g04020T0	Absent
		1,2	5	ostta06g04030T0		Present	Present	Present	52886	Present	Present	7.51322e+06	45844	ostta06g04030T0	kfl00206_0220_v1.1		BASS family transporter: sodium ion/bile acid	C:chloroplast envelope; C:integral component of membrane; P:pantothenate import across plasma membrane	0	0	IPR038770 (G3DSA:1.20.1530.GENE3D); IPR002657 (PFAM); mobidb-lite (MOBIDB_LITE); IPR004710 (PANTHER); PTHR10361:SF62 (PANTHER)
			9	ostta06g04040T0		Present	Present	Present	Present	Present	Present	Present	Present	ostta06g04040T0	Present
			9	ostta06g04050T0		Present	Present	Present	Present	Present	Present	Present	Present	ostta06g04050T0	Present
		2	6	ostta06g04060T0		Present	Present	Present	22711	Present	Present	7.51309e+06	35637	ostta06g04060T0	Present		26S proteasome regulatory subunit 6A homolog	F:ATP binding; C:nucleus; C:cytoplasm; F:peptidase activity; C:proteasome regulatory particle, base subcomplex; F:proteasome-activating ATPase activity; P:positive regulation of RNA polymerase II transcriptional preinitiation complex assembly; P:positive regulation of proteasomal protein catabolic process	Adenosinetriphosphatase; Nucleoside-triphosphate phosphatase	EC:3.6.1.3; EC:3.6.1.15	IPR003593 (SMART); IPR003959 (PFAM); G3DSA:2.40.50.140 (GENE3D); G3DSA:3.40.50.300 (GENE3D); IPR005937 (TIGRFAM); G3DSA:1.10.8.60 (GENE3D); IPR041569 (PFAM); IPR032501 (PFAM); PTHR23073:SF69 (PANTHER); PTHR23073 (PANTHER); cd00009 (CDD); IPR027417 (SUPERFAMILY)
			50
			50
	1		50	__________		__________	__________	__________	__________	__________	__________	__________	__________	__________
			50
			5	70125	PTHR15048:SF0 - PROTEIN FAM47E-STBD1-RELATED (1 of 2)	Present	Present	Present	26448	Present	Present	7.51303e+06	70125	ostta06g01880T0			carbohydrate-binding module family 20 protein	F:starch binding	0	0	IPR002044 (PFAM); IPR013783 (G3DSA:2.60.40.GENE3D); mobidb-lite (MOBIDB_LITE); mobidb-lite (MOBIDB_LITE); mobidb-lite (MOBIDB_LITE); PTHR15048 (PANTHER); IPR002044 (PROSITE_PROFILES); IPR013784 (SUPERFAMILY)
			8	51864	2.7.1.172 - Protein-ribulosamine 3-kinase / Ribulosamine/erythrulosamine 3-kinase (1 of 1)	Present	Present	Present	Present	Present	Present	Present	51864	Present
			8	195088	unknown function	Absent	Absent	Absent	Absent	Absent	Absent	Absent	195088	Absent
			8	51866	unknown function	Absent	Absent	Absent	Absent	Absent	Absent	Absent	51866	Absent
			8	189738	K06236 - collagen, type I/II/III/V/XI/XXIV/XXVII, alpha (COL1AS) (1 of 1)	Absent	Absent	Absent	Absent	Absent	Absent	Absent	189738	Absent
			5	195089	unknown function	Present	Present	Present	38739	Present	Present	7.51299e+06	195089	ostta06g01910T0			PITH domain-containing protein 1	0	0	0	IPR037047 (G3DSA:2.60.120.GENE3D); IPR010400 (PFAM); PTHR12175:SF1 (PANTHER); PTHR12175 (PANTHER); IPR010400 (PROSITE_PROFILES); IPR008979 (SUPERFAMILY)
			50
			50
	1		50	__________		__________	__________	__________	__________	__________	__________	__________	__________	__________
			50
			8	Cre16.g652650.t1	unknown function	Cre16.g652650.t1	Present	Present	Present	Present	Present	Absent	Absent	Absent
			8	Cre16.g652700.t1	(1 of 33) PTHR10157 - DOPAMINE BETA HYDROXYLASE RELATED	Cre16.g652700.t1	Absent	Absent	Absent	Absent	Absent	Absent	Absent	Absent
			8	Cre16.g652750.t1	(1 of 10) 1.14.13.8 - Flavin-containing monooxygenase / Ziegler's enzyme	Cre16.g652750.t1	Present	Present	Present	Present	Absent	Present	Absent	Present
			8	Cre16.g652800.t1	unknown function	Cre16.g652800.t1	Absent	Absent	Absent	Absent	Absent	Present	Present	Present
coex score: 165.46, neighborhood size: 2			5	Cre16.g652850.t1	(1 of 1) 2.4.1.117 - Dolichyl-phosphate beta-glucosyltransferase	Cre16.g652850.t1	Vocar.0032s0035.1	Present	21059	Present	000005F_consensus.g816.t1	Absent	Present	Absent			dolichyl-phosphate beta-glucosyltransferase	C:endoplasmic reticulum membrane; P:protein N-linked glycosylation; C:integral component of membrane; F:transferase activity	0	0	IPR001173 (PFAM); IPR029044 (G3DSA:3.90.550.GENE3D); PTHR10859 (PANTHER); PTHR10859:SF91 (PANTHER); IPR035518 (CDD); IPR029044 (SUPERFAMILY)
			5	Cre16.g652900.t1	(1 of 16) KOG0131 - Splicing factor 3b, subunit 4	Cre16.g652900.t1	Vocar.0032s0036.1	Present	31894	Present	000005F_consensus.g810.t1	Absent	Present	Present			polyadenylate-binding protein RBP45-like	P:mitotic cell cycle; F:chromatin binding; F:mRNA binding; P:DNA-dependent DNA replication; P:DNA repair; C:replication fork protection complex	0	0	IPR000504 (SMART); IPR012677 (G3DSA:3.30.70.GENE3D); IPR000504 (PFAM); IPR012677 (G3DSA:3.30.70.GENE3D); mobidb-lite (MOBIDB_LITE); mobidb-lite (MOBIDB_LITE); mobidb-lite (MOBIDB_LITE); PTHR47640:SF16 (PANTHER); PTHR47640 (PANTHER); IPR000504 (PROSITE_PROFILES); IPR000504 (PROSITE_PROFILES); cd12345 (CDD); cd12346 (CDD); IPR035979 (SUPERFAMILY); IPR035979 (SUPERFAMILY)
			8	Cre16.g652950.t1	(1 of 1) K11274 - chromosome transmission fidelity protein 4 (WDHD1, CTF4)	Cre16.g652950.t1	Present	Present	Present	Present	Present	Present	Present	Present
			8	Cre16.g653000.t1	(1 of 1) K18404 - tudor domain-containing protein 3 (TDRD3)	Cre16.g653000.t1	Present	Present	Present	Present	Present	Present	Present	Present
			8	Cre16.g653050.t1	(1 of 3) 2.1.1.200 - tRNA (cytidine(32)/uridine(32)-2'-O)-methyltransferase / TrMet(Xm32)	Cre16.g653050.t1	Present	Present	Absent	Absent	Absent	Present	Present	Present
			8	Cre16.g653100.t1	unknown function	Cre16.g653100.t1	Present	Absent	Absent	Absent	Absent	Absent	Absent	Absent
			50
			50
	1		50	__________		__________	__________	__________	__________	__________	__________	__________	__________	__________
			50
			5	fgenesh3_pg.C_scaffold_1000016		Cre02.g074100.t1	Vocar.0044s0019.1	Present	Absent	fgenesh3_pg.C_scaffold_1000016	000001F_consensus.g629.t1	Present	Present	Present			predicted protein	P:protein peptidyl-prolyl isomerization; F:peptidyl-prolyl cis-trans isomerase activity; C:chloroplast; C:chloroplast thylakoid membrane; F:isomerase activity	0	0	mobidb-lite (MOBIDB_LITE); PTHR47721 (PANTHER)
			8	estExt_fgenesh3_kg.C_10001		Present	Present	Present	Present	estExt_fgenesh3_kg.C_10001	Present	Absent	Present	Present
			8	estExt_fgenesh3_pg.C_10018		Present	Present	Present	Present	estExt_fgenesh3_pg.C_10018	Present	Present	Present	Present
			8	fgenesh3_pg.C_scaffold_1000019		Present	Present	Present	Present	fgenesh3_pg.C_scaffold_1000019	Present	Present	Present	Present
			8	estExt_fgenesh3_pg.C_10020		Present	Present	Present	Present	estExt_fgenesh3_pg.C_10020	Present	Present	Present	Present
			5	IGS.gm_1_00031		Cre02.g074150.t1	Vocar.0044s0018.1	Present	Present	IGS.gm_1_00031	000001F_consensus.g630.t1	Present	Present	Present			volvoxopsin-5, sensory rhodopsin with histidine kinase domain	F:phosphorelay sensor kinase activity; P:phosphorelay signal transduction system; F:ion channel activity; C:integral component of plasma membrane; P:cyclic nucleotide biosynthetic process; F:histidine phosphotransfer kinase activity; F:phosphorus-oxygen lyase activity; P:signal transduction by protein phosphorylation; P:ion transmembrane transport; P:protein autophosphorylation	Histidine kinase	EC:2.7.13.3	IPR004358 (PRINTS); IPR003594 (SMART); IPR036890 (G3DSA:3.30.565.GENE3D); IPR003594 (PFAM); mobidb-lite (MOBIDB_LITE); mobidb-lite (MOBIDB_LITE); PTHR43047 (PANTHER); IPR005467 (PROSITE_PROFILES); IPR003594 (CDD); IPR036890 (SUPERFAMILY)
			50
			50
	1		50	__________		__________	__________	__________	__________	__________	__________	__________	__________	__________
			50
			5	Vocar.0005s0163.1	(1 of 2) KOG0242 - Kinesin-like protein	Cre03.g164050.t1	Vocar.0005s0163.1	Cz_Braker2|chr01.g11711.t1	Present	gw1.10.136.1	Present	Present	Present	Present			kinesin-like protein KIN-12E	F:microtubule motor activity; F:ATP binding; C:kinesin complex; C:microtubule; P:microtubule-based movement; F:microtubule binding; F:ATPase activity	Adenosinetriphosphatase; Nucleoside-triphosphate phosphatase	EC:3.6.1.3; EC:3.6.1.15	IPR001752 (PRINTS); IPR001752 (SMART); IPR001752 (PFAM); IPR036961 (G3DSA:3.40.850.GENE3D); mobidb-lite (MOBIDB_LITE); mobidb-lite (MOBIDB_LITE); mobidb-lite (MOBIDB_LITE); PTHR37739:SF7 (PANTHER); PTHR37739 (PANTHER); IPR001752 (PROSITE_PROFILES); cd00106 (CDD); IPR027417 (SUPERFAMILY)
			8	Vocar.0005s0164.1	(1 of 1) PTHR10553:SF5 - U6 SNRNA-ASSOCIATED SM-LIKE PROTEIN LSM7	Present	Vocar.0005s0164.1	Present	Present	Present	Present	Present	Present	Present
			8	Vocar.0005s0165.1	(1 of 63) PF00005 - ABC transporter (ABC_tran)	Present	Vocar.0005s0165.1	Present	Present	Present	Present	Present	Present	Present
			8	Vocar.0005s0166.1	unknown function	Present	Vocar.0005s0166.1	Absent	Absent	Absent	Absent	Absent	Absent	Absent
			8	Vocar.0005s0167.1	(1 of 1) PF00612//PF07714 - IQ calmodulin-binding motif (IQ) // Protein tyrosine kinase (Pkinase_Tyr)	Present	Vocar.0005s0167.1	Present	Present	Absent	Absent	Present	Present	Absent
			5	Vocar.0005s0168.1	unknown function	Cre03.g164300.t1	Vocar.0005s0168.1	Cz_Braker2|chr01.g11707.t1	Present	IGS.gm_10_00394	Absent	Present	Present	Present			predicted protein	P:protein depalmitoylation; C:cytoplasm; F:palmitoyl-(protein) hydrolase activity; C:integral component of membrane; F:carboxylic ester hydrolase activity	Palmitoyl-protein hydrolase; Carboxylesterase	EC:3.1.2.22; EC:3.1.1.1	no IPS match
			50
			50
	1		50	__________		__________	__________	__________	__________	__________	__________	__________	__________	__________
			50
			8	7.50905e+06		Present	Present	Present	Present	Present	Present	7.50905e+06	Present	Present
			8	7.50907e+06		Absent	Absent	Absent	Absent	Absent	Absent	7.50907e+06	Absent	Absent
			8	7.5091e+06		Present	Absent	Present	Present	Absent	Absent	7.5091e+06	Present	Present
			8	7.50916e+06		Present	Present	Present	Absent	Present	Present	7.50916e+06	Present	Present
			8	7.5092e+06		Absent	Absent	Absent	Absent	Absent	Absent	7.5092e+06	Present	Present
			4	7.50922e+06		Cre03.g194800.t1	Vocar.0035s0096.1	Cz_Braker2|chr01.g11285.t1	Present	Present	Present	7.50922e+06	Present	ostta03g00170T0			protein CLP1 homolog	F:ATP binding; C:mRNA cleavage factor complex; P:mRNA 3'-end processing	0	0	IPR010655 (PFAM); IPR032324 (PFAM); IPR038238 (G3DSA:3.30.70.GENE3D); IPR032319 (PFAM); mobidb-lite (MOBIDB_LITE); mobidb-lite (MOBIDB_LITE); mobidb-lite (MOBIDB_LITE); mobidb-lite (MOBIDB_LITE); mobidb-lite (MOBIDB_LITE); mobidb-lite (MOBIDB_LITE); mobidb-lite (MOBIDB_LITE); PTHR12755 (PANTHER); PTHR12755:SF6 (PANTHER); IPR028606 (HAMAP); IPR027417 (SUPERFAMILY)
			8	7.50924e+06		Present	Present	Present	Present	Present	Present	7.50924e+06	Present	Present
			8	7.5093e+06		Present	Present	Present	Present	Present	Present	7.5093e+06	Present	Present
			4	7.50936e+06		Cre03.g194850.t1	Vocar.0035s0097.1	Cz_Braker2|chr01.g11286.t1	Present	Present	Present	7.50936e+06	Present	ostta03g00180T0			malate dehydrogenase, chloroplastic	P:carbohydrate metabolic process; P:tricarboxylic acid cycle; P:malate metabolic process; F:L-malate dehydrogenase activity	Malate dehydrogenase	EC:1.1.1.37	IPR001557 (PIRSF); IPR010097 (TIGRFAM); G3DSA:3.40.50.720 (GENE3D); IPR022383 (PFAM); IPR015955 (G3DSA:3.90.110.GENE3D); IPR001236 (PFAM); mobidb-lite (MOBIDB_LITE); PTHR11540:SF46 (PANTHER); PTHR11540 (PANTHER); cd01337 (CDD); IPR036291 (SUPERFAMILY); IPR015955 (SUPERFAMILY)
			50
			50
	1		50	__________		__________	__________	__________	__________	__________	__________	__________	__________	__________
			50
			8	155080	unknown function	Present	Present	Present	Present	Present	Present	Present	155080	Present
			4	16819	2.4.1.223 - Glucuronyl-galactosyl-proteoglycan 4-alpha-N- acetylglucosaminyltransferase / acetylglucosaminyltransferase (1 of 1)	Present	Present	Absent	Absent	IGS.gm_7_00407	000008F_consensus.g1492.t1	7.50846e+06	16819	ostta13g01980T0			predicted protein	P:protein glycosylation; C:integral component of membrane; F:transferase activity, transferring glycosyl groups	0	0	IPR029044 (G3DSA:3.90.550.GENE3D); IPR015338 (PFAM); IPR004263 (PANTHER); PTHR11062:SF252 (PANTHER); IPR029044 (SUPERFAMILY)
			8	186215	unknown function	Present	Present	Present	Absent	Present	Absent	Present	186215	Present
			5	33490	PTHR12086:SF9 - EF-HAND DOMAIN-CONTAINING PROTEIN 1 (1 of 2)	Present	Vocar.0001s1159.1	Present	Present	Present	Present	7.50841e+06	33490	ostta13g01970T0			EF-hand domain-containing protein 1	C:axoneme; P:cilium-dependent cell motility	0	0	IPR006602 (SMART); IPR010554 (PFAM); G3DSA:2.30.29.170 (GENE3D); PTHR12086:SF11 (PANTHER); IPR040193 (PANTHER); IPR006602 (PROSITE_PROFILES); IPR006602 (PROSITE_PROFILES); IPR006602 (PROSITE_PROFILES)
			8	45523	3.4.22.53 - Calpain-2 / Milli-calpain (1 of 4)	Present	Present	Present	Absent	Absent	Absent	Present	45523	Present
			8	47282	K11662 - actin-related protein 6 (ACTR6, ARP6) (1 of 1)	Present	Present	Present	Present	Present	Present	Present	47282	Present
			8	57988	PTHR14625 - MICROCEPHALIN (1 of 1)	Absent	Absent	Absent	Present	Present	Present	Absent	57988	Absent
			4	8385	PTHR24193 - ANKYRIN REPEAT PROTEIN (1 of 14)	Present	Vocar.0001s1157.1 Vocar.0001s1163.1	Present	Present	IGS.gm_7_00406	000008F_consensus.g1499.t1	Present	8385	ostta13g01960T0			ankyrin repeat domain-containing protein	C:membrane	0	0	IPR002110 (SMART); IPR020683 (PFAM); IPR036770 (G3DSA:1.25.40.GENE3D); PTHR24134 (PANTHER); IPR002110 (PROSITE_PROFILES); IPR020683 (PROSITE_PROFILES); IPR020683 (CDD); IPR036770 (SUPERFAMILY)
			50
			50
	1		50	__________		__________	__________	__________	__________	__________	__________	__________	__________	__________
			50
			5	63438	unknown function	Cre03.g189650.t1	Vocar.0035s0027.1	Cz_Braker2|chr01.g11746.t1	63438	Present	Present	Present	Present	Present			histone acetyltransferase	F:transcription coregulator activity; F:histone acetyltransferase activity; C:nucleus; P:regulation of transcription, DNA-templated; F:zinc ion binding; P:histone acetylation; F:transferase activity; F:transferase activity, transferring acyl groups; F:metal ion binding	0	0	IPR035898 (G3DSA:1.20.1020.GENE3D); IPR035898 (SUPERFAMILY)
			8	53493	PTHR11220 - HEME-BINDING PROTEIN-RELATED (1 of 8)	Present	Present	Present	53493	Present	Present	Absent	Present	Present
			8	66151	1.1.1.49 - Glucose-6-phosphate dehydrogenase (NADP(+)) / GPD (1 of 2)	Present	Present	Present	66151	Present	Present	Present	Present	Present
			8	53495	PF00043//PF13417 - Glutathione S-transferase, C-terminal domain (GST_C) // Glutathione S-transferase, N-terminal domain (GST_N_3) (1 of 1)	Present	Present	Present	53495	Absent	Absent	Absent	Absent	Absent
			8	63442	PTHR22904 - TPR REPEAT CONTAINING PROTEIN (1 of 16)	Absent	Absent	Absent	63442	Absent	Absent	Absent	Absent	Absent
			5	63444	PTHR22904 - TPR REPEAT CONTAINING PROTEIN (1 of 16)	Cre03.g189950.t1	Vocar.0035s0031.1	Cz_Braker2|chr01.g11749.t1	63444	Present	Present	Present	Present	Present			stress-induced-phosphoprotein 1	P:biological_process; F:Hsp90 protein binding	0	0	PF14559 (PFAM); IPR011990 (G3DSA:1.25.40.GENE3D); PTHR22904 (PANTHER); IPR013026 (PROSITE_PROFILES); IPR011990 (SUPERFAMILY)
			50
			50
	1		50	__________		__________	__________	__________	__________	__________	__________	__________	__________	__________
			50
			8	Cre12.g508852.t1	(1 of 1) 6.3.4.10//6.3.4.11//6.3.4.15//6.3.4.9 - Biotin--[propionyl-CoA-carboxylase (ATP-hydrolyzing)] ligase / Propionyl-CoA holocarboxylase synthetase // Biotin--[methylcrotonoyl-CoA-carboxylase] ligase / Biotin--[methylcrotonoyl-CoA-carboxylase] synthetase // Biotin--[acetyl-CoA-carboxylase] ligase / Biotin--protein ligase // Biotin--[methylmalonyl-CoA-carboxytransferase] ligase / Biotin-trans…	Cre12.g508852.t1	Present	Present	Present	Present	Present	Absent	Absent	Absent
			8	Cre12.g508853.t1	(1 of 38) PF13920 - Zinc finger, C3HC4 type (RING finger) (zf-C3HC4_3)	Cre12.g508853.t1	Present	Absent	Absent	Present	Absent	Absent	Absent	Absent
			8	Cre12.g508900.t1	(1 of 3) K04371 - mitogen-activated protein kinase 1/3 (MAPK1_3)	Cre12.g508900.t1	Present	Present	Present	Present	Present	Present	Present	Present
			4	Cre12.g509000.t1	(1 of 3) K04371 - mitogen-activated protein kinase 1/3 (MAPK1_3)	Cre12.g509000.t1	Vocar.0016s0220.1	Present	11831	IGS.gm_8_00338	000003F_consensus.g101.t1	Present	Present	Present			mitogen-activated protein kinase 3	P:MAPK cascade; F:MAP kinase activity; F:ATP binding; C:nucleus; C:cytoplasm; P:regulation of gene expression	Transferring phosphorus-containing groups; Mitogen-activated protein kinase	EC:2.7.11; EC:2.7.11.24	IPR000719 (SMART); IPR000719 (PFAM); G3DSA:1.10.510.10 (GENE3D); G3DSA:3.30.200.20 (GENE3D); PIRSF000654 (PIRSF); mobidb-lite (MOBIDB_LITE); mobidb-lite (MOBIDB_LITE); PTHR24055:SF438 (PANTHER); PTHR24055 (PANTHER); IPR000719 (PROSITE_PROFILES); IPR011009 (SUPERFAMILY)
			8	Cre12.g509001.t1	(1 of 2) PTHR24055:SF10 - MITOGEN-ACTIVATED PROTEIN KINASE 3	Cre12.g509001.t1	Absent	Absent	Absent	Absent	Absent	Absent	Absent	Absent
			4	Cre12.g509050.t1	(1 of 1) PTHR31407:SF4 - PSBP-LIKE PROTEIN 1, CHLOROPLASTIC	Cre12.g509050.t1	Vocar.0016s0221.1	Present	12452	gw1.8.287.1	000003F_consensus.g100.t1	Present	Present	Present			UNVERIFIED: PsbP-like protein 1	F:calcium ion binding; C:chloroplast; C:photosystem II oxygen evolving complex; P:photosynthesis; C:extrinsic component of membrane; C:thylakoid lumen	0	0	IPR016123 (G3DSA:3.40.1000.GENE3D); IPR002683 (PFAM); PTHR31407 (PANTHER); PTHR31407:SF4 (PANTHER); IPR016123 (SUPERFAMILY)
			8	Cre12.g509100.t1	Flagellar Associated Protein 307	Cre12.g509100.t1	Present	Absent	Absent	Absent	Absent	Absent	Present	Absent
			8	Cre12.g509150.t1	(1 of 1) PTHR18937//PTHR18937:SF151 - STRUCTURAL MAINTENANCE OF CHROMOSOMES SMC FAMILY MEMBER // SUBFAMILY NOT NAMED	Cre12.g509150.t1	Present	Present	Present	Present	Absent	Absent	Present	Present
			8	Cre12.g509200.t1	(1 of 1) PF03935 - Beta-glucan synthesis-associated protein (SKN1) (SKN1)	Cre12.g509200.t1	Present	Present	Absent	Present	Present	Absent	Absent	Absent
			50
			50
	1		50	__________		__________	__________	__________	__________	__________	__________	__________	__________	__________
			50
			8	14593	KOG2542 - Uncharacterized conserved protein (YdiU family) (1 of 2)	Present	Present	Present	14593	Present	Present	Present	Present	Present
			8	23266	PTHR11071:SF174 - PEPTIDYL-PROLYL CIS-TRANS ISOMERASE CYP37, CHLOROPLASTIC (1 of 1)	Present	Present	Present	23266	Present	Present	Present	Present	Present
			8	28623	K06990 - uncharacterized protein (K06990) (1 of 1)	Present	Present	Present	28623	Present	Present	Absent	Absent	Absent
			8	28627	PTHR12131:SF1 - ATP-DEPENDENT RNA HELICASE SUPV3L1, MITOCHONDRIAL (1 of 1)	Present	Present	Present	28627	Present	Present	Present	Present	Present
			8	32976	K10295 - F-box protein 9 (FBXO9) (1 of 1)	Present	Present	Present	32976	Present	Present	Present	Present	Present
			8	36277	PTHR19211:SF7 - ABC TRANSPORTER-RELATED PROTEIN (1 of 1)	Present	Present	Present	36277	Absent	Absent	Present	Present	Present
			8	36279	K02952 - small subunit ribosomal protein S13 (RP-S13, rpsM) (1 of 1)	Present	Present	Present	36279	Present	Present	Present	Present	Present
			8	41411	PTHR14154:SF5 - EARLY LIGHT-INDUCED PROTEIN 1, CHLOROPLASTIC-RELATED (1 of 7)	Present	Present	Present	41411	Present	Present	Present	Present	Present
			5	47143	K10047 - inositol-phosphate phosphatase / L-galactose 1-phosphate phosphatase (VTC4) (1 of 1)	Cre06.g278202.t1	Vocar.0002s0263.1	Present	47143	estExt_Genewise1Plus.C_30674	Present	Present	Present	Present			Inositol monophosphatase 3	P:inositol biosynthetic process; P:signal transduction; F:inositol monophosphate 1-phosphatase activity; P:response to abiotic stimulus; C:cell part; P:phosphatidylinositol phosphorylation; P:inositol phosphate dephosphorylation; F:metal ion binding; F:inositol monophosphate 3-phosphatase activity; F:inositol monophosphate 4-phosphatase activity	Inositol-phosphate phosphatase	EC:3.1.3.25	IPR020552 (PRINTS); IPR000760 (PRINTS); G3DSA:3.30.540.10 (GENE3D); IPR000760 (PFAM); G3DSA:3.40.190.80 (GENE3D); PTHR20854 (PANTHER); IPR033942 (CDD); SSF56655 (SUPERFAMILY)
			5	65747	unknown function	Cre06.g278195.t1	Vocar.0002s0256.1	Present	65747	IGS.gm_3_00615	Absent	Present	Present	Present			predicted protein	F:microtubule binding; C:chloroplast thylakoid membrane; C:chloroplast inner membrane; C:integral component of membrane	0	0	PTHR34048:SF3 (PANTHER); PTHR34048 (PANTHER)
			50
			50
	1		50	__________		__________	__________	__________	__________	__________	__________	__________	__________	__________
			50
			5	Cre12.g499350.t1	(1 of 1) PTHR12294 - EF HAND DOMAIN FAMILY A1,A2-RELATED	Cre12.g499350.t1	Vocar.0006s0281.1	Cz_Braker2|chr02.g2063.t1	Present	Present	000007F_consensus.g692.t1	Present	Present	Present			calcium uptake protein, mitochondrial-like	F:calcium ion binding; C:mitochondrion; P:mitochondrial calcium ion transmembrane transport; P:negative regulation of mitochondrial calcium ion concentration	0	0	IPR002048 (SMART); G3DSA:1.10.238.10 (GENE3D); G3DSA:1.10.238.10 (GENE3D); IPR002048 (PFAM); IPR002048 (PFAM); PTHR12294:SF1 (PANTHER); IPR039800 (PANTHER); IPR002048 (PROSITE_PROFILES); IPR002048 (PROSITE_PROFILES); IPR002048 (PROSITE_PROFILES); IPR002048 (CDD); IPR011992 (SUPERFAMILY); IPR011992 (SUPERFAMILY)
			8	Cre12.g499352.t1	unknown function	Cre12.g499352.t1	Absent	Absent	Absent	Absent	Absent	Absent	Absent	Absent
			8	Cre12.g499400.t1	(1 of 1) K12733 - peptidyl-prolyl cis-trans isomerase-like 1 (PPIL1)	Cre12.g499400.t1	Present	Present	Present	Present	Present	Present	Present	Present
			8	Cre12.g499450.t1	(1 of 11) PF00627 - UBA/TS-N domain (UBA)	Cre12.g499450.t1	Present	Present	Absent	Absent	Absent	Absent	Present	Absent
			8	Cre12.g499451.t1	(1 of 1) PTHR14089//PTHR14089:SF2 - CELL CYCLE CONTROL PROTEIN // PRE-MRNA-SPLICING FACTOR CWC2	Cre12.g499451.t1	Present	Absent	Absent	Present	Present	Present	Present	Present
			5	Cre12.g499500.t1	(1 of 1) PTHR24343//PTHR24343:SF207 - SERINE/THREONINE KINASE // SERINE/THREONINE-PROTEIN KINASE SRK2C	Cre12.g499500.t1	Vocar.0006s0284.1	Cz_Braker2|chr02.g2055.t1	Present	Present	000007F_consensus.g695.t1	Present	Present	Present			sulfur stress regulator	F:protein serine/threonine kinase activity; F:ATP binding; C:nucleus; C:cytoplasm; P:protein phosphorylation; P:intracellular signal transduction	Transferring phosphorus-containing groups	EC:2.7.11	IPR000719 (SMART); G3DSA:3.30.200.20 (GENE3D); IPR000719 (PFAM); PIRSF000654 (PIRSF); G3DSA:1.10.510.10 (GENE3D); PTHR24343 (PANTHER); PTHR24343:SF160 (PANTHER); IPR000719 (PROSITE_PROFILES); IPR011009 (SUPERFAMILY)
			50
			50
	1		50	__________		__________	__________	__________	__________	__________	__________	__________	__________	__________
			50
			5	Vocar.0005s0257.1	(1 of 4) PF01388 - ARID/BRIGHT DNA binding domain (ARID)	Cre10.g429880.t1	Vocar.0005s0257.1	Present	Present	gw1.22.172.1	000007F_consensus.g1143.t1	Present	Present	Present			AT-rich interactive domain-containing protein 4-like	F:DNA binding; C:nucleus; F:metal ion binding	0	0	IPR001965 (SMART); SM01014 (SMART); IPR013083 (G3DSA:3.30.40.GENE3D); IPR036431 (G3DSA:1.10.150.GENE3D); IPR001606 (PFAM); mobidb-lite (MOBIDB_LITE); mobidb-lite (MOBIDB_LITE); mobidb-lite (MOBIDB_LITE); IPR042293 (PANTHER); PTHR46694:SF1 (PANTHER); IPR001606 (PROSITE_PROFILES); IPR019787 (PROSITE_PROFILES); cd15615 (CDD); IPR036431 (SUPERFAMILY); IPR011011 (SUPERFAMILY)
			8	Vocar.0005s0258.1	unknown function	Absent	Vocar.0005s0258.1	Absent	Absent	Absent	Absent	Absent	Absent	Absent
			8	Vocar.0005s0259.1	unknown function	Absent	Vocar.0005s0259.1	Absent	Absent	Absent	Absent	Absent	Absent	Absent
			8	Vocar.0005s0260.1	(1 of 1) PTHR24067:SF57 - UBIQUITIN-CONJUGATING ENZYME E2 S	Present	Vocar.0005s0260.1	Present	Present	Present	Present	Present	Present	Present
			8	Vocar.0005s0261.1	(1 of 19) 2.4.2.41 - Xylogalacturonan beta-1,3-xylosyltransferase / Xylogalacturonan xylosyltransferase	Present	Vocar.0005s0261.1	Present	Present	Present	Absent	Present	Present	Present
			5	Vocar.0005s0262.1	(1 of 1) PTHR17130:SF20 - PROTEIN LOW PSII ACCUMULATION 1, CHLOROPLASTIC	Cre10.g430150.t1	Vocar.0005s0262.1	Present	Present	estExt_fgenesh3_pg.C_220098	000007F_consensus.g1146.t1	Present	Present	Present			predicted protein	P:protein glycosylation; C:thylakoid; C:integral component of membrane; F:transferase activity, transferring glycosyl groups	0	0	IPR021883 (PFAM); IPR011990 (G3DSA:1.25.40.GENE3D); PTHR35498 (PANTHER); PTHR35498:SF4 (PANTHER); IPR013026 (PROSITE_PROFILES); IPR011990 (SUPERFAMILY)
			50
			50
	1		50	__________		__________	__________	__________	__________	__________	__________	__________	__________	__________
			50
			8	Cre12.g537641.t1	(1 of 1) K13519 - lysophospholipid acyltransferase (LPT1, ALE1)	Cre12.g537641.t1	Present	Present	Present	Present	Present	Present	Present	Present
			5	Cre12.g537671.t1	(1 of 1) PTHR10799//PTHR10799:SF677 - SWI/SNF-RELATED MATRIX-ASSOCIATED ACTIN-DEPENDENT REGULATOR OF CHROMATIN SUBFAMILY-RELATED // SUBFAMILY NOT NAMED	Cre12.g537671.t1	Vocar.0034s0009.1	Present	Present	Present	Present	7.51344e+06	Present	ostta07g04290T0			SNF2 family Chromodomain-helicase protein	F:helicase activity; F:ATP binding; F:zinc ion binding	Adenosinetriphosphatase; Nucleoside-triphosphate phosphatase	EC:3.6.1.3; EC:3.6.1.15	IPR014001 (SMART); IPR000953 (SMART); IPR001650 (SMART); IPR001650 (PFAM); IPR000330 (PFAM); G3DSA:2.40.50.40 (GENE3D); IPR000313 (PFAM); G3DSA:3.30.40.100 (GENE3D); IPR011124 (PFAM); mobidb-lite (MOBIDB_LITE); mobidb-lite (MOBIDB_LITE); mobidb-lite (MOBIDB_LITE); mobidb-lite (MOBIDB_LITE); mobidb-lite (MOBIDB_LITE); mobidb-lite (MOBIDB_LITE); mobidb-lite (MOBIDB_LITE); mobidb-lite (MOBIDB_LITE);…
			8	Cre12.g537700.t1	unknown function	Cre12.g537700.t1	Present	Present	Present	Absent	Absent	Absent	Absent	Absent
			8	Cre12.g537750.t1	(1 of 1) PTHR22957//PTHR22957:SF34 - TBC1 DOMAIN FAMILY MEMBER GTPASE-ACTIVATING PROTEIN // TBC1 DOMAIN FAMILY MEMBER 25	Cre12.g537750.t1	Present	Present	Present	Present	Present	Present	Present	Present
			8	Cre12.g537800.t1	(1 of 1) K02937 - large subunit ribosomal protein L7e (RP-L7e, RPL7)	Cre12.g537800.t1	Present	Present	Present	Present	Present	Present	Present	Present
			5	Cre12.g537850.t1	(1 of 2) PF11152 - Protein of unknown function (DUF2930) (DUF2930)	Cre12.g537850.t1	Vocar.0034s0004.1	Present	Present	Absent	Present	7.5138e+06	Present	ostta07g04220T0			predicted protein	F:RNA binding; F:structural constituent of ribosome; C:ribosome; P:translation	0	0	IPR021325 (PFAM); PTHR36403 (PANTHER)
			8	Cre12.g537900.t1	(1 of 1) PF11927 - Protein of unknown function (DUF3445) (DUF3445)	Cre12.g537900.t1	Present	Absent	Present	Absent	Absent	Absent	Absent	Absent
			50
			50
	1		50	__________		__________	__________	__________	__________	__________	__________	__________	__________	__________
			50
			8	Cre01.g024850.t1	(1 of 3) K18065 - Cdc25 family phosphatase [EC:3.1.3.48 1.20.4.-] (CDC25)	Cre01.g024850.t1	Present	Present	Present	Present	Absent	Absent	Absent	Absent
			8	Cre01.g024900.t1	(1 of 1) PTHR10501//PTHR10501:SF19 - U1 SMALL NUCLEAR RIBONUCLEOPROTEIN A/U2 SMALL NUCLEAR RIBONUCLEOPROTEIN B // RNA-BINDING REGION RNP-1 DOMAIN-CONTAINING PROTEIN	Cre01.g024900.t1	Present	Absent	Absent	Present	Absent	Absent	Present	Absent
			5	Cre01.g024950.t1	(1 of 1) PTHR12444:SF0 - PROTEIN EFR3 HOMOLOG CMP44E	Cre01.g024950.t1	Vocar.0001s0836.1	Present	Present	IGS.gm_14_00155	000002F_consensus.g384.t1	Absent	Absent	Absent			predicted protein	P:protein localization to plasma membrane	0	0	PTHR46087:SF11 (PANTHER); PTHR46087:SF11 (PANTHER); PTHR46087 (PANTHER); IPR016024 (SUPERFAMILY)
			8	Cre01.g025000.t1	(1 of 1) K16056 - calcium release-activated calcium channel protein 1 (ORAI1)	Cre01.g025000.t1	Present	Present	Present	Absent	Absent	Present	Present	Present
			8	Cre01.g025025.t1	(1 of 14) PF07460 - NUMOD3 motif (2 copies) (NUMOD3)	Cre01.g025025.t1	Absent	Absent	Absent	Absent	Absent	Absent	Absent	Absent
			5	Cre01.g025050.t1	(1 of 8) PTHR10071 - TRANSCRIPTION FACTOR GATA GATA BINDING FACTOR	Cre01.g025050.t1	Vocar.0001s0838.1	Present	Present	IGS.gm_14_00157	000002F_consensus.g385.t1	Present	Present	Present			predicted protein	F:DNA-binding transcription factor activity; P:regulation of transcription, DNA-templated; F:zinc ion binding; F:sequence-specific DNA binding	0	0	IPR000679 (SMART); IPR013088 (G3DSA:3.30.50.GENE3D); IPR000679 (PFAM); mobidb-lite (MOBIDB_LITE); mobidb-lite (MOBIDB_LITE); mobidb-lite (MOBIDB_LITE); mobidb-lite (MOBIDB_LITE); mobidb-lite (MOBIDB_LITE); mobidb-lite (MOBIDB_LITE); PTHR45658 (PANTHER); PTHR45658:SF46 (PANTHER); IPR000679 (PROSITE_PROFILES); IPR000679 (CDD); SSF57716 (SUPERFAMILY)
			8	Cre01.g025100.t1	(1 of 1) PTHR18901//PTHR18901:SF22 - 2-DEOXYGLUCOSE-6-PHOSPHATE PHOSPHATASE 2 // SUBFAMILY NOT NAMED	Cre01.g025100.t1	Present	Present	Absent	Present	Present	Absent	Absent	Absent
			8	Cre01.g025150.t1	(1 of 1) PTHR11440//PTHR11440:SF48 - LECITHIN-CHOLESTEROL ACYLTRANSFERASE-RELATED // HYDROLASE-LIKE PROTEIN	Cre01.g025150.t1	Present	Present	Present	Present	Present	Present	Present	Present
			50
			50
	1		50	__________		__________	__________	__________	__________	__________	__________	__________	__________	__________
			50
			8	IGS.gm_7_00350		Present	Present	Present	Absent	IGS.gm_7_00350	Present	Present	Present	Absent
			4	IGS.gm_7_00353		Present	Present	Present	25684	IGS.gm_7_00353	000006F_consensus.g712.t1	Present	191995	ostta10g00430T0			transcription elongation factor A 2-like	F:translation elongation factor activity; C:nucleus; P:regulation of transcription, DNA-templated; P:translational elongation; F:zinc ion binding	0	0	IPR003617 (SMART); IPR017923 (PFAM); IPR035441 (G3DSA:1.20.930.GENE3D); mobidb-lite (MOBIDB_LITE); mobidb-lite (MOBIDB_LITE); PTHR11477:SF22 (PANTHER); PTHR11477 (PANTHER); IPR017923 (PROSITE_PROFILES); IPR035441 (SUPERFAMILY)
			5	IGS.gm_7_00354		Present	Present	Present	54570	IGS.gm_7_00354	000006F_consensus.g711.t1	7.51024e+06	Present	Present			carbon catabolite repressor protein 4 homolog 1-like	F:endonuclease activity; F:exonuclease activity; P:nucleic acid phosphodiester bond hydrolysis	0	0	PTHR12121:SF76 (PANTHER); PTHR12121 (PANTHER)
			8	e_gw1.7.111.1		Present	Present	Present	Present	e_gw1.7.111.1	Present	Present	Present	Present
			8	e_gw1.7.96.1		Present	Present	Present	Present	e_gw1.7.96.1	Present	Present	Present	Present
			4	estExt_fgenesh3_pg.C_70164		Present	Present	Present	Present	estExt_fgenesh3_pg.C_70164	000006F_consensus.g716.t1	7.51007e+06	37178	ostta10g00420T0			Heat shock protein Hsp90	F:ATP binding; P:protein folding; F:unfolded protein binding	0	0	IPR020575 (PRINTS); G3DSA:3.40.50.11260 (GENE3D); IPR036890 (G3DSA:3.30.565.GENE3D); IPR003594 (PFAM); IPR001404 (PFAM); IPR037196 (G3DSA:1.20.120.GENE3D); PTHR11528:SF91 (PANTHER); PTHR11528:SF91 (PANTHER); IPR001404 (PANTHER); PTHR11528:SF91 (PANTHER); IPR001404 (PANTHER); IPR001404 (PANTHER); IPR003594 (CDD); IPR037196 (SUPERFAMILY); IPR020568 (SUPERFAMILY); IPR036890 (SUPERFAMILY)
			8	estExt_fgenesh3_pg.C_70166		Absent	Absent	Absent	Absent	estExt_fgenesh3_pg.C_70166	Absent	Absent	Absent	Absent
			8	fgenesh3_pg.C_scaffold_7000170		Present	Present	Present	Present	fgenesh3_pg.C_scaffold_7000170	Present	Present	Present	Present
			50
			50
	1		50	__________		__________	__________	__________	__________	__________	__________	__________	__________	__________
			50
			8	7.5119e+06		Present	Present	Present	Present	Present	Present	7.5119e+06	Present	Present
			8	7.5119e+06		Absent	Absent	Absent	Present	Present	Absent	7.5119e+06	Present	Present
			8	7.51193e+06		Present	Present	Present	Present	Present	Present	7.51193e+06	Present	Present
			5	7.51199e+06		Present	Present	Present	Absent	IGS.gm_13_00224	Present	7.51199e+06	49893	ostta03g05810T0			crossover junction endonuclease MUS81	F:DNA binding; F:nuclease activity; P:nucleic acid phosphodiester bond hydrolysis	0	0	IPR006166 (SMART); G3DSA:3.40.50.10130 (GENE3D); IPR006166 (PFAM); mobidb-lite (MOBIDB_LITE); mobidb-lite (MOBIDB_LITE); mobidb-lite (MOBIDB_LITE); mobidb-lite (MOBIDB_LITE); PTHR13451:SF0 (PANTHER); PTHR13451 (PANTHER); IPR011335 (SUPERFAMILY)
			5	7.51201e+06		Present	Present	Present	Present	IGS.gm_13_00221	Present	7.51201e+06	49887	ostta03g05780T0			Chloride channel, voltage gated	F:voltage-gated chloride channel activity; C:integral component of membrane; P:chloride transmembrane transport	0	0	IPR001807 (PRINTS); IPR000644 (SMART); IPR014743 (G3DSA:1.10.3080.GENE3D); IPR000644 (PFAM); IPR001807 (PFAM); mobidb-lite (MOBIDB_LITE); mobidb-lite (MOBIDB_LITE); mobidb-lite (MOBIDB_LITE); mobidb-lite (MOBIDB_LITE); PTHR11689:SF136 (PANTHER); PTHR11689 (PANTHER); IPR000644 (PROSITE_PROFILES); IPR000644 (PROSITE_PROFILES); cd04591 (CDD); SSF54631 (SUPERFAMILY); IPR014743 (SUPERFAMILY)
			8	7.5122e+06		Present	Present	Present	Present	Present	Present	7.5122e+06	Present	Present
			8	7.51233e+06		Present	Present	Present	Present	Present	Present	7.51233e+06	Present	Present
			50
			50
	1		50	__________		__________	__________	__________	__________	__________	__________	__________	__________	__________
			50
			5	7.51252e+06		Cre02.g146600.t1	Vocar.0001s1726.1	Present	Present	Present	Present	7.51252e+06	Present	ostta17g01200T0			predicted protein	P:protein transport; C:integral component of membrane	0	0	IPR028565 (PFAM); G3DSA:2.60.40.1170 (GENE3D); G3DSA:2.60.40.1170 (GENE3D); G3DSA:3.30.450.60 (GENE3D); mobidb-lite (MOBIDB_LITE); mobidb-lite (MOBIDB_LITE); mobidb-lite (MOBIDB_LITE); PTHR10529:SF270 (PANTHER); PTHR10529 (PANTHER); IPR028565 (PROSITE_PROFILES); IPR011012 (SUPERFAMILY); IPR036168 (SUPERFAMILY)
			8	7.51258e+06		Present	Present	Present	Present	Present	Present	7.51258e+06	Present	Present
			8	7.51268e+06		Absent	Absent	Absent	Absent	Absent	Absent	7.51268e+06	Present	Present
			8	7.51269e+06		Absent	Absent	Absent	Absent	Absent	Absent	7.51269e+06	Absent	Absent
			8	7.5128e+06		Present	Absent	Absent	Present	Present	Absent	7.5128e+06	Absent	Absent
			5	7.51266e+06		Cre02.g146450.t1	Vocar.0001s1724.1	Present	Present	Present	Present	7.51266e+06	Present	ostta17g01230T0			predicted protein	F:phosphorelay sensor kinase activity; P:phosphorelay signal transduction system; F:ion channel activity; C:integral component of membrane; P:signal transduction by protein phosphorylation; P:ion transmembrane transport	Histidine kinase	EC:2.7.13.3	IPR004358 (PRINTS); IPR003661 (SMART); IPR001425 (SMART); IPR003594 (SMART); IPR001789 (SMART); IPR036890 (G3DSA:3.30.565.GENE3D); G3DSA:3.40.50.2300 (GENE3D); IPR003661 (PFAM); G3DSA:1.10.287.130 (GENE3D); G3DSA:1.20.1070.10 (GENE3D); IPR001425 (PFAM); IPR001789 (PFAM); IPR003594 (PFAM); mobidb-lite (MOBIDB_LITE); mobidb-lite (MOBIDB_LITE); mobidb-lite (MOBIDB_LITE); mobidb-lite (MOBIDB_LITE); P…
			50
			50
	1		50	__________		__________	__________	__________	__________	__________	__________	__________	__________	__________
			50
			5	7.51045e+06		Present	Vocar.0016s0160.1	Present	Absent	Present	Absent	7.51045e+06	70227	ostta09g03160T0			maltose excess protein 1-like, chloroplastic	C:integral component of membrane	0	0	mobidb-lite (MOBIDB_LITE); IPR034628 (PANTHER)
			8	7.5105e+06		Present	Present	Present	Present	Present	Present	7.5105e+06	Present	Present
			8	7.51059e+06		Present	Present	Present	Absent	Present	Present	7.51059e+06	Present	Present
			8	7.51062e+06		Present	Present	Present	Present	Present	Present	7.51062e+06	Present	Present
			5	7.51067e+06		Present	Vocar.0016s0155.1	Present	Present	Present	Present	7.51067e+06	25478	ostta09g03150T0			60S ribosomal protein L18-2-like	F:RNA binding; F:structural constituent of ribosome; P:translation; C:cytosolic large ribosomal subunit	0	0	G3DSA:3.100.10.10 (GENE3D); IPR021131 (PFAM); mobidb-lite (MOBIDB_LITE); IPR000039 (PANTHER); PTHR10934:SF13 (PANTHER); IPR036227 (SUPERFAMILY)
			8	7.51068e+06		Present	Present	Present	Present	Present	Present	7.51068e+06	Present	Present
			8	7.51068e+06		Present	Present	Present	Present	Present	Present	7.51068e+06	Present	Present
			8	7.51075e+06		Present	Present	Present	Present	Present	Present	7.51075e+06	Present	Present
			8	7.51086e+06		Present	Present	Present	Present	Absent	Absent	7.51086e+06	Present	Present
			50
			50
	1		50	__________		__________	__________	__________	__________	__________	__________	__________	__________	__________
			50
			5	7.5139e+06		Present	Present	Present	20645	Present	000001F_consensus.g120.t1	7.5139e+06	Present	ostta05g03570T0			predicted protein	F:microtubule motor activity; F:ATP binding; P:microtubule-based movement; F:microtubule binding	Nucleoside-triphosphate phosphatase	EC:3.6.1.15	IPR001752 (PRINTS); IPR001752 (SMART); IPR001752 (PFAM); IPR036961 (G3DSA:3.40.850.GENE3D); mobidb-lite (MOBIDB_LITE); mobidb-lite (MOBIDB_LITE); mobidb-lite (MOBIDB_LITE); mobidb-lite (MOBIDB_LITE); mobidb-lite (MOBIDB_LITE); mobidb-lite (MOBIDB_LITE); mobidb-lite (MOBIDB_LITE); IPR027640 (PANTHER); PTHR24115:SF839 (PANTHER); IPR001752 (PROSITE_PROFILES); IPR027417 (SUPERFAMILY)
			8	7.51396e+06		Present	Present	Present	Absent	Present	Present	7.51396e+06	Present	Present
			8	7.51426e+06		Present	Present	Present	Present	Present	Present	7.51426e+06	Present	Present
			8	7.514e+06		Absent	Absent	Absent	Absent	Absent	Absent	7.514e+06	Present	Present
			8	7.51403e+06		Present	Present	Present	Present	Present	Present	7.51403e+06	Present	Present
			5	7.51423e+06		Present	Present	Present	49257	Present	000001F_consensus.g115.t1	7.51423e+06	Present	ostta05g03620T0			predicted protein	0	0	0	SM00368 (SMART); IPR001611 (PFAM); IPR032675 (G3DSA:3.80.10.GENE3D); IPR032675 (G3DSA:3.80.10.GENE3D); mobidb-lite (MOBIDB_LITE); PTHR46761 (PANTHER); SSF52047 (SUPERFAMILY)
			50
			50
	1		50	__________		__________	__________	__________	__________	__________	__________	__________	__________	__________
			50
			8	000008F_consensus.g1656.t1		Absent	Absent	Absent	Absent	Absent	000008F_consensus.g1656.t1	Absent	Absent	Absent
			5	000008F_consensus.g1657.t1		Present	Present	Present	Present	Present	000008F_consensus.g1657.t1	7.5138e+06	47308	ostta08g00830T0			predicted protein	F:catalytic activity; P:cellular metabolic process; F:organic cyclic compound binding; F:heterocyclic compound binding	0	0	IPR002192 (PFAM); IPR013815 (G3DSA:3.30.1490.GENE3D); PTHR46999:SF2 (PANTHER); PTHR46999 (PANTHER); SSF56059 (SUPERFAMILY)
			8	000008F_consensus.g1658.t1		Absent	Absent	Absent	Present	Absent	000008F_consensus.g1658.t1	Absent	Absent	Absent
			8	000008F_consensus.g1659.t1		Present	Present	Present	Present	Present	000008F_consensus.g1659.t1	Present	Present	Present
			8	000008F_consensus.g1659.t2		Absent	Absent	Absent	Absent	Absent	000008F_consensus.g1659.t2	Absent	Absent	Absent
			5	000008F_consensus.g1660.t1		Present	Present	Present	Present	Present	000008F_consensus.g1660.t1	7.51354e+06	212837	ostta08g00800T0			ARM repeat superfamily protein	F:electron transfer activity; F:heme binding; P:electron transport chain; F:metal ion binding	0	0	IPR012954 (SMART); IPR022125 (PFAM); IPR012954 (PFAM); IPR040191 (PANTHER); IPR021133 (PROSITE_PROFILES); IPR016024 (SUPERFAMILY); IPR016024 (SUPERFAMILY)
			8	000008F_consensus.g1661.t1		Absent	Absent	Absent	Absent	Absent	000008F_consensus.g1661.t1	Absent	Absent	Absent
			50
			50
	1		50	__________		__________	__________	__________	__________	__________	__________	__________	__________	__________
			50
			5	ostta06g00650T0		Present	Present	Present	Present	gw1.2.481.1	Present	007513233.1 007513329.1	212983	ostta06g00650T0			hsp70-Hsp90 organizing protein 3	F:transferase activity	0	0	IPR019734 (SMART); IPR006636 (SMART); IPR041243 (PFAM); IPR011990 (G3DSA:1.25.40.GENE3D); G3DSA:1.10.260.100 (GENE3D); IPR011990 (G3DSA:1.25.40.GENE3D); G3DSA:1.10.260.100 (GENE3D); PF13414 (PFAM); PF13432 (PFAM); IPR011990 (G3DSA:1.25.40.GENE3D); IPR019734 (PFAM); mobidb-lite (MOBIDB_LITE); PTHR22904 (PANTHER); PTHR22904:SF518 (PANTHER); IPR019734 (PROSITE_PROFILES); IPR013026 (PROSITE_PROFILES)…
			8	ostta06g00660T0		Absent	Absent	Absent	Absent	Absent	Absent	Present	Present	ostta06g00660T0
			8	ostta06g00670T0		Present	Present	Present	Present	Present	Present	Present	Present	ostta06g00670T0
			8	ostta06g00680T0		Present	Absent	Present	Present	Present	Absent	Present	Present	ostta06g00680T0
			8	ostta06g00690T0		Present	Present	Present	Present	Present	Present	Present	Present	ostta06g00690T0
			5	ostta06g00700T0		Present	Present	Present	Present	fgenesh3_pm.C_scaffold_2000012	Present	7.51335e+06	157150	ostta06g00700T0			phosphoglycerate kinase	F:phosphoglycerate kinase activity; F:ATP binding; C:cytosol; P:gluconeogenesis; P:glycolytic process; C:chloroplast; P:reductive pentose-phosphate cycle; F:ADP binding; P:positive regulation of oxidative phosphorylation	Phosphoglycerate kinase	EC:2.7.2.3	IPR001576 (PRINTS); IPR001576 (PIRSF); IPR001576 (PFAM); IPR015824 (G3DSA:3.40.50.GENE3D); IPR015824 (G3DSA:3.40.50.GENE3D); PTHR11406:SF27 (PANTHER); IPR001576 (PANTHER); IPR001576 (HAMAP); IPR001576 (CDD); IPR036043 (SUPERFAMILY)
			50
			50
	1		50	__________		__________	__________	__________	__________	__________	__________	__________	__________	__________
			50
			5	Cre17.g739250.t1	(1 of 104) 2.7.11.25 - Mitogen-activated protein kinase kinase kinase / MLTK	Cre17.g739250.t1	Present	Present	Present	Present	Present	7.51137e+06	7545	ostta04g05040T0			kinase-like protein	F:protein kinase activity; F:ATP binding; P:protein phosphorylation; P:signal transduction	0	0	IPR001245 (PRINTS); IPR029016 (G3DSA:3.30.450.GENE3D); G3DSA:1.10.510.10 (GENE3D); IPR001245 (PFAM); IPR003018 (PFAM); G3DSA:3.30.450.20 (GENE3D); G3DSA:3.30.200.20 (GENE3D); mobidb-lite (MOBIDB_LITE); mobidb-lite (MOBIDB_LITE); mobidb-lite (MOBIDB_LITE); mobidb-lite (MOBIDB_LITE); PTHR43102 (PANTHER); PTHR43102:SF2 (PANTHER); IPR000719 (PROSITE_PROFILES); IPR035965 (SUPERFAMILY); SSF55781 (SUPER…
			8	Cre17.g739300.t1	(1 of 1) PTHR30615//PTHR30615:SF1 - UNCHARACTERIZED PROTEIN YJBQ-RELATED // SUBFAMILY NOT NAMED	Cre17.g739300.t1	Present	Present	Present	Present	Absent	Present	Present	Present
			8	Cre17.g739350.t1	unknown function	Cre17.g739350.t1	Present	Present	Present	Present	Present	Absent	Absent	Absent
			8	Cre17.g739400.t1	unknown function	Cre17.g739400.t1	Absent	Present	Present	Present	Absent	Present	Present	Present
			8	Cre17.g739426.t1	unknown function	Cre17.g739426.t1	Present	Present	Present	Present	Present	Present	Present	Present
			5	Cre17.g739450.t1	(1 of 1) PTHR11064//PTHR11064:SF8 - CCAAT-BINDING TRANSCRIPTION FACTOR-RELATED // PROTEIN DR1	Cre17.g739450.t1	Present	Present	Present	Present	Present	7.51149e+06	187228	ostta04g05070T0			protein Dr1 homolog isoform X1	P:negative regulation of transcription by RNA polymerase II; F:core promoter binding; F:transcription coactivator activity; F:transcription corepressor activity; C:Ada2/Gcn5/Ada3 transcription activator complex; P:chromatin remodeling; F:TBP-class protein binding; C:negative cofactor 2 complex; P:regulation of RNA polymerase II transcriptional preinitiation complex assembly; P:positive regulation…	0	0	IPR003958 (PFAM); IPR009072 (G3DSA:1.10.20.GENE3D); mobidb-lite (MOBIDB_LITE); mobidb-lite (MOBIDB_LITE); IPR042225 (PANTHER); IPR009072 (SUPERFAMILY)
			50
			50
	1		50	__________		__________	__________	__________	__________	__________	__________	__________	__________	__________
			50
			8	Vocar.0003s0060.1	(1 of 3) 2.1.1.56 - mRNA (guanine-N(7)-)-methyltransferase / Messenger RNA guanine 7-methyltransferase	Present	Vocar.0003s0060.1	Present	Present	Present	Present	Present	Present	Present
			8	Vocar.0003s0061.1	(1 of 2) 5.3.99.3 - Prostaglandin-E synthase / Prostaglandin-H(2) E-isomerase	Present	Vocar.0003s0061.1	Present	Present	Present	Present	Present	Present	Present
			8	Vocar.0003s0062.1	(1 of 1) KOG3591 - Alpha crystallins	Present	Vocar.0003s0062.1	Present	Present	Present	Present	Present	Present	Present
			5	Vocar.0003s0063.1	(1 of 1) PTHR10742:SF210 - LYSINE-SPECIFIC HISTONE DEMETHYLASE 1 HOMOLOG 2	Cre07.g318651.t1	Vocar.0003s0063.1	Cz_Braker2|chr01.g11344.t1	Present	gw1.25.119.1	Present	Present	Present	Present			lysine-specific histone demethylase 1 homolog 2	F:DNA binding; F:methyltransferase activity; F:oxidoreductase activity; P:methylation; P:oxidation-reduction process	0	0	IPR007526 (PFAM); IPR036388 (G3DSA:1.10.10.GENE3D); IPR002937 (PFAM); PF13450 (PFAM); IPR036188 (G3DSA:3.50.50.GENE3D); IPR036188 (G3DSA:3.50.50.GENE3D); IPR036188 (G3DSA:3.50.50.GENE3D); mobidb-lite (MOBIDB_LITE); mobidb-lite (MOBIDB_LITE); mobidb-lite (MOBIDB_LITE); mobidb-lite (MOBIDB_LITE); mobidb-lite (MOBIDB_LITE); mobidb-lite (MOBIDB_LITE); mobidb-lite (MOBIDB_LITE); mobidb-lite (MOBIDB_LI…
			8	Vocar.0003s0063.2	(1 of 1) PTHR10742:SF210 - LYSINE-SPECIFIC HISTONE DEMETHYLASE 1 HOMOLOG 2	Absent	Vocar.0003s0063.2	Absent	Absent	Absent	Absent	Absent	Absent	Absent
			5	Vocar.0003s0064.1	(1 of 1) PTHR22851 - U3 SMALL NUCLEOLAR RNA U3 SNORNA ASSOCIATED PROTEIN	Cre07.g318702.t1	Vocar.0003s0064.1	Cz_Braker2|chr01.g11343.t1	Present	IGS.gm_25_00136	Present	Present	Absent	Present			DDB1- and CUL4-associated factor 13	P:maturation of SSU-rRNA from tricistronic rRNA transcript (SSU-rRNA, 5.8S rRNA, LSU-rRNA); C:nucleolus; C:small-subunit processome; C:Cul4-RING E3 ubiquitin ligase complex	0	0	IPR020472 (PRINTS); IPR001680 (SMART); IPR001680 (PFAM); IPR015943 (G3DSA:2.130.10.GENE3D); IPR015943 (G3DSA:2.130.10.GENE3D); IPR007287 (PFAM); PTHR22851:SF0 (PANTHER); PTHR22851 (PANTHER); IPR001680 (PROSITE_PROFILES); IPR017986 (PROSITE_PROFILES); IPR001680 (PROSITE_PROFILES); IPR001680 (PROSITE_PROFILES); cd00200 (CDD); IPR036322 (SUPERFAMILY)
			8	Vocar.0003s0065.1	(1 of 1) 6.3.3.1 - Phosphoribosylformylglycinamidine cyclo-ligase / Phosphoribosylaminoimidazole synthetase	Present	Vocar.0003s0065.1	Present	Present	Present	Present	Present	Present	Present
			8	Vocar.0003s0066.1	unknown function	Absent	Vocar.0003s0066.1	Absent	Absent	Absent	Absent	Absent	Absent	Absent
			8	Vocar.0003s0067.1	(1 of 4) PTHR11527:SF42 - HEAT SHOCK PROTEIN HSP-16.41-RELATED	Present	Vocar.0003s0067.1	Present	Present	Present	Present	Present	Present	Present
			50
			50
	1		50	__________		__________	__________	__________	__________	__________	__________	__________	__________	__________
			50
			5	13122	K12858 - ATP-dependent RNA helicase DDX23/PRP28 (DDX23, PRP28) (1 of 1)	Present	Present	Present	Present	Present	000001F_consensus.g271.t1	7.5101e+06	13122	ostta10g01950T0			DEAD-box ATP-dependent RNA helicase 21	F:nucleic acid binding; F:helicase activity; F:ATP binding	Adenosinetriphosphatase; Nucleoside-triphosphate phosphatase	EC:3.6.1.3; EC:3.6.1.15	IPR001650 (SMART); IPR014001 (SMART); IPR001650 (PFAM); IPR011545 (PFAM); G3DSA:3.40.50.300 (GENE3D); G3DSA:3.40.50.300 (GENE3D); mobidb-lite (MOBIDB_LITE); mobidb-lite (MOBIDB_LITE); mobidb-lite (MOBIDB_LITE); mobidb-lite (MOBIDB_LITE); mobidb-lite (MOBIDB_LITE); mobidb-lite (MOBIDB_LITE); mobidb-lite (MOBIDB_LITE); PTHR24031 (PANTHER); PTHR24031:SF616 (PANTHER); IPR014014 (PROSITE_PROFILES); IP…
			8	183457	PTHR11227:SF25 - AUTOPHAGY-RELATED PROTEIN 18C-RELATED (1 of 3)	Absent	Absent	Absent	Absent	Absent	Absent	Absent	183457	Absent
			8	183461	unknown function	Absent	Absent	Absent	Absent	Absent	Absent	Absent	183461	Absent
			8	202663	unknown function	Present	Present	Present	Present	Present	Present	Present	202663	Present
			8	30966	PF01535//PF13041 - PPR repeat (PPR) // PPR repeat family (PPR_2) (1 of 391)	Present	Present	Present	Present	Present	Absent	Present	30966	Present
			8	50422	PF00515//PF08238 - Tetratricopeptide repeat (TPR_1) // Sel1 repeat (Sel1) (1 of 2)	Present	Present	Present	Absent	Present	Present	Present	50422	Present
			5	50426	PTHR15020:SF11 - UPF0659 PROTEIN YMR090W (1 of 6)	Present	Present	Present	Present	Present	000001F_consensus.g272.t1	7.51011e+06	50426	ostta10g01940T0			predicted protein	C:chloroplast thylakoid; C:membrane; F:organic cyclic compound binding; F:heterocyclic compound binding	0	0	IPR016040 (PFAM); G3DSA:3.40.50.720 (GENE3D); mobidb-lite (MOBIDB_LITE); mobidb-lite (MOBIDB_LITE); PTHR15020 (PANTHER); cd05243 (CDD); IPR036291 (SUPERFAMILY)
			8	50428	1.14.19.3 - Acyl-CoA 6-desaturase / Long-chain fatty acid Delta(6)-desaturase (1 of 2)	Absent	Absent	Absent	Absent	Absent	Absent	Present	50428	Present
			50
			50
	1		50	__________		__________	__________	__________	__________	__________	__________	__________	__________	__________
			50
			8	34500	unknown function	Absent	Absent	Absent	34500	Absent	Absent	Absent	Absent	Absent
			8	38584	K10577 - ubiquitin-conjugating enzyme E2 I (UBE2I, UBC9) (1 of 2)	Present	Present	Present	38584	Present	Present	Present	Present	Present
			8	38586	PF13881 - Ubiquitin-2 like Rad60 SUMO-like (Rad60-SLD_2) (1 of 2)	Present	Present	Present	38586	Present	Present	Present	Present	Present
			8	5974	2.7.7.2 - FAD synthetase / FMN adenylyltransferase (1 of 2)	Present	Present	Absent	5974	Present	Present	Absent	Absent	Absent
			8	60143	unknown function	Absent	Absent	Absent	60143	Absent	Absent	Absent	Absent	Absent
			5	60146	PF10252 - Casein kinase substrate phosphoprotein PP28 (PP28) (1 of 1)	Present	Present	Cz_Braker2|chr14.g3176.t1	60146	IGS.gm_32_00067	000007F_consensus.g931.t1	Present	Absent	Present			hypothetical protein COCSUDRAFT_60146	0	0	0	IPR019380 (PFAM); mobidb-lite (MOBIDB_LITE); mobidb-lite (MOBIDB_LITE)
			8	60148	PTHR21562 - NOTUM-RELATED (1 of 1)	Absent	Absent	Absent	60148	Absent	Absent	Present	Absent	Present
			8	68225	PF00560 - Leucine Rich Repeat (LRR_1) (1 of 3)	Present	Present	Present	68225	Present	Present	Present	Present	Present
			5	9572	PF00642 - Zinc finger C-x8-C-x5-C-x3-H type (and similar) (zf-CCCH) (1 of 14)	Present	Present	Cz_Braker2|chr14.g3175.t2 Cz_Braker2|chr14.g3175.t1	9572	IGS.gm_32_00066	000007F_consensus.g930.t1	Present	Present	Present			Zinc finger CCCH domain-containing protein 23	F:oxidoreductase activity; F:metal ion binding	0	0	IPR000571 (SMART); IPR000571 (PFAM); G3DSA:4.10.1000.10 (GENE3D); PTHR14493 (PANTHER); PTHR14493:SF87 (PANTHER); IPR000571 (PROSITE_PROFILES); IPR036855 (SUPERFAMILY)
			50
			50
	1		50	__________		__________	__________	__________	__________	__________	__________	__________	__________	__________
			50
			8	ostta12g02190T0		Absent	Absent	Absent	Absent	Absent	Absent	Absent	Absent	ostta12g02190T0
			5	ostta12g02200T0		Present	Present	Present	Present	Present	000008F_consensus.g1496.t1	7.51214e+06	4867	ostta12g02200T0			protein TRIGALACTOSYLDIACYLGLYCEROL 1, chloroplastic-like	F:lipid transporter activity; F:ATP binding; P:lipid transport; C:chloroplast outer membrane; C:ATP-binding cassette (ABC) transporter complex	0	0	IPR003453 (TIGRFAM); IPR030802 (PFAM); mobidb-lite (MOBIDB_LITE); mobidb-lite (MOBIDB_LITE); mobidb-lite (MOBIDB_LITE); mobidb-lite (MOBIDB_LITE); PTHR30188:SF2 (PANTHER); IPR030802 (PANTHER)
			8	ostta12g02210T0		Present	Present	Present	Present	Present	Absent	Present	Present	ostta12g02210T0
			8	ostta12g02220T0		Present	Present	Present	Present	Present	Absent	Present	Present	ostta12g02220T0
			8	ostta12g02230T0		Present	Present	Present	Present	Present	Present	Present	Present	ostta12g02230T0
			5	ostta12g02240T0		Present	Present	Present	Present	Present	000008F_consensus.g1501.t1 000008F_consensus.g1499.t1	7.51232e+06	174587	ostta12g02240T0			Ankyrin repeat	0	0	0	IPR002110 (SMART); IPR036770 (G3DSA:1.25.40.GENE3D); IPR020683 (PFAM); IPR036770 (G3DSA:1.25.40.GENE3D); PTHR24184 (PANTHER); PTHR24184:SF11 (PANTHER); IPR002110 (PROSITE_PROFILES); IPR020683 (PROSITE_PROFILES); IPR002110 (PROSITE_PROFILES); IPR002110 (PROSITE_PROFILES); IPR002110 (PROSITE_PROFILES); IPR020683 (CDD); IPR020683 (CDD); IPR036770 (SUPERFAMILY)
			8	ostta12g02250T0		Present	Present	Present	Present	Present	Absent	Present	Present	ostta12g02250T0
			50
			50
	1		50	__________		__________	__________	__________	__________	__________	__________	__________	__________	__________
			50
			8	Vocar.0015s0125.1	unknown function	Present	Vocar.0015s0125.1	Absent	Absent	Absent	Absent	Absent	Absent	Absent
			8	Vocar.0015s0126.1	unknown function	Present	Vocar.0015s0126.1	Present	Present	Present	Present	Absent	Present	Absent
			8	Vocar.0015s0127.1	(1 of 1) PTHR24322:SF328 - ALCOHOL DEHYDROGENASE	Present	Vocar.0015s0127.1	Present	Present	Present	Present	Present	Present	Present
			8	Vocar.0015s0128.1	(1 of 2) 4.1.1.31 - Phosphoenolpyruvate carboxylase / Phosphoenolpyruvic carboxylase	Present	Vocar.0015s0128.1	Present	Present	Present	Present	Present	Present	Present
			5	Vocar.0015s0129.1	(1 of 1) PTHR10663:SF182 - SH2 DOMAIN-CONTAINING PROTEIN 5	Cre03.g172150.t1	Vocar.0015s0129.1	Present	Present	Present	Present	7.51174e+06	Present	ostta04g04260T0			brefeldin A-inhibited guanine nucleotide-exchange protein 5	F:ARF guanyl-nucleotide exchange factor activity; P:regulation of ARF protein signal transduction	0	0	IPR000904 (SMART); IPR032629 (PFAM); IPR023394 (G3DSA:1.10.1000.GENE3D); G3DSA:1.10.220.20 (GENE3D); IPR000904 (PFAM); IPR032691 (PFAM); mobidb-lite (MOBIDB_LITE); mobidb-lite (MOBIDB_LITE); mobidb-lite (MOBIDB_LITE); mobidb-lite (MOBIDB_LITE); mobidb-lite (MOBIDB_LITE); mobidb-lite (MOBIDB_LITE); mobidb-lite (MOBIDB_LITE); mobidb-lite (MOBIDB_LITE); mobidb-lite (MOBIDB_LITE); mobidb-lite (MOBIDB…
			5	Vocar.0015s0130.1	(1 of 1) PTHR14107 - WD REPEAT PROTEIN	Cre03.g172200.t1	Vocar.0015s0130.1	Present	Present	Present	Present	7.51142e+06	Present	ostta04g04180T0			WD repeat-containing protein 20	0	0	0	IPR001680 (SMART); IPR001680 (PFAM); PTHR14107:SF16 (PANTHER); PTHR14107 (PANTHER); IPR017986 (PROSITE_PROFILES); IPR036322 (SUPERFAMILY)
			8	Vocar.0015s0131.1	(1 of 2) 3.5.1.88 - Peptide deformylase / Polypeptide deformylase	Present	Vocar.0015s0131.1	Absent	Absent	Absent	Absent	Present	Present	Present
			8	Vocar.0015s0131.2	(1 of 2) 3.5.1.88 - Peptide deformylase / Polypeptide deformylase	Absent	Vocar.0015s0131.2	Absent	Absent	Absent	Absent	Absent	Absent	Absent
			8	Vocar.0015s0132.1	(1 of 1) PTHR12831 - TRANSCRIPTION INITIATION FACTOR IIH TFIIH , POLYPEPTIDE 3-RELATED	Present	Vocar.0015s0132.1	Present	Present	Present	Present	Present	Present	Present
			8	Vocar.0015s0133.1	(1 of 1) PTHR21706//PTHR21706:SF15 - FAMILY NOT NAMED // TRANSMEMBRANE PROTEIN 65	Present	Vocar.0015s0133.1	Present	Absent	Present	Present	Present	Present	Present
			50
			50
	1		50	__________		__________	__________	__________	__________	__________	__________	__________	__________	__________
			50
			8	7.5134e+06		Absent	Absent	Present	Absent	Absent	Absent	7.5134e+06	Present	Present
			8	7.5135e+06		Present	Present	Absent	Absent	Absent	Absent	7.5135e+06	Present	Present
			8	7.51352e+06		Present	Present	Present	Absent	Present	Present	7.51352e+06	Present	Present
			5	7.51352e+06		Present	Present	Cz_Braker2|chr13.g7470.t1	Present	Present	Present	7.51352e+06	70187	ostta08g00980T0			pyruvate carboxylase	F:pyruvate carboxylase activity; F:ATP binding; P:pyruvate metabolic process; P:gluconeogenesis; F:biotin binding; C:membrane; F:metal ion binding	Pyruvate carboxylase	EC:6.4.1.1	IPR005482 (SMART); G3DSA:1.10.472.90 (GENE3D); IPR005482 (PFAM); IPR005930 (PIRSF); G3DSA:1.10.10.60 (GENE3D); IPR005930 (TIGRFAM); IPR000891 (PFAM); IPR005479 (PFAM); IPR005481 (PFAM); IPR013785 (G3DSA:3.20.20.GENE3D); IPR000089 (PFAM); G3DSA:2.40.50.100 (GENE3D); G3DSA:3.30.470.130 (GENE3D); G3DSA:3.10.600.10 (GENE3D); IPR003379 (PFAM); mobidb-lite (MOBIDB_LITE); mobidb-lite (MOBIDB_LITE); mobi…
			8	7.51358e+06		Present	Present	Present	Present	Present	Absent	7.51358e+06	Present	Present
			8	7.51359e+06		Present	Present	Present	Present	Present	Present	7.51359e+06	Present	Present
			8	7.5136e+06		Absent	Absent	Absent	Absent	Absent	Absent	7.5136e+06	Absent	Absent
			8	7.51367e+06		Present	Present	Present	Present	Present	Present	7.51367e+06	Present	Present
			5	7.51376e+06		Present	Present	Cz_Braker2|chr13.g7469.t1	Present	Present	Absent	7.51376e+06	57851	ostta08g00960T0			predicted protein	F:isomerase activity	0	0	mobidb-lite (MOBIDB_LITE); PTHR15852:SF54 (PANTHER); PTHR15852 (PANTHER); IPR036410 (SUPERFAMILY)
			50
			50
	1		50	__________		__________	__________	__________	__________	__________	__________	__________	__________	__________
			50
			8	123506	unknown function	Absent	Absent	Absent	Absent	Absent	Absent	Absent	123506	Present
			8	187375	PTHR13094 - NADH-UBIQUINONE OXIDOREDUCTASE PDSW SUBUNIT (1 of 1)	Present	Present	Present	Present	Present	Present	Present	187375	Present
			8	187377	unknown function	Absent	Absent	Absent	Absent	Absent	Absent	Present	187377	Present
			8	205276	unknown function	Present	Present	Present	Present	Present	Present	Present	205276	Present
			5	205280	unknown function	Cre13.g605050.t1	Present	Present	Absent	IGS.gm_2_00344	Present	Present	205280	ostta14g02810T0			predicted protein	P:protein maturation by iron-sulfur cluster transfer	0	0	IPR029240 (PFAM); IPR024687 (PFAM); mobidb-lite (MOBIDB_LITE); mobidb-lite (MOBIDB_LITE); IPR039920 (PANTHER)
			8	205282	unknown function	Absent	Absent	Absent	Absent	Absent	Absent	Absent	205282	Absent
			8	47668	PTHR11814//PTHR11814:SF71 - SULFATE TRANSPORTER // SUBFAMILY NOT NAMED (1 of 1)	Present	Present	Present	Present	Present	Present	Present	47668	Present
			5	59318	PF07651//PF07714 - ANTH domain (ANTH) // Protein tyrosine kinase (Pkinase_Tyr) (1 of 1)	Cre13.g605000.t1	Present	Present	Present	IGS.gm_2_00345	Present	Present	59318	ostta14g02800T0			predicted protein	F:protein kinase activity; F:ATP binding; F:phospholipid binding; P:protein phosphorylation	0	0	IPR001245 (PRINTS); IPR013809 (SMART); IPR000719 (SMART); G3DSA:1.10.510.10 (GENE3D); IPR008942 (G3DSA:1.25.40.GENE3D); IPR011417 (PFAM); IPR001245 (PFAM); G3DSA:3.30.200.20 (GENE3D); mobidb-lite (MOBIDB_LITE); mobidb-lite (MOBIDB_LITE); mobidb-lite (MOBIDB_LITE); mobidb-lite (MOBIDB_LITE); mobidb-lite (MOBIDB_LITE); mobidb-lite (MOBIDB_LITE); PTHR44329 (PANTHER); IPR013809 (PROSITE_PROFILES); IP…
			50
			50
	1		50	__________		__________	__________	__________	__________	__________	__________	__________	__________	__________
			50
			5	IGS.gm_17_00256		Present	Present	Present	Present	IGS.gm_17_00256	000011F_consensus.g1289.t1	7.51553e+06	Present	ostta01g01780T0			CAMK CAMK1 kinase	F:nucleotide binding; F:protein kinase activity; P:phosphorylation; C:intracellular organelle	0	0	IPR000719 (SMART); IPR000719 (PFAM); G3DSA:1.10.510.10 (GENE3D); mobidb-lite (MOBIDB_LITE); mobidb-lite (MOBIDB_LITE); PTHR24347 (PANTHER); IPR000719 (PROSITE_PROFILES); cd05117 (CDD); IPR011009 (SUPERFAMILY)
			8	IGS.gm_17_00257		Absent	Absent	Absent	Absent	IGS.gm_17_00257	Absent	Absent	Absent	Absent
			8	IGS.gm_17_00258		Absent	Absent	Absent	Absent	IGS.gm_17_00258	Absent	Absent	Absent	Absent
			8	IGS.gm_17_00264		Present	Present	Present	Present	IGS.gm_17_00264	Absent	Present	Present	Present
			8	IGS.gm_17_00267		Absent	Absent	Present	Absent	IGS.gm_17_00267	Absent	Absent	Absent	Absent
			5	e_gw1.17.9.1		Present	Present	Present	Present	e_gw1.17.9.1	000011F_consensus.g1296.t1	7.51558e+06	Present	ostta01g01750T0			tRNA-dihydrouridine(47) synthase [NAD(P)(+)]-like	P:tRNA dihydrouridine synthesis; F:tRNA dihydrouridine synthase activity; F:metal ion binding; F:flavin adenine dinucleotide binding; P:oxidation-reduction process	0	0	IPR013785 (G3DSA:3.20.20.GENE3D); IPR001269 (PFAM); mobidb-lite (MOBIDB_LITE); PTHR45846 (PANTHER); PTHR45846:SF1 (PANTHER); IPR035587 (CDD); SSF51395 (SUPERFAMILY)
			50
			50
	1		50	__________		__________	__________	__________	__________	__________	__________	__________	__________	__________
			50
			8	IGS.gm_4_00194		Absent	Absent	Absent	Absent	IGS.gm_4_00194	Absent	Absent	Absent	Absent
			5	IGS.gm_4_00197		Cre03.g204300.t1	Vocar.0011s0142.1	Cz_Braker2|chr01.g10957.t1	Present	IGS.gm_4_00197	Present	Present	Present	Present			predicted protein	F:protein kinase activity; F:ATP binding; P:protein phosphorylation	0	0	G3DSA:1.10.510.10 (GENE3D); mobidb-lite (MOBIDB_LITE); mobidb-lite (MOBIDB_LITE); mobidb-lite (MOBIDB_LITE); PTHR36796 (PANTHER); IPR000719 (PROSITE_PROFILES); IPR011009 (SUPERFAMILY)
			8	e_gw1.4.588.1		Present	Present	Present	Present	e_gw1.4.588.1	Present	Present	Present	Present
			8	estExt_Genewise1Plus.C_40135		Present	Present	Present	Present	estExt_Genewise1Plus.C_40135	Present	Present	Present	Present
			8	fgenesh3_pg.C_scaffold_4000100		Present	Present	Present	Present	fgenesh3_pg.C_scaffold_4000100	Present	Present	Present	Present
			5	gw1.4.244.1		Cre03.g204350.t1	Vocar.0011s0141.1	Cz_Braker2|chr01.g10956.t1	Present	gw1.4.244.1	Present	Present	Present	Present			ATP-dependent Clp protease proteolytic subunit-related protein 4, chloroplastic	F:serine-type endopeptidase activity; P:proteolysis; C:integral component of membrane	Acting on peptide bonds (peptidases)	EC:3.4.21	IPR001907 (PRINTS); IPR023562 (PFAM); G3DSA:3.90.226.10 (GENE3D); IPR023562 (PANTHER); PTHR10381:SF47 (PANTHER); IPR001907 (CDD); IPR029045 (SUPERFAMILY)
			8	gw1.4.50.1		Absent	Absent	Absent	Absent	gw1.4.50.1	Absent	Absent	Absent	Absent
			50
			50
	1		50	__________		__________	__________	__________	__________	__________	__________	__________	__________	__________
			50
			5	7.51187e+06		Cre03.g207000.t1	Present	Present	Present	Present	Present	7.51187e+06	148208	ostta03g05610T0		abcisic acid deficient protein 4	predicted protein	F:DNA binding; C:nucleus; P:abscisic acid biosynthetic process; C:chloroplast envelope; C:membrane; C:integral component of membrane; P:xanthophyll metabolic process; F:isomerase activity; P:regulation of superoxide anion generation; F:neoxanthin synthase activity	0	0	IPR025461 (PFAM); PTHR34543:SF1 (PANTHER); PTHR34543 (PANTHER)
			8	7.51191e+06		Absent	Absent	Absent	Absent	Absent	Absent	7.51191e+06	Absent	Absent
			8	7.51197e+06		Absent	Absent	Absent	Absent	Absent	Absent	7.51197e+06	Present	Present
			8	7.51199e+06		Present	Present	Present	Present	Present	Present	7.51199e+06	Present	Present
			8	7.512e+06		Present	Present	Present	Present	Present	Present	7.512e+06	Present	Present
			8	7.51213e+06		Present	Present	Present	Present	Present	Present	7.51213e+06	Present	Present
			8	7.51223e+06		Present	Present	Present	Present	Present	Present	7.51223e+06	Present	Present
			5	7.5123e+06		Cre03.g206800.t1	Present	Present	Present	Present	Present	7.5123e+06	30532	ostta03g05640T0			plastidic glucose transporter 4-like	C:integral component of membrane; F:transmembrane transporter activity; P:transmembrane transport	0	0	IPR003663 (PRINTS); G3DSA:1.20.1250.20 (GENE3D); IPR003663 (TIGRFAM); IPR005828 (PFAM); PTHR23503 (PANTHER); PTHR23503:SF103 (PANTHER); IPR020846 (PROSITE_PROFILES); IPR020846 (CDD); IPR036259 (SUPERFAMILY)
			50
			50
	1		50	__________		__________	__________	__________	__________	__________	__________	__________	__________	__________
			50
			8	125505	K14753 - guanine nucleotide-binding protein subunit beta-2-like 1 protein (RACK1) (1 of 1)	Present	Present	Present	Present	Present	Present	Present	125505	Present
			8	160676	unknown function	Present	Present	Present	Present	Present	Present	Present	160676	Present
			5	210717	unknown function	Present	Present	Present	Present	Present	000004F_consensus.g1405.t1	7.50944e+06	210717	ostta11g02370T0			probable E3 ubiquitin-protein ligase ARI8	F:ubiquitin-protein transferase activity; P:protein ubiquitination; F:metal ion binding	0	0	IPR002867 (SMART); IPR013083 (G3DSA:3.30.40.GENE3D); IPR002673 (PFAM); IPR002867 (PFAM); G3DSA:1.20.120.1750 (GENE3D); mobidb-lite (MOBIDB_LITE); mobidb-lite (MOBIDB_LITE); mobidb-lite (MOBIDB_LITE); PTHR11685:SF276 (PANTHER); IPR031127 (PANTHER); PD010314 (PRODOM); PS51873 (PROSITE_PROFILES); IPR001841 (PROSITE_PROFILES); cd16623 (CDD); SSF57850 (SUPERFAMILY); SSF57850 (SUPERFAMILY); SSF57850 (S…
			8	213704	unknown function	Present	Present	Present	Present	Present	Present	Present	213704	Present
			8	51325	K02897 - large subunit ribosomal protein L25 (RP-L25, rplY) (1 of 1)	Present	Present	Present	Present	Present	Present	Present	51325	Present
			5	51326	PF00270//PF00271//PF04408//PF07717 - DEAD/DEAH box helicase (DEAD) // Helicase conserved C-terminal domain (Helicase_C) // Helicase associated domain (HA2) (HA2) // Oligonucleotide/oligosaccharide-binding (OB)-fold (OB_NTP_bind) (1 of 7)	Present	Present	Present	Present	Present	000004F_consensus.g1406.t1	7.50953e+06	51326	ostta11g02350T0			predicted protein	C:proteasome complex; F:RNA binding; F:helicase activity; F:ATP binding; C:nucleolus; P:positive regulation of transcription by RNA polymerase I	Adenosinetriphosphatase; Nucleoside-triphosphate phosphatase	EC:3.6.1.3; EC:3.6.1.15	IPR003593 (SMART); IPR001650 (SMART); IPR014001 (SMART); IPR007502 (SMART); IPR001650 (PFAM); G3DSA:1.20.120.1080 (GENE3D); IPR011545 (PFAM); IPR011709 (PFAM); G3DSA:3.40.50.300 (GENE3D); G3DSA:3.40.50.300 (GENE3D); IPR007502 (PFAM); PTHR18934:SF85 (PANTHER); PTHR18934 (PANTHER); IPR014001 (PROSITE_PROFILES); IPR001650 (PROSITE_PROFILES); IPR001650 (CDD); cd00046 (CDD); IPR027417 (SUPERFAMILY)
			8	51331	PTHR12225 - ADHESION REGULATING MOLECULE 1 110 KDA CELL MEMBRANE GLYCOPROTEIN (1 of 1)	Present	Present	Present	Absent	Present	Present	Present	51331	Present
			8	51332	PTHR12442:SF5 - WD REPEAT-CONTAINING PROTEIN 63 (1 of 1)	Present	Present	Present	Present	Present	Absent	Present	51332	Present
			50
			50
	1		50	__________		__________	__________	__________	__________	__________	__________	__________	__________	__________
			50
			5	fgenesh3_pg.C_scaffold_2000106		Present	Present	Present	Present	fgenesh3_pg.C_scaffold_2000106	Present	7.51145e+06	188322	ostta04g04220T0			Sterol-4-alpha-carboxylate 3-dehydrogenase, decarboxylating	F:3-beta-hydroxy-delta5-steroid dehydrogenase activity; C:mitochondrion; P:steroid biosynthetic process; C:integral component of membrane; P:mitochondrial respiratory chain complex IV assembly; P:oxidation-reduction process	3-beta-hydroxy-Delta(5)-steroid dehydrogenase	EC:1.1.1.145	G3DSA:3.40.50.720 (GENE3D); IPR002225 (PFAM); PTHR10366 (PANTHER); PTHR10366:SF242 (PANTHER); IPR036291 (SUPERFAMILY)
			8	estExt_fgenesh3_pg.C_20103		Present	Present	Present	Present	estExt_fgenesh3_pg.C_20103	Present	Present	Present	Present
			8	estExt_Genewise1.C_20185		Present	Present	Present	Present	estExt_Genewise1.C_20185	Present	Present	Present	Present
			8	estExt_fgenesh3_pg.C_20107		Absent	Absent	Absent	Absent	estExt_fgenesh3_pg.C_20107	Present	Absent	Absent	Absent
			8	IGS.gm_2_00210		Present	Present	Present	Present	IGS.gm_2_00210	Absent	Absent	Present	Absent
			5	gw1.2.508.1		Present	Present	Present	Present	gw1.2.508.1	Present	7.51143e+06	194508	ostta04g04160T0			E3 ubiquitin-protein ligase AIP2	F:ATP binding; C:nucleus; C:cytosol; P:protein folding; P:ubiquitin-dependent protein catabolic process; P:negative regulation of abscisic acid-activated signaling pathway; P:protein ubiquitination; F:ligase activity; F:metal ion binding; F:unfolded protein binding; F:ubiquitin protein ligase activity	0	0	IPR001841 (PFAM); IPR013083 (G3DSA:3.30.40.GENE3D); mobidb-lite (MOBIDB_LITE); mobidb-lite (MOBIDB_LITE); PTHR15710:SF71 (PANTHER); PTHR15710 (PANTHER); IPR001841 (PROSITE_PROFILES); SSF57850 (SUPERFAMILY)
			50
			50
	1		50	__________		__________	__________	__________	__________	__________	__________	__________	__________	__________
			50
			8	126014	unknown function	Present	Present	Present	Present	Present	Present	Present	126014	Present
			8	12735	1.1.1.188 - Prostaglandin-F synthase / Prostaglandin-F synthetase (1 of 1)	Present	Present	Present	Present	Present	Present	Present	12735	Present
			8	147970	unknown function	Present	Absent	Present	Present	Absent	Absent	Present	147970	Present
			8	196528	unknown function	Absent	Absent	Absent	Present	Present	Present	Absent	196528	Present
			5	196529	unknown function	Present	Present	Present	46779	Present	Present	7.51116e+06	196529	ostta12g02840T0			predicted protein	F:ATP binding; P:DNA repair; P:chromatin remodeling; F:hydrolase activity; P:DNA duplex unwinding	0	0	IPR002999 (SMART); IPR001965 (SMART); IPR001650 (SMART); IPR014001 (SMART); IPR038718 (G3DSA:3.40.50.GENE3D); IPR000330 (PFAM); G3DSA:3.30.40.100 (GENE3D); IPR001650 (PFAM); G3DSA:3.40.50.300 (GENE3D); G3DSA:2.30.30.140 (GENE3D); IPR013083 (G3DSA:3.30.40.GENE3D); IPR011124 (PFAM); mobidb-lite (MOBIDB_LITE); mobidb-lite (MOBIDB_LITE); mobidb-lite (MOBIDB_LITE); mobidb-lite (MOBIDB_LITE); mobidb-li…
			5	202882	unknown function	Present	Present	Present	22793	Present	Present	7.51124e+06	202882	ostta12g02830T0			predicted protein	F:translation initiation factor activity; P:translational initiation; C:integral component of membrane	0	0	IPR002735 (SMART); IPR002735 (PFAM); G3DSA:3.30.70.3150 (GENE3D); mobidb-lite (MOBIDB_LITE); mobidb-lite (MOBIDB_LITE); mobidb-lite (MOBIDB_LITE); PTHR23001 (PANTHER); PTHR23001:SF16 (PANTHER); IPR016189 (SUPERFAMILY); IPR016190 (SUPERFAMILY)
			8	50860	unknown function	Absent	Absent	Absent	Absent	Absent	Absent	Absent	50860	Absent
			8	50864	PF01535//PF13041//PF13812 - PPR repeat (PPR) // PPR repeat family (PPR_2) // Pentatricopeptide repeat domain (PPR_3) (1 of 143)	Present	Present	Present	Present	Present	Absent	Absent	50864	Absent
			8	6488	K15731 - carboxy-terminal domain RNA polymerase II polypeptide A small phosphatase [EC:3.1.3.16] (CTDSP) (1 of 1)	Present	Present	Present	Present	Present	Present	Present	6488	Present
			50
			50
	1		50	__________		__________	__________	__________	__________	__________	__________	__________	__________	__________
			50
			5	125308	unknown function	Present	Present	Present	32660	Present	Present	7.51289e+06	125308	ostta06g02660T0			predicted protein	P:proteasome assembly	0	0	IPR008012 (PFAM); PTHR12828:SF3 (PANTHER); IPR008012 (PANTHER)
			8	156279	unknown function	Present	Present	Present	Absent	Present	Absent	Absent	156279	Absent
			5	40215	K08737 - DNA mismatch repair protein MSH6 (MSH6) (1 of 3)	Present	Present	Present	40713	Present	Present	7.51301e+06	40215	ostta06g02640T0			DNA mismatch repair protein MSH6	F:ATP binding; P:mismatch repair; F:mismatched DNA binding	0	0	IPR007696 (SMART); IPR000432 (SMART); G3DSA:3.40.50.300 (GENE3D); IPR007696 (PFAM); IPR036678 (G3DSA:3.30.420.GENE3D); IPR017261 (PIRSF); IPR016151 (G3DSA:3.40.1170.GENE3D); G3DSA:2.30.30.140 (GENE3D); IPR007695 (PFAM); IPR000432 (PFAM); IPR007861 (PFAM); mobidb-lite (MOBIDB_LITE); mobidb-lite (MOBIDB_LITE); mobidb-lite (MOBIDB_LITE); mobidb-lite (MOBIDB_LITE); mobidb-lite (MOBIDB_LITE); mobidb-l…
			8	40216	unknown function	Absent	Absent	Absent	Absent	Absent	Absent	Absent	40216	Absent
			8	40219	1.3.1.94 - Polyprenol reductase (1 of 1)	Present	Present	Present	Absent	Present	Present	Present	40219	Present
			8	58821	PTHR22884 - SET DOMAIN PROTEINS (1 of 20)	Present	Present	Present	Present	Present	Present	Present	58821	Present
			8	58822	PF14712 - Snapin/Pallidin (Snapin_Pallidin) (1 of 1)	Absent	Absent	Absent	Absent	Absent	Absent	Absent	58822	Absent
			50
			50
	1		50	__________		__________	__________	__________	__________	__________	__________	__________	__________	__________
			50
			5	164308	unknown function	Present	Present	Present	Present	Present	000010F_consensus.g1629.t1	7.51389e+06	164308	ostta14g00370T0			pre-mRNA-splicing factor ATP-dependent RNA helicase DEAH1-like	F:helicase activity; F:ATP binding	Adenosinetriphosphatase; Nucleoside-triphosphate phosphatase	EC:3.6.1.3; EC:3.6.1.15	IPR001650 (SMART); IPR014001 (SMART); IPR007502 (SMART); IPR007502 (PFAM); G3DSA:3.40.50.300 (GENE3D); G3DSA:1.20.120.1080 (GENE3D); G3DSA:3.40.50.300 (GENE3D); IPR001650 (PFAM); IPR011709 (PFAM); mobidb-lite (MOBIDB_LITE); mobidb-lite (MOBIDB_LITE); PTHR18934 (PANTHER); PTHR18934:SF208 (PANTHER); IPR014001 (PROSITE_PROFILES); IPR001650 (PROSITE_PROFILES); IPR001650 (CDD); cd00046 (CDD); IPR02741…
			8	164444	unknown function	Absent	Absent	Absent	Present	Present	Absent	Present	164444	Present
			8	30044	PTHR12321:SF55 - PHD FINGER PROTEIN ALFIN-LIKE 4 (1 of 1)	Present	Present	Present	Present	Present	Present	Present	30044	Present
			8	53699	PF13772 - AIG2-like family (AIG2_2) (1 of 2)	Present	Present	Present	Absent	Present	Absent	Absent	53699	Present
			8	53702	PF01124 - MAPEG family (MAPEG) (1 of 4)	Absent	Absent	Absent	Absent	Absent	Absent	Absent	53702	Absent
			5	53704	PTHR35742:SF1 - THYLAKOID LUMENAL 16.5 KDA PROTEIN, CHLOROPLASTIC (1 of 1)	Present	Present	Present	Present	Present	000010F_consensus.g1625.t1	7.5136e+06	53704	ostta14g00410T0			predicted protein	0	0	0	mobidb-lite (MOBIDB_LITE); mobidb-lite (MOBIDB_LITE); PTHR12363 (PANTHER)
			5	65993	PTHR12363 - TRANSPORTIN 3 AND IMPORTIN 13 (1 of 3)	Present	Present	Present	Present	Present	000010F_consensus.g1625.t1	7.5136e+06	65993	ostta14g00410T0			predicted protein	C:cell; C:nucleus; P:intracellular protein transport; F:Ran GTPase binding	0	0	IPR011989 (G3DSA:1.25.10.GENE3D); PTHR12363 (PANTHER); IPR016024 (SUPERFAMILY)
			50
			50
	1		50	__________		__________	__________	__________	__________	__________	__________	__________	__________	__________
			50
			8	000006F_consensus.g1215.t1		Absent	Absent	Present	Present	Absent	000006F_consensus.g1215.t1	Absent	Absent	Absent
			8	000006F_consensus.g1216.t1		Present	Present	Present	Present	Present	000006F_consensus.g1216.t1	Present	Present	Present
			8	000006F_consensus.g1217.t1		Absent	Absent	Present	Present	Present	000006F_consensus.g1217.t1	Absent	Present	Absent
			8	000006F_consensus.g1218.t1		Absent	Absent	Absent	Absent	Absent	000006F_consensus.g1218.t1	Absent	Absent	Absent
			5	000006F_consensus.g1219.t1		Present	Present	Present	22483	e_gw1.4.355.1	000006F_consensus.g1219.t1	7.51165e+06	Present	Present			ADP-ribosylation factor 1	F:GTP binding; C:Golgi stack; C:plasma membrane; P:intracellular protein transport; P:vesicle-mediated transport; P:response to cadmium ion	0	0	IPR006689 (PRINTS); SM00177 (SMART); SM00175 (SMART); SM00178 (SMART); IPR006689 (PFAM); G3DSA:3.40.50.300 (GENE3D); IPR005225 (TIGRFAM); PTHR11711 (PANTHER); PTHR11711:SF326 (PANTHER); PS51417 (PROSITE_PROFILES); cd04151 (CDD); IPR027417 (SUPERFAMILY)
			5	000006F_consensus.g1220.t1		Present	Present	Present	52776	IGS.gm_4_00043	000006F_consensus.g1220.t1	7.51157e+06	Present	Present			Villin-1 like	C:mitochondrion	0	0	mobidb-lite (MOBIDB_LITE); mobidb-lite (MOBIDB_LITE); PTHR36391 (PANTHER)
			8	000006F_consensus.g1221.t1		Absent	Absent	Absent	Absent	Absent	000006F_consensus.g1221.t1	Absent	Absent	Absent
			8	000006F_consensus.g1221.t2		Absent	Absent	Absent	Absent	Absent	000006F_consensus.g1221.t2	Absent	Absent	Absent
			8	000006F_consensus.g1221.t3		Absent	Absent	Absent	Absent	Absent	000006F_consensus.g1221.t3	Absent	Absent	Absent
			8	000006F_consensus.g1222.t1		Absent	Absent	Absent	Absent	Present	000006F_consensus.g1222.t1	Absent	Absent	Absent
			50
			50
	1		50	__________		__________	__________	__________	__________	__________	__________	__________	__________	__________
			50
			8	Cre10.g466650.t1	(1 of 1) PTHR10891:SF596 - SPERMATOGENESIS-ASSOCIATED PROTEIN 21	Cre10.g466650.t1	Present	Present	Absent	Absent	Absent	Absent	Absent	Absent
			8	Cre10.g466700.t1	(1 of 1) PTHR10209:SF146 - 2-OXOGLUTARATE (2OG) AND FE(II)-DEPENDENT OXYGENASE SUPERFAMILY PROTEIN-RELATED	Cre10.g466700.t1	Present	Present	Present	Present	Present	Present	Present	Present
			8	Cre10.g466750.t1	(1 of 1) PTHR23416//PTHR23416:SF2 - SIALIC ACID SYNTHASE-RELATED // SERINE ACETYLTRANSFERASE 5	Cre10.g466750.t1	Absent	Absent	Absent	Absent	Absent	Absent	Absent	Absent
			5	Cre10.g466750.t2	(1 of 1) PTHR23416//PTHR23416:SF2 - SIALIC ACID SYNTHASE-RELATED // SERINE ACETYLTRANSFERASE 5	Cre10.g466750.t2	Present	Present	Present	Present	Present	7.51286e+06	164564	ostta17g01780T0
			8	Cre10.g466800.t1	unknown function	Cre10.g466800.t1	Present	Present	Absent	Absent	Absent	Absent	Absent	Absent
			5	Cre10.g466850.t1	(1 of 1) PTHR10516:SF319 - PEPTIDYL-PROLYL CIS-TRANS ISOMERASE FKBP18, CHLOROPLASTIC	Cre10.g466850.t1	Present	Present	Present	Present	Present	7.5128e+06	54042	ostta17g01810T0			peptidyl-prolyl cis-trans isomerase FKBP18, chloroplastic isoform X1	P:protein peptidyl-prolyl isomerization; F:peptidyl-prolyl cis-trans isomerase activity; C:chloroplast thylakoid lumen; C:integral component of membrane	Peptidylprolyl isomerase	EC:5.2.1.8	IPR001179 (PFAM); G3DSA:3.10.50.40 (GENE3D); PTHR47862 (PANTHER); IPR001179 (PROSITE_PROFILES); SSF54534 (SUPERFAMILY)
			8	Cre10.g466900.t1	unknown function	Cre10.g466900.t1	Absent	Absent	Absent	Absent	Absent	Absent	Absent	Absent
			8	Cre10.g466950.t1	unknown function	Cre10.g466950.t1	Absent	Absent	Present	Present	Absent	Absent	Absent	Absent
			50
			50
	1,2		50	__________		__________	__________	__________	__________	__________	__________	__________	__________	__________
			50
		1,2	5	IGS.gm_13_00310		Present	Present	Present	Present	IGS.gm_13_00310	000009F_consensus.g1397.t1	7.51307e+06	Present	ostta06g01150T0	kfl00170_0060_v1.1		40S ribosomal protein S12	F:structural constituent of ribosome; P:translation; P:proteolysis; F:metallopeptidase activity; C:cytosolic small ribosomal subunit	0	0	IPR000530 (PRINTS); IPR004038 (PFAM); IPR029064 (G3DSA:3.30.1330.GENE3D); mobidb-lite (MOBIDB_LITE); PTHR11843:SF14 (PANTHER); IPR000530 (PANTHER); IPR029064 (SUPERFAMILY)
			9	estExt_fgenesh3_pg.C_130163		Present	Present	Present	Present	estExt_fgenesh3_pg.C_130163	Present	Present	Present	Present	Present
			9	gw1.13.76.1		Present	Present	Present	Present	gw1.13.76.1	Present	Present	Present	Present	Present
		1,2	5	gw1.13.163.1		Present	Present	Present	Present	gw1.13.163.1	000009F_consensus.g1395.t1	7.51315e+06	Present	ostta06g01170T0	kfl00170_0090_v1.1		ankyrin domain protein ank2	P:signal transduction; F:methyltransferase activity; C:membrane; C:integral component of membrane; F:rRNA (guanine) methyltransferase activity; F:transferase activity; P:methylation; P:rRNA (guanine-N7)-methylation	0	0	IPR002110 (PRINTS); IPR002110 (SMART); IPR020683 (PFAM); IPR036770 (G3DSA:1.25.40.GENE3D); IPR036770 (G3DSA:1.25.40.GENE3D); PTHR24121 (PANTHER); PTHR24121:SF2 (PANTHER); PTHR24121:SF2 (PANTHER); IPR002110 (PROSITE_PROFILES); IPR020683 (PROSITE_PROFILES); IPR002110 (PROSITE_PROFILES); IPR002110 (PROSITE_PROFILES); IPR020683 (CDD); IPR020683 (CDD); IPR036770 (SUPERFAMILY)
			50
	1		50	__________		__________	__________	__________	__________	__________	__________	__________	__________	__________
			50
			5	Cre16.g694203.t1	(1 of 15) PF04720 - PDDEXK-like family of unknown function (PDDEXK_6)	Cre16.g694203.t1	Vocar.0012s0247.1 Vocar.0012s0244.1 Vocar.0012s0246.1	Cz_Braker2|chr16.g10486.t1	57601	Present	Present	Present	Present	Present			Translation initiation factor IF-3	C:integral component of membrane	0	0	IPR006502 (PFAM); mobidb-lite (MOBIDB_LITE); mobidb-lite (MOBIDB_LITE); mobidb-lite (MOBIDB_LITE); IPR006502 (PANTHER); PTHR31579:SF1 (PANTHER)
			8	Cre16.g694204.t1	(1 of 1) K15177 - RNA polymerase-associated protein LEO1 (LEO1)	Cre16.g694204.t1	Present	Present	Present	Present	Present	Present	Present	Present
			8	Cre16.g694205.t1	unknown function	Cre16.g694205.t1	Absent	Absent	Absent	Absent	Absent	Absent	Absent	Absent
			8	Cre16.g694206.t1	unknown function	Cre16.g694206.t1	Present	Absent	Absent	Absent	Absent	Absent	Absent	Absent
			8	Cre16.g694207.t1	(1 of 33) PTHR10157 - DOPAMINE BETA HYDROXYLASE RELATED	Cre16.g694207.t1	Absent	Absent	Absent	Absent	Absent	Absent	Absent	Absent
			5	Cre16.g694208.t1	(1 of 3) PF15613 - WSTF, HB1, Itc1p, MBD9 motif 2 (WHIM2)	Cre16.g694208.t1	Vocar.0012s0242.1	Cz_Braker2|chr16.g10484.t1	43891	Present	Present	Present	Present	Present			predicted protein	F:transferase activity, transferring glycosyl groups; F:metal ion binding	0	0	IPR001965 (SMART); IPR013083 (G3DSA:3.30.40.GENE3D); IPR028941 (PFAM); IPR013083 (G3DSA:3.30.40.GENE3D); mobidb-lite (MOBIDB_LITE); mobidb-lite (MOBIDB_LITE); mobidb-lite (MOBIDB_LITE); mobidb-lite (MOBIDB_LITE); mobidb-lite (MOBIDB_LITE); mobidb-lite (MOBIDB_LITE); mobidb-lite (MOBIDB_LITE); mobidb-lite (MOBIDB_LITE); mobidb-lite (MOBIDB_LITE); mobidb-lite (MOBIDB_LITE); mobidb-lite (MOBIDB_LITE…
			50
			50
	1		50	__________		__________	__________	__________	__________	__________	__________	__________	__________	__________
			50
			5	7.51466e+06		Present	Present	Present	Present	IGS.gm_6_00158	Present	7.51466e+06	15932	ostta07g01580T0			Multidrug resistance-associated protein 1	F:ATP binding; C:integral component of membrane; F:ATPase activity; F:ATPase-coupled transmembrane transporter activity; C:cell part; P:transmembrane transport	Adenosinetriphosphatase; Nucleoside-triphosphate phosphatase	EC:3.6.1.3; EC:3.6.1.15	IPR003593 (SMART); IPR011527 (PFAM); G3DSA:3.40.50.300 (GENE3D); IPR036640 (G3DSA:1.20.1560.GENE3D); IPR003439 (PFAM); IPR003439 (PFAM); IPR036640 (G3DSA:1.20.1560.GENE3D); G3DSA:3.40.50.300 (GENE3D); mobidb-lite (MOBIDB_LITE); mobidb-lite (MOBIDB_LITE); PTHR24223:SF350 (PANTHER); PTHR24223 (PANTHER); IPR011527 (PROSITE_PROFILES); IPR011527 (PROSITE_PROFILES); IPR003439 (PROSITE_PROFILES); IPR003…
			8	7.51475e+06		Present	Present	Absent	Absent	Present	Absent	7.51475e+06	Present	Present
			8	7.51479e+06		Present	Present	Present	Present	Present	Present	7.51479e+06	Present	Present
			5	7.51486e+06		Present	Present	Present	Present	IGS.gm_6_00154	Present	7.51486e+06	26454	ostta07g01610T0			predicted protein	F:GTPase activity; F:GTP binding; C:microtubule; P:microtubule-based process; P:cell division	Nucleoside-triphosphate phosphatase	EC:3.6.1.15	IPR003008 (PRINTS); IPR003008 (SMART); IPR018316 (SMART); IPR037103 (G3DSA:3.30.1330.GENE3D); IPR024757 (PFAM); IPR036525 (G3DSA:3.40.50.GENE3D); IPR000158 (TIGRFAM); IPR003008 (PFAM); mobidb-lite (MOBIDB_LITE); mobidb-lite (MOBIDB_LITE); PTHR30314 (PANTHER); IPR000158 (HAMAP); IPR000158 (CDD); IPR008280 (SUPERFAMILY); IPR036525 (SUPERFAMILY)
			8	7.5149e+06		Present	Present	Present	Present	Present	Present	7.5149e+06	Present	Present
			8	7.51493e+06		Present	Present	Present	Present	Present	Present	7.51493e+06	Present	Present
			8	7.51499e+06		Present	Present	Present	Present	Present	Present	7.51499e+06	Present	Present
			50
			50
	1		50	__________		__________	__________	__________	__________	__________	__________	__________	__________	__________
			50
			8	Cre02.g117700.t1	unknown function	Cre02.g117700.t1	Absent	Absent	Absent	Absent	Absent	Absent	Absent	Absent
			8	Cre02.g117750.t1	unknown function	Cre02.g117750.t1	Absent	Absent	Absent	Absent	Absent	Absent	Absent	Absent
			8	Cre02.g117781.t1	unknown function	Cre02.g117781.t1	Present	Absent	Absent	Absent	Absent	Absent	Absent	Absent
			8	Cre02.g117813.t1	(1 of 268) PTHR23257 - SERINE-THREONINE PROTEIN KINASE	Cre02.g117813.t1	Present	Present	Present	Present	Present	Present	Present	Present
			5	Cre02.g117850.t1	(1 of 1) K11835 - ubiquitin carboxyl-terminal hydrolase 4/11/15 [EC:3.4.19.12] (USP4_11_15, UBP12)	Cre02.g117850.t1	Vocar.0009s0028.1	Present	Present	Present	Present	7.51183e+06	Absent	ostta01g02990T0			peptidase C19, ubiquitin carboxyl-terminal hydrolase 2	F:thiol-dependent ubiquitin-specific protease activity; P:ubiquitin-dependent protein catabolic process; C:membrane; P:protein deubiquitination	Ubiquitinyl hydrolase 1	EC:3.4.19.12	IPR006615 (SMART); G3DSA:3.30.2230.10 (GENE3D); IPR006615 (PFAM); G3DSA:3.90.70.10 (GENE3D); IPR001394 (PFAM); mobidb-lite (MOBIDB_LITE); mobidb-lite (MOBIDB_LITE); mobidb-lite (MOBIDB_LITE); mobidb-lite (MOBIDB_LITE); mobidb-lite (MOBIDB_LITE); mobidb-lite (MOBIDB_LITE); mobidb-lite (MOBIDB_LITE); mobidb-lite (MOBIDB_LITE); mobidb-lite (MOBIDB_LITE); mobidb-lite (MOBIDB_LITE); PTHR21646:SF24 (PA…
			5	Cre02.g117900.t1	(1 of 2) K12598 - ATP-dependent RNA helicase DOB1 (MTR4, SKIV2L2)	Cre02.g117900.t1	Vocar.0009s0027.1	Present	Present	Present	Present	7.51151e+06	Present	ostta01g02930T0			superkiller viralicidic activity 2-like 2	F:RNA binding; F:RNA helicase activity; F:ATP binding; C:nucleoplasm; P:RNA catabolic process; P:rRNA 3'-end processing	Adenosinetriphosphatase; RNA helicase; Nucleoside-triphosphate phosphatase	EC:3.6.1.3; EC:3.6.4.13; EC:3.6.1.15	IPR014001 (SMART); IPR001650 (SMART); IPR012961 (SMART); G3DSA:1.10.3380.30 (GENE3D); IPR001650 (PFAM); G3DSA:2.40.30.300 (GENE3D); G3DSA:3.40.50.300 (GENE3D); IPR025696 (PFAM); G3DSA:1.20.1500.20 (GENE3D); G3DSA:3.40.50.300 (GENE3D); IPR012961 (PFAM); IPR016438 (PIRSF); IPR011545 (PFAM); mobidb-lite (MOBIDB_LITE); mobidb-lite (MOBIDB_LITE); mobidb-lite (MOBIDB_LITE); mobidb-lite (MOBIDB_LITE); P…
			8	Cre02.g117950.t1	unknown function	Cre02.g117950.t1	Present	Absent	Absent	Absent	Absent	Absent	Absent	Absent
			8	Cre02.g118000.t1	(1 of 2) PTHR10211:SF0 - PHOTOREPAIR, ISOFORM A	Cre02.g118000.t1	Present	Absent	Present	Absent	Absent	Absent	Absent	Absent
			8	Cre02.g118050.t1	(1 of 1) PTHR15615:SF20 - CYCLIN FAMILY PROTEIN-RELATED	Cre02.g118050.t1	Present	Present	Present	Absent	Absent	Absent	Absent	Absent
			8	Cre02.g118100.t1	unknown function	Cre02.g118100.t1	Absent	Absent	Absent	Absent	Absent	Absent	Absent	Absent
			50
			50
	1		50	__________		__________	__________	__________	__________	__________	__________	__________	__________	__________
			50
			8	000009F_consensus.g1289.t1		Present	Present	Present	Present	Present	000009F_consensus.g1289.t1	Present	Present	Present
			5	000009F_consensus.g1290.t1		Present	Present	Cz_Braker2|chr03.g3908.t2 Cz_Braker2|chr03.g3908.t1	Present	Present	000009F_consensus.g1290.t1	7.51505e+06	Present	ostta15g02180T0			Arp, Ankyrin repeat protein	F:nucleotide binding; F:DNA binding; F:ATP binding	0	0	IPR002110 (SMART); IPR001841 (SMART); IPR036770 (G3DSA:1.25.40.GENE3D); PF13920 (PFAM); IPR013083 (G3DSA:3.30.40.GENE3D); IPR020683 (PFAM); PF13637 (PFAM); IPR036770 (G3DSA:1.25.40.GENE3D); mobidb-lite (MOBIDB_LITE); mobidb-lite (MOBIDB_LITE); PTHR24189 (PANTHER); IPR002110 (PROSITE_PROFILES); IPR020683 (PROSITE_PROFILES); IPR002110 (PROSITE_PROFILES); IPR002110 (PROSITE_PROFILES); IPR001841 (PRO…
			8	000009F_consensus.g1291.t1		Present	Present	Present	Present	Present	000009F_consensus.g1291.t1	Present	Present	Present
			5	000009F_consensus.g1292.t1		Present	Present	Present	Present	estExt_fgenesh3_pg.C_60133	000009F_consensus.g1292.t1	7.51499e+06	Present	ostta15g02160T0			beta-carotene isomerase D27, chloroplastic	F:isomerase activity	0	0	IPR025114 (PFAM); IPR038938 (PANTHER)
			5	000009F_consensus.g1293.t1		Cre06.g265550.t1	Vocar.0079s0005.1	Present	Present	IGS.gm_6_00288	000009F_consensus.g1293.t1	Present	Present	Present			predicted protein	F:nucleotide binding; F:protein serine/threonine kinase activity; P:protein phosphorylation; P:signal transduction; F:ion binding; C:intracellular part	Transferring phosphorus-containing groups	EC:2.7.11	IPR002048 (SMART); IPR000719 (SMART); IPR000719 (PFAM); G3DSA:1.10.510.10 (GENE3D); G3DSA:1.10.238.10 (GENE3D); IPR002048 (PFAM); G3DSA:1.10.510.10 (GENE3D); PTHR24349 (PANTHER); PTHR24349 (PANTHER); PTHR24349:SF332 (PANTHER); IPR002048 (PROSITE_PROFILES); IPR000719 (PROSITE_PROFILES); IPR002048 (PROSITE_PROFILES); IPR002048 (PROSITE_PROFILES); IPR002048 (PROSITE_PROFILES); IPR002048 (CDD); IPR00…
			5	000009F_consensus.g1294.t1		Cre06.g265750.t1	Vocar.0079s0012.1	Cz_Braker2|chr03.g3913.t1	Present	Present	000009F_consensus.g1294.t1	Present	Absent	Present			Glycosyltransferase LARGE2	P:DNA repair; P:DNA dealkylation involved in DNA repair; C:membrane; C:integral component of membrane; F:oxidoreductase activity; F:transferase activity; P:oxidative single-stranded DNA demethylation; F:dioxygenase activity; P:oxidation-reduction process	0	0	PF13896 (PFAM); PTHR12270 (PANTHER)
			8	000009F_consensus.g1295.t1		Present	Present	Present	Present	Present	000009F_consensus.g1295.t1	Present	Present	Present
			50
			50
	1		50	__________		__________	__________	__________	__________	__________	__________	__________	__________	__________
			50
			8	Cz_Braker2|chr15.g12308.t1		Absent	Absent	Cz_Braker2|chr15.g12308.t1	Absent	Absent	Absent	Absent	Absent	Absent
			8	Cz_Braker2|chr15.g12309.t1		Present	Present	Cz_Braker2|chr15.g12309.t1	Present	Present	Present	Present	Present	Present
			8	Cz_Braker2|chr15.g12310.t1		Present	Present	Cz_Braker2|chr15.g12310.t1	Present	Present	Present	Absent	Present	Present
			5	Cz_Braker2|chr15.g12311.t1		Present	Present	Cz_Braker2|chr15.g12311.t1	Present	Present	Present	7.51337e+06	51899	ostta06g03160T0			glycosyltransferase family 5 protein	F:glucosyltransferase activity	0	0	IPR005085 (SMART); IPR005085 (PFAM); IPR013783 (G3DSA:2.60.40.GENE3D); G3DSA:3.40.50.2000 (GENE3D); IPR001296 (PFAM); G3DSA:3.40.50.2000 (GENE3D); IPR013534 (PFAM); mobidb-lite (MOBIDB_LITE); mobidb-lite (MOBIDB_LITE); mobidb-lite (MOBIDB_LITE); mobidb-lite (MOBIDB_LITE); mobidb-lite (MOBIDB_LITE); PTHR46083:SF5 (PANTHER); PTHR46083 (PANTHER); IPR011835 (HAMAP); cd03791 (CDD); SSF53756 (SUPERFAMI…
			8	Cz_Braker2|chr15.g12312.t1		Present	Present	Cz_Braker2|chr15.g12312.t1	Present	Present	Present	Absent	Present	Absent
			5	Cz_Braker2|chr15.g12313.t1		Present	Present	Cz_Braker2|chr15.g12313.t1	Present	Absent	Absent	7.51306e+06	161664	ostta06g03180T0			serine threonine- phosphatase BSL3	P:cellular process	0	0	IPR000591 (SMART); IPR036388 (G3DSA:1.10.10.GENE3D); IPR000591 (PFAM); mobidb-lite (MOBIDB_LITE); mobidb-lite (MOBIDB_LITE); mobidb-lite (MOBIDB_LITE); mobidb-lite (MOBIDB_LITE); PTHR34826:SF3 (PANTHER); PTHR34826 (PANTHER); IPR000591 (PROSITE_PROFILES); cd04371 (CDD); IPR036390 (SUPERFAMILY)
			8	Cz_Braker2|chr15.g12314.t1		Present	Present	Cz_Braker2|chr15.g12314.t1	Present	Present	Absent	Present	Present	Present
			8	Cz_Braker2|chr15.g12315.t1		Present	Present	Cz_Braker2|chr15.g12315.t1	Present	Present	Present	Absent	Absent	Absent
			8	Cz_Braker2|chr15.g12315.t2		Present	Present	Cz_Braker2|chr15.g12315.t2	Present	Present	Present	Absent	Absent	Absent
			50
			50
	1		50	__________		__________	__________	__________	__________	__________	__________	__________	__________	__________
			50
			8	Cre17.g729550.t1	(1 of 96) PF01753 - MYND finger (zf-MYND)	Cre17.g729550.t1	Present	Present	Absent	Absent	Absent	Absent	Present	Absent
			5	Cre17.g729600.t1	(1 of 17) PF00847 - AP2 domain (AP2)	Cre17.g729600.t1	Present	Present	Present	Present	Present	7.51096e+06	52220	ostta03g02220T0			AP2-like protein	F:DNA binding; F:DNA-binding transcription factor activity; C:nucleus; P:regulation of transcription, DNA-templated	0	0	IPR001471 (SMART); IPR036955 (G3DSA:3.30.730.GENE3D); IPR001471 (PFAM); mobidb-lite (MOBIDB_LITE); mobidb-lite (MOBIDB_LITE); mobidb-lite (MOBIDB_LITE); mobidb-lite (MOBIDB_LITE); mobidb-lite (MOBIDB_LITE); mobidb-lite (MOBIDB_LITE); mobidb-lite (MOBIDB_LITE); mobidb-lite (MOBIDB_LITE); mobidb-lite (MOBIDB_LITE); mobidb-lite (MOBIDB_LITE); mobidb-lite (MOBIDB_LITE); mobidb-lite (MOBIDB_LITE); mob…
			8	Cre17.g729650.t1	(1 of 1) PTHR35769:SF2 - CALCINEURIN-LIKE METALLO-PHOSPHOESTERASE SUPERFAMILY PROTEIN	Cre17.g729650.t1	Present	Present	Present	Present	Present	Absent	Absent	Absent
			8	Cre17.g729700.t1	(1 of 1) PTHR14374 - FOIE GRAS	Cre17.g729700.t1	Present	Present	Present	Present	Absent	Present	Present	Present
			8	Cre17.g729750.t1	(1 of 1) 2.3.1.87 - Aralkylamine N-acetyltransferase / Serotonin N-acetyltransferase	Cre17.g729750.t1	Present	Absent	Absent	Present	Absent	Present	Present	Present
			5	Cre17.g729800.t1	(1 of 3) K03217 - YidC/Oxa1 family membrane protein insertase (yidC, spoIIIJ, OXA1)	Cre17.g729800.t1	Present	Present	Present	Present	Present	7.51127e+06	52221	ostta03g02230T0			inner membrane protein PPF-1, chloroplastic isoform X1	F:protein binding; C:chloroplast thylakoid membrane; C:integral component of membrane; P:cellular component organization; F:membrane insertase activity; P:protein localization to chloroplast; P:establishment of protein localization to membrane	0	0	IPR028055 (TIGRFAM); IPR001708 (PFAM); mobidb-lite (MOBIDB_LITE); mobidb-lite (MOBIDB_LITE); mobidb-lite (MOBIDB_LITE); mobidb-lite (MOBIDB_LITE); IPR001708 (PANTHER); PTHR12428:SF40 (PANTHER)
			8	Cre17.g729850.t1	(1 of 5) 2.7.1.68 - 1-phosphatidylinositol-4-phosphate 5-kinase / Type I PIP kinase	Cre17.g729850.t1	Present	Present	Absent	Present	Absent	Present	Present	Present
			50
			50
	1		50	__________		__________	__________	__________	__________	__________	__________	__________	__________	__________
			50
			5	ostta04g01870T0		Cre11.g475900.t1	Vocar.0027s0087.1	Present	Present	Present	Present	7.51273e+06	Present	ostta04g01870T0			carbon catabolite repressor protein 4 homolog 3	F:endonuclease activity; F:exonuclease activity; P:nucleic acid phosphodiester bond hydrolysis	0	0	IPR005135 (PFAM); PTHR12121 (PANTHER); PTHR12121:SF74 (PANTHER); IPR036691 (SUPERFAMILY)
			8	ostta04g01880T0		Absent	Absent	Absent	Absent	Absent	Absent	Present	Present	ostta04g01880T0
			8	ostta04g01890T0		Absent	Absent	Absent	Absent	Absent	Absent	Present	Present	ostta04g01890T0
			8	ostta04g01900T0		Present	Present	Present	Present	Present	Present	Present	Present	ostta04g01900T0
			8	ostta04g01910T0		Absent	Absent	Absent	Absent	Absent	Absent	Absent	Absent	ostta04g01910T0
			5	ostta04g01920T0		Cre11.g475950.t1	Vocar.0027s0088.1	Present	Present	Present	Present	7.51279e+06	Present	ostta04g01920T0			predicted protein	F:ATP binding; P:cellular process; F:metal ion binding	0	0	IPR001965 (SMART); IPR000330 (PFAM); IPR013083 (G3DSA:3.30.40.GENE3D); IPR038718 (G3DSA:3.40.50.GENE3D); IPR013083 (G3DSA:3.30.40.GENE3D); PF13831 (PFAM); PF13771 (PFAM); mobidb-lite (MOBIDB_LITE); mobidb-lite (MOBIDB_LITE); PTHR13793 (PANTHER); PTHR13793:SF107 (PANTHER); IPR019787 (PROSITE_PROFILES); IPR034732 (PROSITE_PROFILES); cd15492 (CDD); cd00046 (CDD); cd15571 (CDD); IPR011011 (SUPERFAMIL…
			50
			50
	1		50	__________		__________	__________	__________	__________	__________	__________	__________	__________	__________
coex score: 3.87, neighborhood size 2			50
			8	Cre02.g080400.t1	unknown function	Cre02.g080400.t1	Present	Absent	Present	Absent	Absent	Absent	Absent	Absent
			8	Cre02.g080450.t1	unknown function	Cre02.g080450.t1	Present	Absent	Absent	Absent	Absent	Absent	Absent	Absent
			8	Cre02.g080500.t1	(1 of 4) 2.4.1.17 - Glucuronosyltransferase / Uridine diphosphoglucuronyltransferase	Cre02.g080500.t1	Present	Absent	Absent	Absent	Absent	Absent	Absent	Absent
			8	Cre02.g080550.t1	(1 of 1) PF00012//PF00233 - Hsp70 protein (HSP70) // 3'5'-cyclic nucleotide phosphodiesterase (PDEase_I)	Cre02.g080550.t1	Present	Present	Absent	Absent	Absent	Absent	Absent	Absent
			5	Cre02.g080600.t1	(1 of 2) K09490 - heat shock 70kDa protein 5 (HSPA5, BIP)	Cre02.g080600.t1	Vocar.0004s0349.1	Present	64083	Present	000004F_consensus.g1397.t1	Present	Present	Present			binding protein 1	F:ATP binding; C:cell wall; C:vacuolar membrane; C:endoplasmic reticulum lumen; C:Golgi apparatus; C:cytosol; C:plasma membrane; C:plasmodesma; C:chloroplast; C:integral component of membrane; P:lipid catabolic process; C:mediator complex; P:ubiquitin-dependent ERAD pathway; P:endoplasmic reticulum unfolded protein response; F:heat shock protein binding; P:cellular response to heat; C:endoplasmic…	Adenosinetriphosphatase; Nucleoside-triphosphate phosphatase	EC:3.6.1.3; EC:3.6.1.15	IPR013126 (PRINTS); IPR029047 (G3DSA:2.60.34.GENE3D); G3DSA:3.90.640.10 (GENE3D); IPR013126 (PFAM); G3DSA:3.30.420.40 (GENE3D); G3DSA:3.30.420.40 (GENE3D); IPR029048 (G3DSA:1.20.1270.GENE3D); mobidb-lite (MOBIDB_LITE); PTHR19375:SF402 (PANTHER); IPR013126 (PANTHER); IPR042050 (CDD); SSF53067 (SUPERFAMILY); SSF53067 (SUPERFAMILY); IPR029047 (SUPERFAMILY); IPR029048 (SUPERFAMILY)
			5	Cre02.g080650.t1	(1 of 1) PTHR11528:SF45 - ENDOPLASMIN HOMOLOG	Cre02.g080650.t1	Vocar.0004s0350.1	Present	26572	Present	000004F_consensus.g1396.t1	Present	Present	Present			endoplasmin homolog	F:ATP binding; P:protein folding; F:unfolded protein binding	0	0	IPR020575 (PRINTS); IPR003594 (SMART); IPR001404 (PFAM); IPR001404 (PIRSF); G3DSA:3.40.50.11260 (GENE3D); IPR037196 (G3DSA:1.20.120.GENE3D); IPR036890 (G3DSA:3.30.565.GENE3D); G3DSA:3.30.230.80 (GENE3D); IPR003594 (PFAM); G3DSA:3.30.70.2140 (GENE3D); mobidb-lite (MOBIDB_LITE); mobidb-lite (MOBIDB_LITE); mobidb-lite (MOBIDB_LITE); PTHR11528:SF97 (PANTHER); IPR001404 (PANTHER); IPR001404 (HAMAP); I…
			5	Cre02.g080700.t1	(1 of 2) K09490 - heat shock 70kDa protein 5 (HSPA5, BIP)	Cre02.g080700.t1	Vocar.0004s0349.1	Present	64083	Present	000004F_consensus.g1397.t1	Present	Present	Present			binding protein 1	F:ATP binding; C:cell wall; C:vacuolar membrane; C:endoplasmic reticulum lumen; C:Golgi apparatus; C:cytosol; C:plasma membrane; C:plasmodesma; C:chloroplast; C:integral component of membrane; P:lipid catabolic process; C:mediator complex; P:ubiquitin-dependent ERAD pathway; P:endoplasmic reticulum unfolded protein response; F:heat shock protein binding; P:cellular response to heat; C:endoplasmic…	Adenosinetriphosphatase; Nucleoside-triphosphate phosphatase	EC:3.6.1.3; EC:3.6.1.15	IPR013126 (PRINTS); IPR029047 (G3DSA:2.60.34.GENE3D); G3DSA:3.90.640.10 (GENE3D); G3DSA:3.30.420.40 (GENE3D); G3DSA:3.30.420.40 (GENE3D); IPR029048 (G3DSA:1.20.1270.GENE3D); IPR013126 (PFAM); mobidb-lite (MOBIDB_LITE); IPR013126 (PANTHER); PTHR19375:SF377 (PANTHER); IPR042050 (CDD); SSF53067 (SUPERFAMILY); IPR029048 (SUPERFAMILY); SSF53067 (SUPERFAMILY); IPR029047 (SUPERFAMILY)
			8	Cre02.g080750.t1	unknown function	Cre02.g080750.t1	Present	Absent	Absent	Absent	Absent	Absent	Absent	Absent
			8	Cre02.g080800.t1	unknown function	Cre02.g080800.t1	Present	Absent	Absent	Absent	Absent	Absent	Absent	Absent
			8	Cre02.g080850.t1	(1 of 1) 1.11.1.7 - Peroxidase / Lactoperoxidase	Cre02.g080850.t1	Present	Present	Present	Present	Present	Present	Present	Present
			8	Cre02.g080900.t1	(1 of 1) PTHR10430//PTHR10430:SF19 - PEROXIREDOXIN // SUBFAMILY NOT NAMED	Cre02.g080900.t1	Present	Present	Absent	Present	Present	Absent	Absent	Absent
			50
			50
	1,3		50	__________		__________	__________	__________	__________	__________	__________	__________	__________	__________
			50
		1,3	3	000002F_consensus.g542.t1		Cre06.g288450.t1	Present	Cz_Braker2|chr06.g7930.t1 Cz_Braker2|chr16.g10624.t1	60820 40298*	IGS.gm_18_00252*	000002F_consensus.g542.t1	Present	Present	ostta08g02800T0	kfl00113_0130_v1.1*		E3 ubiquitin-protein ligase RHF2A	P:metabolic process; F:transition metal ion binding	0	0	IPR001841 (SMART); IPR001841 (PFAM); IPR013083 (G3DSA:3.30.40.GENE3D); mobidb-lite (MOBIDB_LITE); mobidb-lite (MOBIDB_LITE); PTHR46463 (PANTHER); IPR001841 (PROSITE_PROFILES); SSF57850 (SUPERFAMILY)
		1	6	000002F_consensus.g543.t1		Cre06.g288252.t1	Present	Cz_Braker2|chr16.g10623.t1 Cz_Braker2|chr06.g7934.t1	60822	Present	000002F_consensus.g543.t1	Present	Present	Present	Present		MDIS1-interacting receptor like kinase 2-like	F:nucleotide binding; F:nucleic acid binding; F:protein kinase activity; F:ATP binding; P:protein phosphorylation; C:membrane; C:integral component of membrane; F:kinase activity; P:phosphorylation	0	0	IPR032675 (G3DSA:3.80.10.GENE3D); IPR001611 (PFAM); IPR032675 (G3DSA:3.80.10.GENE3D); PTHR27000 (PANTHER); PTHR27000 (PANTHER); PTHR27000:SF146 (PANTHER); PTHR27000:SF146 (PANTHER); IPR001611 (PROSITE_PROFILES); IPR001611 (PROSITE_PROFILES); IPR001611 (PROSITE_PROFILES); IPR001611 (PROSITE_PROFILES); cd12087 (CDD); SSF52058 (SUPERFAMILY)
			9	000002F_consensus.g544.t1		Present	Present	Present	Present	Present	000002F_consensus.g544.t1	Present	Present	Present	Absent
			9	000002F_consensus.g545.t1		Present	Present	Present	Present	Present	000002F_consensus.g545.t1	Absent	Absent	Absent	Present
			9	000002F_consensus.g546.t1		Present	Present	Present	Present	Present	000002F_consensus.g546.t1	Absent	Absent	Absent	Present
		1,3	5	000002F_consensus.g547.t1		Present	Present	Present	1443*	e_gw1.18.35.1*	000002F_consensus.g547.t1*	Present	Present	ostta08g02790T0	kfl00121_0090_v1.1*		PsbB mRNA maturation factor Mbb1, chloroplast precursor	F:binding; P:RNA processing; C:membrane; P:regulation of cellular metabolic process; C:chloroplast part; P:regulation of nitrogen compound metabolic process; P:regulation of macromolecule metabolic process; P:regulation of primary metabolic process	0	0	IPR019734 (SMART); IPR003107 (SMART); IPR011990 (G3DSA:1.25.40.GENE3D); PF13432 (PFAM); IPR011990 (G3DSA:1.25.40.GENE3D); PTHR44917 (PANTHER); IPR013026 (PROSITE_PROFILES); IPR011990 (SUPERFAMILY); IPR011990 (SUPERFAMILY)
			50
			50
	1		50	__________		__________	__________	__________	__________	__________	__________	__________	__________	__________
			50
			5	Cre09.g403950.t1	(1 of 71) PTHR24349 - SERINE/THREONINE-PROTEIN KINASE	Cre09.g403950.t1	Vocar.0001s1574.1 Vocar.0008s0336.1 Vocar.0001s1575.1	Present	64585	e_gw1.12.161.1	Present	Present	Present	Present			predicted protein	F:calmodulin-dependent protein kinase activity; F:calmodulin binding; F:ATP binding; C:nucleus; C:cytoplasm; F:calcium-dependent protein serine/threonine kinase activity; P:peptidyl-serine phosphorylation; P:intracellular signal transduction; P:protein autophosphorylation	Transferring phosphorus-containing groups; Calcium/calmodulin-dependent protein kinase	EC:2.7.11; EC:2.7.11.17	IPR000719 (SMART); G3DSA:1.10.510.10 (GENE3D); IPR000719 (PFAM); PTHR24350:SF22 (PANTHER); IPR030616 (PANTHER); IPR000719 (PROSITE_PROFILES); IPR011009 (SUPERFAMILY)
			8	Cre09.g403954.t1	unknown function	Cre09.g403954.t1	Absent	Absent	Absent	Absent	Absent	Absent	Absent	Absent
			8	Cre09.g403955.t1	unknown function	Cre09.g403955.t1	Absent	Absent	Absent	Absent	Absent	Absent	Absent	Absent
			8	Cre09.g404000.t1	(1 of 2) PTHR14136:SF11 - THYLAKOID LUMENAL 17.4 KDA PROTEIN, CHLOROPLASTIC	Cre09.g404000.t1	Present	Present	Present	Present	Present	Present	Present	Present
			5	Cre09.g404050.t1	(1 of 268) PTHR23257 - SERINE-THREONINE PROTEIN KINASE	Cre09.g404050.t1	Vocar.0001s1577.1	Cz_Braker2|chr16.g10744.t1	39671	Present	Present	Present	Present	Present			predicted protein	F:protein serine/threonine kinase activity; F:ATP binding; P:protein phosphorylation; C:membrane	Transferring phosphorus-containing groups	EC:2.7.11	IPR000719 (SMART); IPR000719 (PFAM); G3DSA:3.30.200.20 (GENE3D); G3DSA:1.10.510.10 (GENE3D); IPR036404 (G3DSA:2.100.10.GENE3D); mobidb-lite (MOBIDB_LITE); mobidb-lite (MOBIDB_LITE); mobidb-lite (MOBIDB_LITE); mobidb-lite (MOBIDB_LITE); mobidb-lite (MOBIDB_LITE); mobidb-lite (MOBIDB_LITE); mobidb-lite (MOBIDB_LITE); mobidb-lite (MOBIDB_LITE); mobidb-lite (MOBIDB_LITE); mobidb-lite (MOBIDB_LITE); m…
			5	Cre09.g404100.t1	(1 of 2) PTHR11689:SF92 - H(+)/CL(-) EXCHANGE TRANSPORTER 7	Cre09.g404100.t1	Vocar.0008s0328.1	Cz_Braker2|chr16.g10748.t1	Present	IGS.gm_12_00432	Present	Present	Present	Present			Chloride channel protein CLC-d	F:voltage-gated chloride channel activity; C:integral component of membrane; C:intracellular membrane-bounded organelle; P:chloride transmembrane transport	0	0	IPR001807 (PRINTS); IPR001807 (PFAM); IPR014743 (G3DSA:1.10.3080.GENE3D); G3DSA:3.10.580.10 (GENE3D); mobidb-lite (MOBIDB_LITE); mobidb-lite (MOBIDB_LITE); mobidb-lite (MOBIDB_LITE); PTHR11689 (PANTHER); PTHR11689:SF92 (PANTHER); PTHR11689:SF92 (PANTHER); PTHR11689 (PANTHER); IPR000644 (PROSITE_PROFILES); IPR000644 (PROSITE_PROFILES); cd02205 (CDD); IPR014743 (SUPERFAMILY); SSF54631 (SUPERFAMILY)
			50
			50
	1		50	__________		__________	__________	__________	__________	__________	__________	__________	__________	__________
			50
			5	7.50854e+06		Present	Present	Present	Present	e_gw1.14.303.1	000002F_consensus.g409.t1	7.50854e+06	Present	ostta16g01970T0			adenosine kinase	F:phosphotransferase activity, alcohol group as acceptor	0	0	IPR011611 (PFAM); IPR029056 (G3DSA:3.40.1190.GENE3D); PTHR43320 (PANTHER); PTHR43320:SF1 (PANTHER); IPR029056 (SUPERFAMILY)
			8	7.50854e+06		Absent	Absent	Absent	Absent	Absent	Absent	7.50854e+06	Present	Present
			8	7.50859e+06		Present	Present	Present	Present	Present	Present	7.50859e+06	Present	Present
			8	7.50865e+06		Present	Present	Present	Present	Present	Absent	7.50865e+06	Absent	Present
			8	7.50866e+06		Absent	Absent	Present	Present	Present	Absent	7.50866e+06	Present	Present
			8	7.50869e+06		Present	Present	Present	Present	Present	Present	7.50869e+06	Present	Present
			8	7.50869e+06		Present	Present	Present	Present	Absent	Present	7.50869e+06	Present	Present
			8	7.5087e+06		Present	Present	Present	Present	Present	Absent	7.5087e+06	Present	Present
			5	7.50871e+06		Present	Present	Present	Present	gw1.14.296.1	000002F_consensus.g410.t1	7.50871e+06	Present	ostta16g01950T0			predicted protein	F:ligase activity	0	0	IPR000408 (PRINTS); IPR009091 (G3DSA:2.130.10.GENE3D); IPR000408 (PFAM); IPR009091 (G3DSA:2.130.10.GENE3D); PF13540 (PFAM); mobidb-lite (MOBIDB_LITE); mobidb-lite (MOBIDB_LITE); mobidb-lite (MOBIDB_LITE); PTHR22870:SF330 (PANTHER); PTHR22870 (PANTHER); PTHR22870:SF330 (PANTHER); PTHR22870 (PANTHER); IPR000408 (PROSITE_PROFILES); IPR000408 (PROSITE_PROFILES); IPR000408 (PROSITE_PROFILES); IPR00040…
			50
			50
	1		50	__________		__________	__________	__________	__________	__________	__________	__________	__________	__________
			50
			5	Cz_Braker2|chr16.g10372.t1		Present	Vocar.0001s0642.1	Cz_Braker2|chr16.g10372.t1	Present	e_gw1.3.731.1	000000F_consensus.g514.t1	Present	Present	Present			LIM domain kinase 1	F:transferase activity	0	0	IPR001245 (PFAM); G3DSA:3.30.200.20 (GENE3D); G3DSA:1.10.510.10 (GENE3D); mobidb-lite (MOBIDB_LITE); mobidb-lite (MOBIDB_LITE); mobidb-lite (MOBIDB_LITE); mobidb-lite (MOBIDB_LITE); mobidb-lite (MOBIDB_LITE); mobidb-lite (MOBIDB_LITE); mobidb-lite (MOBIDB_LITE); mobidb-lite (MOBIDB_LITE); mobidb-lite (MOBIDB_LITE); mobidb-lite (MOBIDB_LITE); mobidb-lite (MOBIDB_LITE); mobidb-lite (MOBIDB_LITE); m…
			8	Cz_Braker2|chr16.g10373.t1		Present	Present	Cz_Braker2|chr16.g10373.t1	Absent	Present	Present	Present	Present	Present
			8	Cz_Braker2|chr16.g10374.t1		Present	Present	Cz_Braker2|chr16.g10374.t1	Present	Present	Present	Present	Present	Present
			8	Cz_Braker2|chr16.g10375.t1		Present	Present	Cz_Braker2|chr16.g10375.t1	Present	Present	Present	Present	Present	Present
			8	Cz_Braker2|chr16.g10376.t1		Absent	Present	Cz_Braker2|chr16.g10376.t1	Absent	Absent	Absent	Absent	Absent	Absent
			5	Cz_Braker2|chr16.g10377.t1		Present	Vocar.0001s0639.1 Vocar.0001s0638.1 Vocar.0001s0640.1	Cz_Braker2|chr16.g10377.t1	Present	estExt_fgenesh3_pg.C_30014	000000F_consensus.g518.t1	Present	Present	Present			extended synaptotagmin-2-like isoform X1	F:damaged DNA binding; F:DNA-directed DNA polymerase activity; P:DNA repair; P:lipid transport; F:lipid binding; C:membrane; C:integral component of membrane; F:metal ion binding; P:DNA biosynthetic process	0	0	IPR000008 (SMART); IPR035892 (G3DSA:2.60.40.GENE3D); IPR039010 (PFAM); IPR000008 (PFAM); mobidb-lite (MOBIDB_LITE); mobidb-lite (MOBIDB_LITE); mobidb-lite (MOBIDB_LITE); mobidb-lite (MOBIDB_LITE); PTHR10774 (PANTHER); IPR000008 (PROSITE_PROFILES); IPR031468 (PROSITE_PROFILES); cd00030 (CDD); SSF49562 (SUPERFAMILY)
			50
			50
	1,2		50	__________		__________	__________	__________	__________	__________	__________	__________	__________	__________
			50
		1,2	5	Vocar.0024s0188.1	(1 of 32) PTHR23257//PTHR23257:SF394 - SERINE-THREONINE PROTEIN KINASE	Cre10.g445700.t1	Vocar.0024s0188.1	Cz_Braker2|chr15.g12227.t1 Cz_Braker2|chr15.g12231.t1 Cz_Braker2|chr15.g12229.t1 Cz_Braker2|chr15.g12228.t1	Present	IGS.gm_8_00146 IGS.gm_20_00203	Present	Present	Present	Present	kfl00084_0110_v1.1		predicted protein	F:protein serine/threonine kinase activity; F:ATP binding; P:protein phosphorylation	Transferring phosphorus-containing groups	EC:2.7.11	IPR001245 (PRINTS); IPR000719 (SMART); G3DSA:3.30.200.20 (GENE3D); IPR001245 (PFAM); G3DSA:1.10.510.10 (GENE3D); PIRSF000615 (PIRSF); mobidb-lite (MOBIDB_LITE); mobidb-lite (MOBIDB_LITE); mobidb-lite (MOBIDB_LITE); PTHR44329 (PANTHER); IPR000719 (PROSITE_PROFILES); IPR011009 (SUPERFAMILY)
			9	Vocar.0024s0189.1	(1 of 5) PTHR23257//PTHR23257:SF474 - SERINE-THREONINE PROTEIN KINASE	Present	Vocar.0024s0189.1	Present	Absent	Absent	Absent	Absent	Absent	Absent	Absent
			9	Vocar.0024s0190.1	(1 of 7) 2.7.10.2//2.7.11.1 - Non-specific protein-tyrosine kinase / Cytoplasmic protein tyrosine kinase // Non-specific serine/threonine protein kinase / Threonine-specific protein kinase	Present	Vocar.0024s0190.1	Present	Absent	Absent	Absent	Absent	Absent	Absent	Absent
			9	Vocar.0024s0191.1	(1 of 1) 3.1.4.54 - N-acetylphosphatidylethanolamine-hydrolyzing phospholipase D / N-acyl phosphatidylethanolamine phospholipase D	Present	Vocar.0024s0191.1	Present	Present	Present	Present	Absent	Absent	Absent	Present
			9	Vocar.0024s0192.1	(1 of 29) PF13920 - Zinc finger, C3HC4 type (RING finger) (zf-C3HC4_3)	Present	Vocar.0024s0192.1	Present	Present	Present	Present	Present	Present	Present	Present
		1,2	5	Vocar.0024s0193.1	(1 of 11) PTHR11206 - MULTIDRUG RESISTANCE PROTEIN	Cre10.g445850.t1	Vocar.0024s0193.1	Cz_Braker2|chr15.g12224.t1	Present	fgenesh3_pg.C_scaffold_20000103 IGS.gm_8_00153 IGS.gm_8_00154	Present	Present	Present	Present	kfl00084_0100_v1.1		predicted protein	P:drug transmembrane transport; F:antiporter activity; C:integral component of membrane	0	0	IPR002528 (PFAM); mobidb-lite (MOBIDB_LITE); mobidb-lite (MOBIDB_LITE); mobidb-lite (MOBIDB_LITE); mobidb-lite (MOBIDB_LITE); mobidb-lite (MOBIDB_LITE); PTHR11206 (PANTHER); PTHR11206:SF358 (PANTHER); PTHR11206 (PANTHER); PTHR11206:SF358 (PANTHER)
			50
			50
	1		50	__________		__________	__________	__________	__________	__________	__________	__________	__________	__________
			50
			3	Vocar.0002s0137.1	(1 of 32) PTHR23257//PTHR23257:SF394 - SERINE-THREONINE PROTEIN KINASE	Cre01.g001700.t1	Vocar.0002s0137.1	Cz_Braker2|chr14.g2991.t1 Cz_Braker2|chr14.g2993.t1	47864 64994	gw1.34.32.1	000009F_consensus.g1552.t1	Present	Present	Present			predicted protein	F:protein kinase activity; F:ATP binding; P:protein phosphorylation	0	0	IPR000719 (SMART); G3DSA:1.10.510.10 (GENE3D); IPR001245 (PFAM); G3DSA:3.30.200.20 (GENE3D); mobidb-lite (MOBIDB_LITE); mobidb-lite (MOBIDB_LITE); mobidb-lite (MOBIDB_LITE); mobidb-lite (MOBIDB_LITE); mobidb-lite (MOBIDB_LITE); PTHR44329 (PANTHER); IPR000719 (PROSITE_PROFILES); IPR011009 (SUPERFAMILY)
			8	Vocar.0002s0138.1	(1 of 1) KOG3197 - Predicted hydrolases of HD superfamily	Present	Vocar.0002s0138.1	Present	Present	Present	Present	Present	Absent	Present
			8	Vocar.0002s0139.1	(1 of 1) PTHR32060:SF8 - PEPTIDASE S41 FAMILY PROTEIN	Present	Vocar.0002s0139.1	Present	Present	Present	Present	Present	Present	Present
			8	Vocar.0002s0140.1	unknown function	Present	Vocar.0002s0140.1	Present	Present	Present	Present	Absent	Absent	Absent
			8	Vocar.0002s0141.1	(1 of 6) PF00050 - Kazal-type serine protease inhibitor domain (Kazal_1)	Present	Vocar.0002s0141.1	Present	Present	Present	Present	Absent	Absent	Absent
			3	Vocar.0002s0142.1	(1 of 2) PTHR24361//PTHR24361:SF411 - MITOGEN-ACTIVATED KINASE KINASE KINASE // SUBFAMILY NOT NAMED	Cre01.g001800.t1	Vocar.0002s0142.1	Cz_Braker2|chr14.g2994.t1	56080 27662	e_gw1.34.19.1	000009F_consensus.g1553.t1	Absent	Present	Absent			NimA-related protein kinase 3	F:protein serine/threonine kinase activity; F:ATP binding; C:cytoplasm; P:signal transduction by protein phosphorylation; P:stress-activated protein kinase signaling cascade; P:activation of protein kinase activity	Transferring phosphorus-containing groups	EC:2.7.11	IPR000719 (SMART); G3DSA:3.30.200.20 (GENE3D); IPR000719 (PFAM); G3DSA:1.10.510.10 (GENE3D); mobidb-lite (MOBIDB_LITE); mobidb-lite (MOBIDB_LITE); mobidb-lite (MOBIDB_LITE); mobidb-lite (MOBIDB_LITE); mobidb-lite (MOBIDB_LITE); mobidb-lite (MOBIDB_LITE); mobidb-lite (MOBIDB_LITE); mobidb-lite (MOBIDB_LITE); PTHR44899 (PANTHER); IPR000719 (PROSITE_PROFILES); cd08215 (CDD); IPR011009 (SUPERFAMILY)
			50
			50
	1		50	__________		__________	__________	__________	__________	__________	__________	__________	__________	__________
			50
			5	ostta05g00670T0		Present	Present	Cz_Braker2|chr17.g2628.t1	Present	Present	000003F_consensus.g191.t1	7.51412e+06	Present	ostta05g00670T0			ADP-ribosylation factor GTPase-activating protein AGD7	F:GTPase activator activity; C:membrane-bounded organelle; C:intracellular organelle; P:positive regulation of GTPase activity; C:cytoplasmic part; F:metal ion binding; P:Golgi vesicle transport	0	0	IPR001164 (PRINTS); IPR001164 (SMART); IPR038508 (G3DSA:3.30.40.GENE3D); IPR001164 (PFAM); mobidb-lite (MOBIDB_LITE); mobidb-lite (MOBIDB_LITE); mobidb-lite (MOBIDB_LITE); mobidb-lite (MOBIDB_LITE); mobidb-lite (MOBIDB_LITE); PTHR47021 (PANTHER); PTHR47021:SF4 (PANTHER); PTHR47021 (PANTHER); PTHR47021:SF4 (PANTHER); IPR001164 (PROSITE_PROFILES); IPR037278 (SUPERFAMILY)
			8	ostta05g00680T0		Present	Present	Present	Present	Present	Present	Present	Present	ostta05g00680T0
			8	ostta05g00690T0		Present	Present	Absent	Absent	Present	Absent	Present	Absent	ostta05g00690T0
			8	ostta05g00700T0		Present	Present	Present	Absent	Absent	Absent	Present	Absent	ostta05g00700T0
			8	ostta05g00710T0		Present	Present	Present	Present	Present	Present	Present	Present	ostta05g00710T0
			5	ostta05g00720T0		Present	Present	Cz_Braker2|chr17.g2632.t1	Present	Present	000003F_consensus.g185.t1	7.51416e+06	Present	ostta05g00720T0			Ankyrin repeat	0	0	0	IPR002110 (PRINTS); IPR002110 (SMART); IPR036770 (G3DSA:1.25.40.GENE3D); IPR036770 (G3DSA:1.25.40.GENE3D); PF13637 (PFAM); mobidb-lite (MOBIDB_LITE); mobidb-lite (MOBIDB_LITE); mobidb-lite (MOBIDB_LITE); mobidb-lite (MOBIDB_LITE); mobidb-lite (MOBIDB_LITE); PTHR24189 (PANTHER); IPR002110 (PROSITE_PROFILES); IPR002110 (PROSITE_PROFILES); IPR002110 (PROSITE_PROFILES); IPR002110 (PROSITE_PROFILES); …
			50
			50
	1		50	__________		__________	__________	__________	__________	__________	__________	__________	__________	__________
			50
			8	Cz_Braker2|chr06.g7915.t1		Present	Present	Cz_Braker2|chr06.g7915.t1	Absent	Present	Present	Absent	Present	Present
			8	Cz_Braker2|chr06.g7916.t1		Present	Present	Cz_Braker2|chr06.g7916.t1	Absent	Absent	Absent	Absent	Absent	Absent
			8	Cz_Braker2|chr06.g7917.t1		Present	Present	Cz_Braker2|chr06.g7917.t1	Present	Present	Present	Present	Present	Present
			5	Cz_Braker2|chr06.g7918.t1		Cre12.g555950.t1	Present	Cz_Braker2|chr06.g7918.t1	Present	Present	Present	Present	58536	ostta06g00500T0			dynein heavy chain	P:cilium movement; F:ATP binding; C:axonemal dynein complex; F:ATP-dependent microtubule motor activity, minus-end-directed; F:dynein light chain binding; F:dynein intermediate chain binding; F:dynein light intermediate chain binding	Adenosinetriphosphatase; Minus-end-directed kinesin ATPase; Nucleoside-triphosphate phosphatase	EC:3.6.1.3; EC:3.6.4.5; EC:3.6.1.15	PF12775 (PFAM); G3DSA:3.40.50.300 (GENE3D); G3DSA:1.10.8.1220 (GENE3D); IPR041466 (PFAM); G3DSA:3.10.490.20 (GENE3D); IPR042219 (G3DSA:1.10.8.GENE3D); G3DSA:1.10.8.710 (GENE3D); IPR041228 (PFAM); IPR004273 (PFAM); IPR024743 (PFAM); G3DSA:3.40.50.300 (GENE3D); IPR041589 (PFAM); IPR024317 (PFAM); IPR042228 (G3DSA:3.20.180.GENE3D); G3DSA:1.20.920.20 (GENE3D); IPR035706 (PFAM); G3DSA:1.20.920.20 (GEN…
			8	Cz_Braker2|chr06.g7919.t1		Present	Present	Cz_Braker2|chr06.g7919.t1	Present	Absent	Present	Absent	Present	Present
			5	Cz_Braker2|chr06.g7920.t1		Cre12.g556100.t1	Present	Cz_Braker2|chr06.g7920.t1	Present	Present	Present	Present	45582	ostta06g00480T0			RNA polymerase II-associated protein 3	C:membrane	0	0	IPR019734 (SMART); PF13414 (PFAM); IPR023631 (PFAM); IPR036928 (G3DSA:3.90.1300.GENE3D); IPR011990 (G3DSA:1.25.40.GENE3D); mobidb-lite (MOBIDB_LITE); mobidb-lite (MOBIDB_LITE); mobidb-lite (MOBIDB_LITE); mobidb-lite (MOBIDB_LITE); mobidb-lite (MOBIDB_LITE); mobidb-lite (MOBIDB_LITE); PTHR46310 (PANTHER); IPR019734 (PROSITE_PROFILES); IPR013026 (PROSITE_PROFILES); IPR019734 (PROSITE_PROFILES); IPR…
			8	Cz_Braker2|chr06.g7921.t1		Present	Present	Cz_Braker2|chr06.g7921.t1	Present	Present	Absent	Present	Present	Present
			8	Cz_Braker2|chr06.g7922.t1		Absent	Absent	Cz_Braker2|chr06.g7922.t1	Absent	Absent	Absent	Absent	Absent	Absent
			8	Cz_Braker2|chr06.g7923.t1		Present	Present	Cz_Braker2|chr06.g7923.t1	Present	Present	Present	Present	Present	Present
			50
			50
	1,2		50	__________		__________	__________	__________	__________	__________	__________	__________	__________	__________
			50
		2	7	Cre01.g051900.t1	(1 of 1) K00411 - ubiquinol-cytochrome c reductase iron-sulfur subunit (UQCRFS1, RIP1, petA)	Cre01.g051900.t1	Present	Cz_Braker2|chr13.g7545.t1	Present	Present	Absent	Present	Present	Present	kfl00237_0060_v1.1
			9	Cre01.g051950.t1	(1 of 2) 3.4.23.12 - Nepenthesin / Nepenthes aspartic proteinase	Cre01.g051950.t1	Present	Present	Present	Present	Present	Present	Present	Present	Present
		1	6	Cre01.g052000.t1	(1 of 1) PTHR13748:SF31 - COBW DOMAIN-CONTAINING PROTEIN 1	Cre01.g052000.t1	Present	Present	Present	Present	Present	7.50833e+06	4421	ostta13g01440T0	Present		COBW domain-containing protein 1	0	0	0	IPR011629 (SMART); IPR036627 (G3DSA:3.30.1220.GENE3D); IPR003495 (PFAM); IPR011629 (PFAM); G3DSA:3.40.50.300 (GENE3D); mobidb-lite (MOBIDB_LITE); mobidb-lite (MOBIDB_LITE); mobidb-lite (MOBIDB_LITE); PTHR13748 (PANTHER); PTHR13748:SF31 (PANTHER); IPR027417 (SUPERFAMILY); SSF90002 (SUPERFAMILY)
			9	Cre01.g052050.t1	(1 of 1) K17662 - cytochrome b pre-mRNA-processing protein 3 (CBP3, UQCC)	Cre01.g052050.t1	Present	Present	Present	Present	Present	Present	Present	Present	Present
			9	Cre01.g052100.t1	(1 of 1) K02881 - large subunit ribosomal protein L18 (RP-L18, MRPL18, rplR)	Cre01.g052100.t1	Present	Present	Present	Present	Present	Present	Present	Present	Present
		1	6	Cre01.g052150.t1	(1 of 3) KOG0502//KOG0508//KOG4412 - Integral membrane ankyrin-repeat protein Kidins220 (protein kinase D substrate) // Ankyrin repeat protein // 26S proteasome regulatory complex, subunit PSMD10	Cre01.g052150.t1	Present	Present	Present	Present	Present	7.50828e+06	60768	ostta13g01450T0	Present		flagellar associated protein	C:motile cilium	0	0	IPR002110 (PRINTS); IPR002110 (SMART); IPR036770 (G3DSA:1.25.40.GENE3D); IPR020683 (PFAM); IPR036770 (G3DSA:1.25.40.GENE3D); IPR036770 (G3DSA:1.25.40.GENE3D); IPR036770 (G3DSA:1.25.40.GENE3D); mobidb-lite (MOBIDB_LITE); mobidb-lite (MOBIDB_LITE); PTHR24189 (PANTHER); PTHR24189:SF55 (PANTHER); PTHR24189:SF55 (PANTHER); PTHR24189:SF55 (PANTHER); PTHR24189 (PANTHER); PTHR24189 (PANTHER); PTHR24189 (…
			9	Cre01.g052200.t1	(1 of 1) PTHR13191 - RIBOSOMAL RNA PROCESSING PROTEIN 7-RELATED	Cre01.g052200.t1	Present	Present	Present	Present	Present	Present	Present	Present	Present
		2	6	Cre01.g052250.t1	(1 of 1) PTHR10438//PTHR10438:SF270 - THIOREDOXIN // THIOREDOXIN X, CHLOROPLASTIC	Cre01.g052250.t1	Vocar.0001s0395.1	Cz_Braker2|chr13.g7548.t1	Present	Present	Present	Present	Present	Present	kfl00237_0110_v1.1
			50
			50
	1,2		50	__________		__________	__________	__________	__________	__________	__________	__________	__________	__________
			50
		1	4	e_gw1.5.437.1		Present	Vocar.0002s0598.1 Vocar.0002s0595.1	Present	31070	e_gw1.5.437.1	000003F_consensus.g390.t1	Present	194842	Present			histone H3	P:negative regulation of transcription by RNA polymerase II; P:chromatin silencing at rDNA; C:nuclear nucleosome; C:extracellular region; C:nucleoplasm; P:DNA replication-dependent nucleosome assembly; F:nucleosomal DNA binding; C:RCAF complex; P:interleukin-7-mediated signaling pathway; P:cellular protein metabolic process; P:regulation of megakaryocyte differentiation; F:protein heterodimerizat…	0	0	IPR000164 (PRINTS); IPR000164 (SMART); IPR007125 (PFAM); IPR009072 (G3DSA:1.10.20.GENE3D); mobidb-lite (MOBIDB_LITE); PTHR11426:SF211 (PANTHER); IPR000164 (PANTHER); IPR009072 (SUPERFAMILY)
			9	e_gw1.5.533.1		Absent	Absent	Absent	Present	e_gw1.5.533.1	Absent	Present	Present	Present	Absent
		2	7	IGS.gm_5_00044		Present	Present	Present	Present	IGS.gm_5_00044	000003F_consensus.g392.t1	Present	Present	Present	kfl00041_0050_v1.1
			9	IGS.gm_5_00045		Present	Present	Present	Present	IGS.gm_5_00045	Absent	Absent	Absent	Absent	Absent
		2	6	e_gw1.5.386.1		Present	Present	Present	52404	e_gw1.5.386.1	000003F_consensus.g393.t1	Present	Absent	Absent	kfl00019_0090_v1.1
			9	fgenesh3_pg.C_scaffold_5000024		Absent	Absent	Absent	Absent	fgenesh3_pg.C_scaffold_5000024	Absent	Absent	Absent	Absent	Absent
		1,2	4	IGS.gm_5_00048		Present	Vocar.0002s0592.1	Present	27133	IGS.gm_5_00048	000003F_consensus.g388.t1	Present	160362	Present	kfl00019_0100_v1.1 kfl00041_0070_v1.1 kfl00041_0040_v1.1		chromosome-associated kinesin KIF4A isoform X1	F:microtubule motor activity; F:ATP binding; C:microtubule; P:microtubule-based movement; F:microtubule binding	Nucleoside-triphosphate phosphatase	EC:3.6.1.15	IPR001752 (PRINTS); IPR001752 (SMART); IPR036961 (G3DSA:3.40.850.GENE3D); IPR001752 (PFAM); mobidb-lite (MOBIDB_LITE); mobidb-lite (MOBIDB_LITE); mobidb-lite (MOBIDB_LITE); PTHR24115:SF839 (PANTHER); IPR027640 (PANTHER); IPR001752 (PROSITE_PROFILES); cd01372 (CDD); IPR027417 (SUPERFAMILY)
			50
	1		50	__________		__________	__________	__________	__________	__________	__________	__________	__________	__________
			50
			5	Cre02.g110300.t1	(1 of 52) PTHR24078 - DNAJ HOMOLOG SUBFAMILY C MEMBER	Cre02.g110300.t1	Present	Present	Present	Present	000006F_consensus.g909.t1	Present	32190	ostta09g00470T0			chaperone protein dnaJ isoform 1	C:nucleus; C:cytoplasm	0	0	IPR001623 (PRINTS); IPR001623 (SMART); IPR036869 (G3DSA:1.10.287.GENE3D); IPR001623 (PFAM); PTHR45504 (PANTHER); PTHR45504:SF3 (PANTHER); IPR001623 (PROSITE_PROFILES); IPR001623 (CDD); IPR036869 (SUPERFAMILY)
			8	Cre02.g110350.t1	(1 of 18) PTHR10774 - EXTENDED SYNAPTOTAGMIN-RELATED	Cre02.g110350.t1	Present	Present	Present	Present	Absent	Present	Absent	Present
			8	Cre02.g110400.t1	(1 of 1) PTHR12732:SF0 - PCI DOMAIN-CONTAINING PROTEIN 2	Cre02.g110400.t1	Present	Present	Present	Present	Present	Present	Present	Present
			8	Cre02.g110450.t1	(1 of 2) PTHR12175 - AD039 HT014 THIOREDOXIN FAMILY TRP26	Cre02.g110450.t1	Present	Present	Present	Present	Present	Present	Present	Present
			8	Cre02.g110500.t1	unknown function	Cre02.g110500.t1	Present	Absent	Absent	Absent	Absent	Absent	Present	Present
			5	Cre02.g110550.t1	(1 of 23) PTHR10641 - MYB-LIKE DNA-BINDING PROTEIN MYB	Cre02.g110550.t1	Present	Present	Present	Present	000006F_consensus.g904.t1	Present	192902	ostta09g00450T0			predicted protein	F:DNA binding; C:nucleus	0	0	IPR001005 (SMART); G3DSA:1.10.10.60 (GENE3D); IPR001005 (PFAM); mobidb-lite (MOBIDB_LITE); mobidb-lite (MOBIDB_LITE); mobidb-lite (MOBIDB_LITE); mobidb-lite (MOBIDB_LITE); mobidb-lite (MOBIDB_LITE); IPR015495 (PANTHER); PTHR45614:SF1 (PANTHER); IPR017930 (PROSITE_PROFILES); IPR001005 (CDD); IPR009057 (SUPERFAMILY)
			50
			50
	1		50	__________		__________	__________	__________	__________	__________	__________	__________	__________	__________
			50
			8	19874	PTHR24320:SF72 - RETINOL DEHYDROGENASE 14 (1 of 2)	Present	Present	Present	19874	Present	Present	Present	Present	Absent
			4	19904	3.6.4.4 - Plus-end-directed kinesin ATPase / Kinesin (1 of 18)	Present	Present	Cz_Braker2|chr07.g212.t1	19904	Present	Present	7.5155e+06	143994	ostta08g01900T0			predicted protein	F:microtubule motor activity; F:ATP binding; C:microtubule; P:microtubule-based movement; F:microtubule binding; P:metabolic process	Nucleoside-triphosphate phosphatase	EC:3.6.1.15	IPR001752 (PRINTS); IPR001752 (SMART); IPR036961 (G3DSA:3.40.850.GENE3D); IPR001752 (PFAM); IPR028763 (PTHR24115:PANTHER); IPR027640 (PANTHER); IPR001752 (PROSITE_PROFILES); IPR027417 (SUPERFAMILY)
			8	44853	PTHR24343 - SERINE/THREONINE KINASE (1 of 18)	Absent	Absent	Absent	44853	Absent	Absent	Absent	Absent	Absent
			8	44854	PF02469 - Fasciclin domain (Fasciclin) (1 of 9)	Absent	Absent	Absent	44854	Absent	Absent	Absent	Absent	Absent
			8	48999	unknown function	Absent	Absent	Absent	48999	Absent	Absent	Absent	Absent	Absent
			8	49000	PF00107//PF00109//PF00550//PF00698//PF02801//PF08659//PF13489//PF14765//PF16197 - Zinc-binding dehydrogenase (ADH_zinc_N) // Beta-ketoacyl synthase, N-terminal domain (ketoacyl-synt) // Phosphopantetheine attachment site (PP-binding) // Acyl transferase domain (Acyl_transf_1) // Beta-ketoacyl synthase, C-terminal domain (Ketoacyl-synt_C) // KR domain (KR) // Methyltransferase domain (Methyltransf…	Absent	Absent	Absent	49000	Absent	Absent	Absent	Absent	Absent
			4	9113	K11251 - histone H2A (H2A) (1 of 9)	Present	Present	Cz_Braker2|chr07.g205.t1	9113	Present	Present	7.51565e+06	201287	ostta08g01910T0			histone H2A	C:nucleosome; C:nuclear chromatin; F:DNA binding; P:chromatin organization; F:protein heterodimerization activity	0	0	IPR002119 (PRINTS); IPR002119 (SMART); IPR007125 (PFAM); IPR009072 (G3DSA:1.10.20.GENE3D); IPR032454 (PFAM); PTHR23430 (PANTHER); PTHR23430:SF207 (PANTHER); IPR002119 (CDD); IPR009072 (SUPERFAMILY)
			50
			50
	1,2		50	__________		__________	__________	__________	__________	__________	__________	__________	__________	__________
			50
		1	5	000006F_consensus.g973.t1		Cre17.g735200.t1	Vocar.0009s0040.1	Present	Present	e_gw1.19.55.1 IGS.gm_19_00203	000006F_consensus.g973.t1	Present	182567	Present	Present		predicted protein	F:microtubule motor activity; F:ATP binding; C:kinesin complex; C:microtubule; P:microtubule-based movement; F:microtubule binding; F:ATPase activity; P:spindle assembly	Adenosinetriphosphatase; Nucleoside-triphosphate phosphatase	EC:3.6.1.3; EC:3.6.1.15	IPR001752 (PRINTS); IPR001752 (SMART); IPR036961 (G3DSA:3.40.850.GENE3D); IPR001752 (PFAM); mobidb-lite (MOBIDB_LITE); mobidb-lite (MOBIDB_LITE); mobidb-lite (MOBIDB_LITE); PTHR24115:SF815 (PANTHER); IPR027640 (PANTHER); IPR001752 (PROSITE_PROFILES); SSF57997 (SUPERFAMILY); IPR027417 (SUPERFAMILY)
			9	000006F_consensus.g974.t1		Present	Present	Present	Present	Present	000006F_consensus.g974.t1	Present	Present	Present	Present
			9	000006F_consensus.g975.t1		Present	Present	Present	Present	Present	000006F_consensus.g975.t1	Present	Present	Present	Present
			9	000006F_consensus.g976.t1		Present	Present	Present	Absent	Present	000006F_consensus.g976.t1	Present	Absent	Present	Present
			9	000006F_consensus.g977.t1		Absent	Absent	Absent	Absent	Absent	000006F_consensus.g977.t1	Absent	Absent	Absent	Absent
		1,2	4	000006F_consensus.g978.t1		Cre17.g735350.t1	Vocar.0009s0045.1	Present	Present	gw1.19.182.1	000006F_consensus.g978.t1	Present	23576	Present	kfl00019_g43_v1.1		ankyrin repeat protein	C:membrane; C:integral component of membrane	0	0	IPR002110 (SMART); IPR036770 (G3DSA:1.25.40.GENE3D); IPR036770 (G3DSA:1.25.40.GENE3D); IPR020683 (PFAM); IPR036770 (G3DSA:1.25.40.GENE3D); PTHR24188 (PANTHER); PTHR24188 (PANTHER); PTHR24188:SF29 (PANTHER); PTHR24188:SF29 (PANTHER); PTHR24188 (PANTHER); PTHR24188:SF29 (PANTHER); PTHR24188 (PANTHER); PTHR24188:SF29 (PANTHER); IPR002110 (PROSITE_PROFILES); IPR002110 (PROSITE_PROFILES); IPR002110 (P…
			9	000006F_consensus.g979.t1		Present	Present	Present	Present	Present	000006F_consensus.g979.t1	Present	Present	Present	Present
			9	000006F_consensus.g980.t1		Present	Present	Present	Absent	Present	000006F_consensus.g980.t1	Present	Present	Present	Present
		2	7	000006F_consensus.g981.t1		Present	Vocar.0009s0172.1	Present	Present	Present	000006F_consensus.g981.t1	Present	Present	Absent	kfl00019_0440_v1.1
			50
	1		50	__________		__________	__________	__________	__________	__________	__________	__________	__________	__________
			50
			5	Cre13.g603350.t1	(1 of 72) 4.6.1.2 - Guanylate cyclase / Guanylyl cyclase	Cre13.g603350.t1	Vocar.0006s0363.1 Vocar.0027s0043.1	Present	Present	Present	000007F_consensus.g782.t1	Present	11312	Present			Soluble guanylate cyclase 88E	F:nucleotide binding; F:peptide receptor activity; F:guanylate cyclase activity; C:plasma membrane; P:cGMP biosynthetic process; P:receptor guanylyl cyclase signaling pathway; C:integral component of membrane; P:intracellular signal transduction	Guanylate cyclase	EC:4.6.1.2	IPR001054 (SMART); IPR029787 (G3DSA:3.30.70.GENE3D); IPR001054 (PFAM); mobidb-lite (MOBIDB_LITE); mobidb-lite (MOBIDB_LITE); mobidb-lite (MOBIDB_LITE); mobidb-lite (MOBIDB_LITE); mobidb-lite (MOBIDB_LITE); mobidb-lite (MOBIDB_LITE); mobidb-lite (MOBIDB_LITE); mobidb-lite (MOBIDB_LITE); mobidb-lite (MOBIDB_LITE); mobidb-lite (MOBIDB_LITE); mobidb-lite (MOBIDB_LITE); mobidb-lite (MOBIDB_LITE); mobi…
			8	Cre13.g603400.t1	(1 of 1) PTHR10799:SF695 - RING-FINGER, DEAD-LIKE HELICASE, PHD AND SNF2 DOMAIN-CONTAINING PROTEIN	Cre13.g603400.t1	Present	Present	Present	Present	Present	Present	Present	Present
			8	Cre13.g603450.t1	(1 of 4) PF14159 - CAAD domains of cyanobacterial aminoacyl-tRNA synthetase (CAAD)	Cre13.g603450.t1	Present	Present	Present	Present	Present	Present	Present	Present
			8	Cre13.g603500.t1	unknown function	Cre13.g603500.t1	Absent	Absent	Absent	Absent	Absent	Absent	Absent	Absent
			8	Cre13.g603550.t1	unknown function	Cre13.g603550.t1	Absent	Absent	Absent	Absent	Absent	Absent	Absent	Absent
			5	Cre13.g603600.t1	(1 of 40) PTHR23257//PTHR23257:SF513 - SERINE-THREONINE PROTEIN KINASE // SUBFAMILY NOT NAMED	Cre13.g603600.t1	Vocar.0006s0358.1 Vocar.0027s0042.1	Present	Present	Present	000007F_consensus.g781.t1	Present	152406	Present			predicted protein	F:protein kinase activity; F:ATP binding; P:protein phosphorylation; C:integral component of membrane	0	0	IPR000719 (SMART); G3DSA:3.30.200.20 (GENE3D); G3DSA:1.10.510.10 (GENE3D); IPR001245 (PFAM); mobidb-lite (MOBIDB_LITE); mobidb-lite (MOBIDB_LITE); mobidb-lite (MOBIDB_LITE); mobidb-lite (MOBIDB_LITE); mobidb-lite (MOBIDB_LITE); mobidb-lite (MOBIDB_LITE); mobidb-lite (MOBIDB_LITE); PTHR44329:SF93 (PANTHER); PTHR44329 (PANTHER); PTHR44329 (PANTHER); IPR000719 (PROSITE_PROFILES); IPR011009 (SUPERFAM…
			50
			50
	1,2		50	__________		__________	__________	__________	__________	__________	__________	__________	__________	__________
			50
			9	Cre01.g036700.t1	(1 of 4) PTHR24347:SF138 - PROTEIN F32D8.1	Cre01.g036700.t1	Present	Present	Present	Present	Present	Absent	Absent	Absent	Absent
		2	7	Cre01.g036750.t1	(1 of 1) 2.1.1.72 - Site-specific DNA-methyltransferase (adenine-specific) / Restriction-modification system	Cre01.g036750.t1	Vocar.0001s0707.1 Vocar.0001s0709.1	Present	Present	Present	Present	Present	Present	Present	kfl00086_0320_v1.1		hemK methyltransferase family member 2 isoform X2	F:nucleic acid binding; P:protein methylation; F:protein methyltransferase activity; F:S-adenosylmethionine-dependent methyltransferase activity; C:eRF1 methyltransferase complex			IPR004557 (TIGRFAM); G3DSA:3.40.50.150 (GENE3D); IPR007848 (PFAM); PTHR45875 (PANTHER); cd02440 (CDD); IPR029063 (SUPERFAMILY)
		1,2	4	Cre01.g036800.t1	(1 of 1) PTHR24115:SF194 - KINESIN-LIKE PROTEIN KIF6	Cre01.g036800.t1	Vocar.0001s0708.1 Vocar.0001s0710.1	Cz_Braker2|chr04.g5138.t1 Cz_Braker2|chr04.g4836.t1	17907	e_gw1.21.92.1	Present	Present	Present	Present	kfl00089_0140_v1.1		predicted protein	F:microtubule motor activity; F:ATP binding; C:microtubule; P:microtubule-based movement; F:microtubule binding	Nucleoside-triphosphate phosphatase	EC:3.6.1.15	IPR001752 (PRINTS); IPR001752 (SMART); IPR001752 (PFAM); IPR036961 (G3DSA:3.40.850.GENE3D); mobidb-lite (MOBIDB_LITE); mobidb-lite (MOBIDB_LITE); mobidb-lite (MOBIDB_LITE); mobidb-lite (MOBIDB_LITE); mobidb-lite (MOBIDB_LITE); mobidb-lite (MOBIDB_LITE); PTHR24115:SF194 (PANTHER); IPR027640 (PANTHER); IPR001752 (PROSITE_PROFILES); IPR027417 (SUPERFAMILY)
			9	Cre01.g036850.t1	Proline dehydrogenase	Cre01.g036850.t1	Present	Present	Present	Present	Present	Present	Absent	Present	Present
		1,2	5	Cre01.g036900.t1	(1 of 55) 2.7.12.1 - Dual-specificity kinase	Cre01.g036900.t1	Present	Cz_Braker2|chr04.g4837.t1 Cz_Braker2|chr04.g5132.t1	67022	IGS.gm_21_00089	Present	Present	Present	Present	kfl00089_0170_v1.1 kfl00086_0290_v1.1		predicted protein	F:protein kinase activity; F:ATP binding; P:protein phosphorylation; C:integral component of membrane			IPR000719 (SMART); IPR000719 (PFAM); G3DSA:1.10.510.10 (GENE3D); G3DSA:3.30.200.20 (GENE3D); mobidb-lite (MOBIDB_LITE); mobidb-lite (MOBIDB_LITE); mobidb-lite (MOBIDB_LITE); mobidb-lite (MOBIDB_LITE); PTHR44329 (PANTHER); PTHR44329:SF93 (PANTHER); IPR000719 (PROSITE_PROFILES); IPR011009 (SUPERFAMILY)
			9	Cre01.g036950.t1	Cobalamin 5'-phosphate synthase	Cre01.g036950.t1	Absent	Absent	Absent	Absent	Absent	Absent	Absent	Absent	Absent
			50
			50
	2,3		50	__________		__________	__________	__________	__________	__________	__________	__________	__________	__________
			50
		2,3	7	39261	PTHR21090//PTHR21090:SF15 - AROM/DEHYDROQUINATE SYNTHASE // SUBFAMILY NOT NAMED (1 of 1)	Absent	Absent	Cz_Braker2|chr11.g12594.t1	39261	Absent	Absent	Absent	Absent	Absent	kfl00216_0060_v1.1	2-epi-5-epi-valiolone synthase (EEVS) hypothesized to function the synthesis of a MAA hypothesized to function the synthesis of a MAA	sedoheptulose 7-phosphate cyclase	F:nucleotide binding; F:3-dehydroquinate synthase activity; F:lyase activity; P:antibiotic biosynthetic process; F:metal ion binding	0	0	G3DSA:3.40.50.1970 (GENE3D); IPR030960 (PFAM); G3DSA:1.20.1090.10 (GENE3D); PTHR43622:SF3 (PANTHER); PTHR43622 (PANTHER); cd08199 (CDD); SSF56796 (SUPERFAMILY)
			9	55647	1.1.1.287 - D-arabinitol dehydrogenase (NADP(+)) / NADP(+)-dependent D-arabinitol dehydrogenase (1 of 1)	Absent	Absent	Present	55647	Absent	Absent	Absent	Absent	Absent	Present	MT-Ox, methyltransferase and oxidase domain protein hypothesized to function the synthesis of a MAA
			9	39263	unknown function	Present	Present	Absent	39263	Present	Present	Present	Present	Present	Present
			9	34922	1.1.1.316 - L-galactose 1-dehydrogenase / L-galDH (1 of 2)	Present	Present	Present	34922	Present	Present	Present	Present	Present	Present
			9	39265	1.1.1.300 - NADP-retinol dehydrogenase / Retinol dehydrogenase (NADP(+)) (1 of 13)	Present	Present	Present	39265	Present	Absent	Present	Present	Present	Absent
		2,3	7	55651	PF13535 - ATP-grasp domain (ATP-grasp_4) (1 of 9)	Absent	Absent	Cz_Braker2|chr11.g12595.t1	55651	Absent	Absent	Absent	Absent	Absent	kfl00216_0080_v1.1	ATP-grasp hypothesized to function the synthesis of a MAA	ATP-grasp enzyme	F:ATP binding; C:integral component of membrane	0	0	G3DSA:3.40.50.20 (GENE3D); IPR013815 (G3DSA:3.30.1490.GENE3D); G3DSA:3.30.470.20 (GENE3D); SSF56059 (SUPERFAMILY)
			50
			50
	2,3		50	__________		__________	__________	__________	__________	__________	__________	__________	__________	__________	__________
			50
			9	kfl00631_0010_v1.1		Absent	Absent	Absent	Absent	Absent	Present	Absent	Absent	Absent	kfl00631_0010_v1.1
			9	kfl00631_0020_v1.1		Absent	Absent	Absent	Absent	Absent	Absent	Absent	Absent	Absent	kfl00631_0020_v1.1
		2,3	6	kfl00631_0030_v1.1		Absent	Absent	Absent	Absent	Absent	Absent	007508895.1*	127741*	ostta20g00440T0*	kfl00631_0030_v1.1*		superoxide dismutase [Cu-Zn], chloroplastic-like	F:superoxide dismutase activity; C:chloroplast stroma; C:thylakoid; P:response to iron ion; P:removal of superoxide radicals; P:gene silencing by miRNA; P:response to copper ion; F:metal ion binding; C:apoplast; P:oxidation-reduction process; P:cellular response to sucrose stimulus; P:cellular response to ozone; P:cellular response to salt stress; P:cellular response to light intensity; P:cellula…	Superoxide dismutase	EC:1.15.1.1	IPR001424 (PRINTS); IPR036423 (G3DSA:2.60.40.GENE3D); IPR001424 (PFAM); IPR024134 (PANTHER); PTHR10003:SF71 (PANTHER); IPR001424 (CDD); IPR036423 (SUPERFAMILY)
		2,3	6	kfl00631_0040_v1.1		Absent	Absent	Absent	Absent	Absent	Absent	007509011.1*	52844*	ostta20g00470T0*	kfl00631_0040_v1.1*		copper chaperone for superoxide dismutase, chloroplastic/cytosolic	P:superoxide metabolic process; P:metal ion transport; F:metal ion binding	0	0	IPR036423 (G3DSA:2.60.40.GENE3D); G3DSA:3.30.70.100 (GENE3D); IPR001424 (PFAM); IPR006121 (PFAM); IPR024134 (PANTHER); PTHR10003:SF27 (PANTHER); IPR006121 (PROSITE_PROFILES); IPR006121 (CDD); IPR036163 (SUPERFAMILY); IPR036423 (SUPERFAMILY)
			9	kfl00631_0050_v1.1		Absent	Absent	Absent	Absent	Absent	Absent	Absent	Absent	Absent	kfl00631_0050_v1.1
			9	kfl00631_0060_v1.1		Absent	Absent	Absent	Absent	Absent	Absent	Present	Absent	Absent	kfl00631_0060_v1.1
			9	kfl00631_0070_v1.1		Present	Absent	Present	Present	Absent	Absent	Present	Present	Present	kfl00631_0070_v1.1
			9	kfl00631_0080_v1.1		Absent	Absent	Absent	Absent	Absent	Absent	Absent	Absent	Absent	kfl00631_0080_v1.1
			50
	2,3		50	__________		__________	__________	__________	__________	__________	__________	__________	__________	__________	__________
			50
			9	ostta15g01650T0		Absent	Present	Present	Present	Absent	Absent	Present	Present	ostta15g01650T0	Present
			9	ostta15g01660T0		Absent	Absent	Absent	Absent	Absent	Absent	Present	Present	ostta15g01660T0	Absent
			9	ostta15g01670T0		Absent	Absent	Absent	Absent	Absent	Absent	Present	Present	ostta15g01670T0	Absent
		2,3	7	ostta15g01680T0		Absent	Absent	Absent	Absent	Present	Absent	007515132.1*	Absent	ostta15g01680T0*	kfl00015_0060_v1.1* kfl00015_0050_v1.1*		Urease accessory protein UreD	P:nitrogen compound metabolic process; F:nickel cation binding	0	0	IPR002669 (PFAM); IPR002669 (PANTHER); IPR002669 (HAMAP)
			9	ostta15g01690T0		Absent	Absent	Absent	Absent	Absent	Absent	Present	Absent	ostta15g01690T0	Present
		2,3	7	ostta15g01700T0		Absent	Absent	Absent	Absent	Absent	Absent	007515363.1*	Absent	ostta15g01700T0*	kfl00015_0080_v1.1*		urease	F:urease activity; F:nickel cation binding; P:urea catabolic process	Urease	EC:3.5.1.5	IPR005848 (PRINTS); IPR006680 (PFAM); IPR036461 (G3DSA:2.10.150.GENE3D); IPR002019 (PFAM); G3DSA:3.20.20.140 (GENE3D); IPR002026 (TIGRFAM); IPR011059 (G3DSA:2.30.40.GENE3D); IPR008221 (PIRSF); IPR002026 (PFAM); IPR011612 (PFAM); IPR005848 (TIGRFAM); IPR002019 (TIGRFAM); IPR036463 (G3DSA:3.30.280.GENE3D); PTHR33569 (PANTHER); PD002319 (PRODOM); IPR017951 (PROSITE_PROFILES); IPR005848 (HAMAP); IPR0…
			9	ostta15g01710T0		Present	Present	Present	Present	Present	Present	Present	Absent	ostta15g01710T0	Present
		2	7	ostta15g01720T0		Absent	Absent	Absent	Absent	Present	Absent	7.51513e+06	Absent	ostta15g01720T0	kfl00015_0060_v1.1 kfl00015_0050_v1.1		urease accessory protein F	P:nitrogen compound metabolic process; F:nickel cation binding	0	0	IPR002639 (PFAM); IPR038277 (G3DSA:1.10.4190.GENE3D); PTHR33620:SF1 (PANTHER); PTHR33620 (PANTHER)
			9	ostta15g01730T0		Present	Present	Present	Present	Present	Present	Present	Present	ostta15g01730T0	Present
			9	ostta15g01735T0		Absent	Absent	Absent	Absent	Absent	Absent	Absent	Absent	ostta15g01735T0	Absent
			9	ostta15g01740T0		Present	Present	Present	Present	Present	Present	Present	Present	ostta15g01740T0	Present
			50
			50
	2		50	__________		__________	__________	__________	__________	__________	__________	__________	__________	__________	__________
			50
			9	Cz_Braker2|chr08.g9121.t1		Present	Present	Cz_Braker2|chr08.g9121.t1	Present	Present	Present	Absent	Absent	Present	Present
			9	Cz_Braker2|chr08.g9122.t1		Present	Present	Cz_Braker2|chr08.g9122.t1	Present	Present	Present	Present	Present	Present	Present
			9	Cz_Braker2|chr08.g9123.t1		Absent	Absent	Cz_Braker2|chr08.g9123.t1	Absent	Absent	Absent	Absent	Absent	Absent	Absent
coex score: 1, neighborhood size 2			6	Cz_Braker2|chr08.g9124.t1		Cre10.g448500.t1	Present	Cz_Braker2|chr08.g9124.t1	Present	fgenesh3_pg.C_scaffold_10000082 e_gw1.10.184.1 IGS.gm_10_00160 e_gw1.10.201.1	Present	Present	Absent	Present	kfl00032_0410_v1.1 kfl00032_0430_v1.1		cysteine hydrolase	F:hydrolase activity			IPR036380 (G3DSA:3.40.50.GENE3D); IPR036380 (G3DSA:3.40.50.GENE3D); IPR000868 (PFAM); PTHR43540:SF9 (PANTHER); PTHR43540 (PANTHER); cd00431 (CDD); cd00431 (CDD); IPR036380 (SUPERFAMILY); IPR036380 (SUPERFAMILY)
			9	Cz_Braker2|chr08.g9125.t1		Absent	Absent	Cz_Braker2|chr08.g9125.t1	Absent	Absent	Absent	Absent	Absent	Absent	Absent
			6	Cz_Braker2|chr08.g9126.t1		Cre10.g448450.t1	Absent	Cz_Braker2|chr08.g9126.t1	Absent	estExt_fgenesh3_pg.C_100077	Absent	Absent	Absent	Absent	kfl00032_0420_v1.1		Adenine/guanine permease AZG1	F:purine nucleobase transmembrane transporter activity; C:plasma membrane; P:adenine transport; P:guanine transport; P:transmembrane transport			IPR006043 (PFAM); PTHR43337 (PANTHER); PTHR43337:SF1 (PANTHER)
			9	Cz_Braker2|chr08.g9127.t1		Absent	Absent	Cz_Braker2|chr08.g9127.t1	Absent	Absent	Absent	Absent	Absent	Absent	Absent
			9	Cz_Braker2|chr08.g9128.t1		Present	Present	Cz_Braker2|chr08.g9128.t1	Present	Present	Absent	Present	Present	Present	Present
			9	Cz_Braker2|chr08.g9129.t1		Present	Present	Cz_Braker2|chr08.g9129.t1	Present	Present	Present	Present	Absent	Absent	Present
			50
	2		50	__________		__________	__________	__________	__________	__________	__________	__________	__________	__________	__________
			50
			6	kfl00129_0210_v1.1		Absent	Absent	Present	33883	estExt_fgenesh3_pg.C_100170	000004F_consensus.g1303.t1	Present	Present	Present	kfl00129_0210_v1.1		NADH dehydrogenase [ubiquinone] 1 beta subcomplex subunit 2	C:mitochondrial respiratory chain complex I; C:integral component of membrane	0	0	mobidb-lite (MOBIDB_LITE); PTHR36987 (PANTHER)
			9	kfl00129_0220_v1.1		Present	Present	Present	Absent	Absent	Absent	Absent	Absent	Present	kfl00129_0220_v1.1
			9	kfl00129_0230_v1.1		Present	Absent	Present	Present	Absent	Absent	Absent	Absent	Absent	kfl00129_0230_v1.1
			9	kfl00129_0240_v1.1		Present	Present	Present	Present	Present	Present	Absent	Present	Present	kfl00129_0240_v1.1
			9	kfl00129_g25_v1.1		Absent	Absent	Absent	Absent	Absent	Absent	Absent	Absent	Absent	kfl00129_g25_v1.1
			6	kfl00129_0250_v1.1		Present	Present	Present	57321	IGS.gm_10_00353	000004F_consensus.g1302.t1	Present	Present	Present	kfl00129_0250_v1.1		prefoldin subunit 1-like	P:protein folding; C:prefoldin complex; F:unfolded protein binding	0	0	IPR002777 (PFAM); IPR009053 (G3DSA:1.10.287.GENE3D); PTHR20903 (PANTHER); PTHR20903:SF0 (PANTHER); SSF46579 (SUPERFAMILY)
			50
			50
H2 production/anaerobic metabolism	2,3		50	__________		__________	__________	__________	__________	__________	__________	__________	__________	__________	__________
			50
coex score: 3358.07, neighborhood size 4			8	Vocar.0001s0496.1	(1 of 1) PTHR11615:SF112 - FORMATE DEHYDROGENASE H	Cre09.g396600.t1	Vocar.0001s0496.1	Present	Present	Present	Present	Present	Present	Present	Present	iron hydrogenase (HydA)
		2,3	6	Vocar.0001s0497.1	(1 of 2) 2.7.2.1 - Acetate kinase / AK	Cre09.g396700.t1	Vocar.0001s0497.1	Present	Present	Present	000006F_consensus.g1228.t1	Absent	Absent	Absent	kfl00572_0010_v1.1	Acetate kinase (ACK1)
		2,3	6	Vocar.0001s0498.1	(1 of 2) 2.3.1.8 - Phosphate acetyltransferase / Phosphotransacetylase	Cre09.g396650.t1	Vocar.0001s0498.1	Present	Present	Present	000006F_consensus.g1226.t1	Absent	Absent	Absent	kfl00572_0040_v1.1	Phosphate acetyltransferase (PAT2)
			9	Vocar.0001s0499.1	unknown function	Absent	Vocar.0001s0499.1	Absent	Absent	Absent	Absent	Absent	Absent	Absent	Absent	probably misannotation
		3	7	Vocar.0001s0500.1	(1 of 1) PTHR22976//PTHR22976:SF28 - BIOTIN SYNTHASE // SUBFAMILY NOT NAMED	Cre06.g296750.t1	Vocar.0001s0500.1	Absent	Absent	IGS.gm_5_00117	Absent	Absent	Absent	Absent	Absent	Iron hydrogenase assembly protein. HydE/HydF fusion
		3	7	Vocar.0001s0501.1	(1 of 1) PTHR22976//PTHR22976:SF2 - BIOTIN SYNTHASE // SUBFAMILY NOT NAMED	Cre06.g296700.t1	Vocar.0001s0501.1	Absent	Absent	estExt_Genewise1.C_50128	Absent	Absent	Absent	Absent	Absent	Hydrogenase assembly factor/biotin synthase. HydG/ ThiH thiamine/biotin biosyn
			50	Vocar.0001s0502.1	(1 of 2) 1.12.7.2 - Ferredoxin hydrogenase / Uptake hydrogenase	Cre09.g396600.t1 Cre03.g199800.t1	Vocar.0001s0502.1	Present	Present	Present	Present	Present	Present	Present	Present	iron hydrogenase (HydA)
			50
	2		50	__________		__________	__________	__________	__________	__________	__________	__________	__________	__________	__________
			50
			9	kfl00062_0010_v1.1		Present	Present	Present	Present	Present	Absent	Present	Present	Present	kfl00062_0010_v1.1
			6	kfl00062_0020_v1.1		Present	Present	Present	15576	Present	Absent	Absent	16529	ostta04g01590T0	kfl00062_0020_v1.1		COX assembly mitochondrial protein 2 homolog	C:mitochondrion	0	0	IPR013892 (PFAM); mobidb-lite (MOBIDB_LITE); mobidb-lite (MOBIDB_LITE); IPR013892 (PANTHER); PTHR22977:SF1 (PANTHER)
			6	kfl00062_0030_v1.1		Present	Present	Present	36666	Absent	Present	Present	39185	ostta04g01600T0	kfl00062_0030_v1.1		phosphopantothenoylcysteine decarboxylase	P:regulation of cell growth; F:phosphopantothenoylcysteine decarboxylase activity; F:protein binding; P:response to salt stress; F:FMN binding; P:coenzyme A biosynthetic process; P:protein homotrimerization	Phosphopantothenoylcysteine decarboxylase	EC:4.1.1.36	IPR003382 (PFAM); IPR036551 (G3DSA:3.40.50.GENE3D); PTHR14359 (PANTHER); PTHR14359:SF26 (PANTHER); IPR036551 (SUPERFAMILY)
			9	kfl00062_0040_v1.1		Absent	Absent	Present	Absent	Present	Absent	Absent	Absent	Absent	kfl00062_0040_v1.1
			9	kfl00062_0050_v1.1		Present	Present	Present	Present	Present	Present	Present	Present	Present	kfl00062_0050_v1.1
			9	kfl00062_0060_v1.1		Absent	Absent	Absent	Absent	Absent	Absent	Absent	Absent	Absent	kfl00062_0060_v1.1
			9	kfl00062_0070_v1.1		Absent	Absent	Absent	Absent	Absent	Absent	Absent	Absent	Absent	kfl00062_0070_v1.1
			50
			50
	2		50	__________		__________	__________	__________	__________	__________	__________	__________	__________	__________	__________
			50
			9	kfl00018_0040_v1.1		Absent	Absent	Absent	Absent	Absent	Absent	Absent	Absent	Absent	kfl00018_0040_v1.1
			6	kfl00018_0050_v1.1		Absent	Absent	Present	58383	IGS.gm_7_00319	000001F_consensus.g62.t1	Present	Present	Present	kfl00018_0050_v1.1		DDB1- and CUL4-associated factor 12	0	0	0	IPR001680 (SMART); IPR001680 (PFAM); PTHR19860 (PANTHER); PTHR19860 (PANTHER); PTHR19860:SF8 (PANTHER); IPR001680 (PROSITE_PROFILES); IPR001680 (PROSITE_PROFILES); IPR017986 (PROSITE_PROFILES); IPR036322 (SUPERFAMILY)
			9	kfl00018_0060_v1.1		Absent	Absent	Absent	Absent	Absent	Absent	Absent	Absent	Absent	kfl00018_0060_v1.1
			9	kfl00018_0070_v1.1		Absent	Absent	Absent	Absent	Absent	Absent	Absent	Absent	Absent	kfl00018_0070_v1.1
			9	kfl00018_0075_v1.1		Absent	Absent	Absent	Absent	Absent	Absent	Absent	Absent	Absent	kfl00018_0075_v1.1
			6	kfl00018_0080_v1.1		Present	Present	Present	54568	IGS.gm_7_00323 IGS.gm_7_00318	000001F_consensus.g59.t1	Present	Absent	Absent	kfl00018_0080_v1.1		putative phosphatidylglycerol/phosphatidylinositol transfer protein DDB_G0282179	C:cell wall; C:vacuole	0	0	IPR003172 (SMART); IPR003172 (PFAM); G3DSA:2.60.40.770 (GENE3D); PTHR11306:SF38 (PANTHER); IPR039670 (PANTHER); IPR014756 (SUPERFAMILY)
			9	kfl00018_0090_v1.1		Present	Present	Present	Present	Present	Present	Present	Present	Present	kfl00018_0090_v1.1
			50
			50
	2		50	__________		__________	__________	__________	__________	__________	__________	__________	__________	__________	__________
			50
			6	kfl00044_0030_v1.1		Present	Present	Present	24815	fgenesh3_pg.C_scaffold_14000053	000002F_consensus.g326.t1	Present	Present	Present	kfl00044_0030_v1.1		ferredoxin-thioredoxin reductase catalytic chain, chloroplastic	F:electron transfer activity; C:chloroplast; F:transferase activity; P:electron transport chain; F:ferredoxin:thioredoxin reductase activity; F:metal ion binding; F:4 iron, 4 sulfur cluster binding; F:ferredoxin-thioredoxin reductase activity	Ferredoxin:thioredoxin reductase	EC:1.8.7.2	IPR004209 (PFAM); IPR036644 (G3DSA:3.90.460.GENE3D); IPR024707 (PIRSF); IPR004209 (PANTHER); IPR036644 (SUPERFAMILY)
			9	kfl00044_0040_v1.1		Absent	Absent	Absent	Absent	Absent	Absent	Absent	Absent	Absent	kfl00044_0040_v1.1
			9	kfl00044_0050_v1.1		Present	Present	Present	Present	Present	Present	Present	Present	Present	kfl00044_0050_v1.1
			9	kfl00044_0060_v1.1		Present	Present	Present	Present	Absent	Present	Absent	Absent	Absent	kfl00044_0060_v1.1
			9	kfl00044_g7_v1.1		Absent	Absent	Absent	Absent	Absent	Absent	Absent	Absent	Absent	kfl00044_g7_v1.1
			6	kfl00044_0070_v1.1		Present	Present	Present	56895	gw1.14.271.1	000002F_consensus.g325.t1	Absent	Present	Present	kfl00044_0070_v1.1		polyadenylate-binding protein-interacting protein 12-like isoform X1	F:RNA binding	0	0	IPR000504 (SMART); IPR012677 (G3DSA:3.30.70.GENE3D); IPR009818 (PFAM); IPR000504 (PFAM); IPR012677 (G3DSA:3.30.70.GENE3D); mobidb-lite (MOBIDB_LITE); mobidb-lite (MOBIDB_LITE); mobidb-lite (MOBIDB_LITE); mobidb-lite (MOBIDB_LITE); mobidb-lite (MOBIDB_LITE); mobidb-lite (MOBIDB_LITE); PTHR32343 (PANTHER); PTHR32343:SF43 (PANTHER); IPR000504 (PROSITE_PROFILES); IPR000504 (PROSITE_PROFILES); IPR0348…
			50
			50
	2		50	__________		__________	__________	__________	__________	__________	__________	__________	__________	__________	__________
			50
			9	171782	PTHR19241:SF200 - ABC TRANSPORTER G FAMILY MEMBER 3 (1 of 1)	Present	Present	Present	Present	Present	Present	Present	171782	Present	Present
			9	180218	unknown function	Present	Present	Present	Present	Present	Present	Present	180218	Present	Present
			9	188743	PTHR24375:SF183 - C2H2 AND C2HC ZINC FINGERS SUPERFAMILY PROTEIN (1 of 1)	Absent	Absent	Absent	Absent	Absent	Absent	Absent	188743	Absent	Absent
			6	188744	unknown function	Cre06.g280350.t1	Vocar.0002s0081.1	Present	Absent	Absent	Absent	Absent	188744	Absent	kfl00007_0220_v1.1		predicted protein	F:protein kinase activity; F:ATP binding; C:mitochondrion; P:protein phosphorylation; P:proteolysis; F:omega peptidase activity; C:membrane; C:integral component of membrane; F:hydrolase activity; F:gamma-glutamyl-peptidase activity	0	0	IPR020472 (PRINTS); IPR001680 (SMART); IPR001680 (PFAM); IPR015943 (G3DSA:2.130.10.GENE3D); IPR015943 (G3DSA:2.130.10.GENE3D); mobidb-lite (MOBIDB_LITE); mobidb-lite (MOBIDB_LITE); mobidb-lite (MOBIDB_LITE); PTHR44156 (PANTHER); IPR017986 (PROSITE_PROFILES); IPR017986 (PROSITE_PROFILES); IPR001680 (PROSITE_PROFILES); IPR001680 (PROSITE_PROFILES); IPR001680 (PROSITE_PROFILES); IPR036322 (SUPERFAMI…
			6	213557	unknown function	Cre06.g280300.t1	Vocar.0002s0083.1 Vocar.0002s0082.1	Present	Present	Present	Present	Present	213557	Present	kfl00007_0260_v1.1		predicted protein	C:cytoplasm; P:protein ubiquitination; F:ubiquitin protein ligase activity	0	0	IPR000569 (SMART); IPR015940 (SMART); G3DSA:1.10.8.10 (GENE3D); IPR015940 (PFAM); IPR000569 (PFAM); IPR010309 (PFAM); IPR010314 (PFAM); G3DSA:3.30.2160.10 (GENE3D); IPR025527 (PFAM); G3DSA:3.90.1750.10 (GENE3D); G3DSA:3.30.2410.10 (GENE3D); mobidb-lite (MOBIDB_LITE); mobidb-lite (MOBIDB_LITE); mobidb-lite (MOBIDB_LITE); mobidb-lite (MOBIDB_LITE); mobidb-lite (MOBIDB_LITE); mobidb-lite (MOBIDB_LIT…
			9	48123	unknown function	Present	Present	Present	Absent	Present	Absent	Absent	48123	Absent	Present
			9	60831	unknown function	Present	Present	Present	Absent	Present	Absent	Present	60831	Present	Present
			50
			50
	2		50	__________		__________	__________	__________	__________	__________	__________	__________	__________	__________	__________
			50
			6	22852	K13025 - ATP-dependent RNA helicase (EIF4A3, FAL1) (1 of 1)	Present	Present	Present	22852	estExt_Genewise1.C_10149	000001F_consensus.g563.t1	Present	Present	Present	kfl00014_0100_v1.1		eukaryotic initiation factor 4A-3	F:translation initiation factor activity; F:helicase activity; F:ATP binding; P:translational initiation	Adenosinetriphosphatase; Nucleoside-triphosphate phosphatase	EC:3.6.1.3; EC:3.6.1.15	IPR001650 (SMART); IPR014001 (SMART); G3DSA:3.40.50.300 (GENE3D); G3DSA:3.40.50.300 (GENE3D); IPR011545 (PFAM); IPR001650 (PFAM); PTHR24031 (PANTHER); PTHR24031:SF617 (PANTHER); IPR014014 (PROSITE_PROFILES); IPR014001 (PROSITE_PROFILES); IPR001650 (PROSITE_PROFILES); cd18787 (CDD); cd18045 (CDD); IPR027417 (SUPERFAMILY); IPR027417 (SUPERFAMILY)
			9	28196	K01527 - nascent polypeptide-associated complex subunit beta (EGD1, BTF3) (1 of 1)	Present	Present	Present	28196	Present	Present	Present	Present	Present	Present
			9	35942	K04382 - serine/threonine-protein phosphatase 2A catalytic subunit (PPP2C) (1 of 1)	Present	Present	Present	35942	Present	Present	Present	Present	Present	Present
			9	46821	K00861 - riboflavin kinase (RFK, FMN1) (1 of 2)	Present	Present	Present	46821	Present	Present	Present	Present	Present	Present
			9	52973	unknown function	Absent	Absent	Absent	52973	Absent	Absent	Absent	Absent	Absent	Absent
			9	61908	unknown function	Absent	Absent	Present	61908	Absent	Absent	Absent	Absent	Absent	Present
			9	61910	3.1.1.3 - Triacylglycerol lipase / Triglyceride lipase (1 of 17)	Absent	Absent	Absent	61910	Present	Absent	Absent	Absent	Absent	Present
			6	65382	unknown function	Absent	Absent	Present	65382	estExt_fgenesh3_pg.C_10103	000001F_consensus.g562.t1	Absent	Absent	Absent	kfl00014_0090_v1.1		pentatricopeptide repeat-containing protein	0	0	0	IPR011990 (G3DSA:1.25.40.GENE3D); mobidb-lite (MOBIDB_LITE)
			50
			50
	2		50	__________		__________	__________	__________	__________	__________	__________	__________	__________	__________	__________
			50
			7	18285	2.8.1.4//2.8.1.7 - Cysteine desulfurase / Cysteine desulfurylase (1 of 2)	Absent	Absent	Present	18285	Present	000004F_consensus.g1288.t1	Present	Present	Present	kfl00254_0070_v1.1		tRNA 2-thiouridine(34) synthase MnmA	P:tRNA processing; F:methyltransferase activity; P:methylation; F:organic cyclic compound binding; F:heterocyclic compound binding	0	0	IPR014729 (G3DSA:3.40.50.GENE3D); G3DSA:2.40.30.10 (GENE3D); IPR004506 (TIGRFAM); PF03054 (PFAM); PTHR11933:SF5 (PANTHER); PTHR11933 (PANTHER); IPR004506 (HAMAP); IPR004506 (CDD); SSF52402 (SUPERFAMILY)
			9	30401	K16458 - centrosomal protein CEP104 (CEP104) (1 of 1)	Present	Present	Present	30401	Present	Absent	Present	Present	Present	Present
			9	37582	K03549 - KUP system potassium uptake protein (kup) (1 of 5)	Present	Present	Present	37582	Present	Absent	Absent	Absent	Absent	Present
			9	48353	PTHR13343:SF17 - CELLULAR REPRESSOR OF E1A-STIMULATED GENES, ISOFORM A (1 of 1)	Present	Present	Present	48353	Present	Absent	Absent	Absent	Absent	Present
			9	48354	K07195 - exocyst complex component 7 (EXOC7, EXO70) (1 of 1)	Present	Present	Present	48354	Present	Absent	Absent	Present	Absent	Present
			9	57219	unknown function	Present	Present	Present	57219	Present	Present	Present	Present	Present	Present
			9	57220	unknown function	Present	Present	Present	57220	Present	Present	Present	Present	Present	Present
			7	57226	unknown function	Absent	Absent	Absent	57226	Absent	000004F_consensus.g1289.t1	Absent	Absent	Absent	kfl00254_0080_v1.1		hypothetical protein COCSUDRAFT_57226	C:integral component of membrane	0	0	mobidb-lite (MOBIDB_LITE); mobidb-lite (MOBIDB_LITE)
			9	67173	PTHR23500:SF110 - D-XYLOSE-PROTON SYMPORTER-LIKE 1-RELATED (1 of 1)	Absent	Absent	Present	67173	Present	Present	Present	Present	Present	Present
			9	67174	1.14.13.98 - Cholesterol 24-hydroxylase / Cytochrome P450 46A1 (1 of 2)	Present	Present	Present	67174	Present	Absent	Absent	Absent	Absent	Absent
			50
			50
	2		50	__________		__________	__________	__________	__________	__________	__________	__________	__________	__________	__________
			50
			9	IGS.gm_5_00564		Present	Present	Present	Present	IGS.gm_5_00564	Present	Absent	Absent	Absent	Present
			5	IGS.gm_5_00565		Present	Present	Cz_Braker2|chr11.g12752.t1	67257	IGS.gm_5_00565	000000F_consensus.g286.t1	Present	Present	Present	kfl00035_0260_v1.1		40S ribosomal protein S19-1	P:ribosomal small subunit assembly; F:structural constituent of ribosome; P:translation; C:cytosolic small ribosomal subunit	0	0	IPR001266 (SMART); IPR038111 (G3DSA:1.10.10.GENE3D); IPR001266 (PFAM); IPR001266 (PANTHER); PTHR11710:SF16 (PANTHER); PD003854 (PRODOM); IPR036390 (SUPERFAMILY)
			6	IGS.gm_5_00566		Present	Present	Cz_Braker2|chr11.g12753.t1	18223	IGS.gm_5_00566	Absent	Present	Present	Present	kfl00035_0250_v1.1		coiled-coil domain-containing protein 65 homolog	F:protein binding; C:axonemal dynein complex; C:motile cilium; P:axonemal dynein complex assembly	0	0	IPR039505 (PFAM); mobidb-lite (MOBIDB_LITE); mobidb-lite (MOBIDB_LITE); IPR039750 (PANTHER); PTHR21625:SF0 (PANTHER)
			9	IGS.gm_5_00568		Present	Present	Present	Present	IGS.gm_5_00568	Present	Present	Absent	Present	Present
			9	e_gw1.5.323.1		Present	Present	Present	Present	e_gw1.5.323.1	Present	Present	Present	Present	Present
			9	e_gw1.5.545.1		Present	Present	Present	Present	e_gw1.5.545.1	Present	Present	Present	Present	Present
			6	estExt_fgenesh3_pg.C_50297		Present	Present	Present	25096	estExt_fgenesh3_pg.C_50297	000000F_consensus.g288.t1	Present	Present	Present	kfl00035_0200_v1.1		Galactokinase	F:galactokinase activity; F:ATP binding; F:galactose binding; C:cytoplasm; P:galactose metabolic process; P:carbohydrate phosphorylation	Galactokinase	EC:2.7.1.6	PR00959 (PRINTS); IPR036554 (G3DSA:3.30.70.GENE3D); IPR006206 (PIRSF); IPR014721 (G3DSA:3.30.230.GENE3D); G3DSA:3.30.70.3170 (GENE3D); IPR006204 (PFAM); IPR013750 (PFAM); PTHR10457:SF7 (PANTHER); PTHR10457 (PANTHER); IPR020568 (SUPERFAMILY); IPR036554 (SUPERFAMILY)
			9	estExt_fgenesh3_pm.C_50052		Present	Present	Present	Present	estExt_fgenesh3_pm.C_50052	Present	Present	Present	Present	Present
			9	fgenesh3_pg.C_scaffold_5000299		Present	Present	Present	Present	fgenesh3_pg.C_scaffold_5000299	Absent	Absent	Present	Absent	Present
			9	fgenesh3_pg.C_scaffold_5000301		Absent	Absent	Absent	Absent	fgenesh3_pg.C_scaffold_5000301	Absent	Absent	Absent	Absent	Absent
			9	fgenesh3_pg.C_scaffold_5000306		Present	Present	Present	Present	fgenesh3_pg.C_scaffold_5000306	Present	Present	Present	Present	Present
			50
			50
	2		50	__________		__________	__________	__________	__________	__________	__________	__________	__________	__________	__________
			50
			6	7.51325e+06		Present	Present	Present	Absent	Present	Present	7.51325e+06	189478	ostta06g04390T0	kfl00105_0030_v1.1		WD repeat-containing protein 53	0	0	0	IPR001680 (SMART); IPR015943 (G3DSA:2.130.10.GENE3D); PTHR45296 (PANTHER); IPR001680 (PROSITE_PROFILES); IPR017986 (PROSITE_PROFILES); IPR036322 (SUPERFAMILY)
			9	7.51336e+06		Absent	Absent	Absent	Absent	Absent	Absent	7.51336e+06	Absent	Present	Present
			9	7.51335e+06		Absent	Absent	Absent	Absent	Absent	Absent	7.51335e+06	Present	Present	Absent
			9	7.51288e+06		Present	Absent	Absent	Absent	Present	Absent	7.51288e+06	Present	Present	Absent
			9	7.51313e+06		Present	Present	Present	Absent	Absent	Present	7.51313e+06	Present	Present	Present
			6	7.51301e+06		Present	Present	Present	Present	Present	Present	7.51301e+06	51570	ostta06g04350T0	kfl00105_0020_v1.1		nudix hydrolase 20, chloroplastic-like isoform X1	F:kinase activity; P:phosphorylation; F:hydrolase activity	0	0	G3DSA:3.90.79.10 (GENE3D); IPR031804 (PFAM); G3DSA:3.30.750.160 (GENE3D); IPR000086 (PFAM); PTHR13622 (PANTHER); PTHR13622:SF10 (PANTHER); IPR000086 (PROSITE_PROFILES); IPR015797 (SUPERFAMILY)
			50
			50
	2		50	__________		__________	__________	__________	__________	__________	__________	__________	__________	__________	__________
			50
			6	kfl00761_0010_v1.1		Cre12.g546050.t1	Vocar.0007s0155.1	Cz_Braker2|chr07.g445.t1	Present	Present	Present	Present	Present	Present	kfl00761_0010_v1.1		1-deoxy-D-xylulose 5-phosphate reductoisomerase, chloroplastic	C:chloroplast stroma; F:isomerase activity; P:isopentenyl diphosphate biosynthetic process, methylerythritol 4-phosphate pathway; F:1-deoxy-D-xylulose-5-phosphate reductoisomerase activity; P:response to cadmium ion; F:metal ion binding; P:oxidation-reduction process; F:NADPH binding	1-deoxy-D-xylulose-5-phosphate reductoisomerase	EC:1.1.1.267	IPR013644 (PFAM); IPR003821 (TIGRFAM); IPR013512 (PFAM); G3DSA:3.40.50.720 (GENE3D); IPR026877 (PFAM); G3DSA:1.10.1740.10 (GENE3D); PTHR30525:SF2 (PANTHER); IPR003821 (PANTHER); IPR003821 (HAMAP); SSF55347 (SUPERFAMILY); IPR036169 (SUPERFAMILY); IPR036291 (SUPERFAMILY)
			6	kfl00761_0020_v1.1		Cre12.g546000.t1	Vocar.0007s0154.1	Cz_Braker2|chr07.g444.t1	Present	Present	Present	Present	Present	Present	kfl00761_0020_v1.1		54S ribosomal protein L37, mitochondrial	C:ribosome	0	0	IPR013870 (PFAM); mobidb-lite (MOBIDB_LITE); IPR013870 (PANTHER)
			9	kfl00761_0030_v1.1		Absent	Absent	Absent	Absent	Absent	Absent	Absent	Absent	Absent	kfl00761_0030_v1.1
			9	kfl00761_0040_v1.1		Present	Present	Present	Present	Present	Present	Present	Present	Present	kfl00761_0040_v1.1
			9	kfl00761_0050_v1.1		Present	Present	Present	Present	Absent	Present	Absent	Absent	Absent	kfl00761_0050_v1.1
			9	kfl00761_0060_v1.1		Present	Present	Present	Absent	Absent	Absent	Present	Absent	Present	kfl00761_0060_v1.1
			9	kfl00761_g1_v1.1		Absent	Absent	Absent	Absent	Absent	Absent	Absent	Absent	Absent	kfl00761_g1_v1.1
			50
			50
	2		50	__________		__________	__________	__________	__________	__________	__________	__________	__________	__________	__________
			50
			9	kfl00400_0010_v1.1		Present	Absent	Present	Present	Present	Absent	Present	Present	Present	kfl00400_0010_v1.1
			6	kfl00400_0020_v1.1		Present	Present	Present	Present	Present	Present	7.51367e+06	22906	ostta14g00340T0	kfl00400_0020_v1.1		siroheme synthase	F:uroporphyrin-III C-methyltransferase activity; P:cobalamin biosynthetic process; P:siroheme biosynthetic process; P:methylation; F:precorrin-2 dehydrogenase activity; F:sirohydrochlorin ferrochelatase activity; F:NAD binding; P:oxidation-reduction process	Sirohydrochlorin ferrochelatase; Uroporphyrinogen-III C-methyltransferase; Protoporphyrin ferrochelatase; Precorrin-2 dehydrogenase	EC:4.99.1.4; EC:2.1.1.107; EC:4.99.1.1; EC:1.3.1.76	IPR014776 (G3DSA:3.30.950.GENE3D); IPR012409 (PIRSF); IPR014777 (G3DSA:3.40.1010.GENE3D); IPR000878 (PFAM); IPR006366 (TIGRFAM); mobidb-lite (MOBIDB_LITE); PTHR45790:SF7 (PANTHER); PTHR45790 (PANTHER); IPR006366 (CDD); IPR035996 (SUPERFAMILY)
			9	kfl00400_0030_v1.1		Absent	Absent	Present	Absent	Absent	Absent	Present	Absent	Absent	kfl00400_0030_v1.1
			9	kfl00400_0040_v1.1		Present	Present	Present	Present	Present	Present	Present	Present	Present	kfl00400_0040_v1.1
			6	kfl00400_0050_v1.1		Present	Present	Present	Present	Present	Present	7.51357e+06	173650	ostta14g00330T0	kfl00400_0050_v1.1		sm-like protein LSM3B	P:mRNA splicing, via spliceosome; C:P-body; P:nuclear-transcribed mRNA catabolic process; F:RNA binding; C:U6 snRNP; P:cytoplasmic mRNA processing body assembly; C:U4/U6 x U5 tri-snRNP complex; C:catalytic step 2 spliceosome; C:Lsm1-7-Pat1 complex	0	0	IPR001163 (SMART); G3DSA:2.30.30.100 (GENE3D); IPR001163 (PFAM); IPR040002 (PANTHER); PTHR13110:SF11 (PANTHER); IPR034105 (CDD); IPR010920 (SUPERFAMILY)
			9	kfl00400_0060_v1.1		Absent	Absent	Absent	Absent	Absent	Absent	Absent	Absent	Absent	kfl00400_0060_v1.1
			9	kfl00400_0070_v1.1		Present	Present	Present	Present	Present	Absent	Absent	Absent	Absent	kfl00400_0070_v1.1
			50
	2		50	__________		__________	__________	__________	__________	__________	__________	__________	__________	__________	__________
			50
			7	kfl00121_0040_v1.1		Present	Present	Present	Present	Present	Present	7.51531e+06	Present	ostta08g02820T0	kfl00121_0040_v1.1		probable glucan 1,3-alpha-glucosidase	F:hydrolase activity, hydrolyzing O-glycosyl compounds; P:carbohydrate metabolic process; C:membrane; F:carbohydrate binding	0	0	IPR025887 (PFAM); G3DSA:2.60.40.1760 (GENE3D); IPR013780 (G3DSA:2.60.40.GENE3D); G3DSA:3.20.20.80 (GENE3D); IPR013780 (G3DSA:2.60.40.GENE3D); IPR033403 (PFAM); IPR000322 (PFAM); PTHR22762:SF54 (PANTHER); PTHR22762 (PANTHER); PS51257 (PROSITE_PROFILES); cd14752 (CDD); cd06603 (CDD); IPR017853 (SUPERFAMILY); IPR011013 (SUPERFAMILY); SSF51011 (SUPERFAMILY)
			9	kfl00121_0050_v1.1		Present	Present	Present	Present	Present	Present	Present	Absent	Present	kfl00121_0050_v1.1
			9	kfl00121_0060_v1.1		Absent	Absent	Present	Absent	Absent	Absent	Absent	Absent	Absent	kfl00121_0060_v1.1
			6	kfl00121_0070_v1.1		Present	Present	Cz_Braker2|chr04.g4580.t1	Present	estExt_Genewise1Plus.C_100159	000005F_consensus.g1102.t1	Present	Present	Present	kfl00121_0070_v1.1		aspartate--tRNA ligase, chloroplastic/mitochondrial-like	F:nucleic acid binding; F:aminoacyl-tRNA ligase activity; F:ATP binding; C:mitochondrion; P:tRNA aminoacylation for protein translation; C:chloroplast; C:membrane	0	0	IPR002312 (PRINTS); IPR004365 (PFAM); G3DSA:2.40.50.140 (GENE3D); IPR004115 (G3DSA:3.30.1360.GENE3D); IPR004364 (PFAM); G3DSA:3.30.930.10 (GENE3D); IPR004524 (TIGRFAM); IPR029351 (PFAM); PTHR22594:SF47 (PANTHER); PTHR22594 (PANTHER); IPR004524 (HAMAP); IPR006195 (PROSITE_PROFILES); cd00777 (CDD); cd04317 (CDD); IPR012340 (SUPERFAMILY); SSF55681 (SUPERFAMILY); IPR004115 (SUPERFAMILY)
			9	kfl00121_0080_v1.1		Present	Present	Present	Absent	Present	Present	Present	Present	Present	kfl00121_0080_v1.1
			4	kfl00121_0090_v1.1		Present	Present	Cz_Braker2|chr04.g4577.t1	Present	IGS.gm_10_00200	000005F_consensus.g1103.t1	7.51558e+06	Present	ostta08g02790T0	kfl00121_0090_v1.1		TPR repeat-containing protein	P:RNA processing	0	0	IPR003107 (SMART); IPR019734 (SMART); IPR011990 (G3DSA:1.25.40.GENE3D); IPR011990 (G3DSA:1.25.40.GENE3D); PF13432 (PFAM); IPR011990 (G3DSA:1.25.40.GENE3D); IPR019734 (PFAM); mobidb-lite (MOBIDB_LITE); mobidb-lite (MOBIDB_LITE); mobidb-lite (MOBIDB_LITE); PTHR44917 (PANTHER); IPR019734 (PROSITE_PROFILES); IPR019734 (PROSITE_PROFILES); IPR019734 (PROSITE_PROFILES); IPR013026 (PROSITE_PROFILES); IPR…
			9	kfl00121_0100_v1.1		Absent	Absent	Absent	Absent	Absent	Absent	Absent	Absent	Absent	kfl00121_0100_v1.1
			9	kfl00121_0110_v1.1		Present	Present	Present	Present	Present	Present	Present	Present	Present	kfl00121_0110_v1.1
			9	kfl00121_0120_v1.1		Present	Present	Present	Present	Present	Absent	Present	Present	Present	kfl00121_0120_v1.1
			50
			50
	2		50	__________		__________	__________	__________	__________	__________	__________	__________	__________	__________	__________
			50
			9	Cre03.g207825.t3	(1 of 1) K03241 - translation initiation factor eIF-2B subunit gamma (EIF2B3)	Cre03.g207825.t3	Absent	Absent	Absent	Absent	Absent	Absent	Absent	Absent	Absent
			9	Cre03.g207900.t1	(1 of 1) KOG0654 - G2/Mitotic-specific cyclin A	Cre03.g207900.t1	Present	Present	Present	Present	Present	Present	Present	Present	Present
			9	Cre03.g207901.t1	(1 of 5) 3.6.4.1 - Myosin ATPase / Actomyosin	Cre03.g207901.t1	Present	Absent	Absent	Absent	Absent	Absent	Absent	Present	Present
			6	Cre03.g207918.t1	unknown function	Cre03.g207918.t1	Vocar.0011s0178.1	Cz_Braker2|chr01.g11070.t1	Absent	Absent	Present	Present	Absent	Present	kfl00460_0060_v1.1		predicted protein	0	0	0	mobidb-lite (MOBIDB_LITE); mobidb-lite (MOBIDB_LITE); mobidb-lite (MOBIDB_LITE)
			9	Cre03.g207937.t1	unknown function	Cre03.g207937.t1	Absent	Absent	Absent	Absent	Absent	Absent	Absent	Absent	Absent
			6	Cre03.g207950.t1	(1 of 1) K15216 - RNA polymerase I-specific transcription initiation factor RRN3 (RRN3, TIFIA)	Cre03.g207950.t1	Vocar.0011s0179.1	Cz_Braker2|chr01.g11072.t1	Present	Present	Present	Present	Present	Present	kfl00460_0070_v1.1		RNA polymerase I-specific transcription initiation factor RRN3	F:RNA polymerase I core binding; F:RNA polymerase I general transcription initiation factor activity; C:nucleus; P:transcription initiation from RNA polymerase I promoter	0	0	IPR007991 (PFAM); mobidb-lite (MOBIDB_LITE); mobidb-lite (MOBIDB_LITE); mobidb-lite (MOBIDB_LITE); mobidb-lite (MOBIDB_LITE); mobidb-lite (MOBIDB_LITE); IPR007991 (PANTHER)
			9	Cre03.g208000.t1	(1 of 1) KOG3416 - Predicted nucleic acid binding protein	Cre03.g208000.t1	Present	Present	Present	Present	Absent	Absent	Absent	Absent	Present
			9	Cre03.g208049.t1	(1 of 2) PF00571//PF04134 - CBS domain (CBS) // Protein of unknown function, DUF393 (DUF393)	Cre03.g208049.t1	Absent	Absent	Absent	Absent	Absent	Absent	Absent	Absent	Absent
			9	Cre03.g208050.t1	(1 of 1) 4.2.1.59 - 3-hydroxyacyl-[acyl-carrier-protein] dehydratase / D-3-hydroxyoctanoyl-[acyl carrier protein] dehydratase	Cre03.g208050.t1	Present	Present	Present	Present	Present	Present	Present	Present	Present
			50
			50
	2		50	__________		__________	__________	__________	__________	__________	__________	__________	__________	__________	__________
			50
			9	kfl00507_0010_v1.1		Absent	Absent	Absent	Absent	Absent	Absent	Absent	Absent	Absent	kfl00507_0010_v1.1
			9	kfl00507_0020_v1.1		Present	Present	Present	Present	Present	Present	Present	Present	Present	kfl00507_0020_v1.1
			6	kfl00507_0030_v1.1		Present	Present	Present	47678	estExt_fgenesh3_pg.C_130105	000009F_consensus.g1341.t1	Present	Present	Present	kfl00507_0030_v1.1		transcription elongation factor SPT6-like	F:DNA binding; F:translation elongation factor activity; C:nucleus; P:translational elongation; P:positive regulation of transcription elongation from RNA polymerase II promoter	0	0	IPR022967 (SMART); IPR006641 (SMART); IPR036860 (G3DSA:3.30.505.GENE3D); IPR042066 (G3DSA:1.10.10.GENE3D); IPR037027 (G3DSA:3.30.420.GENE3D); IPR023319 (G3DSA:1.10.10.GENE3D); IPR035420 (PFAM); IPR017072 (PIRSF); IPR036860 (G3DSA:3.30.505.GENE3D); G3DSA:2.40.50.140 (GENE3D); IPR028088 (PFAM); IPR003029 (PFAM); IPR028231 (PFAM); G3DSA:1.10.150.850 (GENE3D); IPR032706 (PFAM); IPR028083 (PFAM); IPR0…
[truncated: 1,716 more rows]

## Sheet: histones
		Method	Ref_chromosome	Cre	ChlNC64A	Vocar	MpusCCMP1545	Bathy	Cz	Ostta4221	Pse	Csub		Description	GO Names	Enzyme Codes	Enzyme Names	Interpro IDS
Known	histones	1,2,3	__________	__________	__________	__________	__________	__________	__________	__________	__________	__________
			17011	Cre06.g271350.t1 Cre12.g505550.t1 Cre17.g714100.t1 Cre06.g276500.t1 Cre12.g506250.t1 Cre06.g264950.t1 Cre13.g590800.t1 Cre06.g268050.t1 Cre17.g713400.t1 Cre13.g591150.t1 Cre17.g709200.t1 Cre06.g265350.t1 Cre06.g273900.t1 Cre06.g264750.t1 Cre12.g504500.t1 Cre06.g276950.t1 Cre06.g275850.t1 Cre06.g266700.t1 Cre17.g711700.t1 Cre06.g268300.t1 Cre12.g504750.t1 Cre17.g708550.t1 Cre06.g274800.t1 Cre13.g5…	e_gw1.35.108.1 e_gw1.28.78.1 fgenesh3_pg.C_scaffold_12000124 fgenesh3_pm.C_scaffold_1000033 fgenesh3_pg.C_scaffold_28000019 fgenesh3_pg.C_scaffold_28000002	Vocar.0005s0054.1 Vocar.0001s0880.1 Vocar.0001s0459.1 Vocar.0027s0144.1 Vocar.0027s0147.1 Vocar.0002s0391.1 Vocar.0016s0282.1 Vocar.0027s0138.1 Vocar.0016s0271.1 Vocar.0028s0100.1 Vocar.0006s0196.1	201287 12375	007515649.1 007511609.1 007508537.1	Cz_Braker2|chr02.g1559.t1 Cz_Braker2|chr08.g9437.t1 Cz_Braker2|chr05.g6335.t1 Cz_Braker2|chr07.g205.t1 Cz_Braker2|chr18.g8737.t1	ostta08g01910T0 ostta12g00980T0	Present	17011		Histone H2A	C:nucleosome; F:DNA binding; C:nucleus; F:protein heterodimerization activity	0	0	IPR002119 (PRINTS); IPR002119 (SMART); IPR009072 (G3DSA:1.10.20.GENE3D); IPR032454 (PFAM); IPR007125 (PFAM); PTHR23430 (PANTHER); PTHR23430:SF238 (PANTHER); IPR002119 (CDD); IPR009072 (SUPERFAMILY)
			17033	Cre06.g274300.t1 Cre13.g570000.t2 Cre12.g506350.t1 Cre06.g265450.t1 Cre17.g713500.t1 Cre17.g710500.t1 Cre06.g275700.t1 Cre17.g711800.t1 Cre06.g274900.t1 Cre06.g266600.t1 Cre06.g265050.t1 Cre17.g714600.t1 Cre06.g265200.t1 Cre17.g714000.t1 Cre12.g504850.t1 Cre12.g506450.t1 Cre06.g276800.t1 Cre06.g264600.t1 Cre06.g276650.t1 Cre12.g505450.t1 Cre17.g708200.t1 Cre06.g268400.t1 Cre17.g709100.t1 Cre06.g2…	IGS.gm_11_00209 e_gw1.28.92.1 fgenesh3_pm.C_scaffold_12000031 IGS.gm_28_00004	Vocar.0028s0149.1 Vocar.0027s0150.1 Vocar.0042s0092.1 Vocar.0042s0090.1 Vocar.0006s0043.1 Vocar.0002s0597.1 Vocar.0002s0594.1 Vocar.0028s0102.1 Vocar.0027s0141.1 Vocar.0006s0182.1 Vocar.0002s0360.1 Vocar.0002s0365.1 Vocar.0001s0879.1	201820 201411 20662	007509432.1 007509434.1 007514140.1	Cz_Braker2|chr13.g7346.t1 Cz_Braker2|chr18.g8736.t1 Cz_Braker2|chr05.g6333.t1 Cz_Braker2|chr07.g203.t1 Cz_Braker2|chr08.g9439.t1	ostta11g02160T0	000000F_consensus.g354.t1	17033		Histone H4	C:nucleosome; F:DNA binding; F:actin binding; C:nucleolus; C:vacuolar membrane; C:Golgi apparatus; C:cytosol; C:plasma membrane; P:response to water deprivation; C:plasmodesma; C:chloroplast; C:thylakoid; F:protein heterodimerization activity	0	0	IPR001951 (PRINTS); IPR001951 (SMART); IPR035425 (PFAM); IPR009072 (G3DSA:1.10.20.GENE3D); mobidb-lite (MOBIDB_LITE); PTHR10484:SF171 (PANTHER); PTHR10484 (PANTHER); IPR001951 (CDD); IPR009072 (SUPERFAMILY)
			17200	Cre17.g714600.t1 Cre06.g265050.t1 Cre17.g714000.t1 Cre06.g265200.t1 Cre06.g265450.t1 Cre17.g713500.t1 Cre06.g274300.t1 Cre12.g506350.t1 Cre13.g570000.t2 Cre06.g266600.t1 Cre06.g274900.t1 Cre17.g711800.t1 Cre06.g275700.t1 Cre17.g710500.t1 Cre06.g268000.t1 Cre06.g274150.t1 Cre17.g709100.t1 Cre06.g268400.t1 Cre12.g504600.t1 Cre06.g273950.t1 Cre06.g271300.t1 Cre17.g708650.t1 Cre06.g276800.t1 Cre12.g5…	fgenesh3_pm.C_scaffold_12000031 e_gw1.28.92.1 IGS.gm_28_00004 IGS.gm_11_00209	Vocar.0027s0150.1 Vocar.0027s0141.1 Vocar.0028s0102.1 Vocar.0001s0879.1 Vocar.0002s0360.1 Vocar.0002s0365.1 Vocar.0028s0149.1 Vocar.0042s0092.1 Vocar.0042s0090.1 Vocar.0006s0043.1 Vocar.0002s0597.1 Vocar.0002s0594.1 Vocar.0006s0182.1	201820 201411 20662	007509432.1 007509434.1 007514140.1	Cz_Braker2|chr05.g6333.t1 Cz_Braker2|chr18.g8736.t1 Cz_Braker2|chr08.g9439.t1 Cz_Braker2|chr07.g203.t1 Cz_Braker2|chr13.g7346.t1	ostta11g02160T0	000000F_consensus.g354.t1	17200		Histone H4	C:nucleosome; F:DNA binding; F:actin binding; C:nucleolus; C:vacuolar membrane; C:Golgi apparatus; C:cytosol; C:plasma membrane; P:response to water deprivation; C:plasmodesma; C:chloroplast; C:thylakoid; F:protein heterodimerization activity	0	0	IPR001951 (PRINTS); IPR001951 (SMART); IPR035425 (PFAM); IPR009072 (G3DSA:1.10.20.GENE3D); mobidb-lite (MOBIDB_LITE); PTHR10484:SF171 (PANTHER); PTHR10484 (PANTHER); IPR001951 (CDD); IPR009072 (SUPERFAMILY)
			17246	Cre12.g506300.t1 Cre06.g274850.t1 Cre06.g274101.t1 Cre17.g708700.t1 Cre17.g708150.t1 Cre17.g713550.t1 Cre13.g569950.t1 Cre17.g714650.t1 Cre06.g265000.t1 Cre06.g274000.t1 Cre12.g506500.t1 Cre17.g709050.t1 Cre06.g267950.t1 Cre12.g505500.t1 Cre06.g265500.t1 Cre06.g265250.t1 Cre06.g276850.t1 Cre06.g275750.t1 Cre12.g504800.t1 Cre12.g504650.t1 Cre17.g711850.t1 Cre06.g276600.t1 Cre17.g713950.t1 Cre06.g2…	fgenesh3_pm.C_scaffold_11000024 IGS.gm_28_00028 e_gw1.28.116.1 e_gw1.12.442.1 e_gw1.28.134.1 IGS.gm_35_00024 IGS.gm_35_00008	Vocar.0042s0089.1 Vocar.0042s0091.1 Vocar.0027s0142.1 Vocar.0028s0101.1 Vocar.0006s0042.1 Vocar.0027s0149.1 Vocar.0028s0150.1 Vocar.0002s0598.1 Vocar.0006s0183.1 Vocar.0002s0595.1	48289 123436	007509458.1 007514322.1	Cz_Braker2|chr13.g7345.t1 Cz_Braker2|chr07.g202.t1 Cz_Braker2|chr05.g6332.t1 Cz_Braker2|chr18.g8735.t1 Cz_Braker2|chr08.g9440.t1	ostta11g02150T0	000000F_consensus.g353.t1	17246		histone H3	C:nucleosome; C:nucleus; F:nucleosomal DNA binding; F:protein heterodimerization activity	0	0	IPR000164 (PRINTS); IPR000164 (SMART); IPR007125 (PFAM); IPR009072 (G3DSA:1.10.20.GENE3D); mobidb-lite (MOBIDB_LITE); IPR000164 (PANTHER); PTHR11426:SF224 (PANTHER); IPR009072 (SUPERFAMILY)
			29832	Present	Absent	Absent	Absent	Absent	Absent	Absent	Absent	29832
			29833	Cre09.g410750.t1	e_gw1.21.24.1	Vocar.0008s0136.1	70828	7.51472e+06	Present	ostta10g00930T0	000004F_consensus.g1335.t1	29833		nitrite reductase	F:oxidoreductase activity; F:heme binding; F:iron-sulfur cluster binding; P:oxidation-reduction process	0	0	IPR006066 (PRINTS); IPR006067 (PFAM); G3DSA:3.30.413.10 (GENE3D); IPR005117 (PFAM); G3DSA:3.90.480.20 (GENE3D); G3DSA:3.30.413.10 (GENE3D); IPR006067 (PFAM); mobidb-lite (MOBIDB_LITE); mobidb-lite (MOBIDB_LITE); PTHR32439:SF0 (PANTHER); PTHR32439 (PANTHER); SSF56014 (SUPERFAMILY); SSF56014 (SUPERFAMILY); IPR036136 (SUPERFAMILY); IPR036136 (SUPERFAMILY)
			33567	Absent	Present	Absent	Absent	Absent	Absent	Absent	Present	33567
			33568	Absent	Absent	Absent	Absent	Absent	Absent	Absent	Absent	33568
			37153	Cre13.g591150.t1 Cre13.g590800.t1 Cre06.g268050.t1 Cre17.g713400.t1 Cre06.g273900.t1 Cre17.g709200.t1 Cre06.g265350.t1 Cre17.g714100.t1 Cre06.g276500.t1 Cre06.g271350.t1 Cre12.g505550.t1 Cre06.g264950.t1 Cre12.g506250.t1 Cre17.g708550.t1 Cre13.g570100.t1 Cre17.g710400.t1 Cre17.g714500.t1 Cre06.g274200.t1 Cre06.g274800.t1 Cre12.g504500.t1 Cre06.g264750.t1 Cre17.g711700.t1 Cre06.g268300.t1 Cre12.g5…	e_gw1.35.108.1 e_gw1.28.78.1 fgenesh3_pg.C_scaffold_28000019 fgenesh3_pg.C_scaffold_28000002 fgenesh3_pm.C_scaffold_1000033 fgenesh3_pg.C_scaffold_12000124	Vocar.0005s0054.1 Vocar.0001s0459.1 Vocar.0001s0880.1 Vocar.0028s0100.1 Vocar.0006s0196.1 Vocar.0027s0144.1 Vocar.0016s0282.1 Vocar.0027s0138.1 Vocar.0016s0271.1 Vocar.0002s0391.1 Vocar.0027s0147.1	201287 12375	007515649.1 007511609.1 007508537.1	Cz_Braker2|chr02.g1559.t1 Cz_Braker2|chr05.g6335.t1 Cz_Braker2|chr18.g8737.t1 Cz_Braker2|chr07.g205.t1 Cz_Braker2|chr08.g9437.t1	ostta08g01910T0 ostta12g00980T0	Present	37153		Histone H2A	C:nucleosome; F:DNA binding; C:nucleus; F:protein heterodimerization activity	0	0	IPR002119 (PRINTS); IPR002119 (SMART); IPR009072 (G3DSA:1.10.20.GENE3D); IPR032454 (PFAM); IPR007125 (PFAM); PTHR23430:SF238 (PANTHER); PTHR23430 (PANTHER); IPR002119 (CDD); IPR009072 (SUPERFAMILY)
			37154	Cre09.g410950.t1	estExt_fgenesh3_pm.C_210006	Vocar.0008s0140.1	39565	007514576.1 007514714.1	Present	ostta10g00920T0	000004F_consensus.g1332.t1	37154		nitrate reductase	P:nitric oxide biosynthetic process; F:heme binding; F:molybdenum ion binding; P:nitrate assimilation; F:molybdopterin cofactor binding; F:nitrate reductase (NADPH) activity; P:oxidation-reduction process	Nitrate reductase (NADPH); Nitrate reductase	EC:1.7.1.3; EC:1.7.99.4	IPR001709 (PRINTS); IPR008335 (PRINTS); IPR001834 (PRINTS); IPR001199 (PRINTS); IPR001199 (SMART); IPR000572 (PFAM); IPR001433 (PFAM); G3DSA:2.40.30.10 (GENE3D); IPR036374 (G3DSA:3.90.420.GENE3D); IPR008333 (PFAM); IPR012137 (PIRSF); IPR005066 (PFAM); IPR036400 (G3DSA:3.10.120.GENE3D); IPR001199 (PFAM); IPR039261 (G3DSA:3.40.50.GENE3D); G3DSA:2.60.40.650 (GENE3D); PTHR19370:SF195 (PANTHER); PTHR1…
			42902	Cre12.g506300.t1 Cre06.g274850.t1 Cre06.g274101.t1 Cre17.g708700.t1 Cre17.g708150.t1 Cre17.g713550.t1 Cre13.g569950.t1 Cre17.g714650.t1 Cre06.g265000.t1 Cre12.g506500.t1 Cre06.g274000.t1 Cre17.g709050.t1 Cre06.g267950.t1 Cre06.g265500.t1 Cre12.g505500.t1 Cre06.g265250.t1 Cre06.g276850.t1 Cre06.g275750.t1 Cre12.g504800.t1 Cre12.g504650.t1 Cre17.g711850.t1 Cre06.g276600.t1 Cre17.g713950.t1 Cre06.g2…	fgenesh3_pm.C_scaffold_11000024 IGS.gm_28_00028 e_gw1.28.116.1 e_gw1.28.134.1 e_gw1.12.442.1 IGS.gm_35_00024 IGS.gm_35_00008	Vocar.0042s0089.1 Vocar.0042s0091.1 Vocar.0027s0142.1 Vocar.0028s0101.1 Vocar.0006s0042.1 Vocar.0027s0149.1 Vocar.0028s0150.1 Vocar.0002s0598.1 Vocar.0002s0595.1 Vocar.0006s0183.1	48289 123436	007509458.1 007514322.1	Cz_Braker2|chr13.g7345.t1 Cz_Braker2|chr07.g202.t1 Cz_Braker2|chr05.g6332.t1 Cz_Braker2|chr18.g8735.t1 Cz_Braker2|chr08.g9440.t1	ostta11g02150T0	000000F_consensus.g353.t1	42902		histone H3	C:nucleosome; C:nucleus; F:nucleosomal DNA binding; F:protein heterodimerization activity	0	0	IPR000164 (PRINTS); IPR000164 (SMART); IPR007125 (PFAM); IPR009072 (G3DSA:1.10.20.GENE3D); mobidb-lite (MOBIDB_LITE); IPR000164 (PANTHER); PTHR11426:SF224 (PANTHER); IPR009072 (SUPERFAMILY)
			42905	Absent	Absent	Absent	Absent	Absent	Absent	Absent	Absent	42905
			47964	Present	Present	Present	Present	Present	Present	Present	Present	47964
			47965	Present	Present	Present	Absent	Absent	Present	Absent	Absent	47965
			53875	Absent	Absent	Absent	Absent	Absent	Absent	Absent	Absent	53875
			56320	Present	Present	Present	Absent	Absent	Present	Absent	Absent	56320
			9247	Cre13.g570050.t1 Cre06.g274250.t1 Cre17.g711750.t1 Cre17.g713450.t1 Cre06.g265400.t1 Cre17.g708600.t1 Cre12.g505600.t1 Cre06.g276900.t1 Cre12.g504700.t1 Cre06.g266750.t1 Cre06.g271376.t1 Cre06.g276550.t1 Cre06.g273850.t1 Cre06.g264800.t1 Cre06.g268100.t1 Cre17.g714050.t1 Cre06.g264900.t1 Cre17.g714550.t1 Cre12.g504550.t1 Cre17.g710450.t1 Cre17.g709150.t1 Cre06.g274750.t1 Cre06.g268250.t1 Cre06.g2…	e_gw1.28.70.1 e_gw1.28.84.1 fgenesh3_pg.C_scaffold_35000004 e_gw1.12.385.1 e_gw1.28.71.1 e_gw1.35.72.1 fgenesh3_pm.C_scaffold_1000034	Vocar.0028s0099.1 Vocar.0027s0148.1 Vocar.0002s0359.1 Vocar.0001s0881.1 Vocar.0027s0143.1 Vocar.0027s0139.1 Vocar.0002s0389.1 Vocar.0006s0197.1 Vocar.0001s0460.1 Vocar.0016s0272.1 Vocar.0005s0053.1 Vocar.0002s0392.1 Vocar.0016s0281.1	13212 201288	007508585.1 007515679.1 007511418.1	Cz_Braker2|chr18.g8738.t1 Cz_Braker2|chr07.g206.t1 Cz_Braker2|chr05.g6336.t1 Cz_Braker2|chr08.g9436.t1 Cz_Braker2|chr02.g1560.t1	ostta08g01920T0 ostta12g00990T0	000000F_consensus.g351.t1	9247		histone H2B	C:nucleosome; F:DNA binding; C:nucleus; F:protein heterodimerization activity	0	0	IPR000558 (PRINTS); IPR000558 (SMART); IPR009072 (G3DSA:1.10.20.GENE3D); IPR007125 (PFAM); IPR000558 (PANTHER); PTHR23428:SF214 (PANTHER); IPR009072 (SUPERFAMILY)
			9295	Cre12.g505600.t1 Cre17.g708600.t1 Cre06.g265400.t1 Cre13.g590750.t1 Cre17.g713450.t1 Cre17.g711750.t1 Cre06.g274250.t1 Cre13.g570050.t1 Cre13.g591200.t1 Cre06.g266750.t1 Cre12.g504700.t1 Cre06.g276900.t1 Cre17.g714550.t1 Cre06.g264900.t1 Cre17.g714050.t1 Cre06.g268100.t1 Cre06.g264800.t1 Cre06.g276550.t1 Cre06.g273850.t1 Cre06.g271376.t1 Cre06.g275800.t1 Cre12.g506200.t1 Cre06.g268250.t1 Cre06.g2…	e_gw1.28.70.1 e_gw1.28.84.1 fgenesh3_pg.C_scaffold_35000004 e_gw1.28.71.1 e_gw1.12.385.1 fgenesh3_pm.C_scaffold_1000034 e_gw1.35.72.1	Vocar.0001s0460.1 Vocar.0006s0197.1 Vocar.0002s0389.1 Vocar.0027s0148.1 Vocar.0028s0099.1 Vocar.0016s0281.1 Vocar.0001s0881.1 Vocar.0016s0272.1 Vocar.0027s0139.1 Vocar.0027s0143.1 Vocar.0002s0392.1 Vocar.0005s0053.1 Vocar.0002s0359.1	13212 201288	007515679.1 007508585.1 007511418.1	Cz_Braker2|chr02.g1560.t1 Cz_Braker2|chr07.g206.t1 Cz_Braker2|chr18.g8738.t1 Cz_Braker2|chr05.g6336.t1 Cz_Braker2|chr08.g9436.t1	ostta08g01920T0 ostta12g00990T0	000000F_consensus.g351.t1	9295		histone H2B	C:nucleosome; F:DNA binding; C:nucleus; F:protein heterodimerization activity	0	0	IPR000558 (PRINTS); IPR000558 (SMART); IPR009072 (G3DSA:1.10.20.GENE3D); IPR007125 (PFAM); IPR000558 (PANTHER); PTHR23428:SF214 (PANTHER); IPR009072 (SUPERFAMILY)
		1	__________	__________	__________	__________	__________	__________	__________	__________	__________	__________
			Cre16.g649600.t1	Cre16.g649600.t1	Present	Present	Absent	Present	Present	Present	Present	Present
			Cre16.g649650.t1	Cre16.g649650.t1	Present	Present	Present	Present	Present	Present	Present	Present
			Cre16.g649700.t1	Cre16.g649700.t1	Present	Present	Absent	Present	Absent	Present	Present	Present
			Cre16.g649750.t1	Cre16.g649750.t1	Present	Absent	Absent	Absent	Absent	Absent	Absent	Absent
			Cre16.g649800.t1	Cre16.g649800.t1	Vocar.0032s0094.1	Cz_Braker2|chr06.g8270.t1	62850	Present	Present	7.51256e+06	203382	ostta17g00500T0		Pentatricopeptide repeat-containing	C:nucleus			0	0	IPR011990 (G3DSA:1.25.40.GENE3D); IPR004367 (PFAM); G3DSA:1.10.472.10 (GENE3D); IPR002885 (PFAM); IPR011990 (G3DSA:1.25.40.GENE3D); IPR002885 (PFAM); IPR033443 (PFAM); IPR002885 (TIGRFAM); IPR011990 (G3DSA:1.25.40.GENE3D); mobidb-lite (MOBIDB_LITE); mobidb-lite (MOBIDB_LITE); mobidb-lite (MOBIDB_LITE); mobidb-lite (MOBIDB_LITE); mobidb-lite (MOBIDB_LITE); mobidb-lite (MOBIDB_LITE); mobidb-lite (M…
			Cre16.g649833.t1	Cre16.g649833.t1	Vocar.0032s0095.1	Cz_Braker2|chr06.g8265.t1	23409	Present	Present	7.51236e+06	55314	ostta17g00480T0		zinc finger family-like protein	F:ubiquitin-protein transferase activity; P:protein ubiquitination; F:ligase activity; P:negative regulation of organ growth			0	0	IPR001841 (SMART); IPR013083 (G3DSA:3.30.40.GENE3D); IPR001841 (PFAM); mobidb-lite (MOBIDB_LITE); mobidb-lite (MOBIDB_LITE); mobidb-lite (MOBIDB_LITE); mobidb-lite (MOBIDB_LITE); mobidb-lite (MOBIDB_LITE); mobidb-lite (MOBIDB_LITE); mobidb-lite (MOBIDB_LITE); mobidb-lite (MOBIDB_LITE); mobidb-lite (MOBIDB_LITE); mobidb-lite (MOBIDB_LITE); mobidb-lite (MOBIDB_LITE); mobidb-lite (MOBIDB_LITE); mobi…
			Cre16.g649833.t2	Cre16.g649833.t2	Absent	Absent	Absent	Absent	Absent	Absent	Absent	Absent
			Cre16.g649900.t1	Cre16.g649900.t1	Vocar.0002s0595.1 Vocar.0006s0183.1 Vocar.0028s0150.1 Vocar.0027s0149.1 Vocar.0002s0598.1 Vocar.0027s0142.1 Vocar.0006s0042.1 Vocar.0028s0101.1 Vocar.0042s0089.1 Vocar.0042s0091.1	Cz_Braker2|chr18.g8735.t1 Cz_Braker2|chr08.g9440.t1 Cz_Braker2|chr05.g6332.t1 Cz_Braker2|chr13.g7345.t1 Cz_Braker2|chr07.g202.t1	44903 42902 17246 44881 38357 41817	e_gw1.12.442.1 fgenesh3_pm.C_scaffold_11000024 IGS.gm_28_00028 e_gw1.28.116.1	000000F_consensus.g353.t1	007509458.1 007514322.1	123436 48289	ostta11g02150T0		histone H3	C:nucleosome; C:nucleus; F:nucleosomal DNA binding; F:protein heterodimerization activity			0	0	IPR000164 (PRINTS); IPR000164 (SMART); IPR009072 (G3DSA:1.10.20.GENE3D); IPR007125 (PFAM); mobidb-lite (MOBIDB_LITE); PTHR11426:SF224 (PANTHER); IPR000164 (PANTHER); IPR009072 (SUPERFAMILY)
			Cre16.g649950.t1	Cre16.g649950.t1	Vocar.0028s0102.1 Vocar.0027s0141.1 Vocar.0006s0182.1 Vocar.0002s0594.1 Vocar.0002s0597.1 Vocar.0042s0092.1 Vocar.0042s0090.1 Vocar.0006s0043.1 Vocar.0028s0149.1 Vocar.0027s0150.1	Cz_Braker2|chr08.g9439.t1 Cz_Braker2|chr07.g203.t1 Cz_Braker2|chr13.g7346.t1 Cz_Braker2|chr18.g8736.t1 Cz_Braker2|chr05.g6333.t1	41816 17200 17033 59616 59597 59588	IGS.gm_28_00004 IGS.gm_11_00209 e_gw1.28.92.1 fgenesh3_pm.C_scaffold_12000031	000000F_consensus.g354.t1	007514140.1 007509434.1 007509432.1	201411 20662 201820	ostta11g02160T0		histone H4	C:nucleosome; F:DNA binding; C:nucleus; P:nucleosome assembly; F:protein heterodimerization activity			0	0	IPR001951 (PRINTS); IPR001951 (SMART); IPR035425 (PFAM); IPR009072 (G3DSA:1.10.20.GENE3D); mobidb-lite (MOBIDB_LITE); PTHR10484:SF171 (PANTHER); PTHR10484 (PANTHER); IPR001951 (CDD); IPR009072 (SUPERFAMILY)
			Cre16.g650000.t1	Cre16.g650000.t1	Present	Absent	Absent	Absent	Absent	Absent	Absent	Absent
			Cre16.g650050.t1	Cre16.g650050.t1	Present	Present	Present	Present	Present	Present	Present	Present
			Cre16.g650100.t1	Cre16.g650100.t1	Present	Present	Present	Present	Present	Present	Present	Present
			Cre16.g650151.t1	Cre16.g650151.t1	Present	Present	Present	Present	Absent	Present	Present	Present
			Cre16.g650200.t1	Cre16.g650200.t1	Present	Present	Present	Present	Present	Present	Present	Present
			Cre16.g650250.t1	Cre16.g650250.t1	Vocar.0002s0594.1 Vocar.0002s0597.1 Vocar.0006s0182.1 Vocar.0027s0141.1 Vocar.0028s0102.1 Vocar.0027s0150.1 Vocar.0028s0149.1 Vocar.0042s0090.1 Vocar.0042s0092.1 Vocar.0006s0043.1	Cz_Braker2|chr07.g203.t1 Cz_Braker2|chr08.g9439.t1 Cz_Braker2|chr13.g7346.t1 Cz_Braker2|chr05.g6333.t1 Cz_Braker2|chr18.g8736.t1	59616 17033 17200 59597 41816 59588	IGS.gm_28_00004 IGS.gm_11_00209 fgenesh3_pm.C_scaffold_12000031 e_gw1.28.92.1	000000F_consensus.g354.t1	007509434.1 007514140.1 007509432.1	20662 201411 201820	ostta11g02160T0		histone H4	C:nucleosome; F:DNA binding; C:nucleus; P:nucleosome assembly; F:protein heterodimerization activity			0	0	IPR001951 (PRINTS); IPR001951 (SMART); IPR035425 (PFAM); IPR009072 (G3DSA:1.10.20.GENE3D); mobidb-lite (MOBIDB_LITE); PTHR10484:SF171 (PANTHER); PTHR10484 (PANTHER); IPR001951 (CDD); IPR009072 (SUPERFAMILY)
			Cre16.g650300.t1	Cre16.g650300.t1	Vocar.0027s0149.1 Vocar.0028s0150.1 Vocar.0002s0598.1 Vocar.0006s0183.1 Vocar.0002s0595.1 Vocar.0042s0089.1 Vocar.0042s0091.1 Vocar.0028s0101.1 Vocar.0006s0042.1 Vocar.0027s0142.1	Cz_Braker2|chr18.g8735.t1 Cz_Braker2|chr08.g9440.t1 Cz_Braker2|chr13.g7345.t1 Cz_Braker2|chr07.g202.t1 Cz_Braker2|chr05.g6332.t1	44903 44881 41817 38357 17246 42902	e_gw1.12.442.1 fgenesh3_pm.C_scaffold_11000024 e_gw1.28.116.1 IGS.gm_28_00028	000000F_consensus.g353.t1	007514322.1 007509458.1	48289 123436	ostta11g02150T0		histone H3	C:nucleosome; C:nucleus; F:nucleosomal DNA binding; F:protein heterodimerization activity			0	0	IPR000164 (PRINTS); IPR000164 (SMART); IPR009072 (G3DSA:1.10.20.GENE3D); IPR007125 (PFAM); mobidb-lite (MOBIDB_LITE); PTHR11426:SF224 (PANTHER); IPR000164 (PANTHER); IPR009072 (SUPERFAMILY)
			Cre16.g650350.t1	Cre16.g650350.t1	Present	Present	Absent	Present	Present	Present	Present	Present
			Cre16.g650400.t1	Cre16.g650400.t1	Present	Present	Present	Present	Present	Present	Present	Present
			Cre16.g650425.t1	Cre16.g650425.t1	Absent	Absent	Absent	Absent	Absent	Absent	Absent	Absent
			Cre16.g650450.t1	Cre16.g650450.t1	Present	Present	Absent	Absent	Absent	Absent	Absent	Absent
		1,,2	__________	__________	__________	__________	__________	__________	__________	__________	__________	__________
		1	Cre16.g648300.t1	Cre16.g648300.t1	Present	Present	Present	Present	Present	7.50947e+06	44722	ostta11g02140T0	Present	predicted protein	F:inorganic phosphate transmembrane transporter activity; C:plastid; C:integral component of membrane; P:transmembrane transport	0	0
			Cre16.g648350.t1	Cre16.g648350.t1	Present	Present	Present	Present	Present	Present	Absent	Present	Present						IPR011701 (PFAM); G3DSA:1.20.1250.20 (GENE3D); G3DSA:1.20.1250.20 (GENE3D); mobidb-lite (MOBIDB_LITE); mobidb-lite (MOBIDB_LITE); mobidb-lite (MOBIDB_LITE); mobidb-lite (MOBIDB_LITE); mobidb-lite (MOBIDB_LITE); PTHR11662 (PANTHER); PTHR11662:SF243 (PANTHER); IPR020846 (PROSITE_PROFILES); IPR020846 (CDD); IPR036259 (SUPERFAMILY)
			Cre16.g648400.t1	Cre16.g648400.t1	Absent	Absent	Absent	Absent	Absent	Absent	Absent	Absent	Absent
			Cre16.g648451.t1	Cre16.g648451.t1	Absent	Absent	Absent	Absent	Absent	Absent	Absent	Absent	Absent
		1,2	Cre16.g648500.t1	Cre16.g648500.t1	Vocar.0027s0142.1 Vocar.0028s0101.1 Vocar.0006s0042.1 Vocar.0042s0091.1 Vocar.0042s0089.1 Vocar.0002s0595.1 Vocar.0006s0183.1 Vocar.0002s0598.1 Vocar.0027s0149.1 Vocar.0028s0150.1	Cz_Braker2|chr05.g6332.t1 Cz_Braker2|chr07.g202.t1 Cz_Braker2|chr13.g7345.t1 Cz_Braker2|chr08.g9440.t1 Cz_Braker2|chr18.g8735.t1	42902 17246 38357 41817 44881 44903	IGS.gm_28_00028 e_gw1.28.116.1 fgenesh3_pm.C_scaffold_11000024 e_gw1.12.442.1	000000F_consensus.g353.t1	007509458.1 007514322.1	48289 123436	ostta11g02150T0	kfl00240_g18_v1.1	histone H3	C:nucleosome; C:nucleus; F:nucleosomal DNA binding; F:protein heterodimerization activity	0	0
		1,2	Cre16.g648550.t1	Cre16.g648550.t1	Vocar.0006s0043.1 Vocar.0042s0092.1 Vocar.0042s0090.1 Vocar.0028s0149.1 Vocar.0027s0150.1 Vocar.0028s0102.1 Vocar.0027s0141.1 Vocar.0006s0182.1 Vocar.0002s0597.1 Vocar.0002s0594.1	Cz_Braker2|chr18.g8736.t1 Cz_Braker2|chr05.g6333.t1 Cz_Braker2|chr13.g7346.t1 Cz_Braker2|chr08.g9439.t1 Cz_Braker2|chr07.g203.t1	59588 41816 59597 17033 17200 59616	e_gw1.28.92.1 fgenesh3_pm.C_scaffold_12000031 IGS.gm_11_00209 IGS.gm_28_00004	000000F_consensus.g354.t1	007509432.1 007514140.1 007509434.1	201820 201411 20662	ostta11g02160T0	kfl00240_g19_v1.1	histone H4	C:nucleosome; F:DNA binding; C:nucleus; P:nucleosome assembly; F:protein heterodimerization activity	0	0		IPR000164 (PRINTS); IPR000164 (SMART); IPR009072 (G3DSA:1.10.20.GENE3D); IPR007125 (PFAM); mobidb-lite (MOBIDB_LITE); PTHR11426:SF224 (PANTHER); IPR000164 (PANTHER); IPR009072 (SUPERFAMILY)
			Cre16.g648600.t1	Cre16.g648600.t1	Present	Present	Present	Present	Present	Present	Present	Present	Present						IPR001951 (PRINTS); IPR001951 (SMART); IPR035425 (PFAM); IPR009072 (G3DSA:1.10.20.GENE3D); mobidb-lite (MOBIDB_LITE); PTHR10484 (PANTHER); PTHR10484:SF171 (PANTHER); IPR001951 (CDD); IPR009072 (SUPERFAMILY)
			Cre16.g648650.t1	Cre16.g648650.t1	Present	Absent	Absent	Absent	Absent	Absent	Absent	Absent	Absent
			Cre16.g648700.t1	Cre16.g648700.t1	Present	Present	Present	Present	Present	Present	Present	Present	Absent
			Cre16.g648700.t2	Cre16.g648700.t2	Absent	Absent	Absent	Absent	Absent	Absent	Absent	Absent	Absent

## Sheet: known
	Citations	Method neighborhood	Method gene	highlight	Reference chromosome	C. reinhardtii	V. carterii	C. zofingiensis	C. subellipsoidea	C. variabilis	Picochlorum SENEW3	B. prasinos	M. pusilla	O. tauri	K. nitens	Manual annotation	Automated Description	GO Names	Enzyme Codes	Enzyme Names	Interpro IDS
urea assimilation	Foflonker, Fatima, et al. "Genome of the halotolerant green alga Picochlorum sp. reveals strategies for thriving under fluctuating environmental conditions." Environmental microbiology 17.2 (2015): 412-426.	1		50	__________	__________	__________	__________	__________	__________	__________	__________	__________	__________
	Strope, Pooja K., et al. "Molecular evolution of urea amidolyase and urea carboxylase in fungi." BMC evolutionary biology 11.1 (2011): 80.			50
				8	Vocar.0003s0257.1	Absent	Vocar.0003s0257.1	Absent	Absent	Absent	Absent	Absent	Absent	Absent
				8	Vocar.0003s0258.1	Absent	Vocar.0003s0258.1	Absent	Absent	Absent	Absent	Absent	Absent	Absent
				8	Vocar.0003s0259.1	Present	Vocar.0003s0259.1	Present	Present	Present	Absent	Present	Present	Present
				8	Vocar.0003s0260.1	Present	Vocar.0003s0260.1	Present	Present	Present	Absent	Absent	Present	Present
				5	Vocar.0003s0261.1	Cre08.g360050.t1	Vocar.0003s0261.1	Present	Present	IGS.gm_10_00101	000005F_consensus.g916.t1	Absent	Absent	Absent			urea carboxylase	F:ATP binding; C:integral component of membrane; F:ligase activity; F:metal ion binding	0	0	IPR003833 (SMART); IPR005482 (SMART); IPR003778 (SMART); IPR003778 (PFAM); G3DSA:2.40.50.100 (GENE3D); G3DSA:3.30.1360.40 (GENE3D); IPR029000 (G3DSA:2.40.100.GENE3D); IPR029000 (G3DSA:2.40.100.GENE3D); IPR005482 (PFAM); IPR005479 (PFAM); IPR014084 (TIGRFAM); IPR005481 (PFAM); IPR003833 (PFAM); IPR003778 (TIGRFAM); G3DSA:3.30.470.130 (GENE3D); IPR000089 (PFAM); PTHR18866:SF117 (PANTHER); PTHR18866…
				4	Vocar.0003s0262.1	Cre08.g360100.t1	Vocar.0003s0262.1	Present	30676	estExt_fgenesh3_pg.C_100054	000005F_consensus.g918.t1	Absent	Absent	Absent			allophanate hydrolase	F:allophanate hydrolase activity	Allophanate hydrolase	EC:3.5.1.54	G3DSA:1.20.58.1700 (GENE3D); IPR036928 (G3DSA:3.90.1300.GENE3D); IPR023631 (PFAM); PTHR43262 (PANTHER); IPR036928 (SUPERFAMILY)
[truncated: 51 more rows]

## Sheet: functionally relevent
	Notes	Method neighborhood	Method gene	highlight	Reference chromosome	C. reinhardtii	V. carterii	C. zofingiensis	C. subellipsoidea	C. variabilis	Picochlorum SENEW3	B. prasinos	M. pusilla	O. tauri	K. nitens	Manual annotation	Automated Description	GO Names	Enzyme Names	Enzyme Codes	Interpro IDS
arsenic		1		50	__________	__________	__________	__________	__________	__________	__________	__________	__________	__________
				50
[truncated: 108 more rows]

## Sheet: maybe relevant
Notes	Method neighborhood	Method gene	highlight	Reference chromosome	C. reinhardtii	V. carterii	C. zofingiensis	C. subellipsoidea	C. variabilis	Picochlorum SENEW3	B. prasinos	M. pusilla	O. tauri	K. nitens	Manual annotation	Automated Description	GO Names	Enzyme Codes	Enzyme Names	Interpro IDS
[truncated: 358 more rows]

[truncated: 1 more sheets: unknown]
