# Supplementary material for: Colocality to Cofunctionality: Eukaryotic Gene Neighborhoods as a Resource for Function Discovery
Source: Mol Biol Evol. 2020 Sep 4;38(2):650–62. doi: 10.1093/molbev/msaa221 (PMC7826186; doi:10.1093/molbev/msaa221)
Supplement: msaa221_Supplementary_Data [file msaa221_supplementary_data.zip › msaa221-suppl_data/SI_file2_coexpression.xlsx]

## Sheet: Chlaydomonas
cluster size	cluster score (sum of mutual ranks)	Gene Ids
2	1	Cre10g465950 Cre10g466000
2	1	Cre10g448500 Cre10g448450
2	2.65	Cre06g261150 Cre06g261200
2	3.87	Cre02g080650 Cre02g080700
2	4.24	Cre06g295400 Cre06g295450
2	28.14	Cre09g410950 Cre09g410750
2	34.38	Cre07g314950 Cre07g314900
2	107.67	Cre06g272650 Cre06g273000
2	165.46	Cre16g652850 Cre16g652900
2	343.73	Cre03g146487 Cre03g146507
2	359.58	Cre12g509000 Cre12g509050
2	390.06	Cre03g204300 Cre03g204350
2	435.9	Cre07g341251 Cre07g341550
2	477.93	Cre01g032250 Cre01g032300
2	658.15	Cre03g145887 Cre03g145907
2	662.89	Cre06g280350 Cre06g280300
2	704.98	Cre10g429100 Cre10g429150
2	788.47	Cre12g546050 Cre12g546000
2	822.13	Cre10g445700 Cre10g445850
2	933.02	Cre03g183400 Cre03g183100
2	1000	Cre06g260100 Cre06g260050
2	1000	Cre02g111000 Cre02g110900
2	1000	Cre14g612000 Cre14g611950
2	1000	Cre07g354200 Cre07g354150
2	1000	Cre17g726050 Cre17g726100
2	1000	Cre02g143000 Cre02g143050
2	1000	Cre03g149700 Cre03g149750
2	1000	Cre12g557900 Cre12g558100
2	1000	Cre12g489050 Cre12g489153
2	1000	Cre13g577900 Cre13g577800
2	1000	Cre13g562400 Cre13g562150
2	1000	Cre01g024200 Cre01g024400
2	1000	Cre01g034950 Cre01g035100
2	1000	Cre13g567850 Cre13g567700
2	1000	Cre07g321050 Cre07g320950
2	1000	Cre12g538850 Cre12g538900
2	1000	Cre13g580600 Cre13g580700
2	1000	Cre10g441400 Cre10g441100
2	1000	Cre17g744797 Cre17g744497
2	1000	Cre02g082825 Cre02g082852
2	1000	Cre12g519050 Cre12g519150
2	1000	Cre14g625802 Cre14g625750
2	1000	Cre06g256300 Cre06g256000
2	1000	Cre17g722800 Cre17g722700
2	1000	Cre03g184050 Cre03g184450
2	1000	Cre10g425900 Cre10g425800
2	1000	Cre07g343933 Cre07g344050
2	1000	Cre01g039900 Cre01g040050
2	1000	Cre01g051450 Cre01g051400
2	1000	Cre17g728150 Cre17g728100
2	1000	Cre11g478966 Cre11g479050
2	1000	Cre16g666334 Cre16g666400
2	1000	Cre06g281050 Cre06g281150
2	1000	Cre13g565850 Cre13g565750
2	1000	Cre06g249250 Cre06g249300
2	1000	Cre01g030350 Cre01g030250
2	1000	Cre02g074100 Cre02g074150
2	1000	Cre03g164050 Cre03g164300
2	1000	Cre03g194800 Cre03g194850
2	1000	Cre03g189650 Cre03g189950
2	1000	Cre06g278202 Cre06g278195
2	1000	Cre12g499350 Cre12g499500
2	1000	Cre10g429880 Cre10g430150
2	1000	Cre12g537671 Cre12g537850
2	1000	Cre01g024950 Cre01g025050
2	1000	Cre02g146600 Cre02g146450
2	1000	Cre17g739250 Cre17g739450
2	1000	Cre07g318651 Cre07g318702
2	1000	Cre03g172150 Cre03g172200
2	1000	Cre13g605050 Cre13g605000
2	1000	Cre03g207000 Cre03g206800
2	1000	Cre10g466750 Cre10g466850
2	1000	Cre16g694203 Cre16g694208
2	1000	Cre02g117850 Cre02g117900
2	1000	Cre06g265550 Cre06g265750
2	1000	Cre17g729600 Cre17g729800
2	1000	Cre11g475900 Cre11g475950
2	1000	Cre06g288450 Cre06g288252
2	1000	Cre01g001700 Cre01g001800
2	1000	Cre12g555950 Cre12g556100
2	1000	Cre02g110300 Cre02g110550
2	1000	Cre17g735200 Cre17g735350
2	1000	Cre13g603350 Cre13g603600
2	1000	Cre03g207918 Cre03g207950
2	1000	Cre12g498450 Cre12g498350
2	1000	Cre03g178600 Cre03g178700
2	1000	Cre14g627788 Cre14g627850
2	1000	Cre12g555250 Cre12g555350
2	1000	Cre02g096000 Cre02g096200
2	1000	Cre06g283050 Cre06g283150
2	1000	Cre13g606250 Cre13g606200
2	1000	Cre14g611700 Cre14g611850
2	1000	Cre11g481700 Cre11g481866
2	1000	Cre17g724700 Cre17g724950
2	1000	Cre12g502800 Cre12g502901
2	1000	Cre01g024200 Cre01g024350
2	1000	Cre14g612750 Cre14g612850
2	1000	Cre10g419450 Cre10g419650
2	1000	Cre09g405750 Cre09g405900
2	1000	Cre10g435750 Cre10g435450
2	1000	Cre16g680000 Cre16g680050
2	1000	Cre01g028200 Cre01g027800
2	1000	Cre01g001800 Cre01g001750
2	1000	Cre03g210401 Cre03g210961
2	1000	Cre01g007700 Cre01g007901
2	1000	Cre17g702550 Cre17g702451
2	1000	Cre16g678000 Cre16g678050
2	1000	Cre01g002300 Cre01g002350
2	1000	Cre03g144464 Cre03g144524
2	1000	Cre14g62853 Cre14g628200
2	1000	Cre14g628200 Cre14g628100
2	1000	Cre09g387171 Cre09g387023
2	1000	Cre01g049650 Cre01g049600
2	1000	Cre10g436100 Cre10g436150
2	1000	Cre01g032850 Cre01g032700
2	1000	Cre17g702600 Cre17g702850
2	1000	Cre03g151300 Cre03g151450
2	1000	Cre09g393650 Cre09g393691
2	1000	Cre02g141950 Cre02g141966
2	1000	Cre06g293051 Cre06g293300
2	1000	Cre16g694550 Cre16g694750
2	1000	Cre14g612850 Cre14g612950
2	1000	Cre07g329882 Cre07g329900
2	1000	Cre17g720300 Cre17g720050
2	1000	Cre03g157000 Cre03g157250
2	1000	Cre02g095099 Cre02g095103
2	1000	Cre12g554051 Cre12g554116
2	1000	Cre03g169550 Cre03g169400
3	2001	Cre08g360050 Cre08g360100 Cre08g360250
3	3000	Cre12g516450 Cre12g516600 Cre12g516550
3	3000	Cre12g554700 Cre12g554750
3	3000	Cre01g043850 Cre01g044000 Cre03g143867
3	3000	Cre09g403950 Cre09g404050 Cre09g404100
3	3000	Cre01g036750 Cre01g036800 Cre01g036900
3	3000	Cre10g422800 Cre03g144324 Cre03g144264
3	3000	Cre07g325050 Cre09g403950 Cre07g324866
3	3000	Cre05g234652 Cre05g234653 Cre05g234656
4	5059.67	Cre08g377200 Cre08g377300 Cre08g377400 Cre08g377550
4	5679.25	Cre04g215050 Cre04g215150 Cre11g467568 Cre11g467573
4	5804.43	Cre03g202000 Cre07g318300 Cre07g318350 Cre03g201850
4	6000	Cre03g180850 Cre03g180800 Cre03g180700 Cre03g180650
4	6000	Cre04g215800 Cre03g169700 Cre03g169950 Cre04g215750
4	6000	Cre01g051900 Cre01g052000 Cre01g052150 Cre01g052250
5	6273.78	Cre09g396600 Cre09g396700 Cre09g396650 Cre06g296750 Cre06g296700
