# Supplementary material for: Colocality to Cofunctionality: Eukaryotic Gene Neighborhoods as a Resource for Function Discovery
Source: Mol Biol Evol. 2020 Sep 4;38(2):650–62. doi: 10.1093/molbev/msaa221 (PMC7826186; doi:10.1093/molbev/msaa221)
Supplement: msaa221_Supplementary_Data [file msaa221_supplementary_data.zip › msaa221-suppl_data/SI_file3_Ars.xlsx]

## Sheet: ArsB_tree
Phylogenetic Tree (ArsH):		((((A0A0B7KAP8|A0A0B7KAP8_BIOOC/51-391:0.159737076,(A0A3N2Q151|A0A3N2Q151_9PEZI/66-406:0.090296121,((A0A084QZS3|A0A084QZS3_STAC4/73-413:0.042756950,A0A084RZ91|A0A084RZ91_STACH/73-413:0.020438679)0.991:0.061744530,(A0A1B7YMP7|A0A1B7YMP7_COLHI/83-423:0.040013545,A0A1Q8RRZ0|A0A1Q8RRZ0_9PEZI/53-393:0.083729993)0.915:0.025563346)0.972:0.055825916)0.107:0.017974551)0.993:0.063347139,(A0A447BUK4|A0A447B…
Leaf Order	Leaf Label	UniProt ID	amino acid residues	Organism	Protein names	Gene names	Length (full-length)	Taxonomic lineage IDs	Taxonomic lineage (ALL)	Proteomes
1	A0A0D1Z359|A0A0D1Z359 EXOME/38-378	A0A0D1Z359	38-378	Exophiala mesophila (Black yeast)	Arsenical-resistance protein	PV10_08790	382	212818	cellular organisms, Eukaryota, Opisthokonta, Fungi, Dikarya, Ascomycota, saccharomyceta, Pezizomycotina, leotiomyceta, Eurotiomycetes, Chaetothyriomycetidae, Chaetothyriales (black yeasts), Herpotrichiellaceae, Exophiala, Exophiala mesophila (Black yeast)	UP000054302: Unassembled WGS sequence
2	A0A0D2ITI8|A0A0D2ITI8 9EURO/37-377	A0A0D2ITI8	37-377	Rhinocladiella mackenziei CBS 650.93	Rhinocladiella mackenziei CBS 650.93 unplaced genomic scaffold supercont1.3, whole genome shotgun sequence	Z518_04447	381	1442369	cellular organisms, Eukaryota, Opisthokonta, Fungi, Dikarya, Ascomycota, saccharomyceta, Pezizomycotina, leotiomyceta, Eurotiomycetes, Chaetothyriomycetidae, Chaetothyriales (black yeasts), Herpotrichiellaceae, Rhinocladiella, Rhinocladiella mackenziei, Rhinocladiella mackenziei CBS 650.93	UP000053617: Unassembled WGS sequence
3	W9Y764|W9Y764 9EURO/37-376	W9Y764	37-376	Capronia coronata CBS 617.96	Arsenical-resistance protein	A1O1_05824	380	1182541	cellular organisms, Eukaryota, Opisthokonta, Fungi, Dikarya, Ascomycota, saccharomyceta, Pezizomycotina, leotiomyceta, Eurotiomycetes, Chaetothyriomycetidae, Chaetothyriales (black yeasts), Herpotrichiellaceae, Capronia, Capronia coronata, Capronia coronata CBS 617.96	UP000019484: Unassembled WGS sequence
4	W9YWC0|W9YWC0 9EURO/31-371	W9YWC0	31-371	Capronia epimyces CBS 606.96	Arsenical-resistance protein	A1O3_03532	375	1182542	cellular organisms, Eukaryota, Opisthokonta, Fungi, Dikarya, Ascomycota, saccharomyceta, Pezizomycotina, leotiomyceta, Eurotiomycetes, Chaetothyriomycetidae, Chaetothyriales (black yeasts), Herpotrichiellaceae, Capronia, Capronia epimyces, Capronia epimyces CBS 606.96	UP000019478: Unassembled WGS sequence
5	A0A0D2BYR0|A0A0D2BYR0 9EURO/38-378	A0A0D2BYR0	38-378	Cladophialophora immunda	Arsenical-resistance protein	PV07_10010	382	569365	cellular organisms, Eukaryota, Opisthokonta, Fungi, Dikarya, Ascomycota, saccharomyceta, Pezizomycotina, leotiomyceta, Eurotiomycetes, Chaetothyriomycetidae, Chaetothyriales (black yeasts), Herpotrichiellaceae, Cladophialophora, Cladophialophora immunda	UP000054466: Unassembled WGS sequence
6	A0A0D1YZ38|A0A0D1YZ38 9EURO/38-378	A0A0D1YZ38	38-378	Exophiala sideris	Arsenical-resistance protein	PV11_07552	382	1016849	cellular organisms, Eukaryota, Opisthokonta, Fungi, Dikarya, Ascomycota, saccharomyceta, Pezizomycotina, leotiomyceta, Eurotiomycetes, Chaetothyriomycetidae, Chaetothyriales (black yeasts), Herpotrichiellaceae, Exophiala, Exophiala sideris	UP000053599: Unassembled WGS sequence
7	A0A0D1YJT1|A0A0D1YJT1 9EURO/37-377	A0A0D1YJT1	37-377	Exophiala spinifera	Arsenical-resistance protein	PV08_05281	381	91928	cellular organisms, Eukaryota, Opisthokonta, Fungi, Dikarya, Ascomycota, saccharomyceta, Pezizomycotina, leotiomyceta, Eurotiomycetes, Chaetothyriomycetidae, Chaetothyriales (black yeasts), Herpotrichiellaceae, Exophiala, Exophiala spinifera	UP000053328: Unassembled WGS sequence
8	A0A0D2BDC5|A0A0D2BDC5 9EURO/38-378	A0A0D2BDC5	38-378	Exophiala xenobiotica	Arsenical-resistance protein	PV05_11799	382	348802	cellular organisms, Eukaryota, Opisthokonta, Fungi, Dikarya, Ascomycota, saccharomyceta, Pezizomycotina, leotiomyceta, Eurotiomycetes, Chaetothyriomycetidae, Chaetothyriales (black yeasts), Herpotrichiellaceae, Exophiala, Exophiala xenobiotica	UP000054342: Unassembled WGS sequence
9	A0A1V6PDE6|A0A1V6PDE6 PENDC/42-381	A0A1V6PDE6	42-381	Penicillium decumbens	Uncharacterized protein	PENDEC_c008G00511	383	69771	cellular organisms, Eukaryota, Opisthokonta, Fungi, Dikarya, Ascomycota, saccharomyceta, Pezizomycotina, leotiomyceta, Eurotiomycetes, Eurotiomycetidae, Eurotiales (green and blue molds), Aspergillaceae, Penicillium, Penicillium decumbens	UP000191522: Unassembled WGS sequence
10	A0A1S9RFE5|A0A1S9RFE5 PENBI/45-383	A0A1S9RFE5	45-383	Penicillium brasilianum	Arsenite resistance protein ArsB	arsB PEBR_33121	385	104259	cellular organisms, Eukaryota, Opisthokonta, Fungi, Dikarya, Ascomycota, saccharomyceta, Pezizomycotina, leotiomyceta, Eurotiomycetes, Eurotiomycetidae, Eurotiales (green and blue molds), Aspergillaceae, Penicillium, Penicillium brasilianum	UP000190744: Unassembled WGS sequence
11	S7ZC27|S7ZC27 PENO1/49-387	S7ZC27	49-387	Penicillium oxalicum (strain 114-2 / CGMCC 5302) (Penicillium decumbens)	Uncharacterized protein	PDE_02738	389	933388	cellular organisms, Eukaryota, Opisthokonta, Fungi, Dikarya, Ascomycota, saccharomyceta, Pezizomycotina, leotiomyceta, Eurotiomycetes, Eurotiomycetidae, Eurotiales (green and blue molds), Aspergillaceae, Penicillium, Penicillium oxalicum, Penicillium oxalicum (strain 114-2 / CGMCC 5302) (Penicillium decumbens)	UP000019376: Unassembled WGS sequence
12	A0A1L9RWY0|A0A1L9RWY0 ASPWE/39-377	A0A1L9RWY0	39-377	Aspergillus wentii DTO 134E9	Uncharacterized protein	ASPWEDRAFT_373118	381	1073089	cellular organisms, Eukaryota, Opisthokonta, Fungi, Dikarya, Ascomycota, saccharomyceta, Pezizomycotina, leotiomyceta, Eurotiomycetes, Eurotiomycetidae, Eurotiales (green and blue molds), Aspergillaceae, Aspergillus, Aspergillus wentii, Aspergillus wentii DTO 134E9	UP000184383: Unassembled WGS sequence
13	A0A017S062|A0A017S062 9EURO/38-378	A0A017S062	38-378	Aspergillus ruber CBS 135680	Putative arsenite efflux transporter ArsB	EURHEDRAFT_467218	382	1388766	cellular organisms, Eukaryota, Opisthokonta, Fungi, Dikarya, Ascomycota, saccharomyceta, Pezizomycotina, leotiomyceta, Eurotiomycetes, Eurotiomycetidae, Eurotiales (green and blue molds), Aspergillaceae, Aspergillus, Aspergillus ruber, Aspergillus ruber CBS 135680	UP000019804: Unassembled WGS sequence
14	A0A1L9VR07|A0A1L9VR07 ASPGL/39-379	A0A1L9VR07	39-379	Aspergillus glaucus CBS 516.65	Uncharacterized protein	ASPGLDRAFT_1214706	383	1160497	cellular organisms, Eukaryota, Opisthokonta, Fungi, Dikarya, Ascomycota, saccharomyceta, Pezizomycotina, leotiomyceta, Eurotiomycetes, Eurotiomycetidae, Eurotiales (green and blue molds), Aspergillaceae, Aspergillus, Aspergillus glaucus (Eurotium herbariorum), Aspergillus glaucus CBS 516.65	UP000184300: Unassembled WGS sequence
15	A0A2J5HTZ8|A0A2J5HTZ8 9EURO/33-372	A0A2J5HTZ8	33-372	Aspergillus taichungensis	Putative arsenite efflux transporter ArsB	BDW42DRAFT_105884	376	482145	cellular organisms, Eukaryota, Opisthokonta, Fungi, Dikarya, Ascomycota, saccharomyceta, Pezizomycotina, leotiomyceta, Eurotiomycetes, Eurotiomycetidae, Eurotiales (green and blue molds), Aspergillaceae, Aspergillus, Aspergillus taichungensis	UP000235023: Unassembled WGS sequence
16	A0A1L9PR98|A0A1L9PR98 ASPVE/25-365	A0A1L9PR98	25-365	Aspergillus versicolor CBS 583.65	Uncharacterized protein	ASPVEDRAFT_764793	369	1036611	cellular organisms, Eukaryota, Opisthokonta, Fungi, Dikarya, Ascomycota, saccharomyceta, Pezizomycotina, leotiomyceta, Eurotiomycetes, Eurotiomycetidae, Eurotiales (green and blue molds), Aspergillaceae, Aspergillus, Aspergillus versicolor, Aspergillus versicolor CBS 583.65	UP000184073: Unassembled WGS sequence
17	A1CR86|A1CR86 ASPCL/39-378	A1CR86	39-378	Aspergillus clavatus (strain ATCC 1007 / CBS 513.65 / DSM 816 / NCTC 3887 / NRRL 1)	Arsenite efflux transporter ArsB, puative	ACLA_028820	381	344612	cellular organisms, Eukaryota, Opisthokonta, Fungi, Dikarya, Ascomycota, saccharomyceta, Pezizomycotina, leotiomyceta, Eurotiomycetes, Eurotiomycetidae, Eurotiales (green and blue molds), Aspergillaceae, Aspergillus, Aspergillus clavatus, Aspergillus clavatus (strain ATCC 1007 / CBS 513.65 / DSM 816 / NCTC 3887 / NRRL 1)	UP000006701: Unassembled WGS sequence
18	A1D452|A1D452 NEOFI/39-379	A1D452	39-379	Neosartorya fischeri (strain ATCC 1020 / DSM 3700 / CBS 544.65 / FGSC A1164 / JCM 1740 / NRRL 181 / WB 181) (Aspergillus fischerianus)	Arsenite efflux transporter ArsB, puative	NFIA_018960	382	331117	cellular organisms, Eukaryota, Opisthokonta, Fungi, Dikarya, Ascomycota, saccharomyceta, Pezizomycotina, leotiomyceta, Eurotiomycetes, Eurotiomycetidae, Eurotiales (green and blue molds), Aspergillaceae, Aspergillus, Aspergillus fischeri, Neosartorya fischeri (strain ATCC 1020 / DSM 3700 / CBS 544.65 / FGSC A1164 / JCM 1740 / NRRL 181 / WB 181) (Aspergillus fischerianus)	UP000006702: Unassembled WGS sequence
19	A0A254TL83|A0A254TL83 ASPNG/28-368	A0A254TL83	28-368	Aspergillus niger	Fungal specific transcription factor domain family protein	ATCC64974_109020 CAN33_0039510	372	5061	cellular organisms, Eukaryota, Opisthokonta, Fungi, Dikarya, Ascomycota, saccharomyceta, Pezizomycotina, leotiomyceta, Eurotiomycetes, Eurotiomycetidae, Eurotiales (green and blue molds), Aspergillaceae, Aspergillus, Aspergillus niger	UP000197666: Unassembled WGS sequence, UP000236662: Unassembled WGS sequence
20	A0A2I2G1Q7|A0A2I2G1Q7 9EURO/34-374	A0A2I2G1Q7	34-374	Aspergillus steynii IBT 23096	Putative arsenite efflux transporter ArsB	P170DRAFT_412114	377	1392250	cellular organisms, Eukaryota, Opisthokonta, Fungi, Dikarya, Ascomycota, saccharomyceta, Pezizomycotina, leotiomyceta, Eurotiomycetes, Eurotiomycetidae, Eurotiales (green and blue molds), Aspergillaceae, Aspergillus, Aspergillus steynii, Aspergillus steynii IBT 23096	UP000234275: Unassembled WGS sequence
21	A0A395HSQ2|A0A395HSQ2 ASPHC/38-378	A0A395HSQ2	38-378	Aspergillus homomorphus (strain CBS 101889)	Putative arsenite efflux transporter (Fragment)	BO97DRAFT_445187	382	1450537	cellular organisms, Eukaryota, Opisthokonta, Fungi, Dikarya, Ascomycota, saccharomyceta, Pezizomycotina, leotiomyceta, Eurotiomycetes, Eurotiomycetidae, Eurotiales (green and blue molds), Aspergillaceae, Aspergillus, Aspergillus homomorphus, Aspergillus homomorphus (strain CBS 101889)	UP000248961: Unassembled WGS sequence
22	A0A1E3QFZ5|A0A1E3QFZ5 LIPST/48-388	A0A1E3QFZ5	48-388	Lipomyces starkeyi NRRL Y-11557	Uncharacterized protein	LIPSTDRAFT_68690	392	675824	cellular organisms, Eukaryota, Opisthokonta, Fungi, Dikarya, Ascomycota, saccharomyceta, Saccharomycotina (true yeasts), Saccharomycetes, Saccharomycetales, Lipomycetaceae, Lipomyces, Lipomyces starkeyi (Oleaginous yeast), Lipomyces starkeyi NRRL Y-11557	UP000094385: Unassembled WGS sequence
23	S8AF28|S8AF28 DACHA/40-378	S8AF28	40-378	Dactylellina haptotyla (strain CBS 200.50) (Nematode-trapping fungus) (Monacrosporium haptotylum)	Uncharacterized protein	H072_6466	382	1284197	cellular organisms, Eukaryota, Opisthokonta, Fungi, Dikarya, Ascomycota, saccharomyceta, Pezizomycotina, Orbiliomycetes, Orbiliales, Orbiliaceae, Dactylellina, Dactylellina haptotyla, Dactylellina haptotyla (strain CBS 200.50) (Nematode-trapping fungus) (Monacrosporium haptotylum)	UP000015100: Unassembled WGS sequence
24	A0A5E8BLI3|A0A5E8BLI3 9ASCO/110-450	A0A5E8BLI3	110-450	Saprochaete ingens	Uncharacterized protein	SAPINGB_P003210	454	2606893	cellular organisms, Eukaryota, Opisthokonta, Fungi, Dikarya, Ascomycota, saccharomyceta, Saccharomycotina (true yeasts), Saccharomycetes, Saccharomycetales, Dipodascaceae, Saprochaete, Saprochaete ingens
25	A0A2B7XDP0|A0A2B7XDP0 9EURO/47-387	A0A2B7XDP0	47-387	Blastomyces parvus	Arsenical-resistance protein	GX51_02097	391	2060905	cellular organisms, Eukaryota, Opisthokonta, Fungi, Dikarya, Ascomycota, saccharomyceta, Pezizomycotina, leotiomyceta, Eurotiomycetes, Eurotiomycetidae, Onygenales, Ajellomycetaceae, Blastomyces, Blastomyces parvus	UP000224080: Unassembled WGS sequence
26	A0A1J9Q7P6|A0A1J9Q7P6 9EURO/47-387	A0A1J9Q7P6	47-387	Emergomyces pasteurianus Ep9510	Arsenical-resistance protein	AJ78_07375	391	1447872	cellular organisms, Eukaryota, Opisthokonta, Fungi, Dikarya, Ascomycota, saccharomyceta, Pezizomycotina, leotiomyceta, Eurotiomycetes, Eurotiomycetidae, Onygenales, Ajellomycetaceae, Emergomyces, Emergomyces pasteurianus, Emergomyces pasteurianus Ep9510	UP000182235: Unassembled WGS sequence
27	A0A2B7ZQH1|A0A2B7ZQH1 9EURO/47-387	A0A2B7ZQH1	47-387	Emmonsia crescens	Arsenical-resistance protein	GX50_02171	391	73230	cellular organisms, Eukaryota, Opisthokonta, Fungi, Dikarya, Ascomycota, saccharomyceta, Pezizomycotina, leotiomyceta, Eurotiomycetes, Eurotiomycetidae, Onygenales, Ajellomycetaceae, Emmonsia, Emmonsia crescens	UP000226031: Unassembled WGS sequence
28	C5FJ32|C5FJ32 ARTOC/42-382	C5FJ32	42-382	Arthroderma otae (strain ATCC MYA-4605 / CBS 113480) (Microsporum canis)	Arsenical-resistance protein	MCYG_02181	386	554155	cellular organisms, Eukaryota, Opisthokonta, Fungi, Dikarya, Ascomycota, saccharomyceta, Pezizomycotina, leotiomyceta, Eurotiomycetes, Eurotiomycetidae, Onygenales, Arthrodermataceae (dermatophytes), Microsporum, Arthroderma otae (Microsporum canis), Arthroderma otae (strain ATCC MYA-4605 / CBS 113480) (Microsporum canis)	UP000002035: Unassembled WGS sequence
29	F2PWK0|F2PWK0 TRIEC/41-381	F2PWK0	41-381	Trichophyton equinum (strain ATCC MYA-4606 / CBS 127.97) (Horse ringworm fungus)	Arsenite resistance protein arsB	TEQG_05272	385	559882	cellular organisms, Eukaryota, Opisthokonta, Fungi, Dikarya, Ascomycota, saccharomyceta, Pezizomycotina, leotiomyceta, Eurotiomycetes, Eurotiomycetidae, Onygenales, Arthrodermataceae (dermatophytes), Trichophyton, Trichophyton equinum (Horse ringworm fungus), Trichophyton equinum (strain ATCC MYA-4606 / CBS 127.97) (Horse ringworm fungus)	UP000009169: Unassembled WGS sequence
30	A0A060TD65|A0A060TD65 BLAAD/26-364	A0A060TD65	26-364	Blastobotrys adeninivorans (Yeast) (Arxula adeninivorans)	ARAD1D45496p	GNLVRS02_ARAD1D45496g	367	409370	cellular organisms, Eukaryota, Opisthokonta, Fungi, Dikarya, Ascomycota, saccharomyceta, Saccharomycotina (true yeasts), Saccharomycetes, Saccharomycetales, Trichomonascaceae, Blastobotrys, Blastobotrys adeninivorans (Yeast) (Arxula adeninivorans)
31	C4JVL0|C4JVL0 UNCRE/28-368	C4JVL0	28-368	Uncinocarpus reesii (strain UAMH 1704)	Arsenical-resistance protein	UREG_06602	372	336963	cellular organisms, Eukaryota, Opisthokonta, Fungi, Dikarya, Ascomycota, saccharomyceta, Pezizomycotina, leotiomyceta, Eurotiomycetes, Eurotiomycetidae, Onygenales, Onygenaceae, Uncinocarpus, Uncinocarpus reesii, Uncinocarpus reesii (strain UAMH 1704)	UP000002058: Unassembled WGS sequence
32	J3KEK1|J3KEK1 COCIM/39-379	J3KEK1	39-379	Coccidioides immitis (strain RS) (Valley fever fungus)	Arsenical-resistance protein	CIMG_04947	383	246410	cellular organisms, Eukaryota, Opisthokonta, Fungi, Dikarya, Ascomycota, saccharomyceta, Pezizomycotina, leotiomyceta, Eurotiomycetes, Eurotiomycetidae, Onygenales, Onygenales incertae sedis, Coccidioides, Coccidioides immitis (Valley fever fungus), Coccidioides immitis (strain RS) (Valley fever fungus)	UP000001261: Unassembled WGS sequence
33	A0A2B7Y7F5|A0A2B7Y7F5 9EURO/46-386	A0A2B7Y7F5	46-386	Helicocarpus griseus UAMH5409	Arsenical-resistance protein	AJ79_01375	390	1447875	cellular organisms, Eukaryota, Opisthokonta, Fungi, Dikarya, Ascomycota, saccharomyceta, Pezizomycotina, leotiomyceta, Eurotiomycetes, Eurotiomycetidae, Onygenales, Ajellomycetaceae, Helicocarpus, Helicocarpus griseus, Helicocarpus griseus UAMH5409	UP000223968: Unassembled WGS sequence
34	A0A2B7YFN3|A0A2B7YFN3 9EURO/46-387	A0A2B7YFN3	46-387	Polytolypa hystricis UAMH7299	Arsenical-resistance protein	AJ80_03760	391	1447883	cellular organisms, Eukaryota, Opisthokonta, Fungi, Dikarya, Ascomycota, saccharomyceta, Pezizomycotina, leotiomyceta, Eurotiomycetes, Eurotiomycetidae, Onygenales, Ajellomycetaceae, Polytolypa, Polytolypa hystricis, Polytolypa hystricis UAMH7299	UP000224634: Unassembled WGS sequence
35	S7Z621|S7Z621 PENO1/36-378	S7Z621	36-378	Penicillium oxalicum (strain 114-2 / CGMCC 5302) (Penicillium decumbens)	Uncharacterized protein	PDE_00911	382	933388	cellular organisms, Eukaryota, Opisthokonta, Fungi, Dikarya, Ascomycota, saccharomyceta, Pezizomycotina, leotiomyceta, Eurotiomycetes, Eurotiomycetidae, Eurotiales (green and blue molds), Aspergillaceae, Penicillium, Penicillium oxalicum, Penicillium oxalicum (strain 114-2 / CGMCC 5302) (Penicillium decumbens)	UP000019376: Unassembled WGS sequence
36	A0A1Q5T2C3|A0A1Q5T2C3 9EURO/53-393	A0A1Q5T2C3	53-393	Penicillium subrubescens	Arsenical-resistance protein Acr3	PENSUB_11660	397	1316194	cellular organisms, Eukaryota, Opisthokonta, Fungi, Dikarya, Ascomycota, saccharomyceta, Pezizomycotina, leotiomyceta, Eurotiomycetes, Eurotiomycetidae, Eurotiales (green and blue molds), Aspergillaceae, Penicillium, Penicillium subrubescens	UP000186955: Unassembled WGS sequence
37	A0A1S9RZC9|A0A1S9RZC9 PENBI/53-393	A0A1S9RZC9	53-393	Penicillium brasilianum	Arsenite resistance protein ArsB	arsB PEBR_03030	397	104259	cellular organisms, Eukaryota, Opisthokonta, Fungi, Dikarya, Ascomycota, saccharomyceta, Pezizomycotina, leotiomyceta, Eurotiomycetes, Eurotiomycetidae, Eurotiales (green and blue molds), Aspergillaceae, Penicillium, Penicillium brasilianum	UP000190744: Unassembled WGS sequence
38	W6R396|W6R396 PENRF/45-401	W6R396	45-401	Penicillium roqueforti (strain FM164)	Arsenite resistance protein ArsB	arsB PROQFM164_S05g000095	405	1365484	cellular organisms, Eukaryota, Opisthokonta, Fungi, Dikarya, Ascomycota, saccharomyceta, Pezizomycotina, leotiomyceta, Eurotiomycetes, Eurotiomycetidae, Eurotiales (green and blue molds), Aspergillaceae, Penicillium, Penicillium roqueforti, Penicillium roqueforti (strain FM164)	UP000030686: Unassembled WGS sequence
39	A0A1V6TD87|A0A1V6TD87 9EURO/40-380	A0A1V6TD87	40-380	Penicillium steckii	Uncharacterized protein	PENSTE_c007G08137	384	303698	cellular organisms, Eukaryota, Opisthokonta, Fungi, Dikarya, Ascomycota, saccharomyceta, Pezizomycotina, leotiomyceta, Eurotiomycetes, Eurotiomycetidae, Eurotiales (green and blue molds), Aspergillaceae, Penicillium, Penicillium steckii	UP000191285: Unassembled WGS sequence
40	A0A0M8P1W9|A0A0M8P1W9 9EURO/56-396	A0A0M8P1W9	56-396	Penicillium nordicum	Uncharacterized protein	ACN38_g10214	400	229535	cellular organisms, Eukaryota, Opisthokonta, Fungi, Dikarya, Ascomycota, saccharomyceta, Pezizomycotina, leotiomyceta, Eurotiomycetes, Eurotiomycetidae, Eurotiales (green and blue molds), Aspergillaceae, Penicillium, Penicillium nordicum	UP000037696: Unassembled WGS sequence
41	A0A443HJD1|A0A443HJD1 BYSSP/51-391	A0A443HJD1	51-391	Byssochlamys spectabilis (Paecilomyces variotii)	Sodium bile acid symporter family-domain-containing protein	C8Q69DRAFT_438338	395	264951	cellular organisms, Eukaryota, Opisthokonta, Fungi, Dikarya, Ascomycota, saccharomyceta, Pezizomycotina, leotiomyceta, Eurotiomycetes, Eurotiomycetidae, Eurotiales (green and blue molds), Thermoascaceae, Byssochlamys, Byssochlamys spectabilis (Paecilomyces variotii)	UP000283841: Unassembled WGS sequence
42	A0A1L9VLF0|A0A1L9VLF0 ASPGL/47-387	A0A1L9VLF0	47-387	Aspergillus glaucus CBS 516.65	Uncharacterized protein	ASPGLDRAFT_35200	391	1160497	cellular organisms, Eukaryota, Opisthokonta, Fungi, Dikarya, Ascomycota, saccharomyceta, Pezizomycotina, leotiomyceta, Eurotiomycetes, Eurotiomycetidae, Eurotiales (green and blue molds), Aspergillaceae, Aspergillus, Aspergillus glaucus (Eurotium herbariorum), Aspergillus glaucus CBS 516.65	UP000184300: Unassembled WGS sequence
43	A0A0U5GIQ1|A0A0U5GIQ1 9EURO/42-381	A0A0U5GIQ1	42-381	Aspergillus calidoustus	Putative Arsenical-resistance protein	ASPCAL13801	385	454130	cellular organisms, Eukaryota, Opisthokonta, Fungi, Dikarya, Ascomycota, saccharomyceta, Pezizomycotina, leotiomyceta, Eurotiomycetes, Eurotiomycetidae, Eurotiales (green and blue molds), Aspergillaceae, Aspergillus, Aspergillus calidoustus	UP000054771: Unassembled WGS sequence
44	A0A1L9PJW7|A0A1L9PJW7 ASPVE/42-381	A0A1L9PJW7	42-381	Aspergillus versicolor CBS 583.65	Uncharacterized protein	ASPVEDRAFT_192081	385	1036611	cellular organisms, Eukaryota, Opisthokonta, Fungi, Dikarya, Ascomycota, saccharomyceta, Pezizomycotina, leotiomyceta, Eurotiomycetes, Eurotiomycetidae, Eurotiales (green and blue molds), Aspergillaceae, Aspergillus, Aspergillus versicolor, Aspergillus versicolor CBS 583.65	UP000184073: Unassembled WGS sequence
45	A0A364LBY0|A0A364LBY0 9EURO/38-376	A0A364LBY0	38-376	Talaromyces amestolkiae	Uncharacterized protein	BHQ10_009320	380	1196081	cellular organisms, Eukaryota, Opisthokonta, Fungi, Dikarya, Ascomycota, saccharomyceta, Pezizomycotina, leotiomyceta, Eurotiomycetes, Eurotiomycetidae, Eurotiales (green and blue molds), Trichocomaceae, Talaromyces, Talaromyces amestolkiae	UP000249363: Unassembled WGS sequence
46	B8MS92|B8MS92 TALSN/37-375	B8MS92	37-375	Talaromyces stipitatus (strain ATCC 10500 / CBS 375.48 / QM 6759 / NRRL 1006) (Penicillium stipitatum)	Arsenite efflux transporter (ArsB), putative	TSTA_002890	379	441959	cellular organisms, Eukaryota, Opisthokonta, Fungi, Dikarya, Ascomycota, saccharomyceta, Pezizomycotina, leotiomyceta, Eurotiomycetes, Eurotiomycetidae, Eurotiales (green and blue molds), Trichocomaceae, Talaromyces, Talaromyces stipitatus, Talaromyces stipitatus (strain ATCC 10500 / CBS 375.48 / QM 6759 / NRRL 1006) (Penicillium stipitatum)	UP000001745: Unassembled WGS sequence
47	A0A319EB70|A0A319EB70 9EURO/39-378	A0A319EB70	39-378	Aspergillus ellipticus CBS 707.79	Putative arsenite efflux transporter	BO71DRAFT_435854	382	1448320	cellular organisms, Eukaryota, Opisthokonta, Fungi, Dikarya, Ascomycota, saccharomyceta, Pezizomycotina, leotiomyceta, Eurotiomycetes, Eurotiomycetidae, Eurotiales (green and blue molds), Aspergillaceae, Aspergillus, Aspergillus ellipticus, Aspergillus ellipticus CBS 707.79	UP000247810: Unassembled WGS sequence
48	A0A3M2T556|A0A3M2T556 9EURO/41-379	A0A3M2T556	41-379	Phialosimplex sp. HF37	Arsenite	PHISP_04230	383	1960876	cellular organisms, Eukaryota, Opisthokonta, Fungi, Dikarya, Ascomycota, saccharomyceta, Pezizomycotina, leotiomyceta, Eurotiomycetes, Eurotiomycetidae, Eurotiales (green and blue molds), Aspergillaceae, Phialosimplex, unclassified Phialosimplex, Phialosimplex sp. HF37	UP000272442: Unassembled WGS sequence
49	A0A0M9WHH7|A0A0M9WHH7 9EURO/70-407	A0A0M9WHH7	70-407	Penicillium nordicum	Uncharacterized protein	ACN38_g3950	411	229535	cellular organisms, Eukaryota, Opisthokonta, Fungi, Dikarya, Ascomycota, saccharomyceta, Pezizomycotina, leotiomyceta, Eurotiomycetes, Eurotiomycetidae, Eurotiales (green and blue molds), Aspergillaceae, Penicillium, Penicillium nordicum	UP000037696: Unassembled WGS sequence
50	A0A1V6QLD5|A0A1V6QLD5 9EURO/39-376	A0A1V6QLD5	39-376	Penicillium antarcticum	Uncharacterized protein	PENANT_c002G11443	380	416450	cellular organisms, Eukaryota, Opisthokonta, Fungi, Dikarya, Ascomycota, saccharomyceta, Pezizomycotina, leotiomyceta, Eurotiomycetes, Eurotiomycetidae, Eurotiales (green and blue molds), Aspergillaceae, Penicillium, Penicillium antarcticum	UP000191672: Unassembled WGS sequence
51	A0A5N6Z2R3|A0A5N6Z2R3 9EURO/38-376	A0A5N6Z2R3	38-376	Aspergillus coremiiformis	Sodium bile acid symporter family-domain-containing protein	BDV28DRAFT_162493	380	138285	cellular organisms, Eukaryota, Opisthokonta, Fungi, Dikarya, Ascomycota, saccharomyceta, Pezizomycotina, leotiomyceta, Eurotiomycetes, Eurotiomycetidae, Eurotiales (green and blue molds), Aspergillaceae, Aspergillus, Aspergillus coremiiformis	UP000327118: Unassembled WGS sequence
52	A0A5N5X0W6|A0A5N5X0W6 9EURO/44-382	A0A5N5X0W6	44-382	Aspergillus leporis	Sodium bile acid symporter family-domain-containing protein	BDV29DRAFT_201688	386	41062	cellular organisms, Eukaryota, Opisthokonta, Fungi, Dikarya, Ascomycota, saccharomyceta, Pezizomycotina, leotiomyceta, Eurotiomycetes, Eurotiomycetidae, Eurotiales (green and blue molds), Aspergillaceae, Aspergillus, Aspergillus leporis	UP000326565: Unassembled WGS sequence
53	A0A5N6FHK1|A0A5N6FHK1 PETAA/40-378	A0A5N6FHK1	40-378	Petromyces alliaceus (Aspergillus alliaceus)	Sodium bile acid symporter family-domain-containing protein	BDW43DRAFT_291582	382	209559	cellular organisms, Eukaryota, Opisthokonta, Fungi, Dikarya, Ascomycota, saccharomyceta, Pezizomycotina, leotiomyceta, Eurotiomycetes, Eurotiomycetidae, Eurotiales (green and blue molds), Aspergillaceae, Aspergillus, Petromyces alliaceus (Aspergillus alliaceus)	UP000326931: Unassembled WGS sequence
54	A0A0L1J0J6|A0A0L1J0J6 ASPNO/44-382	A0A0L1J0J6	44-382	Aspergillus nomius NRRL 13137	Putative arsenite efflux transporter (ArsB)	ANOM_006281	386	1509407	cellular organisms, Eukaryota, Opisthokonta, Fungi, Dikarya, Ascomycota, saccharomyceta, Pezizomycotina, leotiomyceta, Eurotiomycetes, Eurotiomycetidae, Eurotiales (green and blue molds), Aspergillaceae, Aspergillus, Aspergillus nomius, Aspergillus nomius NRRL 13137	UP000037505: Unassembled WGS sequence
55	A0A5N7AQQ3|A0A5N7AQQ3 9EURO/44-382	A0A5N7AQQ3	44-382	Aspergillus bertholletius	Sodium bile acid symporter family-domain-containing protein	BDV26DRAFT_286945	386	1226010	cellular organisms, Eukaryota, Opisthokonta, Fungi, Dikarya, Ascomycota, saccharomyceta, Pezizomycotina, leotiomyceta, Eurotiomycetes, Eurotiomycetidae, Eurotiales (green and blue molds), Aspergillaceae, Aspergillus, Aspergillus bertholletius	UP000326198: Unassembled WGS sequence
56	V5HTW7|V5HTW7 BYSSN/28-366	V5HTW7	28-366	Byssochlamys spectabilis (strain No. 5 / NBRC 109023) (Paecilomyces variotii)	Arsenite efflux transporter	PVAR5_1600	370	1356009	cellular organisms, Eukaryota, Opisthokonta, Fungi, Dikarya, Ascomycota, saccharomyceta, Pezizomycotina, leotiomyceta, Eurotiomycetes, Eurotiomycetidae, Eurotiales (green and blue molds), Thermoascaceae, Byssochlamys, Byssochlamys spectabilis (Paecilomyces variotii), Byssochlamys spectabilis (strain No. 5 / NBRC 109023) (Paecilomyces variotii)	UP000018001: Unassembled WGS sequence
57	C1GZQ7|C1GZQ7 PARBA/36-374	C1GZQ7	36-374	Paracoccidioides lutzii (strain ATCC MYA-826 / Pb01) (Paracoccidioides brasiliensis)	Arsenite resistance protein arsB	PAAG_04001	378	502779	cellular organisms, Eukaryota, Opisthokonta, Fungi, Dikarya, Ascomycota, saccharomyceta, Pezizomycotina, leotiomyceta, Eurotiomycetes, Eurotiomycetidae, Onygenales, Onygenales incertae sedis, Paracoccidioides, Paracoccidioides lutzii, Paracoccidioides lutzii (strain ATCC MYA-826 / Pb01) (Paracoccidioides brasiliensis)	UP000002059: Partially assembled WGS sequence
58	A0A1Q5QBS7|A0A1Q5QBS7 9EURO/33-370	A0A1Q5QBS7	33-370	Talaromyces atroroseus	Uncharacterized protein	UA08_01825	374	1441469	cellular organisms, Eukaryota, Opisthokonta, Fungi, Dikarya, Ascomycota, saccharomyceta, Pezizomycotina, leotiomyceta, Eurotiomycetes, Eurotiomycetidae, Eurotiales (green and blue molds), Trichocomaceae, Talaromyces, Talaromyces atroroseus	UP000214365: Unassembled WGS sequence
59	A0A507R4U4|A0A507R4U4 MONPU/40-378	A0A507R4U4	40-378	Monascus purpureus (Red mold) (Monascus anka)	Uncharacterized protein	MPDQ_000243	382	5098	cellular organisms, Eukaryota, Opisthokonta, Fungi, Dikarya, Ascomycota, saccharomyceta, Pezizomycotina, leotiomyceta, Eurotiomycetes, Eurotiomycetidae, Eurotiales (green and blue molds), Aspergillaceae, Monascus, Monascus purpureus (Red mold) (Monascus anka)	UP000319663: Unassembled WGS sequence
60	Q4WRJ4|Q4WRJ4 ASPFU/40-378	Q4WRJ4	40-378	Neosartorya fumigata (strain ATCC MYA-4609 / Af293 / CBS 101355 / FGSC A1100) (Aspergillus fumigatus)	Arsenite efflux transporter (ArsB), putative	AFUA_1G16100	382	330879	cellular organisms, Eukaryota, Opisthokonta, Fungi, Dikarya, Ascomycota, saccharomyceta, Pezizomycotina, leotiomyceta, Eurotiomycetes, Eurotiomycetidae, Eurotiales (green and blue molds), Aspergillaceae, Aspergillus, Neosartorya fumigata (Aspergillus fumigatus), Neosartorya fumigata (strain ATCC MYA-4609 / Af293 / CBS 101355 / FGSC A1100) (Aspergillus fumigatus)	UP000002530: Chromosome 1
61	A0A0F8UUP2|A0A0F8UUP2 9EURO/33-371	A0A0F8UUP2	33-371	Aspergillus rambellii	Arsenite efflux transporter (ArsB)	ARAM_002133	376	308745	cellular organisms, Eukaryota, Opisthokonta, Fungi, Dikarya, Ascomycota, saccharomyceta, Pezizomycotina, leotiomyceta, Eurotiomycetes, Eurotiomycetidae, Eurotiales (green and blue molds), Aspergillaceae, Aspergillus, Aspergillus rambellii	UP000034291: Unassembled WGS sequence
62	A0A0U5GBH3|A0A0U5GBH3 9EURO/38-376	A0A0U5GBH3	38-376	Aspergillus calidoustus	Putative Arsenite resistance protein arsB	ASPCAL10236	380	454130	cellular organisms, Eukaryota, Opisthokonta, Fungi, Dikarya, Ascomycota, saccharomyceta, Pezizomycotina, leotiomyceta, Eurotiomycetes, Eurotiomycetidae, Eurotiales (green and blue molds), Aspergillaceae, Aspergillus, Aspergillus calidoustus	UP000054771: Unassembled WGS sequence
63	A0A5N6U7A5|A0A5N6U7A5 9EURO/37-375	A0A5N6U7A5	37-375	Aspergillus avenaceus	Sodium bile acid symporter family-domain-containing protein	BDV25DRAFT_147876	379	36643	cellular organisms, Eukaryota, Opisthokonta, Fungi, Dikarya, Ascomycota, saccharomyceta, Pezizomycotina, leotiomyceta, Eurotiomycetes, Eurotiomycetidae, Eurotiales (green and blue molds), Aspergillaceae, Aspergillus, Aspergillus avenaceus	UP000325780: Unassembled WGS sequence
64	A0A0L1JHD2|A0A0L1JHD2 ASPNO/37-375	A0A0L1JHD2	37-375	Aspergillus nomius NRRL 13137	Arsenical-resistance protein	ANOM_000561	379	1509407	cellular organisms, Eukaryota, Opisthokonta, Fungi, Dikarya, Ascomycota, saccharomyceta, Pezizomycotina, leotiomyceta, Eurotiomycetes, Eurotiomycetidae, Eurotiales (green and blue molds), Aspergillaceae, Aspergillus, Aspergillus nomius, Aspergillus nomius NRRL 13137	UP000037505: Unassembled WGS sequence
65	A0A1L9TTI5|A0A1L9TTI5 9EURO/40-378	A0A1L9TTI5	40-378	Aspergillus sydowii CBS 593.65	Uncharacterized protein	ASPSYDRAFT_144602	382	1036612	cellular organisms, Eukaryota, Opisthokonta, Fungi, Dikarya, Ascomycota, saccharomyceta, Pezizomycotina, leotiomyceta, Eurotiomycetes, Eurotiomycetidae, Eurotiales (green and blue molds), Aspergillaceae, Aspergillus, Aspergillus sydowii, Aspergillus sydowii CBS 593.65	UP000184356: Unassembled WGS sequence
66	A0A3D8RT19|A0A3D8RT19 9HELO/55-396	A0A3D8RT19	55-396	Coleophoma cylindrospora	Arsenical-resistance protein ACR3	BP6252_05153	400	1849047	cellular organisms, Eukaryota, Opisthokonta, Fungi, Dikarya, Ascomycota, saccharomyceta, Pezizomycotina, leotiomyceta, sordariomyceta, Leotiomycetes, Helotiales, Helotiales incertae sedis, Coleophoma, Coleophoma cylindrospora	UP000256645: Unassembled WGS sequence
67	A0A2T3BEK7|A0A2T3BEK7 AMORE/44-384	A0A2T3BEK7	44-384	Amorphotheca resinae ATCC 22711	Uncharacterized protein	M430DRAFT_55277	388	857342	cellular organisms, Eukaryota, Opisthokonta, Fungi, Dikarya, Ascomycota, saccharomyceta, Pezizomycotina, leotiomyceta, sordariomyceta, Leotiomycetes, Leotiomycetes incertae sedis, Myxotrichaceae, Amorphotheca, Amorphotheca resinae (Creosote fungus) (Hormoconis resinae), Amorphotheca resinae ATCC 22711	UP000241818: Unassembled WGS sequence
68	A0A3E2HS26|A0A3E2HS26 SCYLI/46-386	A0A3E2HS26	46-386	Scytalidium lignicola (Hyphomycete)	Uncharacterized protein (Fragment)	B7463_g229	390	5539	cellular organisms, Eukaryota, Opisthokonta, Fungi, Dikarya, Ascomycota, saccharomyceta, Pezizomycotina, leotiomyceta, sordariomyceta, Leotiomycetes, Leotiomycetes incertae sedis, Scytalidium, Scytalidium lignicola (Hyphomycete)	UP000258309: Unassembled WGS sequence
69	A0A2J6RMQ1|A0A2J6RMQ1 9HELO/37-377	A0A2J6RMQ1	37-377	Hyaloscypha variabilis F	Arsenical-resistance protein ACR3	L207DRAFT_554715	381	1149755	cellular organisms, Eukaryota, Opisthokonta, Fungi, Dikarya, Ascomycota, saccharomyceta, Pezizomycotina, leotiomyceta, sordariomyceta, Leotiomycetes, Helotiales, Hyaloscyphaceae, Hyaloscypha, Hyaloscypha variabilis, Hyaloscypha variabilis F	UP000235786: Unassembled WGS sequence
70	A0A194XQ84|A0A194XQ84 9HELO/20-360	A0A194XQ84	20-360	Phialocephala scopiformis	Arsenical-resistance protein ACR3	LY89DRAFT_704106	364	149040	cellular organisms, Eukaryota, Opisthokonta, Fungi, Dikarya, Ascomycota, saccharomyceta, Pezizomycotina, leotiomyceta, sordariomyceta, Leotiomycetes, Helotiales, Helotiales incertae sedis, Phialocephala, Phialocephala scopiformis	UP000070700: Unassembled WGS sequence
71	A0A1L7WD10|A0A1L7WD10 9HELO/49-389	A0A1L7WD10	49-389	Phialocephala subalpina	Related to arsenite transporter ARR3	PAC_00544	393	576137	cellular organisms, Eukaryota, Opisthokonta, Fungi, Dikarya, Ascomycota, saccharomyceta, Pezizomycotina, leotiomyceta, sordariomyceta, Leotiomycetes, Helotiales, Helotiales incertae sedis, Phialocephala, Phialocephala fortinii species complex, Phialocephala subalpina	UP000184330: Unassembled WGS sequence
72	A0A2H3F6V3|A0A2H3F6V3 9HELO/51-391	A0A2H3F6V3	51-391	Diplocarpon rosae	Arsenical-resistance protein	BUE80_DR001923	395	946125	cellular organisms, Eukaryota, Opisthokonta, Fungi, Dikarya, Ascomycota, saccharomyceta, Pezizomycotina, leotiomyceta, sordariomyceta, Leotiomycetes, Helotiales, Dermateaceae, Diplocarpon, Diplocarpon rosae	UP000218527: Unassembled WGS sequence
73	K1X2G2|K1X2G2 MARBU/58-398	K1X2G2	58-398	Marssonina brunnea f. sp. multigermtubi (strain MB_m1) (Marssonina leaf spot fungus)	Uncharacterized protein	MBM_02414	402	1072389	cellular organisms, Eukaryota, Opisthokonta, Fungi, Dikarya, Ascomycota, saccharomyceta, Pezizomycotina, leotiomyceta, sordariomyceta, Leotiomycetes, Helotiales, Dermateaceae, Marssonina, Marssonina brunnea, Marssonina brunnea f. sp. 'multigermtubi', Marssonina brunnea f. sp. multigermtubi (strain MB_m1) (Marssonina leaf spot fungus)	UP000006753: Unassembled WGS sequence
74	A0A384J622|A0A384J622 BOTFB/57-397	A0A384J622	57-397	Botryotinia fuckeliana (strain B05.10) (Noble rot fungus) (Botrytis cinerea)	Bcarr3	Bcarr3 BCIN_01g06510	401	332648	cellular organisms, Eukaryota, Opisthokonta, Fungi, Dikarya, Ascomycota, saccharomyceta, Pezizomycotina, leotiomyceta, sordariomyceta, Leotiomycetes, Helotiales, Sclerotiniaceae, Botrytis, Botryotinia fuckeliana (Noble rot fungus) (Botrytis cinerea), Botryotinia fuckeliana (strain B05.10) (Noble rot fungus) (Botrytis cinerea)	UP000001798: Chromosome bcin01
75	A0A370TKC6|A0A370TKC6 9PEZI/55-394	A0A370TKC6	55-394	Venustampulla echinocandica	Uncharacterized protein	BP5553_06590	398	2656787	cellular organisms, Eukaryota, Opisthokonta, Fungi, Dikarya, Ascomycota, saccharomyceta, Pezizomycotina, leotiomyceta, sordariomyceta, Leotiomycetes, Leotiomycetes incertae sedis, Pleuroascaceae, Venustampulla, Venustampulla echinocandica	UP000254866: Unassembled WGS sequence
76	A0A094CPY5|A0A094CPY5 9PEZI/57-396	A0A094CPY5	57-396	Pseudogymnoascus sp. VKM F-4515 (FW-2607)	Uncharacterized protein	V496_10051	400	1420909	cellular organisms, Eukaryota, Opisthokonta, Fungi, Dikarya, Ascomycota, saccharomyceta, Pezizomycotina, leotiomyceta, sordariomyceta, Leotiomycetes, Leotiomycetes incertae sedis, Pseudeurotiaceae, Pseudogymnoascus, unclassified Pseudogymnoascus, Pseudogymnoascus sp. VKM F-4515 (FW-2607)	UP000029302: Unassembled WGS sequence
77	A0A2P2SWH1|A0A2P2SWH1 9PEZI/57-396	A0A2P2SWH1	57-396	Pseudogymnoascus verrucosus	Uncharacterized protein	VE01_00640	400	342668	cellular organisms, Eukaryota, Opisthokonta, Fungi, Dikarya, Ascomycota, saccharomyceta, Pezizomycotina, leotiomyceta, sordariomyceta, Leotiomycetes, Leotiomycetes incertae sedis, Pseudeurotiaceae, Pseudogymnoascus, Pseudogymnoascus verrucosus	UP000091956: Unassembled WGS sequence
78	A0A1E1LSF0|A0A1E1LSF0 9HELO/50-388	A0A1E1LSF0	50-388	Rhynchosporium agropyri	Probable arsenite efflux transporter (ArsB)	RAG0_16919	392	914238	cellular organisms, Eukaryota, Opisthokonta, Fungi, Dikarya, Ascomycota, saccharomyceta, Pezizomycotina, leotiomyceta, sordariomyceta, Leotiomycetes, Helotiales, Helotiales incertae sedis, Rhynchosporium, Rhynchosporium agropyri	UP000178912: Unassembled WGS sequence
79	S3DAN7|S3DAN7 GLAL2/51-390	S3DAN7	51-390	Glarea lozoyensis (strain ATCC 20868 / MF5171)	Uncharacterized protein	GLAREA_00204	394	1116229	cellular organisms, Eukaryota, Opisthokonta, Fungi, Dikarya, Ascomycota, saccharomyceta, Pezizomycotina, leotiomyceta, sordariomyceta, Leotiomycetes, Helotiales, Helotiaceae, Glarea, Glarea lozoyensis, Glarea lozoyensis (strain ATCC 20868 / MF5171)	UP000016922: Unassembled WGS sequence
80	A0A2J6PDB3|A0A2J6PDB3 9HELO/51-389	A0A2J6PDB3	51-389	Pezoloma ericae	Arsenical-resistance protein	NA56DRAFT_756967	393	1745343	cellular organisms, Eukaryota, Opisthokonta, Fungi, Dikarya, Ascomycota, saccharomyceta, Pezizomycotina, leotiomyceta, sordariomyceta, Leotiomycetes, Helotiales, Leotiaceae, Pezoloma, Pezoloma ericae species complex, Pezoloma ericae	UP000235672: Unassembled WGS sequence
81	A0A2J6T9F3|A0A2J6T9F3 9HELO/48-386	A0A2J6T9F3	48-386	Hyaloscypha bicolor E	Putative arsenite efflux transporter	K444DRAFT_529948	390	1095630	cellular organisms, Eukaryota, Opisthokonta, Fungi, Dikarya, Ascomycota, saccharomyceta, Pezizomycotina, leotiomyceta, sordariomyceta, Leotiomycetes, Helotiales, Hyaloscyphaceae, Hyaloscypha, Hyaloscypha bicolor, Hyaloscypha bicolor E	UP000235371: Unassembled WGS sequence
82	A0A4U0WMA6|A0A4U0WMA6 9PEZI/57-397	A0A4U0WMA6	57-397	Cryomyces minteri	Uncharacterized protein	B0A49_07844	401	331657	cellular organisms, Eukaryota, Opisthokonta, Fungi, Dikarya, Ascomycota, saccharomyceta, Pezizomycotina, leotiomyceta, dothideomyceta, Dothideomycetes, Dothideomycetes incertae sedis, Cryomyces, Cryomyces minteri	UP000308768: Unassembled WGS sequence
83	A0A094AXH8|A0A094AXH8 9PEZI/52-392	A0A094AXH8	52-392	Pseudogymnoascus sp. VKM F-4281 (FW-2241)	Uncharacterized protein	V493_03301	396	1420906	cellular organisms, Eukaryota, Opisthokonta, Fungi, Dikarya, Ascomycota, saccharomyceta, Pezizomycotina, leotiomyceta, sordariomyceta, Leotiomycetes, Leotiomycetes incertae sedis, Pseudeurotiaceae, Pseudogymnoascus, unclassified Pseudogymnoascus, Pseudogymnoascus sp. VKM F-4281 (FW-2241)	UP000029327: Unassembled WGS sequence
84	A0A177ADR9|A0A177ADR9 9PEZI/50-390	A0A177ADR9	50-390	Pseudogymnoascus destructans	Uncharacterized protein	VC83_03208	394	655981	cellular organisms, Eukaryota, Opisthokonta, Fungi, Dikarya, Ascomycota, saccharomyceta, Pezizomycotina, leotiomyceta, sordariomyceta, Leotiomycetes, Leotiomycetes incertae sedis, Pseudeurotiaceae, Pseudogymnoascus, Pseudogymnoascus destructans	UP000077154: Unassembled WGS sequence
85	A0A2P7YMM1|A0A2P7YMM1 9PEZI/40-380	A0A2P7YMM1	40-380	Elsinoe australis	Uncharacterized protein	B9Z65_1968	384	40998	cellular organisms, Eukaryota, Opisthokonta, Fungi, Dikarya, Ascomycota, saccharomyceta, Pezizomycotina, leotiomyceta, dothideomyceta, Dothideomycetes, Dothideomycetidae, Myriangiales, Elsinoaceae, Elsinoe, Elsinoe australis	UP000243723: Unassembled WGS sequence
86	A0A3M7CVP3|A0A3M7CVP3 HORWE/44-384	A0A3M7CVP3	44-384	Hortaea werneckii	Uncharacterized protein	D0865_03767	388	91943	cellular organisms, Eukaryota, Opisthokonta, Fungi, Dikarya, Ascomycota, saccharomyceta, Pezizomycotina, leotiomyceta, dothideomyceta, Dothideomycetes, Dothideomycetidae, Capnodiales, Teratosphaeriaceae, Hortaea, Hortaea werneckii	UP000270230: Unassembled WGS sequence
87	A0A074XEU2|A0A074XEU2 AURPU/49-388	A0A074XEU2	49-388	Aureobasidium pullulans EXF-150	Arsenical-resistance protein ACR3	M438DRAFT_326091	392	1043002	cellular organisms, Eukaryota, Opisthokonta, Fungi, Dikarya, Ascomycota, saccharomyceta, Pezizomycotina, leotiomyceta, dothideomyceta, Dothideomycetes, Dothideomycetidae, Dothideales, Saccotheciaceae, Aureobasidium, Aureobasidium pullulans (Black yeast) (Pullularia pullulans), Aureobasidium pullulans EXF-150	UP000030706: Unassembled WGS sequence
88	A0A074VBX4|A0A074VBX4 9PEZI/26-366	A0A074VBX4	26-366	Aureobasidium melanogenum CBS 110374	Arsenical-resistance protein	M437DRAFT_60748	370	1043003	cellular organisms, Eukaryota, Opisthokonta, Fungi, Dikarya, Ascomycota, saccharomyceta, Pezizomycotina, leotiomyceta, dothideomyceta, Dothideomycetes, Dothideomycetidae, Dothideales, Saccotheciaceae, Aureobasidium, Aureobasidium melanogenum, Aureobasidium melanogenum CBS 110374	UP000030672: Unassembled WGS sequence
89	A0A4S8X1Y8|A0A4S8X1Y8 AURPU/44-392	A0A4S8X1Y8	44-392	Aureobasidium pullulans (Black yeast) (Pullularia pullulans)	Arsenical-resistance protein ACR3	D6D22_10186	396	5580	cellular organisms, Eukaryota, Opisthokonta, Fungi, Dikarya, Ascomycota, saccharomyceta, Pezizomycotina, leotiomyceta, dothideomyceta, Dothideomycetes, Dothideomycetidae, Dothideales, Saccotheciaceae, Aureobasidium, Aureobasidium pullulans (Black yeast) (Pullularia pullulans)	UP000310687: Unassembled WGS sequence
90	A0A150VCE4|A0A150VCE4 9PEZI/20-360	A0A150VCE4	20-360	Acidomyces richmondensis BFW	Uncharacterized protein	M433DRAFT_2254	363	766039	cellular organisms, Eukaryota, Opisthokonta, Fungi, Dikarya, Ascomycota, saccharomyceta, Pezizomycotina, leotiomyceta, dothideomyceta, Dothideomycetes, Dothideomycetidae, Capnodiales, Capnodiales incertae sedis, Acidomyces, Acidomyces richmondensis, Acidomyces richmondensis BFW	UP000075602: Unassembled WGS sequence
91	A0A4U0XXR4|A0A4U0XXR4 9PEZI/36-537	A0A4U0XXR4	36-537	Friedmanniomyces simplex	Uncharacterized protein	B0A55_01095	696	329884	cellular organisms, Eukaryota, Opisthokonta, Fungi, Dikarya, Ascomycota, saccharomyceta, Pezizomycotina, leotiomyceta, dothideomyceta, Dothideomycetes, Dothideomycetidae, Capnodiales, Teratosphaeriaceae, Friedmanniomyces, Friedmanniomyces simplex	UP000309340: Unassembled WGS sequence
92	A0A4V5N6P4|A0A4V5N6P4 9PEZI/36-376	A0A4V5N6P4	36-376	Friedmanniomyces endolithicus	Uncharacterized protein	B0A54_11922	379	329885	cellular organisms, Eukaryota, Opisthokonta, Fungi, Dikarya, Ascomycota, saccharomyceta, Pezizomycotina, leotiomyceta, dothideomyceta, Dothideomycetes, Dothideomycetidae, Capnodiales, Teratosphaeriaceae, Friedmanniomyces, Friedmanniomyces endolithicus	UP000310066: Unassembled WGS sequence
93	M2SBE0|M2SBE0 COCSN/39-379	M2SBE0	39-379	Cochliobolus sativus (strain ND90Pr / ATCC 201652) (Common root rot and spot blotch fungus) (Bipolaris sorokiniana)	Uncharacterized protein	COCSADRAFT_198861	383	665912	cellular organisms, Eukaryota, Opisthokonta, Fungi, Dikarya, Ascomycota, saccharomyceta, Pezizomycotina, leotiomyceta, dothideomyceta, Dothideomycetes, Pleosporomycetidae, Pleosporales, Pleosporineae, Pleosporaceae, Bipolaris, Cochliobolus sativus (Common root rot and spot blotch fungus) (Bipolaris sorokiniana), Cochliobolus sativus (strain ND90Pr / ATCC 201652) (Common root rot and spot blotch f…	UP000016934: Unassembled WGS sequence
94	B2WF33|B2WF33 PYRTR/40-380	B2WF33	40-380	Pyrenophora tritici-repentis (strain Pt-1C-BFP) (Wheat tan spot fungus) (Drechslera tritici-repentis)	Arsenical-resistance protein	PTRG_08194	385	426418	cellular organisms, Eukaryota, Opisthokonta, Fungi, Dikarya, Ascomycota, saccharomyceta, Pezizomycotina, leotiomyceta, dothideomyceta, Dothideomycetes, Pleosporomycetidae, Pleosporales, Pleosporineae, Pleosporaceae, Pyrenophora, Pyrenophora tritici-repentis, Pyrenophora tritici-repentis (strain Pt-1C-BFP) (Wheat tan spot fungus) (Drechslera tritici-repentis)	UP000001471: Unassembled WGS sequence
95	A0A177D2Y4|A0A177D2Y4 ALTAL/40-377	A0A177D2Y4	40-377	Alternaria alternata (Alternaria rot fungus) (Torula alternata)	Arsenical-resistance protein	CC77DRAFT_950913	377	5599	cellular organisms, Eukaryota, Opisthokonta, Fungi, Dikarya, Ascomycota, saccharomyceta, Pezizomycotina, leotiomyceta, dothideomyceta, Dothideomycetes, Pleosporomycetidae, Pleosporales, Pleosporineae, Pleosporaceae, Alternaria, Alternaria sect. Alternaria, Alternaria alternata complex, Alternaria alternata (Alternaria rot fungus) (Torula alternata)	UP000077248: Unassembled WGS sequence
96	A0A177CWE1|A0A177CWE1 9PLEO/40-380	A0A177CWE1	40-380	Paraphaeosphaeria sporulosa	Arsenical-resistance protein	CC84DRAFT_39692	385	1460663	cellular organisms, Eukaryota, Opisthokonta, Fungi, Dikarya, Ascomycota, saccharomyceta, Pezizomycotina, leotiomyceta, dothideomyceta, Dothideomycetes, Pleosporomycetidae, Pleosporales, Massarineae, Didymosphaeriaceae, Paraphaeosphaeria, Paraphaeosphaeria sporulosa	UP000077069: Unassembled WGS sequence
97	R0IJS6|R0IJS6 SETT2/40-380	R0IJS6	40-380	Setosphaeria turcica (strain 28A) (Northern leaf blight fungus) (Exserohilum turcicum)	Uncharacterized protein	SETTUDRAFT_20893	381	671987	cellular organisms, Eukaryota, Opisthokonta, Fungi, Dikarya, Ascomycota, saccharomyceta, Pezizomycotina, leotiomyceta, dothideomyceta, Dothideomycetes, Pleosporomycetidae, Pleosporales, Pleosporineae, Pleosporaceae, Exserohilum, Setosphaeria turcica (Northern leaf blight fungus) (Exserohilum turcicum), Setosphaeria turcica (strain 28A) (Northern leaf blight fungus) (Exserohilum turcicum)	UP000016935: Unassembled WGS sequence
98	A0A178DIL9|A0A178DIL9 9PLEO/39-379	A0A178DIL9	39-379	Pyrenochaeta sp. DS3sAY3a	Arsenical-resistance protein	IQ07DRAFT_593637	384	765867	cellular organisms, Eukaryota, Opisthokonta, Fungi, Dikarya, Ascomycota, saccharomyceta, Pezizomycotina, leotiomyceta, dothideomyceta, Dothideomycetes, Pleosporomycetidae, Pleosporales, Pleosporineae, Cucurbitariaceae, Pyrenochaeta, unclassified Pyrenochaeta, Pyrenochaeta sp. DS3sAY3a	UP000077535: Unassembled WGS sequence
99	A0A2V1B6A6|A0A2V1B6A6 9HELO/43-383	A0A2V1B6A6	43-383	Cadophora sp. DSE1049	Arsenical-resistance protein	DL98DRAFT_522435	388	1485229	cellular organisms, Eukaryota, Opisthokonta, Fungi, Dikarya, Ascomycota, saccharomyceta, Pezizomycotina, leotiomyceta, sordariomyceta, Leotiomycetes, Helotiales, Helotiales incertae sedis, Cadophora, unclassified Cadophora, Cadophora sp. DSE1049	UP000244409: Unassembled WGS sequence
100	A0A4U7AN61|A0A4U7AN61 9PEZI/41-380	A0A4U7AN61	41-380	Elsinoe australis	Arsenical-resistance protein	C1H76_8474	384	40998	cellular organisms, Eukaryota, Opisthokonta, Fungi, Dikarya, Ascomycota, saccharomyceta, Pezizomycotina, leotiomyceta, dothideomyceta, Dothideomycetes, Dothideomycetidae, Myriangiales, Elsinoaceae, Elsinoe, Elsinoe australis	UP000308133: Unassembled WGS sequence
101	A0A0S6XSC0|A0A0S6XSC0 9FUNG/26-364	A0A0S6XSC0	26-364	fungal sp. No.11243	Uncharacterized protein	ANO11243_067100	368	1603295	cellular organisms, Eukaryota, Opisthokonta, Fungi, unclassified Fungi, fungal sp. No.11243	UP000054361: Unassembled WGS sequence
102	N1PCX3|N1PCX3 DOTSN/33-373	N1PCX3	33-373	Dothistroma septosporum (strain NZE10 / CBS 128990) (Red band needle blight fungus) (Mycosphaerella pini)	Uncharacterized protein	DOTSEDRAFT_157114	377	675120	cellular organisms, Eukaryota, Opisthokonta, Fungi, Dikarya, Ascomycota, saccharomyceta, Pezizomycotina, leotiomyceta, dothideomyceta, Dothideomycetes, Dothideomycetidae, Capnodiales, Mycosphaerellaceae, Dothistroma, Dothistroma septosporum (Red band needle blight fungus) (Mycosphaerella pini), Dothistroma septosporum (strain NZE10 / CBS 128990) (Red band needle blight fungus) (Mycosphaerella pin…	UP000016933: Unassembled WGS sequence
103	A0A0N1P160|A0A0N1P160 9EURO/43-381	A0A0N1P160	43-381	Phialophora attae	Arsenical-resistance protein Acr3	AB675_11335	385	1664694	cellular organisms, Eukaryota, Opisthokonta, Fungi, Dikarya, Ascomycota, saccharomyceta, Pezizomycotina, leotiomyceta, Eurotiomycetes, Chaetothyriomycetidae, Chaetothyriales (black yeasts), Herpotrichiellaceae, Phialophora, Phialophora attae	UP000038010: Unassembled WGS sequence
104	W2SEX2|W2SEX2 9EURO/40-380	W2SEX2	40-380	Cyphellophora europaea CBS 101466	Arsenical-resistance protein	HMPREF1541_01376	384	1220924	cellular organisms, Eukaryota, Opisthokonta, Fungi, Dikarya, Ascomycota, saccharomyceta, Pezizomycotina, leotiomyceta, Eurotiomycetes, Chaetothyriomycetidae, Chaetothyriales (black yeasts), Cyphellophoraceae, Cyphellophora, Cyphellophora europaea, Cyphellophora europaea CBS 101466	UP000030752: Unassembled WGS sequence
105	A0A0N1NZF0|A0A0N1NZF0 9EURO/42-380	A0A0N1NZF0	42-380	Phialophora attae	Arsenical-resistance protein Acr3	AB675_7755	384	1664694	cellular organisms, Eukaryota, Opisthokonta, Fungi, Dikarya, Ascomycota, saccharomyceta, Pezizomycotina, leotiomyceta, Eurotiomycetes, Chaetothyriomycetidae, Chaetothyriales (black yeasts), Herpotrichiellaceae, Phialophora, Phialophora attae	UP000038010: Unassembled WGS sequence
106	W2SB52|W2SB52 9EURO/54-392	W2SB52	54-392	Cyphellophora europaea CBS 101466	Arsenical-resistance protein	HMPREF1541_10130	396	1220924	cellular organisms, Eukaryota, Opisthokonta, Fungi, Dikarya, Ascomycota, saccharomyceta, Pezizomycotina, leotiomyceta, Eurotiomycetes, Chaetothyriomycetidae, Chaetothyriales (black yeasts), Cyphellophoraceae, Cyphellophora, Cyphellophora europaea, Cyphellophora europaea CBS 101466	UP000030752: Unassembled WGS sequence
107	A0A072NXY2|A0A072NXY2 9EURO/52-390	A0A072NXY2	52-390	Exophiala aquamarina CBS 119918	Arsenical-resistance protein	A1O9_11877	394	1182545	cellular organisms, Eukaryota, Opisthokonta, Fungi, Dikarya, Ascomycota, saccharomyceta, Pezizomycotina, leotiomyceta, Eurotiomycetes, Chaetothyriomycetidae, Chaetothyriales (black yeasts), Herpotrichiellaceae, Exophiala, Exophiala aquamarina, Exophiala aquamarina CBS 119918	UP000027920: Unassembled WGS sequence
108	A0A0D1XA16|A0A0D1XA16 9EURO/44-382	A0A0D1XA16	44-382	Exophiala sideris	Arsenical-resistance protein	PV11_00478	386	1016849	cellular organisms, Eukaryota, Opisthokonta, Fungi, Dikarya, Ascomycota, saccharomyceta, Pezizomycotina, leotiomyceta, Eurotiomycetes, Chaetothyriomycetidae, Chaetothyriales (black yeasts), Herpotrichiellaceae, Exophiala, Exophiala sideris	UP000053599: Unassembled WGS sequence
109	A0A0D2BJF4|A0A0D2BJF4 9EURO/52-390	A0A0D2BJF4	52-390	Exophiala xenobiotica	Arsenical-resistance protein	PV05_08186	394	348802	cellular organisms, Eukaryota, Opisthokonta, Fungi, Dikarya, Ascomycota, saccharomyceta, Pezizomycotina, leotiomyceta, Eurotiomycetes, Chaetothyriomycetidae, Chaetothyriales (black yeasts), Herpotrichiellaceae, Exophiala, Exophiala xenobiotica	UP000054342: Unassembled WGS sequence
110	A0A0D2CZD9|A0A0D2CZD9 9EURO/43-381	A0A0D2CZD9	43-381	Exophiala oligosperma	Arsenical-resistance protein	PV06_06471 PV06_11334 PV06_11383	385	215243	cellular organisms, Eukaryota, Opisthokonta, Fungi, Dikarya, Ascomycota, saccharomyceta, Pezizomycotina, leotiomyceta, Eurotiomycetes, Chaetothyriomycetidae, Chaetothyriales (black yeasts), Herpotrichiellaceae, Exophiala, Exophiala oligosperma	UP000053342: Unassembled WGS sequence
111	A0A072PLE5|A0A072PLE5 9EURO/47-385	A0A072PLE5	47-385	Exophiala aquamarina CBS 119918	Arsenical-resistance protein	A1O9_07896	389	1182545	cellular organisms, Eukaryota, Opisthokonta, Fungi, Dikarya, Ascomycota, saccharomyceta, Pezizomycotina, leotiomyceta, Eurotiomycetes, Chaetothyriomycetidae, Chaetothyriales (black yeasts), Herpotrichiellaceae, Exophiala, Exophiala aquamarina, Exophiala aquamarina CBS 119918	UP000027920: Unassembled WGS sequence
112	W9X200|W9X200 9EURO/28-367	W9X200	28-367	Cladophialophora psammophila CBS 110553	Arsenical-resistance protein	A1O5_02793	371	1182543	cellular organisms, Eukaryota, Opisthokonta, Fungi, Dikarya, Ascomycota, saccharomyceta, Pezizomycotina, leotiomyceta, Eurotiomycetes, Chaetothyriomycetidae, Chaetothyriales (black yeasts), Herpotrichiellaceae, Cladophialophora, Cladophialophora psammophila, Cladophialophora psammophila CBS 110553	UP000019471: Unassembled WGS sequence
113	A0A0D2DVI2|A0A0D2DVI2 9EURO/85-423	A0A0D2DVI2	85-423	Phialophora americana	Arsenical-resistance protein	PV04_08344	427	5601	cellular organisms, Eukaryota, Opisthokonta, Fungi, Dikarya, Ascomycota, saccharomyceta, Pezizomycotina, leotiomyceta, Eurotiomycetes, Chaetothyriomycetidae, Chaetothyriales (black yeasts), Herpotrichiellaceae, Phialophora, Phialophora americana	UP000054266: Unassembled WGS sequence
114	A0A1C1CFD4|A0A1C1CFD4 9EURO/40-397	A0A1C1CFD4	40-397	Cladophialophora carrionii	Arsenite resistance protein ArsB	arsB CLCR_02452	401	86049	cellular organisms, Eukaryota, Opisthokonta, Fungi, Dikarya, Ascomycota, saccharomyceta, Pezizomycotina, leotiomyceta, Eurotiomycetes, Chaetothyriomycetidae, Chaetothyriales (black yeasts), Herpotrichiellaceae, Cladophialophora, Cladophialophora carrionii	UP000094526: Unassembled WGS sequence
115	A0A0D2D039|A0A0D2D039 9EURO/43-381	A0A0D2D039	43-381	Exophiala oligosperma	Arsenical-resistance protein	PV06_11141	385	215243	cellular organisms, Eukaryota, Opisthokonta, Fungi, Dikarya, Ascomycota, saccharomyceta, Pezizomycotina, leotiomyceta, Eurotiomycetes, Chaetothyriomycetidae, Chaetothyriales (black yeasts), Herpotrichiellaceae, Exophiala, Exophiala oligosperma	UP000053342: Unassembled WGS sequence
116	H6BZS1|H6BZS1 EXODN/43-381	H6BZS1	43-381	Exophiala dermatitidis (strain ATCC 34100 / CBS 525.76 / NIH/UT8656) (Black yeast) (Wangiella dermatitidis)	Arsenical-resistance protein	HMPREF1120_05174	385	858893	cellular organisms, Eukaryota, Opisthokonta, Fungi, Dikarya, Ascomycota, saccharomyceta, Pezizomycotina, leotiomyceta, Eurotiomycetes, Chaetothyriomycetidae, Chaetothyriales (black yeasts), Herpotrichiellaceae, Exophiala, Exophiala dermatitidis (Black yeast) (Wangiella dermatitidis), Exophiala dermatitidis (strain ATCC 34100 / CBS 525.76 / NIH/UT8656) (Black yeast) (Wangiella dermatitidis)	UP000007304: Unassembled WGS sequence
117	A0A084ARW8|A0A084ARW8 STACB/27-370	A0A084ARW8	27-370	Stachybotrys chartarum (strain CBS 109288 / IBT 7711) (Toxic black mold) (Stilbospora chartarum)	Uncharacterized protein	S7711_06958	373	1280523	cellular organisms, Eukaryota, Opisthokonta, Fungi, Dikarya, Ascomycota, saccharomyceta, Pezizomycotina, leotiomyceta, sordariomyceta, Sordariomycetes, Hypocreomycetidae, Hypocreales, Stachybotryaceae, Stachybotrys, Stachybotrys chartarum (Toxic black mold) (Stilbospora chartarum), Stachybotrys chartarum (strain CBS 109288 / IBT 7711) (Toxic black mold) (Stilbospora chartarum)	UP000028045: Unassembled WGS sequence
118	A0A086SX45|A0A086SX45 ACRC1/47-389	A0A086SX45	47-389	Acremonium chrysogenum (strain ATCC 11550 / CBS 779.69 / DSM 880 / JCM 23072 / IMI 49137)	Arsenite resistance protein-like protein	ACRE_076230	392	857340	cellular organisms, Eukaryota, Opisthokonta, Fungi, Dikarya, Ascomycota, saccharomyceta, Pezizomycotina, leotiomyceta, sordariomyceta, Sordariomycetes, Hypocreomycetidae, Hypocreales, Hypocreales incertae sedis, Acremonium, Acremonium chrysogenum (Cephalosporium acremonium), Acremonium chrysogenum (strain ATCC 11550 / CBS 779.69 / DSM 880 / JCM 23072 / IMI 49137)	UP000029964: Unassembled WGS sequence
119	A0A4V2EPY4|A0A4V2EPY4 METCM/23-363	A0A4V2EPY4	23-363	Pochonia chlamydosporia 123	Arsenical-resistance protein ACR3	I1G_00005704	367	1052797	cellular organisms, Eukaryota, Opisthokonta, Fungi, Dikarya, Ascomycota, saccharomyceta, Pezizomycotina, leotiomyceta, sordariomyceta, Sordariomycetes, Hypocreomycetidae, Hypocreales, Clavicipitaceae, Pochonia, Metacordyceps chlamydosporia (Pochonia chlamydosporia), Pochonia chlamydosporia 123	UP000289413: Unassembled WGS sequence
120	A0A167CZI7|A0A167CZI7 9HYPO/26-367	A0A167CZI7	26-367	Metarhizium rileyi RCEF 4871	Arsenical-resistance protein ACR3	NOR_05273	371	1081105	cellular organisms, Eukaryota, Opisthokonta, Fungi, Dikarya, Ascomycota, saccharomyceta, Pezizomycotina, leotiomyceta, sordariomyceta, Sordariomycetes, Hypocreomycetidae, Hypocreales, Clavicipitaceae, Metarhizium, Metarhizium rileyi, Metarhizium rileyi RCEF 4871	UP000243498: Unassembled WGS sequence
121	E9EKF9|E9EKF9 METRA/26-367	E9EKF9	26-367	Metarhizium robertsii (strain ARSEF 23 / ATCC MYA-3075) (Metarhizium anisopliae (strain ARSEF 23))	Arsenical-resistance protein ACR3	MAA_01431	371	655844	cellular organisms, Eukaryota, Opisthokonta, Fungi, Dikarya, Ascomycota, saccharomyceta, Pezizomycotina, leotiomyceta, sordariomyceta, Sordariomycetes, Hypocreomycetidae, Hypocreales, Clavicipitaceae, Metarhizium, Metarhizium robertsii, Metarhizium robertsii (strain ARSEF 23 / ATCC MYA-3075) (Metarhizium anisopliae (strain ARSEF 23))	UP000002498: Unassembled WGS sequence
122	A0A544ZVC6|A0A544ZVC6 9PEZI/26-392	A0A544ZVC6	26-392	Golovinomyces magnicellulatus	Uncharacterized protein	Golomagni_06638	396	62714	cellular organisms, Eukaryota, Opisthokonta, Fungi, Dikarya, Ascomycota, saccharomyceta, Pezizomycotina, leotiomyceta, sordariomyceta, Leotiomycetes, Erysiphales (powdery mildews), Erysiphaceae, Golovinomyces, Golovinomyces magnicellulatus	UP000320725: Unassembled WGS sequence
123	A0A0A1T4S8|A0A0A1T4S8 9HYPO/29-371	A0A0A1T4S8	29-371	Torrubiella hemipterigena	Putative Arsenical-resistance protein	VHEMI05642	375	1531966	cellular organisms, Eukaryota, Opisthokonta, Fungi, Dikarya, Ascomycota, saccharomyceta, Pezizomycotina, leotiomyceta, sordariomyceta, Sordariomycetes, Hypocreomycetidae, Hypocreales, Clavicipitaceae, Torrubiella, Torrubiella hemipterigena	UP000039046: Unassembled WGS sequence
124	A0A2S4KUE8|A0A2S4KUE8 9HYPO/46-388	A0A2S4KUE8	46-388	Tolypocladium paradoxum	Arsenical-resistance protein Acr3	TPAR_06009	392	94208	cellular organisms, Eukaryota, Opisthokonta, Fungi, Dikarya, Ascomycota, saccharomyceta, Pezizomycotina, leotiomyceta, sordariomyceta, Sordariomycetes, Hypocreomycetidae, Hypocreales, Ophiocordycipitaceae, Tolypocladium, Tolypocladium paradoxum	UP000237481: Unassembled WGS sequence
125	A0A0L0NHB0|A0A0L0NHB0 9HYPO/47-389	A0A0L0NHB0	47-389	Tolypocladium ophioglossoides CBS 100239	Arsenical-resistance protein Acr3	TOPH_01447	393	1163406	cellular organisms, Eukaryota, Opisthokonta, Fungi, Dikarya, Ascomycota, saccharomyceta, Pezizomycotina, leotiomyceta, sordariomyceta, Sordariomycetes, Hypocreomycetidae, Hypocreales, Ophiocordycipitaceae, Tolypocladium, Tolypocladium ophioglossoides, Tolypocladium ophioglossoides CBS 100239	UP000036947: Unassembled WGS sequence
126	A0A2K3QR90|A0A2K3QR90 9HYPO/38-380	A0A2K3QR90	38-380	Tolypocladium capitatum	Arsenical-resistance protein Acr3	TCAP_00034	384	45235	cellular organisms, Eukaryota, Opisthokonta, Fungi, Dikarya, Ascomycota, saccharomyceta, Pezizomycotina, leotiomyceta, sordariomyceta, Sordariomycetes, Hypocreomycetidae, Hypocreales, Ophiocordycipitaceae, Tolypocladium, Tolypocladium capitatum	UP000236621: Unassembled WGS sequence
127	A0A162MS05|A0A162MS05 CORDF/31-370	A0A162MS05	31-370	Cordyceps confragosa RCEF 1005	Arsenical-resistance protein	LEL_10205	374	1081108	cellular organisms, Eukaryota, Opisthokonta, Fungi, Dikarya, Ascomycota, saccharomyceta, Pezizomycotina, leotiomyceta, sordariomyceta, Sordariomycetes, Hypocreomycetidae, Hypocreales, Cordycipitaceae, Cordyceps, Cordyceps confragosa (Lecanicillium lecanii), Cordyceps confragosa RCEF 1005	UP000076881: Unassembled WGS sequence
128	G3JPA8|G3JPA8 CORMM/32-372	G3JPA8	32-372	Cordyceps militaris (strain CM01) (Caterpillar fungus)	Arsenical-resistance protein	CCM_07970	376	983644	cellular organisms, Eukaryota, Opisthokonta, Fungi, Dikarya, Ascomycota, saccharomyceta, Pezizomycotina, leotiomyceta, sordariomyceta, Sordariomycetes, Hypocreomycetidae, Hypocreales, Cordycipitaceae, Cordyceps, Cordyceps militaris (Caterpillar fungus) (Clavaria militaris), Cordyceps militaris (strain CM01) (Caterpillar fungus)	UP000001610: Unassembled WGS sequence
129	A0A162MXT9|A0A162MXT9 9HYPO/37-378	A0A162MXT9	37-378	Cordyceps fumosorosea ARSEF 2679	Arsenical-resistance protein	ISF_01422	382	1081104	cellular organisms, Eukaryota, Opisthokonta, Fungi, Dikarya, Ascomycota, saccharomyceta, Pezizomycotina, leotiomyceta, sordariomyceta, Sordariomycetes, Hypocreomycetidae, Hypocreales, Cordycipitaceae, Cordyceps, Cordyceps fumosorosea, Cordyceps fumosorosea ARSEF 2679	UP000076744: Unassembled WGS sequence
130	A0A0P7BA64|A0A0P7BA64 9HYPO/52-392	A0A0P7BA64	52-392	Neonectria ditissima	Arsenical-resistance protein Acr3	AK830_g2879	404	78410	cellular organisms, Eukaryota, Opisthokonta, Fungi, Dikarya, Ascomycota, saccharomyceta, Pezizomycotina, leotiomyceta, sordariomyceta, Sordariomycetes, Hypocreomycetidae, Hypocreales, Nectriaceae, Neonectria, Neonectria ditissima	UP000050424: Unassembled WGS sequence
131	A0A428PIQ9|A0A428PIQ9 9HYPO/31-371	A0A428PIQ9	31-371	Fusarium sp. AF-8	Uncharacterized protein	CEP54_010679	375	1325734	cellular organisms, Eukaryota, Opisthokonta, Fungi, Dikarya, Ascomycota, saccharomyceta, Pezizomycotina, leotiomyceta, sordariomyceta, Sordariomycetes, Hypocreomycetidae, Hypocreales, Nectriaceae, Fusarium, Fusarium solani species complex, Fusarium sp. AF-8	UP000288168: Unassembled WGS sequence
132	A0A1L7SWL4|A0A1L7SWL4 FUSMA/34-374	A0A1L7SWL4	34-374	Fusarium mangiferae (Mango malformation disease fungus)	Related to arsenite transporter ARR3	FMAN_04988	378	192010	cellular organisms, Eukaryota, Opisthokonta, Fungi, Dikarya, Ascomycota, saccharomyceta, Pezizomycotina, leotiomyceta, sordariomyceta, Sordariomycetes, Hypocreomycetidae, Hypocreales, Nectriaceae, Fusarium, Fusarium fujikuroi species complex, Fusarium mangiferae (Mango malformation disease fungus)	UP000184255: Unassembled WGS sequence
133	A0A1B8ABD7|A0A1B8ABD7 FUSPO/36-376	A0A1B8ABD7	36-376	Fusarium poae	Uncharacterized protein	FPOA_09514	380	36050	cellular organisms, Eukaryota, Opisthokonta, Fungi, Dikarya, Ascomycota, saccharomyceta, Pezizomycotina, leotiomyceta, sordariomyceta, Sordariomycetes, Hypocreomycetidae, Hypocreales, Nectriaceae, Fusarium, Fusarium sambucinum species complex, Fusarium poae	UP000091967: Unassembled WGS sequence
134	A0A395T433|A0A395T433 9HYPO/36-376	A0A395T433	36-376	Fusarium longipes	Arsenical-resistance	FLONG3_2618	380	694270	cellular organisms, Eukaryota, Opisthokonta, Fungi, Dikarya, Ascomycota, saccharomyceta, Pezizomycotina, leotiomyceta, sordariomyceta, Sordariomycetes, Hypocreomycetidae, Hypocreales, Nectriaceae, Fusarium, Fusarium sambucinum species complex, Fusarium longipes	UP000266234: Unassembled WGS sequence
135	A0A395MNS2|A0A395MNS2 9HYPO/35-375	A0A395MNS2	35-375	Fusarium fasciculatum	Arsenical-resistance protein	FIE12Z_7038	379	2594813	cellular organisms, Eukaryota, Opisthokonta, Fungi, Dikarya, Ascomycota, saccharomyceta, Pezizomycotina, leotiomyceta, sordariomyceta, Sordariomycetes, Hypocreomycetidae, Hypocreales, Nectriaceae, Fusarium, Fusarium incarnatum-equiseti species complex, Fusarium fasciculatum	UP000265631: Unassembled WGS sequence
136	V5IP12|V5IP12 NEUCR/64-404	V5IP12	64-404	Neurospora crassa (strain ATCC 24698 / 74-OR23-1A / CBS 708.71 / DSM 1257 / FGSC 987)	Arsenical-resistance protein	NCU01852	408	367110	cellular organisms, Eukaryota, Opisthokonta, Fungi, Dikarya, Ascomycota, saccharomyceta, Pezizomycotina, leotiomyceta, sordariomyceta, Sordariomycetes, Sordariomycetidae, Sordariales, Sordariaceae, Neurospora, Neurospora crassa, Neurospora crassa (strain ATCC 24698 / 74-OR23-1A / CBS 708.71 / DSM 1257 / FGSC 987)	UP000001805: Chromosome 1, Linkage Group I
137	A0A0F2MDA0|A0A0F2MDA0 SPOSC/32-372	A0A0F2MDA0	32-372	Sporothrix schenckii 1099-18	Arsenite transporter, ACR3 family	SPSK_01762	376	1397361	cellular organisms, Eukaryota, Opisthokonta, Fungi, Dikarya, Ascomycota, saccharomyceta, Pezizomycotina, leotiomyceta, sordariomyceta, Sordariomycetes, Sordariomycetidae, Ophiostomatales, Ophiostomataceae, Sporothrix, Sporothrix schenckii (Rose-picker's disease fungus), Sporothrix schenckii 1099-18	UP000033710: Unassembled WGS sequence
138	A0A507ARW1|A0A507ARW1 9PEZI/51-386	A0A507ARW1	51-386	Phialemoniopsis curvata	Uncharacterized protein	E0L32_010707	390	1093900	cellular organisms, Eukaryota, Opisthokonta, Fungi, Dikarya, Ascomycota, saccharomyceta, Pezizomycotina, leotiomyceta, sordariomyceta, Sordariomycetes, Xylariomycetidae, Xylariales, Xylariales incertae sedis, Phialemoniopsis, Phialemoniopsis curvata	UP000319257: Unassembled WGS sequence
139	A0A0F2MIQ4|A0A0F2MIQ4 SPOSC/41-381	A0A0F2MIQ4	41-381	Sporothrix schenckii 1099-18	Arsenite transporter, ACR3 family	SPSK_07483	385	1397361	cellular organisms, Eukaryota, Opisthokonta, Fungi, Dikarya, Ascomycota, saccharomyceta, Pezizomycotina, leotiomyceta, sordariomyceta, Sordariomycetes, Sordariomycetidae, Ophiostomatales, Ophiostomataceae, Sporothrix, Sporothrix schenckii (Rose-picker's disease fungus), Sporothrix schenckii 1099-18	UP000033710: Unassembled WGS sequence
140	Q2H5G7|Q2H5G7 CHAGB/45-385	Q2H5G7	45-385	Chaetomium globosum (strain ATCC 6205 / CBS 148.51 / DSM 1962 / NBRC 6347 / NRRL 1970) (Soil fungus)	Uncharacterized protein	CHGG_06098	389	306901	cellular organisms, Eukaryota, Opisthokonta, Fungi, Dikarya, Ascomycota, saccharomyceta, Pezizomycotina, leotiomyceta, sordariomyceta, Sordariomycetes, Sordariomycetidae, Sordariales, Chaetomiaceae, Chaetomium, Chaetomium globosum (Soil fungus), Chaetomium globosum (strain ATCC 6205 / CBS 148.51 / DSM 1962 / NBRC 6347 / NRRL 1970) (Soil fungus)	UP000001056: Unassembled WGS sequence
141	A0A1Y2D5Z2|A0A1Y2D5Z2 9PEZI/2-342	A0A1Y2D5Z2	2-342	Pseudomassariella vexata	Sodium bile acid symporter family-domain-containing protein	BCR38DRAFT_357600	345	1141098	cellular organisms, Eukaryota, Opisthokonta, Fungi, Dikarya, Ascomycota, saccharomyceta, Pezizomycotina, leotiomyceta, sordariomyceta, Sordariomycetes, Xylariomycetidae, Xylariales, Pseudomassariaceae, Pseudomassariella, Pseudomassariella vexata	UP000193689: Unassembled WGS sequence
142	A0A136IRE9|A0A136IRE9 9PEZI/35-375	A0A136IRE9	35-375	Microdochium bolleyi	Sodium bile acid symporter family-domain-containing protein	Micbo1qcDRAFT_124431	379	196109	cellular organisms, Eukaryota, Opisthokonta, Fungi, Dikarya, Ascomycota, saccharomyceta, Pezizomycotina, leotiomyceta, sordariomyceta, Sordariomycetes, Xylariomycetidae, Xylariales, Microdochiaceae, Microdochium, Microdochium bolleyi	UP000070501: Unassembled WGS sequence
143	A0A136IMV1|A0A136IMV1 9PEZI/5-345	A0A136IMV1	5-345	Microdochium bolleyi	Sodium bile acid symporter family-domain-containing protein	Micbo1qcDRAFT_153350	349	196109	cellular organisms, Eukaryota, Opisthokonta, Fungi, Dikarya, Ascomycota, saccharomyceta, Pezizomycotina, leotiomyceta, sordariomyceta, Sordariomycetes, Xylariomycetidae, Xylariales, Microdochiaceae, Microdochium, Microdochium bolleyi	UP000070501: Unassembled WGS sequence
144	A0A1V1THF5|A0A1V1THF5 9FUNG/58-397	A0A1V1THF5	58-397	fungal sp. No.14919	Uncharacterized protein	ANO14919_096840	401	1813822	cellular organisms, Eukaryota, Opisthokonta, Fungi, unclassified Fungi, fungal sp. No.14919	UP000189293: Unassembled WGS sequence
145	A0A553IF91|A0A553IF91 9PEZI/54-393	A0A553IF91	54-393	Xylaria flabelliformis	Uncharacterized protein	FHL15_000214	431	2512241	cellular organisms, Eukaryota, Opisthokonta, Fungi, Dikarya, Ascomycota, saccharomyceta, Pezizomycotina, leotiomyceta, sordariomyceta, Sordariomycetes, Xylariomycetidae, Xylariales, Xylariaceae, Xylaria, Xylaria flabelliformis	UP000319160: Unassembled WGS sequence
146	A0A4Q4WL63|A0A4Q4WL63 9PEZI/50-390	A0A4Q4WL63	50-390	Monosporascus sp. mg162	Uncharacterized protein	DL768_005768	394	1081914	cellular organisms, Eukaryota, Opisthokonta, Fungi, Dikarya, Ascomycota, saccharomyceta, Pezizomycotina, leotiomyceta, sordariomyceta, Sordariomycetes, Xylariomycetidae, Xylariales, Xylariales incertae sedis, Monosporascus, unclassified Monosporascus, Monosporascus sp. mg162	UP000292795: Unassembled WGS sequence
147	M7THJ4|M7THJ4 EUTLA/74-492	M7THJ4	74-492	Eutypa lata (strain UCR-EL1) (Grapevine dieback disease fungus) (Eutypa armeniacae)	Putative arsenical-resistance protein	UCREL1_6814	500	1287681	cellular organisms, Eukaryota, Opisthokonta, Fungi, Dikarya, Ascomycota, saccharomyceta, Pezizomycotina, leotiomyceta, sordariomyceta, Sordariomycetes, Xylariomycetidae, Xylariales, Diatrypaceae, Eutypa, Eutypa lata, Eutypa lata (strain UCR-EL1) (Grapevine dieback disease fungus) (Eutypa armeniacae)	UP000012174: Unassembled WGS sequence
148	A0A1Y2WBY8|A0A1Y2WBY8 9PEZI/55-395	A0A1Y2WBY8	55-395	Hypoxylon sp. CI-4A	Uncharacterized protein	M426DRAFT_318879	399	1001833	cellular organisms, Eukaryota, Opisthokonta, Fungi, Dikarya, Ascomycota, saccharomyceta, Pezizomycotina, leotiomyceta, sordariomyceta, Sordariomycetes, Xylariomycetidae, Xylariales, Hypoxylaceae, Hypoxylon, unclassified Hypoxylon, Hypoxylon sp. CI-4A	UP000242955: Unassembled WGS sequence
149	A0A1Y2TM19|A0A1Y2TM19 9PEZI/34-374	A0A1Y2TM19	34-374	Hypoxylon sp. EC38	Arsenical-resistance protein ACR3	K449DRAFT_333721	378	1001937	cellular organisms, Eukaryota, Opisthokonta, Fungi, Dikarya, Ascomycota, saccharomyceta, Pezizomycotina, leotiomyceta, sordariomyceta, Sordariomycetes, Xylariomycetidae, Xylariales, Hypoxylaceae, Hypoxylon, unclassified Hypoxylon, Hypoxylon sp. EC38	UP000194279: Unassembled WGS sequence
150	A0A1Y2WTV8|A0A1Y2WTV8 9PEZI/48-388	A0A1Y2WTV8	48-388	Daldinia sp. EC12	Uncharacterized protein	K445DRAFT_385377	392	1001832	cellular organisms, Eukaryota, Opisthokonta, Fungi, Dikarya, Ascomycota, saccharomyceta, Pezizomycotina, leotiomyceta, sordariomyceta, Sordariomycetes, Xylariomycetidae, Xylariales, Hypoxylaceae, Daldinia, unclassified Daldinia, Daldinia sp. EC12	UP000243732: Unassembled WGS sequence
151	A0A2N3NGX2|A0A2N3NGX2 9PEZI/27-375	A0A2N3NGX2	27-375	Lomentospora prolificans	Uncharacterized protein	jhhlp_001697	379	41688	cellular organisms, Eukaryota, Opisthokonta, Fungi, Dikarya, Ascomycota, saccharomyceta, Pezizomycotina, leotiomyceta, sordariomyceta, Sordariomycetes, Hypocreomycetidae, Microascales, Microascaceae, Lomentospora, Lomentospora prolificans	UP000233524: Unassembled WGS sequence
152	A0A084G7Z1|A0A084G7Z1 PSEDA/54-394	A0A084G7Z1	54-394	Pseudallescheria apiosperma (Scedosporium apiospermum)	Uncharacterized protein	SAPIO_CDS4641	398	563466	cellular organisms, Eukaryota, Opisthokonta, Fungi, Dikarya, Ascomycota, saccharomyceta, Pezizomycotina, leotiomyceta, sordariomyceta, Sordariomycetes, Hypocreomycetidae, Microascales, Microascaceae, Scedosporium, Pseudallescheria apiosperma (Scedosporium apiospermum)	UP000028545: Unassembled WGS sequence
153	A0A1B8AIG5|A0A1B8AIG5 FUSPO/38-378	A0A1B8AIG5	38-378	Fusarium poae	Uncharacterized protein	FPOA_06666	382	36050	cellular organisms, Eukaryota, Opisthokonta, Fungi, Dikarya, Ascomycota, saccharomyceta, Pezizomycotina, leotiomyceta, sordariomyceta, Sordariomycetes, Hypocreomycetidae, Hypocreales, Nectriaceae, Fusarium, Fusarium sambucinum species complex, Fusarium poae	UP000091967: Unassembled WGS sequence
154	A0A2S4KLK7|A0A2S4KLK7 9HYPO/45-385	A0A2S4KLK7	45-385	Tolypocladium paradoxum	Arsenical-resistance protein	TPAR_08730	389	94208	cellular organisms, Eukaryota, Opisthokonta, Fungi, Dikarya, Ascomycota, saccharomyceta, Pezizomycotina, leotiomyceta, sordariomyceta, Sordariomycetes, Hypocreomycetidae, Hypocreales, Ophiocordycipitaceae, Tolypocladium, Tolypocladium paradoxum	UP000237481: Unassembled WGS sequence
155	A0A0A1TCG2|A0A0A1TCG2 9HYPO/33-373	A0A0A1TCG2	33-373	Torrubiella hemipterigena	Putative Arsenite resistance protein arsB	VHEMI08125	377	1531966	cellular organisms, Eukaryota, Opisthokonta, Fungi, Dikarya, Ascomycota, saccharomyceta, Pezizomycotina, leotiomyceta, sordariomyceta, Sordariomycetes, Hypocreomycetidae, Hypocreales, Clavicipitaceae, Torrubiella, Torrubiella hemipterigena	UP000039046: Unassembled WGS sequence
156	A0A168KVS9|A0A168KVS9 CORDF/36-376	A0A168KVS9	36-376	Cordyceps confragosa RCEF 1005	Arsenical-resistance protein ACR3	LEL_01880	380	1081108	cellular organisms, Eukaryota, Opisthokonta, Fungi, Dikarya, Ascomycota, saccharomyceta, Pezizomycotina, leotiomyceta, sordariomyceta, Sordariomycetes, Hypocreomycetidae, Hypocreales, Cordycipitaceae, Cordyceps, Cordyceps confragosa (Lecanicillium lecanii), Cordyceps confragosa RCEF 1005	UP000076881: Unassembled WGS sequence
157	A0A1E3IPW2|A0A1E3IPW2 9TREE/34-374	A0A1E3IPW2	34-374	Cryptococcus depauperatus CBS 7841	Arsenical-resistance protein	L203_01893	378	1295531	cellular organisms, Eukaryota, Opisthokonta, Fungi, Dikarya, Basidiomycota, Agaricomycotina, Tremellomycetes, Tremellales (jelly fungi), Cryptococcaceae, Cryptococcus, Cryptococcus depauperatus, Cryptococcus depauperatus CBS 7841	UP000094043: Unassembled WGS sequence
158	A0A545W8B9|A0A545W8B9 9HYPO/43-383	A0A545W8B9	43-383	Cordyceps javanica	Arsenical-resistance protein	IF1G_03058	387	43265	cellular organisms, Eukaryota, Opisthokonta, Fungi, Dikarya, Ascomycota, saccharomyceta, Pezizomycotina, leotiomyceta, sordariomyceta, Sordariomycetes, Hypocreomycetidae, Hypocreales, Cordycipitaceae, Cordyceps, Cordyceps javanica	UP000315783: Unassembled WGS sequence
159	A0A0F7ZM33|A0A0F7ZM33 9HYPO/53-393	A0A0F7ZM33	53-393	Hirsutella minnesotensis 3608	Uncharacterized protein	HIM_03828	396	1043627	cellular organisms, Eukaryota, Opisthokonta, Fungi, Dikarya, Ascomycota, saccharomyceta, Pezizomycotina, leotiomyceta, sordariomyceta, Sordariomycetes, Hypocreomycetidae, Hypocreales, Ophiocordycipitaceae, Hirsutella, Hirsutella minnesotensis, Hirsutella minnesotensis 3608	UP000054481: Unassembled WGS sequence
160	G9N3W0|G9N3W0 HYPVG/42-382	G9N3W0	42-382	Hypocrea virens (strain Gv29-8 / FGSC 10586) (Gliocladium virens) (Trichoderma virens)	Uncharacterized protein	TRIVIDRAFT_47474	385	413071	cellular organisms, Eukaryota, Opisthokonta, Fungi, Dikarya, Ascomycota, saccharomyceta, Pezizomycotina, leotiomyceta, sordariomyceta, Sordariomycetes, Hypocreomycetidae, Hypocreales, Hypocreaceae, Trichoderma, Hypocrea virens (Gliocladium virens) (Trichoderma virens), Hypocrea virens (strain Gv29-8 / FGSC 10586) (Gliocladium virens) (Trichoderma virens)	UP000007115: Unassembled WGS sequence
161	A0A024SHH5|A0A024SHH5 HYPJR/41-398	A0A024SHH5	41-398	Hypocrea jecorina (strain ATCC 56765 / BCRC 32924 / NRRL 11460 / Rut C-30) (Trichoderma reesei)	Arsenical-resistance protein ACR3	M419DRAFT_136288	414	1344414	cellular organisms, Eukaryota, Opisthokonta, Fungi, Dikarya, Ascomycota, saccharomyceta, Pezizomycotina, leotiomyceta, sordariomyceta, Sordariomycetes, Hypocreomycetidae, Hypocreales, Hypocreaceae, Trichoderma, Hypocrea jecorina (Trichoderma reesei), Hypocrea jecorina (strain ATCC 56765 / BCRC 32924 / NRRL 11460 / Rut C-30) (Trichoderma reesei)	UP000024376: Unassembled WGS sequence
162	A0A2T3Z394|A0A2T3Z394 9HYPO/29-368	A0A2T3Z394	29-368	Trichoderma asperellum CBS 433.97	Uncharacterized protein	M441DRAFT_70403	371	1042311	cellular organisms, Eukaryota, Opisthokonta, Fungi, Dikarya, Ascomycota, saccharomyceta, Pezizomycotina, leotiomyceta, sordariomyceta, Sordariomycetes, Hypocreomycetidae, Hypocreales, Hypocreaceae, Trichoderma, Trichoderma asperellum, Trichoderma asperellum CBS 433.97	UP000240493: Unassembled WGS sequence
163	A0A2S4L8T5|A0A2S4L8T5 9HYPO/47-387	A0A2S4L8T5	47-387	Tolypocladium paradoxum	Arsenical-resistance protein Acr3	TPAR_00933	390	94208	cellular organisms, Eukaryota, Opisthokonta, Fungi, Dikarya, Ascomycota, saccharomyceta, Pezizomycotina, leotiomyceta, sordariomyceta, Sordariomycetes, Hypocreomycetidae, Hypocreales, Ophiocordycipitaceae, Tolypocladium, Tolypocladium paradoxum	UP000237481: Unassembled WGS sequence
164	T5AMS6|T5AMS6 OPHSC/41-381	T5AMS6	41-381	Ophiocordyceps sinensis (strain Co18 / CGMCC 3.14243) (Yarsagumba caterpillar fungus) (Hirsutella sinensis)	Arsenical-resistance protein ACR3	OCS_00561	384	911162	cellular organisms, Eukaryota, Opisthokonta, Fungi, Dikarya, Ascomycota, saccharomyceta, Pezizomycotina, leotiomyceta, sordariomyceta, Sordariomycetes, Hypocreomycetidae, Hypocreales, Ophiocordycipitaceae, Ophiocordyceps, Ophiocordyceps sinensis, Ophiocordyceps sinensis (strain Co18 / CGMCC 3.14243) (Yarsagumba caterpillar fungus) (Hirsutella sinensis)	UP000019374: Unassembled WGS sequence
165	A0A0B4HYZ5|A0A0B4HYZ5 METGA/52-392	A0A0B4HYZ5	52-392	Metarhizium guizhouense (strain ARSEF 977)	Arsenical-resistance protein ACR3	MGU_07782	395	1276136	cellular organisms, Eukaryota, Opisthokonta, Fungi, Dikarya, Ascomycota, saccharomyceta, Pezizomycotina, leotiomyceta, sordariomyceta, Sordariomycetes, Hypocreomycetidae, Hypocreales, Clavicipitaceae, Metarhizium, Metarhizium guizhouense, Metarhizium guizhouense (strain ARSEF 977)	UP000031192: Unassembled WGS sequence
166	A0A0B7K2T3|A0A0B7K2T3 BIOOC/42-382	A0A0B7K2T3	42-382	Bionectria ochroleuca (Gliocladium roseum)	Uncharacterized protein	BN869_000007761_1	385	29856	cellular organisms, Eukaryota, Opisthokonta, Fungi, Dikarya, Ascomycota, saccharomyceta, Pezizomycotina, leotiomyceta, sordariomyceta, Sordariomycetes, Hypocreomycetidae, Hypocreales, Bionectriaceae, Clonostachys, Bionectria ochroleuca (Gliocladium roseum)
167	N4TNT2|N4TNT2 FUSC1/54-394	N4TNT2	54-394	Fusarium oxysporum f. sp. cubense (strain race 1) (Panama disease fungus)	Arsenite resistance protein ArsB	FOC1_g10000876	397	1229664	cellular organisms, Eukaryota, Opisthokonta, Fungi, Dikarya, Ascomycota, saccharomyceta, Pezizomycotina, leotiomyceta, sordariomyceta, Sordariomycetes, Hypocreomycetidae, Hypocreales, Nectriaceae, Fusarium, Fusarium oxysporum species complex, Fusarium oxysporum (Fusarium vascular wilt), Fusarium oxysporum f. sp. cubense, Fusarium oxysporum f. sp. cubense (strain race 1) (Panama disease fungus)	UP000016928: Unassembled WGS sequence
168	A0A395T3T8|A0A395T3T8 9HYPO/48-388	A0A395T3T8	48-388	Fusarium longipes	Arsenical-resistance	FLONG3_3084	391	694270	cellular organisms, Eukaryota, Opisthokonta, Fungi, Dikarya, Ascomycota, saccharomyceta, Pezizomycotina, leotiomyceta, sordariomyceta, Sordariomycetes, Hypocreomycetidae, Hypocreales, Nectriaceae, Fusarium, Fusarium sambucinum species complex, Fusarium longipes	UP000266234: Unassembled WGS sequence
169	X0BM55|X0BM55 FUSOX/49-389	X0BM55	49-389	Fusarium oxysporum f. sp. raphani 54005	Arsenical-resistance protein	FOQG_15475	392	1089458	cellular organisms, Eukaryota, Opisthokonta, Fungi, Dikarya, Ascomycota, saccharomyceta, Pezizomycotina, leotiomyceta, sordariomyceta, Sordariomycetes, Hypocreomycetidae, Hypocreales, Nectriaceae, Fusarium, Fusarium oxysporum species complex, Fusarium oxysporum (Fusarium vascular wilt), Fusarium oxysporum f. sp. raphani, Fusarium oxysporum f. sp. raphani 54005	UP000030663: Unassembled WGS sequence
170	A0A0B7KAP8|A0A0B7KAP8 BIOOC/51-391	A0A0B7KAP8	51-391	Bionectria ochroleuca (Gliocladium roseum)	Uncharacterized protein	BN869_000008650_1	401	29856	cellular organisms, Eukaryota, Opisthokonta, Fungi, Dikarya, Ascomycota, saccharomyceta, Pezizomycotina, leotiomyceta, sordariomyceta, Sordariomycetes, Hypocreomycetidae, Hypocreales, Bionectriaceae, Clonostachys, Bionectria ochroleuca (Gliocladium roseum)
171	A0A3N2Q151|A0A3N2Q151 9PEZI/66-406	A0A3N2Q151	66-406	Sodiomyces alkalinus F11	Arsenical-resistance protein ACR3	SODALDRAFT_306674	410	1314773	cellular organisms, Eukaryota, Opisthokonta, Fungi, Dikarya, Ascomycota, saccharomyceta, Pezizomycotina, leotiomyceta, sordariomyceta, Sordariomycetes, Hypocreomycetidae, Glomerellales, Plectosphaerellaceae, Sodiomyces, Sodiomyces alkalinus, Sodiomyces alkalinus F11	UP000272025: Unassembled WGS sequence
172	A0A084QZS3|A0A084QZS3 STAC4/73-413	A0A084QZS3	73-413	Stachybotrys chlorohalonata (strain IBT 40285)	Uncharacterized protein (Fragment)	S40285_04626	416	1283841	cellular organisms, Eukaryota, Opisthokonta, Fungi, Dikarya, Ascomycota, saccharomyceta, Pezizomycotina, leotiomyceta, sordariomyceta, Sordariomycetes, Hypocreomycetidae, Hypocreales, Stachybotryaceae, Stachybotrys, Stachybotrys chlorohalonata, Stachybotrys chlorohalonata (strain IBT 40285)	UP000028524: Unassembled WGS sequence
173	A0A084RZ91|A0A084RZ91 STACH/73-413	A0A084RZ91	73-413	Stachybotrys chartarum IBT 40288	Uncharacterized protein (Fragment)	S40288_09044	416	1283842	cellular organisms, Eukaryota, Opisthokonta, Fungi, Dikarya, Ascomycota, saccharomyceta, Pezizomycotina, leotiomyceta, sordariomyceta, Sordariomycetes, Hypocreomycetidae, Hypocreales, Stachybotryaceae, Stachybotrys, Stachybotrys chartarum (Toxic black mold) (Stilbospora chartarum), Stachybotrys chartarum IBT 40288	UP000028540: Unassembled WGS sequence
174	A0A1B7YMP7|A0A1B7YMP7 COLHI/83-423	A0A1B7YMP7	83-423	Colletotrichum higginsianum (strain IMI 349063) (Crucifer anthracnose fungus)	Arsenical-resistance protein	CH63R_02071	427	759273	cellular organisms, Eukaryota, Opisthokonta, Fungi, Dikarya, Ascomycota, saccharomyceta, Pezizomycotina, leotiomyceta, sordariomyceta, Sordariomycetes, Hypocreomycetidae, Glomerellales, Glomerellaceae, Colletotrichum, Colletotrichum higginsianum, Colletotrichum higginsianum (strain IMI 349063) (Crucifer anthracnose fungus)	UP000092177: Chromosome 2
175	A0A1Q8RRZ0|A0A1Q8RRZ0 9PEZI/53-393	A0A1Q8RRZ0	53-393	Colletotrichum chlorophyti	Arsenical-resistance protein Acr3-like protein 1	CCHL11_06520	397	708187	cellular organisms, Eukaryota, Opisthokonta, Fungi, Dikarya, Ascomycota, saccharomyceta, Pezizomycotina, leotiomyceta, sordariomyceta, Sordariomycetes, Hypocreomycetidae, Glomerellales, Glomerellaceae, Colletotrichum, Colletotrichum chlorophyti	UP000186583: Unassembled WGS sequence
176	A0A447BUK4|A0A447BUK4 9PEZI/49-390	A0A447BUK4	49-390	Podospora comata	Arsenite efflux transporter	PODCO_110830	393	48703	cellular organisms, Eukaryota, Opisthokonta, Fungi, Dikarya, Ascomycota, saccharomyceta, Pezizomycotina, leotiomyceta, sordariomyceta, Sordariomycetes, Sordariomycetidae, Sordariales, Chaetomiaceae, Podospora, Podospora comata	UP000280685: Chromosome 1
177	A0A4S2MID6|A0A4S2MID6 9PEZI/42-383	A0A4S2MID6	42-383	Ascodesmis nigricans	Arsenical-resistance protein	EX30DRAFT_367249	388	341454	cellular organisms, Eukaryota, Opisthokonta, Fungi, Dikarya, Ascomycota, saccharomyceta, Pezizomycotina, Pezizomycetes, Pezizales, Ascodesmidaceae, Ascodesmis, Ascodesmis nigricans	UP000298138: Unassembled WGS sequence
178	A0A4U0UCI3|A0A4U0UCI3 9PEZI/59-403	A0A4U0UCI3	59-403	Hortaea thailandica	Uncharacterized protein	B0A50_00726	411	706561	cellular organisms, Eukaryota, Opisthokonta, Fungi, Dikarya, Ascomycota, saccharomyceta, Pezizomycotina, leotiomyceta, dothideomyceta, Dothideomycetes, Dothideomycetidae, Capnodiales, Teratosphaeriaceae, Hortaea, Hortaea thailandica	UP000308549: Unassembled WGS sequence
179	R7Z4R4|R7Z4R4 CONA1/54-394	R7Z4R4	54-394	Coniosporium apollinis (strain CBS 100218) (Rock-inhabiting black yeast)	Arsenical-resistance protein	W97_08267	398	1168221	cellular organisms, Eukaryota, Opisthokonta, Fungi, Dikarya, Ascomycota, saccharomyceta, Pezizomycotina, leotiomyceta, dothideomyceta, Dothideomycetes, Dothideomycetes incertae sedis, Coniosporium, Coniosporium apollinis, Coniosporium apollinis (strain CBS 100218) (Rock-inhabiting black yeast)	UP000016924: Unassembled WGS sequence
180	A0A0D2A367|A0A0D2A367 9PEZI/40-380	A0A0D2A367	40-380	Verruconis gallopava	Arsenical-resistance protein	PV09_07290	384	253628	cellular organisms, Eukaryota, Opisthokonta, Fungi, Dikarya, Ascomycota, saccharomyceta, Pezizomycotina, leotiomyceta, dothideomyceta, Dothideomycetes, Dothideomycetes incertae sedis, Venturiales, Sympoventuriaceae, Verruconis, Verruconis gallopava	UP000053259: Unassembled WGS sequence
181	A0A4Z1PTX0|A0A4Z1PTX0 9PEZI/55-395	A0A4Z1PTX0	55-395	Venturia nashicola	Arsenical-resistance protein ACR3	E6O75_ATG01220	399	86259	cellular organisms, Eukaryota, Opisthokonta, Fungi, Dikarya, Ascomycota, saccharomyceta, Pezizomycotina, leotiomyceta, dothideomyceta, Dothideomycetes, Dothideomycetes incertae sedis, Venturiales, Venturiaceae, Venturia, Venturia nashicola	UP000298493: Unassembled WGS sequence
182	A0A1Y2A2H7|A0A1Y2A2H7 9PLEO/43-382	A0A1Y2A2H7	43-382	Clohesyomyces aquaticus	Sodium bile acid symporter family-domain-containing protein	BCR34DRAFT_597651	386	1231657	cellular organisms, Eukaryota, Opisthokonta, Fungi, Dikarya, Ascomycota, saccharomyceta, Pezizomycotina, leotiomyceta, dothideomyceta, Dothideomycetes, Pleosporomycetidae, Pleosporales, Lindgomycetaceae, Clohesyomyces, Clohesyomyces aquaticus	UP000193144: Unassembled WGS sequence
183	A0A1Y2MCL8|A0A1Y2MCL8 EPING/45-384	A0A1Y2MCL8	45-384	Epicoccum nigrum (Soil fungus) (Epicoccum purpurascens)	Uncharacterized protein	B5807_02047	387	105696	cellular organisms, Eukaryota, Opisthokonta, Fungi, Dikarya, Ascomycota, saccharomyceta, Pezizomycotina, leotiomyceta, dothideomyceta, Dothideomycetes, Pleosporomycetidae, Pleosporales, Pleosporineae, Didymellaceae, Epicoccum, Epicoccum nigrum (Soil fungus) (Epicoccum purpurascens)	UP000193240: Unassembled WGS sequence
184	A0A2T2NPQ1|A0A2T2NPQ1 CORCC/13-352	A0A2T2NPQ1	13-352	Corynespora cassiicola Philippines	Arsenical-resistance protein ACR3	BS50DRAFT_386363	355	1448308	cellular organisms, Eukaryota, Opisthokonta, Fungi, Dikarya, Ascomycota, saccharomyceta, Pezizomycotina, leotiomyceta, dothideomyceta, Dothideomycetes, Pleosporomycetidae, Pleosporales, Corynesporascaceae, Corynespora, Corynespora cassiicola (Target leaf spot disease fungus) (Helminthosporium cassiicola), Corynespora cassiicola Philippines	UP000240883: Unassembled WGS sequence
185	A0A177CJS8|A0A177CJS8 9PLEO/44-383	A0A177CJS8	44-383	Paraphaeosphaeria sporulosa	Arsenical-resistance protein ACR3	CC84DRAFT_1118327	386	1460663	cellular organisms, Eukaryota, Opisthokonta, Fungi, Dikarya, Ascomycota, saccharomyceta, Pezizomycotina, leotiomyceta, dothideomyceta, Dothideomycetes, Pleosporomycetidae, Pleosporales, Massarineae, Didymosphaeriaceae, Paraphaeosphaeria, Paraphaeosphaeria sporulosa	UP000077069: Unassembled WGS sequence
186	A0A177D6F1|A0A177D6F1 ALTAL/50-389	A0A177D6F1	50-389	Alternaria alternata (Alternaria rot fungus) (Torula alternata)	Arsenical-resistance protein ACR3	AA0117_g9352 CC77DRAFT_459592	392	5599	cellular organisms, Eukaryota, Opisthokonta, Fungi, Dikarya, Ascomycota, saccharomyceta, Pezizomycotina, leotiomyceta, dothideomyceta, Dothideomycetes, Pleosporomycetidae, Pleosporales, Pleosporineae, Pleosporaceae, Alternaria, Alternaria sect. Alternaria, Alternaria alternata complex, Alternaria alternata (Alternaria rot fungus) (Torula alternata)	UP000077248: Unassembled WGS sequence, UP000291422: Unassembled WGS sequence
187	A0A178AY25|A0A178AY25 9PLEO/41-380	A0A178AY25	41-380	Stagonospora sp. SRC1lsM3a	Arsenical-resistance protein ACR3	IQ06DRAFT_274640	383	765868	cellular organisms, Eukaryota, Opisthokonta, Fungi, Dikarya, Ascomycota, saccharomyceta, Pezizomycotina, leotiomyceta, dothideomyceta, Dothideomycetes, Pleosporomycetidae, Pleosporales, Massarineae, Massarinaceae, Stagonospora, unclassified Stagonospora, Stagonospora sp. SRC1lsM3a	UP000077206: Unassembled WGS sequence
188	A0A178DV89|A0A178DV89 9PLEO/48-387	A0A178DV89	48-387	Pyrenochaeta sp. DS3sAY3a	Arsenical-resistance protein ACR3	IQ07DRAFT_646811	390	765867	cellular organisms, Eukaryota, Opisthokonta, Fungi, Dikarya, Ascomycota, saccharomyceta, Pezizomycotina, leotiomyceta, dothideomyceta, Dothideomycetes, Pleosporomycetidae, Pleosporales, Pleosporineae, Cucurbitariaceae, Pyrenochaeta, unclassified Pyrenochaeta, Pyrenochaeta sp. DS3sAY3a	UP000077535: Unassembled WGS sequence
189	W6Y2W2|W6Y2W2 COCCA/43-382	W6Y2W2	43-382	Bipolaris zeicola 26-R-13	Uncharacterized protein	COCCADRAFT_99118	385	930089	cellular organisms, Eukaryota, Opisthokonta, Fungi, Dikarya, Ascomycota, saccharomyceta, Pezizomycotina, leotiomyceta, dothideomyceta, Dothideomycetes, Pleosporomycetidae, Pleosporales, Pleosporineae, Pleosporaceae, Bipolaris, Cochliobolus carbonum (Maize leaf spot fungus) (Bipolaris zeicola), Bipolaris zeicola 26-R-13	UP000053841: Unassembled WGS sequence
190	R0KEM1|R0KEM1 SETT2/51-390	R0KEM1	51-390	Setosphaeria turcica (strain 28A) (Northern leaf blight fungus) (Exserohilum turcicum)	Uncharacterized protein	SETTUDRAFT_152436	393	671987	cellular organisms, Eukaryota, Opisthokonta, Fungi, Dikarya, Ascomycota, saccharomyceta, Pezizomycotina, leotiomyceta, dothideomyceta, Dothideomycetes, Pleosporomycetidae, Pleosporales, Pleosporineae, Pleosporaceae, Exserohilum, Setosphaeria turcica (Northern leaf blight fungus) (Exserohilum turcicum), Setosphaeria turcica (strain 28A) (Northern leaf blight fungus) (Exserohilum turcicum)	UP000016935: Unassembled WGS sequence
191	A0A364N698|A0A364N698 9PLEO/48-387	A0A364N698	48-387	Stemphylium lycopersici	Arsenical-resistance protein ACR3	DDE83_003758	390	183478	cellular organisms, Eukaryota, Opisthokonta, Fungi, Dikarya, Ascomycota, saccharomyceta, Pezizomycotina, leotiomyceta, dothideomyceta, Dothideomycetes, Pleosporomycetidae, Pleosporales, Pleosporineae, Pleosporaceae, Stemphylium, Stemphylium lycopersici	UP000249619: Unassembled WGS sequence
192	A0A1E3PFN2|A0A1E3PFN2 9ASCO/55-395	A0A1E3PFN2	55-395	Nadsonia fulvescens var. elongata DSM 6958	Arsenical-resistance protein ACR3	NADFUDRAFT_71299	398	857566	cellular organisms, Eukaryota, Opisthokonta, Fungi, Dikarya, Ascomycota, saccharomyceta, Saccharomycotina (true yeasts), Saccharomycetes, Saccharomycetales, Saccharomycetales incertae sedis, Nadsonia, Nadsonia fulvescens, Nadsonia fulvescens var. elongata, Nadsonia fulvescens var. elongata DSM 6958	UP000095009: Unassembled WGS sequence
193	A0A0E9NB11|A0A0E9NB11 SAICN/84-430	A0A0E9NB11	84-430	Saitoella complicata (strain BCRC 22490 / CBS 7301 / JCM 7358 / NBRC 10748 / NRRL Y-17804)	Uncharacterized protein	G7K_1279-t1	437	698492	cellular organisms, Eukaryota, Opisthokonta, Fungi, Dikarya, Ascomycota, Taphrinomycotina, Taphrinomycotina incertae sedis, Saitoella, Saitoella complicata, Saitoella complicata (strain BCRC 22490 / CBS 7301 / JCM 7358 / NBRC 10748 / NRRL Y-17804)	UP000033140: Unassembled WGS sequence
194	A0A4P9ZUU3|A0A4P9ZUU3 9FUNG/1-329	A0A4P9ZUU3	1-329	Dimargaris cristalligena	Sodium bile acid symporter family-domain-containing protein (Fragment)	BJ085DRAFT_3486	329	215637	cellular organisms, Eukaryota, Opisthokonta, Fungi, Fungi incertae sedis, Zoopagomycota, Kickxellomycotina, Dimargaritomycetes, Dimargaritales, Dimargaritaceae, Dimargaris, Dimargaris cristalligena	UP000268162: Unassembled WGS sequence
195	A0A433QIA4|A0A433QIA4 9FUNG/25-370	A0A433QIA4	25-370	Jimgerdemannia flammicorona	Sodium bile acid symporter family-domain-containing protein	BC938DRAFT_480587	385	994334	cellular organisms, Eukaryota, Opisthokonta, Fungi, Fungi incertae sedis, Mucoromycota, Mucoromycotina, Endogonomycetes, Endogonales, Endogonaceae, Jimgerdemannia, Jimgerdemannia flammicorona	UP000274822: Unassembled WGS sequence
196	A0A261Y0V2|A0A261Y0V2 9FUNG/36-381	A0A261Y0V2	36-381	Bifiguratus adelaidae	WD_REPEATS_REGION domain-containing protein	BZG36_02483	862	1938954	cellular organisms, Eukaryota, Opisthokonta, Fungi, Fungi incertae sedis, Mucoromycota, Mucoromycotina, Endogonomycetes, Endogonales, Endogonales incertae sedis, Bifiguratus, Bifiguratus adelaidae	UP000242875: Unassembled WGS sequence
197	A0A261Y4E4|A0A261Y4E4 9FUNG/34-379	A0A261Y4E4	34-379	Bifiguratus adelaidae	Uncharacterized protein	BZG36_01598	390	1938954	cellular organisms, Eukaryota, Opisthokonta, Fungi, Fungi incertae sedis, Mucoromycota, Mucoromycotina, Endogonomycetes, Endogonales, Endogonales incertae sedis, Bifiguratus, Bifiguratus adelaidae	UP000242875: Unassembled WGS sequence
198	A0A0B7N387|A0A0B7N387 9FUNG/47-393	A0A0B7N387	47-393	Parasitella parasitica	Uncharacterized protein	PARPA_06747.1 scaffold 23505	414	35722	cellular organisms, Eukaryota, Opisthokonta, Fungi, Fungi incertae sedis, Mucoromycota, Mucoromycotina, Mucoromycetes, Mucorales (pin moulds), Mucorineae, Mucoraceae, Parasitella, Parasitella parasitica	UP000054107: Unassembled WGS sequence
199	A0A0C9MZ86|A0A0C9MZ86 9FUNG/60-406	A0A0C9MZ86	60-406	Mucor ambiguus	Arsenical-resistance protein ACR3	MAM1_0168c07093	435	91626	cellular organisms, Eukaryota, Opisthokonta, Fungi, Fungi incertae sedis, Mucoromycota, Mucoromycotina, Mucoromycetes, Mucorales (pin moulds), Mucorineae, Mucoraceae, Mucor, Mucor ambiguus	UP000053815: Unassembled WGS sequence
200	I1BY22|I1BY22 RHIO9/1-325	I1BY22	1-325	Rhizopus delemar (strain RA 99-880 / ATCC MYA-4621 / FGSC 9543 / NRRL 43880) (Mucormycosis agent) (Rhizopus arrhizus var. delemar)	Arsenical-resistance protein	RO3G_05807	332	246409	cellular organisms, Eukaryota, Opisthokonta, Fungi, Fungi incertae sedis, Mucoromycota, Mucoromycotina, Mucoromycetes, Mucorales (pin moulds), Mucorineae, Rhizopodaceae, Rhizopus, Rhizopus delemar, Rhizopus delemar (strain RA 99-880 / ATCC MYA-4621 / FGSC 9543 / NRRL 43880) (Mucormycosis agent) (Rhizopus arrhizus var. delemar)	UP000009138: Unassembled WGS sequence
201	A0A0C7CJZ3|A0A0C7CJZ3 RHIZD/25-369	A0A0C7CJZ3	25-369	Rhizopus microsporus	Putative ACR3 family arsenite transporter	RMATCC62417_17388	380	58291	cellular organisms, Eukaryota, Opisthokonta, Fungi, Fungi incertae sedis, Mucoromycota, Mucoromycotina, Mucoromycetes, Mucorales (pin moulds), Mucorineae, Rhizopodaceae, Rhizopus, Rhizopus microsporus	UP000054919: Unassembled WGS sequence
202	A0A367IT44|A0A367IT44 RHIST/32-376	A0A367IT44	32-376	Rhizopus stolonifer (Rhizopus nigricans)	Uncharacterized protein	CU098_005366	384	4846	cellular organisms, Eukaryota, Opisthokonta, Fungi, Fungi incertae sedis, Mucoromycota, Mucoromycotina, Mucoromycetes, Mucorales (pin moulds), Mucorineae, Rhizopodaceae, Rhizopus, Rhizopus stolonifer (Rhizopus nigricans)	UP000253551: Unassembled WGS sequence
203	A0A1X2HGW2|A0A1X2HGW2 SYNRA/68-413	A0A1X2HGW2	68-413	Syncephalastrum racemosum (Filamentous fungus)	Sodium bile acid symporter family-domain-containing protein	BCR43DRAFT_491041	427	13706	cellular organisms, Eukaryota, Opisthokonta, Fungi, Fungi incertae sedis, Mucoromycota, Mucoromycotina, Mucoromycetes, Mucorales (pin moulds), Syncephalastraceae, Syncephalastrum, Syncephalastrum racemosum (Filamentous fungus)	UP000242180: Unassembled WGS sequence
204	A0A068SGK9|A0A068SGK9 9FUNG/66-417	A0A068SGK9	66-417	Lichtheimia corymbifera JMRC:FSU:9682	Arsenite transporter	LCOR_12264.1	429	1263082	cellular organisms, Eukaryota, Opisthokonta, Fungi, Fungi incertae sedis, Mucoromycota, Mucoromycotina, Mucoromycetes, Mucorales (pin moulds), Lichtheimiaceae, Lichtheimia, Lichtheimia corymbifera, Lichtheimia corymbifera JMRC:FSU:9682	UP000027586: Unassembled WGS sequence
205	A0A077WTS8|A0A077WTS8 9FUNG/70-415	A0A077WTS8	70-415	Lichtheimia ramosa	Uncharacterized protein	LRAMOSA02739	433	688394	cellular organisms, Eukaryota, Opisthokonta, Fungi, Fungi incertae sedis, Mucoromycota, Mucoromycotina, Mucoromycetes, Mucorales (pin moulds), Lichtheimiaceae, Lichtheimia, Lichtheimia ramosa
206	A0A167MLN5|A0A167MLN5 PHYB8/1-326	A0A167MLN5	1-326	Phycomyces blakesleeanus (strain ATCC 8743b / DSM 1359 / FGSC 10004 / NBRC 33097 / NRRL 1555)	Uncharacterized protein	PHYBLDRAFT_133726	338	763407	cellular organisms, Eukaryota, Opisthokonta, Fungi, Fungi incertae sedis, Mucoromycota, Mucoromycotina, Mucoromycetes, Mucorales (pin moulds), Phycomycetaceae, Phycomyces, Phycomyces blakesleeanus, Phycomyces blakesleeanus (strain ATCC 8743b / DSM 1359 / FGSC 10004 / NBRC 33097 / NRRL 1555)	UP000077315: Unassembled WGS sequence
207	A0A168LJ77|A0A168LJ77 ABSGL/97-443	A0A168LJ77	97-443	Absidia glauca (Pin mould)	Uncharacterized protein	ABSGL_02356.1 scaffold 3364	449	4829	cellular organisms, Eukaryota, Opisthokonta, Fungi, Fungi incertae sedis, Mucoromycota, Mucoromycotina, Mucoromycetes, Mucorales (pin moulds), Cunninghamellaceae, Absidia, Absidia glauca (Pin mould)	UP000078561: Unassembled WGS sequence
208	A0A1X2GH46|A0A1X2GH46 9FUNG/1-325	A0A1X2GH46	1-325	Hesseltinella vesiculosa	Arsenical-resistance protein	DM01DRAFT_256262	338	101127	cellular organisms, Eukaryota, Opisthokonta, Fungi, Fungi incertae sedis, Mucoromycota, Mucoromycotina, Mucoromycetes, Mucorales (pin moulds), Cunninghamellaceae, Hesseltinella, Hesseltinella vesiculosa	UP000242146: Unassembled WGS sequence
209	A0A1X2I8Y2|A0A1X2I8Y2 9FUNG/1-328	A0A1X2I8Y2	1-328	Absidia repens	Arsenical-resistance protein	BCR42DRAFT_462085	334	90262	cellular organisms, Eukaryota, Opisthokonta, Fungi, Fungi incertae sedis, Mucoromycota, Mucoromycotina, Mucoromycetes, Mucorales (pin moulds), Cunninghamellaceae, Absidia, Absidia repens	UP000193560: Unassembled WGS sequence
210	Q06598|ARR3 YEAST/25-397	Q06598	25-397	Saccharomyces cerevisiae (strain ATCC 204508 / S288c) (Baker's yeast)	Arsenical-resistance protein 3 (Arsenic compounds resistance protein 3) (As(III)/H(+) and Sb(III)/H(+)antiporter)	ARR3 ACR3 YPR201W P9677.2	404	559292	cellular organisms, Eukaryota, Opisthokonta, Fungi, Dikarya, Ascomycota, saccharomyceta, Saccharomycotina (true yeasts), Saccharomycetes, Saccharomycetales, Saccharomycetaceae, Saccharomyces, Saccharomyces cerevisiae (Baker's yeast), Saccharomyces cerevisiae (strain ATCC 204508 / S288c) (Baker's yeast)	UP000002311: Chromosome XVI
211	Q5KA07|Q5KA07 CRYNJ/70-417	Q5KA07	70-417	Cryptococcus neoformans var. neoformans serotype D (strain JEC21 / ATCC MYA-565) (Filobasidiella neoformans)	Arsenite transporter, putative	CNK00040	435	214684	cellular organisms, Eukaryota, Opisthokonta, Fungi, Dikarya, Basidiomycota, Agaricomycotina, Tremellomycetes, Tremellales (jelly fungi), Cryptococcaceae, Cryptococcus, Cryptococcus neoformans species complex, Cryptococcus neoformans (Filobasidiella neoformans), Cryptococcus neoformans var. neoformans, Cryptococcus neoformans var. neoformans serotype D (strain JEC21 / ATCC MYA-565) (Filobasidiella…	UP000002149: Chromosome 11
212	A0A427XPK6|A0A427XPK6 9TREE/41-392	A0A427XPK6	41-392	Saitozyma podzolica	Uncharacterized protein	EHS25_007101	405	1890683	cellular organisms, Eukaryota, Opisthokonta, Fungi, Dikarya, Basidiomycota, Agaricomycotina, Tremellomycetes, Tremellales (jelly fungi), Trimorphomycetaceae, Saitozyma, Saitozyma podzolica	UP000279259: Unassembled WGS sequence
213	A0A427YUS1|A0A427YUS1 9TREE/61-404	A0A427YUS1	61-404	Saitozyma podzolica	Uncharacterized protein	EHS25_004694	420	1890683	cellular organisms, Eukaryota, Opisthokonta, Fungi, Dikarya, Basidiomycota, Agaricomycotina, Tremellomycetes, Tremellales (jelly fungi), Trimorphomycetaceae, Saitozyma, Saitozyma podzolica	UP000279259: Unassembled WGS sequence
214	K1WW24|K1WW24 TRIAC/63-410	K1WW24	63-410	Trichosporon asahii var. asahii (strain CBS 8904) (Yeast)	Uncharacterized protein	A1Q2_00703	420	1220162	cellular organisms, Eukaryota, Opisthokonta, Fungi, Dikarya, Basidiomycota, Agaricomycotina, Tremellomycetes, Trichosporonales, Trichosporonaceae, Trichosporon, Trichosporon asahii, Trichosporon asahii var. asahii, Trichosporon asahii var. asahii (strain CBS 8904) (Yeast)	UP000006757: Unassembled WGS sequence
215	A0A1Y1USN7|A0A1Y1USN7 9TREE/34-381	A0A1Y1USN7	34-381	Kockovaella imperatae	Putative arsenite transporter	BD324DRAFT_611696	397	4999	cellular organisms, Eukaryota, Opisthokonta, Fungi, Dikarya, Basidiomycota, Agaricomycotina, Tremellomycetes, Tremellales (jelly fungi), Cuniculitremaceae, Kockovaella, Kockovaella imperatae	UP000193218: Unassembled WGS sequence
216	A0A5M6C1P2|A0A5M6C1P2 9TREE/58-406	A0A5M6C1P2	58-406	Kwoniella shandongensis	Arsenical-resistance protein	CI109_002388	421	1734106	cellular organisms, Eukaryota, Opisthokonta, Fungi, Dikarya, Basidiomycota, Agaricomycotina, Tremellomycetes, Tremellales (jelly fungi), Cryptococcaceae, Kwoniella, Kwoniella shandongensis	UP000322225: Unassembled WGS sequence
217	A0A5C3EV55|A0A5C3EV55 9BASI/64-410	A0A5C3EV55	64-410	Anthracocystis flocculosa	Related to arsenite transporter ARR3	PSFLO_00480	442	84751	cellular organisms, Eukaryota, Opisthokonta, Fungi, Dikarya, Basidiomycota, Ustilaginomycotina, Ustilaginomycetes, Ustilaginales, Ustilaginaceae, Anthracocystis, Anthracocystis flocculosa	UP000323386: Unassembled WGS sequence
218	A0A317XM60|A0A317XM60 9BASI/40-386	A0A317XM60	40-386	Testicularia cyperi	Arsenical-resistance protein ACR3	BCV70DRAFT_201769	413	1882483	cellular organisms, Eukaryota, Opisthokonta, Fungi, Dikarya, Basidiomycota, Ustilaginomycotina, Ustilaginomycetes, Ustilaginales, Anthracoideaceae, Testicularia, Testicularia cyperi	UP000246740: Unassembled WGS sequence
219	W3VN49|W3VN49 PSEA5/74-420	W3VN49	74-420	Pseudozyma aphidis (strain ATCC 32657 / CBS 517.83 / DSM 70725 / JCM 10318 / NBRC 10182 / NRRL Y-7954 / St-0401) (Yeast) (Sterigmatomyces aphidis)	Uncharacterized protein	PaG_02858	442	1391700	cellular organisms, Eukaryota, Opisthokonta, Fungi, Dikarya, Basidiomycota, Ustilaginomycotina, Ustilaginomycetes, Ustilaginales, Ustilaginaceae, Moesziomyces, Moesziomyces aphidis, Pseudozyma aphidis (strain ATCC 32657 / CBS 517.83 / DSM 70725 / JCM 10318 / NBRC 10182 / NRRL Y-7954 / St-0401) (Yeast) (Sterigmatomyces aphidis)	UP000019462: Unassembled WGS sequence
220	V5EBL4|V5EBL4 KALBG/64-410	V5EBL4	64-410	Kalmanozyma brasiliensis (strain GHG001) (Yeast) (Pseudozyma brasiliensis)	Uncharacterized protein	PSEUBRA_SCAF2g02922	436	1365824	cellular organisms, Eukaryota, Opisthokonta, Fungi, Dikarya, Basidiomycota, Ustilaginomycotina, Ustilaginomycetes, Ustilaginales, Ustilaginaceae, Kalmanozyma, Kalmanozyma brasiliensis, Kalmanozyma brasiliensis (strain GHG001) (Yeast) (Pseudozyma brasiliensis)	UP000019377: Unassembled WGS sequence
221	A0A077QSM4|A0A077QSM4 9BASI/75-421	A0A077QSM4	75-421	Melanopsichium pennsylvanicum 4	Related to arsenite transporter ARR3		440	1398559	cellular organisms, Eukaryota, Opisthokonta, Fungi, Dikarya, Basidiomycota, Ustilaginomycotina, Ustilaginomycetes, Ustilaginales, Ustilaginaceae, Melanopsichium, Melanopsichium pennsylvanicum, Melanopsichium pennsylvanicum 4
222	A0A0F7S6Y1|A0A0F7S6Y1 9BASI/71-417	A0A0F7S6Y1	71-417	Sporisorium scitamineum	Related to arsenite transporter ARR3	SSCI48000.1 SPSC_03122	447	49012	cellular organisms, Eukaryota, Opisthokonta, Fungi, Dikarya, Basidiomycota, Ustilaginomycotina, Ustilaginomycetes, Ustilaginales, Ustilaginaceae, Sporisorium, Sporisorium scitamineum	UP000242770: Unassembled WGS sequence
223	A0A4V6YEN2|A0A4V6YEN2 9BASI/74-420	A0A4V6YEN2	74-420	Sporisorium graminicola	Uncharacterized protein	EX895_003946	450	280036	cellular organisms, Eukaryota, Opisthokonta, Fungi, Dikarya, Basidiomycota, Ustilaginomycotina, Ustilaginomycetes, Ustilaginales, Ustilaginaceae, Sporisorium, Sporisorium graminicola	UP000306050: Chromosome sgram_22
224	R9NW90|R9NW90 PSEHS/87-433	R9NW90	87-433	Pseudozyma hubeiensis (strain SY62) (Yeast)	Probable transporter	PHSY_000282	460	1305764	cellular organisms, Eukaryota, Opisthokonta, Fungi, Dikarya, Basidiomycota, Ustilaginomycotina, Ustilaginomycetes, Ustilaginales, Ustilaginaceae, Pseudozyma, Pseudozyma hubeiensis, Pseudozyma hubeiensis (strain SY62) (Yeast)	UP000014071: Unassembled WGS sequence
225	A0A0D1E3J9|A0A0D1E3J9 USTMA/81-427	A0A0D1E3J9	81-427	Ustilago maydis (strain 521 / FGSC 9021) (Corn smut fungus)	Uncharacterized protein	UMAG_01862	454	237631	cellular organisms, Eukaryota, Opisthokonta, Fungi, Dikarya, Basidiomycota, Ustilaginomycotina, Ustilaginomycetes, Ustilaginales, Ustilaginaceae, Ustilago, Ustilago maydis (Corn smut fungus), Ustilago maydis (strain 521 / FGSC 9021) (Corn smut fungus)	UP000000561: Chromosome 3
226	I2G2A8|I2G2A8 USTH4/80-426	I2G2A8	80-426	Ustilago hordei (strain Uh4875-4) (Barley covered smut fungus)	Related to arsenite transporter ARR3	UHOR_02761	450	1128400	cellular organisms, Eukaryota, Opisthokonta, Fungi, Dikarya, Basidiomycota, Ustilaginomycotina, Ustilaginomycetes, Ustilaginales, Ustilaginaceae, Ustilago, Ustilago hordei (Barley covered smut fungus), Ustilago hordei (strain Uh4875-4) (Barley covered smut fungus)	UP000006174: Unassembled WGS sequence
227	A0A5C3DUX6|A0A5C3DUX6 9BASI/74-420	A0A5C3DUX6	74-420	Ustilago trichophora	Related to arsenite transporter ARR3	UTRI_02064_B	438	86804	cellular organisms, Eukaryota, Opisthokonta, Fungi, Dikarya, Basidiomycota, Ustilaginomycotina, Ustilaginomycetes, Ustilaginales, Ustilaginaceae, Ustilago, Ustilago trichophora	UP000324022: Unassembled WGS sequence
228	A0A5C3E1J1|A0A5C3E1J1 9BASI/72-418	A0A5C3E1J1	72-418	Ustilago trichophora	Related to arsenite transporter ARR3	UTRI_02064	445	86804	cellular organisms, Eukaryota, Opisthokonta, Fungi, Dikarya, Basidiomycota, Ustilaginomycotina, Ustilaginomycetes, Ustilaginales, Ustilaginaceae, Ustilago, Ustilago trichophora	UP000324022: Unassembled WGS sequence
229	A0A5C2TEH4|A0A5C2TEH4 9APHY/42-403	A0A5C2TEH4	42-403	Lentinus tigrinus ALCF2SS1-7	Arsenical-resistance protein	L226DRAFT_487859	434	1328758	cellular organisms, Eukaryota, Opisthokonta, Fungi, Dikarya, Basidiomycota, Agaricomycotina, Agaricomycetes, Agaricomycetes incertae sedis, Polyporales, Polyporaceae (bracket fungi), Lentinus, Lentinus tigrinus, Lentinus tigrinus ALCF2SS1-7	UP000313132: Unassembled WGS sequence
230	A0A165TL16|A0A165TL16 9AGAM/28-379	A0A165TL16	28-379	Neolentinus lepideus HHB14362 ss-1	Arsenical-resistance protein ACR3	NEOLEDRAFT_1131882	399	1314782	cellular organisms, Eukaryota, Opisthokonta, Fungi, Dikarya, Basidiomycota, Agaricomycotina, Agaricomycetes, Agaricomycetes incertae sedis, Gloeophyllales, Gloeophyllaceae, Neolentinus, Neolentinus lepideus, Neolentinus lepideus HHB14362 ss-1	UP000076761: Unassembled WGS sequence
231	A0A0C3CQL2|A0A0C3CQL2 9AGAM/36-385	A0A0C3CQL2	36-385	Piloderma croceum F 1598	Uncharacterized protein	PILCRDRAFT_57518	404	765440	cellular organisms, Eukaryota, Opisthokonta, Fungi, Dikarya, Basidiomycota, Agaricomycotina, Agaricomycetes, Agaricomycetidae, Atheliales, Atheliaceae, Piloderma, Piloderma croceum, Piloderma croceum F 1598	UP000054166: Unassembled WGS sequence
232	A0A0W0FZV9|A0A0W0FZV9 9AGAR/24-378	A0A0W0FZV9	24-378	Moniliophthora roreri	Uncharacterized protein	WG66_5635	391	221103	cellular organisms, Eukaryota, Opisthokonta, Fungi, Dikarya, Basidiomycota, Agaricomycotina, Agaricomycetes, Agaricomycetidae, Agaricales, Marasmiaceae, Moniliophthora, Moniliophthora roreri	UP000054988: Unassembled WGS sequence
233	F8P7U4|F8P7U4 SERL9/44-400	F8P7U4	44-400	Serpula lacrymans var. lacrymans (strain S7.9) (Dry rot fungus)	Uncharacterized protein	SERLADRAFT_363404	418	578457	cellular organisms, Eukaryota, Opisthokonta, Fungi, Dikarya, Basidiomycota, Agaricomycotina, Agaricomycetes, Agaricomycetidae, Boletales, Coniophorineae, Serpulaceae, Serpula, Serpula lacrymans, Serpula lacrymans var. lacrymans, Serpula lacrymans var. lacrymans (strain S7.9) (Dry rot fungus)	UP000008064: Unassembled WGS sequence
234	A0A0C9VGN2|A0A0C9VGN2 9AGAM/41-395	A0A0C9VGN2	41-395	Hydnomerulius pinastri MD-312	Unplaced genomic scaffold scaffold_11, whole genome shotgun sequence	HYDPIDRAFT_111299	416	994086	cellular organisms, Eukaryota, Opisthokonta, Fungi, Dikarya, Basidiomycota, Agaricomycotina, Agaricomycetes, Agaricomycetidae, Boletales, Paxilineae, Paxillaceae, Hydnomerulius, Hydnomerulius pinastri, Hydnomerulius pinastri MD-312	UP000053820: Unassembled WGS sequence
235	A0A0D0D8X8|A0A0D0D8X8 9AGAM/37-391	A0A0D0D8X8	37-391	Paxillus rubicundulus Ve08.2h10	Unplaced genomic scaffold scaffold_4764, whole genome shotgun sequence	PAXRUDRAFT_836229	412	930991	cellular organisms, Eukaryota, Opisthokonta, Fungi, Dikarya, Basidiomycota, Agaricomycotina, Agaricomycetes, Agaricomycetidae, Boletales, Paxilineae, Paxillaceae, Paxillus, Paxillus rubicundulus, Paxillus rubicundulus Ve08.2h10	UP000054538: Unassembled WGS sequence
236	A0A0D0ARC8|A0A0D0ARC8 9AGAM/35-388	A0A0D0ARC8	35-388	Suillus luteus UH-Slu-Lm8-n1	Unplaced genomic scaffold CY34scaffold_166, whole genome shotgun sequence	CY34DRAFT_807068	401	930992	cellular organisms, Eukaryota, Opisthokonta, Fungi, Dikarya, Basidiomycota, Agaricomycotina, Agaricomycetes, Agaricomycetidae, Boletales, Suillineae, Suillaceae, Suillus, Suillus luteus, Suillus luteus UH-Slu-Lm8-n1	UP000054485: Unassembled WGS sequence
237	A0A1B7MXJ1|A0A1B7MXJ1 9AGAM/1-333	A0A1B7MXJ1	1-333	Rhizopogon vinicolor AM-OR11-026	Arsenical-resistance protein ACR3	K503DRAFT_693524	347	1314800	cellular organisms, Eukaryota, Opisthokonta, Fungi, Dikarya, Basidiomycota, Agaricomycotina, Agaricomycetes, Agaricomycetidae, Boletales, Suillineae, Rhizopogonaceae, Rhizopogon, Rhizopogon vinicolor, Rhizopogon vinicolor AM-OR11-026	UP000092154: Unassembled WGS sequence
238	A0A1J8QA67|A0A1J8QA67 9AGAM/47-399	A0A1J8QA67	47-399	Rhizopogon vesiculosus	Uncharacterized protein	AZE42_08680	804	180088	cellular organisms, Eukaryota, Opisthokonta, Fungi, Dikarya, Basidiomycota, Agaricomycotina, Agaricomycetes, Agaricomycetidae, Boletales, Suillineae, Rhizopogonaceae, Rhizopogon, Rhizopogon vesiculosus	UP000183567: Unassembled WGS sequence
239	A0A4Y7QHN2|A0A4Y7QHN2 9AGAM/41-388	A0A4Y7QHN2	41-388	Rickenella mellea	Arsenical-resistance protein ACR3	BD410DRAFT_529116	403	50990	cellular organisms, Eukaryota, Opisthokonta, Fungi, Dikarya, Basidiomycota, Agaricomycotina, Agaricomycetes, Agaricomycetes incertae sedis, Hymenochaetales, Hymenochaetales incertae sedis, Rickenella, Rickenella mellea	UP000294933: Unassembled WGS sequence
240	A0A0C2X275|A0A0C2X275 AMAMU/32-382	A0A0C2X275	32-382	Amanita muscaria Koide BX008	Uncharacterized protein	M378DRAFT_25184	399	946122	cellular organisms, Eukaryota, Opisthokonta, Fungi, Dikarya, Basidiomycota, Agaricomycotina, Agaricomycetes, Agaricomycetidae, Agaricales, Amanitaceae, Amanita, Amanita muscaria (Fly agaric), Amanita muscaria Koide BX008	UP000054549: Unassembled WGS sequence
241	A0A369JAA5|A0A369JAA5 HYPMA/38-389	A0A369JAA5	38-389	Hypsizygus marmoreus (White beech mushroom) (Agaricus marmoreus)	Arsenite resistance protein ArsB	arsB_0 Hypma_014299	402	39966	cellular organisms, Eukaryota, Opisthokonta, Fungi, Dikarya, Basidiomycota, Agaricomycotina, Agaricomycetes, Agaricomycetidae, Agaricales, Lyophyllaceae, Hypsizygus, Hypsizygus marmoreus (White beech mushroom) (Agaricus marmoreus)	UP000076154: Unassembled WGS sequence
242	A0A067SKY0|A0A067SKY0 GALM3/39-389	A0A067SKY0	39-389	Galerina marginata (strain CBS 339.88)	Uncharacterized protein	GALMADRAFT_229986	399	685588	cellular organisms, Eukaryota, Opisthokonta, Fungi, Dikarya, Basidiomycota, Agaricomycotina, Agaricomycetes, Agaricomycetidae, Agaricales, Strophariaceae, Galerina, Galerina marginata, Galerina marginata (strain CBS 339.88)	UP000027222: Unassembled WGS sequence
243	A0A067T2N9|A0A067T2N9 GALM3/1-331	A0A067T2N9	1-331	Galerina marginata (strain CBS 339.88)	Uncharacterized protein	GALMADRAFT_72458	346	685588	cellular organisms, Eukaryota, Opisthokonta, Fungi, Dikarya, Basidiomycota, Agaricomycotina, Agaricomycetes, Agaricomycetidae, Agaricales, Strophariaceae, Galerina, Galerina marginata, Galerina marginata (strain CBS 339.88)	UP000027222: Unassembled WGS sequence
244	A0A0C9WHU7|A0A0C9WHU7 9AGAR/28-376	A0A0C9WHU7	28-376	Laccaria amethystina LaAM-08-1	Unplaced genomic scaffold K443scaffold_429, whole genome shotgun sequence	K443DRAFT_685716	387	1095629	cellular organisms, Eukaryota, Opisthokonta, Fungi, Dikarya, Basidiomycota, Agaricomycotina, Agaricomycetes, Agaricomycetidae, Agaricales, Tricholomataceae, Laccaria, Laccaria amethystina, Laccaria amethystina LaAM-08-1	UP000054477: Unassembled WGS sequence
245	A0A137QSK4|A0A137QSK4 9AGAR/1-346	A0A137QSK4	1-346	Leucoagaricus sp. SymC.cos	Arsenite resistance protein ArsB (Fragment)	AN958_04653	361	1714833	cellular organisms, Eukaryota, Opisthokonta, Fungi, Dikarya, Basidiomycota, Agaricomycotina, Agaricomycetes, Agaricomycetidae, Agaricales, Agaricaceae, Leucoagaricus, unclassified Leucoagaricus, Leucoagaricus sp. SymC.cos	UP000070249: Unassembled WGS sequence
246	K5XN35|K5XN35 AGABU/25-375	K5XN35	25-375	Agaricus bisporus var. burnettii (strain JB137-S8 / ATCC MYA-4627 / FGSC 10392) (White button mushroom)	Uncharacterized protein (Fragment)	AGABI1DRAFT_63891	381	597362	cellular organisms, Eukaryota, Opisthokonta, Fungi, Dikarya, Basidiomycota, Agaricomycotina, Agaricomycetes, Agaricomycetidae, Agaricales, Agaricaceae, Agaricus, Agaricus bisporus (White button mushroom), Agaricus bisporus var. burnettii, Agaricus bisporus var. burnettii (strain JB137-S8 / ATCC MYA-4627 / FGSC 10392) (White button mushroom)	UP000008493: Unassembled WGS sequence
247	A0A5C3L0B6|A0A5C3L0B6 9AGAR/45-396	A0A5C3L0B6	45-396	Coprinopsis marcescibilis	Arsenical-resistance protein ACR3	FA15DRAFT_668414	408	230819	cellular organisms, Eukaryota, Opisthokonta, Fungi, Dikarya, Basidiomycota, Agaricomycotina, Agaricomycetes, Agaricomycetidae, Agaricales, Psathyrellaceae, Coprinopsis, Coprinopsis marcescibilis	UP000307440: Unassembled WGS sequence
248	A0A409VCS6|A0A409VCS6 9AGAR/24-376	A0A409VCS6	24-376	Panaeolus cyanescens	Uncharacterized protein	CVT24_008872	400	181874	cellular organisms, Eukaryota, Opisthokonta, Fungi, Dikarya, Basidiomycota, Agaricomycotina, Agaricomycetes, Agaricomycetidae, Agaricales, Bolbitiaceae, Panaeolus, Panaeolus cyanescens	UP000284842: Unassembled WGS sequence
249	A0A409XK43|A0A409XK43 PSICY/5-355	A0A409XK43	5-355	Psilocybe cyanescens	Uncharacterized protein	CVT25_013134	368	93625	cellular organisms, Eukaryota, Opisthokonta, Fungi, Dikarya, Basidiomycota, Agaricomycotina, Agaricomycetes, Agaricomycetidae, Agaricales, Strophariaceae, Psilocybe, Psilocybe cyanescens	UP000283269: Unassembled WGS sequence
250	A0A0G4EFP3|A0A0G4EFP3 VITBC/6-347	A0A0G4EFP3	6-347	Vitrella brassicaformis (strain CCMP3155)	Uncharacterized protein	Vbra_7283	394	1169540	cellular organisms, Eukaryota, Sar, Alveolata, Colpodellida, Vitrellaceae, Vitrella, Vitrella brassicaformis, Vitrella brassicaformis (strain CCMP3155)	UP000041254: Unassembled WGS sequence
251	A0A0L0HPQ8|A0A0L0HPQ8 SPIPD/6-349	A0A0L0HPQ8	6-349	Spizellomyces punctatus (strain DAOM BR117)	Arsenical-resistance protein	SPPG_00889	389	645134	cellular organisms, Eukaryota, Opisthokonta, Fungi, Fungi incertae sedis, Chytridiomycota, Chytridiomycota incertae sedis, Chytridiomycetes, Spizellomycetales, Spizellomycetaceae, Spizellomyces, Spizellomyces punctatus, Spizellomyces punctatus (strain DAOM BR117)	UP000053201: Unassembled WGS sequence
252	A0A507C766|A0A507C766 9FUNG/22-377	A0A507C766	22-377	Synchytrium microbalum	Uncharacterized protein	SmJEL517_g03292	413	1806994	cellular organisms, Eukaryota, Opisthokonta, Fungi, Fungi incertae sedis, Chytridiomycota, Chytridiomycota incertae sedis, Chytridiomycetes, Synchytriales, Synchytriaceae, Synchytrium, Synchytrium microbalum	UP000319731: Unassembled WGS sequence
253	A0A1Y2CNE8|A0A1Y2CNE8 9FUNG/2-343	A0A1Y2CNE8	2-343	Rhizoclosmatium globosum	Arsenite efflux protein-like protein	BCR33DRAFT_714294	386	329046	cellular organisms, Eukaryota, Opisthokonta, Fungi, Fungi incertae sedis, Chytridiomycota, Chytridiomycota incertae sedis, Chytridiomycetes, Chytridiales, Chytriomycetaceae, Rhizoclosmatium, Rhizoclosmatium globosum	UP000193642: Unassembled WGS sequence
254	A0A507FBN8|A0A507FBN8 9FUNG/7-350	A0A507FBN8	7-350	Chytriomyces confervae	Uncharacterized protein	CcCBS67573_g04964	384	246404	cellular organisms, Eukaryota, Opisthokonta, Fungi, Fungi incertae sedis, Chytridiomycota, Chytridiomycota incertae sedis, Chytridiomycetes, Chytridiales, Chytriomycetaceae, Chytriomyces, Chytriomyces confervae	UP000320333: Unassembled WGS sequence
255	D3BIE7|D3BIE7 POLPP/51-389	D3BIE7	51-389	Polysphondylium pallidum (strain ATCC 26659 / Pp 5 / PN500) (Heterostelium pallidum)	LMWPc domain-containing protein	PPL_08517	612	670386	cellular organisms, Eukaryota, Amoebozoa, Evosea, Eumycetozoa, Dictyostelia (dictyostelid cellular slime molds), Acytosteliales, Acytosteliaceae, Heterostelium, Heterostelium album, Polysphondylium pallidum (strain ATCC 26659 / Pp 5 / PN500) (Heterostelium pallidum)	UP000001396: Unassembled WGS sequence
256	A0A197JAY6|A0A197JAY6 9FUNG/1-335	A0A197JAY6	1-335	Mortierella elongata AG-77	Arsenical-resistance protein ACR3	K457DRAFT_1911793	357	1314771	cellular organisms, Eukaryota, Opisthokonta, Fungi, Fungi incertae sedis, Mucoromycota, Mortierellomycotina, Mortierellomycetes, Mortierellales, Mortierellaceae, Mortierella, Mortierella elongata, Mortierella elongata AG-77	UP000078512: Unassembled WGS sequence
257	A0A1R1YCK5|A0A1R1YCK5 9FUNG/3-335	A0A1R1YCK5	3-335	Smittium culicis	Arsenical-resistance protein Acr3	AYI70_g1460	474	133412	cellular organisms, Eukaryota, Opisthokonta, Fungi, Fungi incertae sedis, Zoopagomycota, Kickxellomycotina, Harpellomycetes, Harpellales, Legeriomycetaceae, Smittium, Smittium culicis	UP000187283: Unassembled WGS sequence
258	A0A2T9Z210|A0A2T9Z210 9FUNG/10-341	A0A2T9Z210	10-341	Furculomyces boomerangus	LMWPc domain-containing protein	BB559_001436	481	61424	cellular organisms, Eukaryota, Opisthokonta, Fungi, Fungi incertae sedis, Zoopagomycota, Kickxellomycotina, Harpellomycetes, Harpellales, Harpellaceae, Furculomyces, Furculomyces boomerangus	UP000245699: Unassembled WGS sequence
259	A0A137NQS7|A0A137NQS7 CONC2/2-336	A0A137NQS7	2-336	Conidiobolus coronatus (strain ATCC 28846 / CBS 209.66 / NRRL 28638) (Delacroixia coronata)	Arsenite efflux protein-like protein	CONCODRAFT_13412	349	796925	cellular organisms, Eukaryota, Opisthokonta, Fungi, Fungi incertae sedis, Zoopagomycota, Entomophthoromycotina, Entomophthoromycetes, Entomophthorales, Ancylistaceae, Conidiobolus, Conidiobolus coronatus, Conidiobolus coronatus (strain ATCC 28846 / CBS 209.66 / NRRL 28638) (Delacroixia coronata)	UP000070444: Unassembled WGS sequence
260	A0A2T9ZEZ8|A0A2T9ZEZ8 9FUNG/3-337	A0A2T9ZEZ8	3-337	Smittium megazygosporum	Uncharacterized protein	BB560_002360	350	133381	cellular organisms, Eukaryota, Opisthokonta, Fungi, Fungi incertae sedis, Zoopagomycota, Kickxellomycotina, Harpellomycetes, Harpellales, Legeriomycetaceae, Smittium, Smittium megazygosporum	UP000245609: Unassembled WGS sequence
261	G8ZYM3|G8ZYM3 TORDC/3-340	G8ZYM3	3-340	Torulaspora delbrueckii (strain ATCC 10662 / CBS 1146 / NBRC 0425 / NCYC 2629 / NRRL Y-866) (Yeast) (Candida colliculosa)	Uncharacterized protein	TDEL0G01310 TDEL_0G01310	353	1076872	cellular organisms, Eukaryota, Opisthokonta, Fungi, Dikarya, Ascomycota, saccharomyceta, Saccharomycotina (true yeasts), Saccharomycetes, Saccharomycetales, Saccharomycetaceae, Torulaspora, Torulaspora delbrueckii (Yeast) (Candida colliculosa), Torulaspora delbrueckii (strain ATCC 10662 / CBS 1146 / NBRC 0425 / NCYC 2629 / NRRL Y-866) (Yeast) (Candida colliculosa)	UP000005627: Chromosome 7
262	A0A1R1PRS2|A0A1R1PRS2 ZANCU/6-344	A0A1R1PRS2	6-344	Zancudomyces culisetae (Gut fungus) (Smittium culisetae)	Arsenical-resistance protein Acr3	AX774_g2834	351	1213189	cellular organisms, Eukaryota, Opisthokonta, Fungi, Fungi incertae sedis, Zoopagomycota, Kickxellomycotina, Harpellomycetes, Harpellales, Legeriomycetaceae, Zancudomyces, Zancudomyces culisetae (Gut fungus) (Smittium culisetae)	UP000188320: Unassembled WGS sequence
263	A0A2T9YT89|A0A2T9YT89 9FUNG/3-337	A0A2T9YT89	3-337	Smittium simulii	Uncharacterized protein	BB561_001751	353	133385	cellular organisms, Eukaryota, Opisthokonta, Fungi, Fungi incertae sedis, Zoopagomycota, Kickxellomycotina, Harpellomycetes, Harpellales, Legeriomycetaceae, Smittium, Smittium simulii	UP000245383: Unassembled WGS sequence
264	I0Z1F3|I0Z1F3 COCSC/5-348	I0Z1F3	5-348	Coccomyxa subellipsoidea (strain C-169) (Green microalga)	Arsenical-resistance protein ACR3	COCSUDRAFT_14170	360	574566	cellular organisms, Eukaryota, Viridiplantae, Chlorophyta, core chlorophytes, Trebouxiophyceae, Trebouxiophyceae incertae sedis, Elliptochloris clade, Coccomyxa, Coccomyxa subellipsoidea, Coccomyxa subellipsoidea (strain C-169) (Green microalga)	UP000007264: Unassembled WGS sequence
265	A0A250XPI1|A0A250XPI1 9CHLO/97-440	A0A250XPI1	97-440	Chlamydomonas eustigma	Uncharacterized protein	CEUSTIGMA_g12377.t1	495	1157962	cellular organisms, Eukaryota, Viridiplantae, Chlorophyta, core chlorophytes, Chlorophyceae, Chlamydomonadales, Chlamydomonadaceae, Chlamydomonas, Chlamydomonas eustigma	UP000232323: Unassembled WGS sequence
266	ArsB1/115-454		115-454	Chromochloris zofingiensis
267	ArsB2/116-455		116-455	Chromochloris zofingiensis
268	A0A383W304|A0A383W304 TETOB/132-469	A0A383W304	132-469	Tetradesmus obliquus (Green alga) (Acutodesmus obliquus)	Uncharacterized protein	BQ4739_LOCUS11724	481	3088	cellular organisms, Eukaryota, Viridiplantae, Chlorophyta, core chlorophytes, Chlorophyceae, Sphaeropleales, Scenedesmaceae, Tetradesmus, Tetradesmus obliquus (Green alga) (Acutodesmus obliquus)	UP000256970: Unassembled WGS sequence
269	A0A2V0PKM6|A0A2V0PKM6 9CHLO/36-377	A0A2V0PKM6	36-377	Raphidocelis subcapitata	Arsenite transporter	Rsub_12207	399	307507	cellular organisms, Eukaryota, Viridiplantae, Chlorophyta, core chlorophytes, Chlorophyceae, Sphaeropleales, Selenastraceae, Raphidocelis, Raphidocelis subcapitata	UP000247498: Unassembled WGS sequence
270	A0A1Y1IN45|A0A1Y1IN45 KLENI/106-444	A0A1Y1IN45	106-444	Klebsormidium nitens (Green alga) (Ulothrix nitens)	Arsenite transporter	KFL_005340030	445	105231	cellular organisms, Eukaryota, Viridiplantae, Streptophyta, Klebsormidiophyceae, Klebsormidiales, Klebsormidiaceae, Klebsormidium, Klebsormidium nitens (Green alga) (Ulothrix nitens)	UP000054558: Unassembled WGS sequence
271	A0A1Y1ITM1|A0A1Y1ITM1 KLENI/105-443	A0A1Y1ITM1	105-443	Klebsormidium nitens (Green alga) (Ulothrix nitens)	Uncharacterized protein	KFL_008040040	443	105231	cellular organisms, Eukaryota, Viridiplantae, Streptophyta, Klebsormidiophyceae, Klebsormidiales, Klebsormidiaceae, Klebsormidium, Klebsormidium nitens (Green alga) (Ulothrix nitens)	UP000054558: Unassembled WGS sequence
272	D8RI16|D8RI16 SELML/11-350	D8RI16	11-350	Selaginella moellendorffii (Spikemoss)	Arsenite efflux protein-like protein	ACR3 SELMODRAFT_450027	355	88036	cellular organisms, Eukaryota, Viridiplantae, Streptophyta, Streptophytina, Embryophyta, Tracheophyta, Lycopodiopsida (clubmosses), Selaginellales (spike mosses), Selaginellaceae, Selaginella, Selaginella moellendorffii (Spikemoss)	UP000001514: Unassembled WGS sequence
273	D5ABK5|D5ABK5 PICSI/115-454	D5ABK5	115-454	Picea sitchensis (Sitka spruce) (Pinus sitchensis)	Uncharacterized protein		456	3332	cellular organisms, Eukaryota, Viridiplantae, Streptophyta, Streptophytina, Embryophyta, Tracheophyta, Euphyllophyta, Spermatophyta, Acrogymnospermae, Pinopsida, Pinidae, Pinales, Pinaceae, Picea, Picea sitchensis (Sitka spruce) (Pinus sitchensis)
274	A0A286R7N6|A0A286R7N6 PTEVI/29-372	A0A286R7N6	29-372	Pteris vittata (Chinese ladder brake)	Arsenite antiporter	ACR3:1	377	13821	cellular organisms, Eukaryota, Viridiplantae, Streptophyta, Streptophytina, Embryophyta, Tracheophyta, Euphyllophyta, Polypodiopsida, Polypodiidae, Polypodiales, Pteridineae, Pteridaceae, Pteridoideae, Pteris, Pteris, Pteris sect. Pteris, Pteris vittata (Chinese ladder brake)
275	E3URD9|E3URD9 PTEVI/37-376	E3URD9	37-376	Pteris vittata (Chinese ladder brake)	Arsenite transporter	ACR3	379	13821	cellular organisms, Eukaryota, Viridiplantae, Streptophyta, Streptophytina, Embryophyta, Tracheophyta, Euphyllophyta, Polypodiopsida, Polypodiidae, Polypodiales, Pteridineae, Pteridaceae, Pteridoideae, Pteris, Pteris, Pteris sect. Pteris, Pteris vittata (Chinese ladder brake)
276	A0A176WR38|A0A176WR38 MARPO/113-451	A0A176WR38	113-451	Marchantia polymorpha subsp. ruderalis	Uncharacterized protein	AXG93_2841s1100	457	1480154	cellular organisms, Eukaryota, Viridiplantae, Streptophyta, Streptophytina, Embryophyta, Marchantiophyta, Marchantiopsida, Marchantiidae, Marchantiales, Marchantiaceae, Marchantia, Marchantia polymorpha (Liverwort) (Marchantia aquatica), Marchantia polymorpha subsp. ruderalis	UP000077202: Unassembled WGS sequence
277	A0A2K1IJV6|A0A2K1IJV6 PHYPA/138-476	A0A2K1IJV6	138-476	Physcomitrella patens subsp. patens (Moss)	Uncharacterized protein	PHYPA_028254	477	3218	cellular organisms, Eukaryota, Viridiplantae, Streptophyta, Streptophytina, Embryophyta, Bryophyta, Bryophytina, Bryopsida, Funariidae, Funariales, Funariaceae, Physcomitrella, Physcomitrella patens subsp. patens (Moss)	UP000006727: Chromosome 23
278	A9S5J1|A9S5J1 PHYPA/31-369	A9S5J1	31-369	Physcomitrella patens subsp. patens (Moss)	Predicted protein	PHYPADRAFT_56950	370	3218	cellular organisms, Eukaryota, Viridiplantae, Streptophyta, Streptophytina, Embryophyta, Bryophyta, Bryophytina, Bryopsida, Funariidae, Funariales, Funariaceae, Physcomitrella, Physcomitrella patens subsp. patens (Moss)
279	A0A2N2PU51|A0A2N2PU51 9CHLR/15-364	A0A2N2PU51	15-364	Chloroflexi bacterium HGW-Chloroflexi-1	Arsenical-resistance protein	arsB CVU38_11740	375	2013723	cellular organisms, Bacteria, Terrabacteria group, Chloroflexi, unclassified Chloroflexi, unclassified Chloroflexi (miscellaneous), Chloroflexi bacterium HGW-Chloroflexi-1	UP000233543: Unassembled WGS sequence
280	A0A2U2SN02|A0A2U2SN02 9CHLR/15-356	A0A2U2SN02	15-356	Ardenticatenia bacterium	Arsenical-resistance protein	arsB DDG58_04900	367	2099665	cellular organisms, Bacteria, Terrabacteria group, Chloroflexi, Ardenticatenia, unclassified Ardenticatenia, Ardenticatenia bacterium	UP000245392: Unassembled WGS sequence
281	A0A523Z1B2|A0A523Z1B2 9CHLR/1-340	A0A523Z1B2	1-340	Anaerolineales bacterium	ACR3 family arsenite efflux transporter	arsB E3J30_08615	350	2073117	cellular organisms, Bacteria, Terrabacteria group, Chloroflexi, Anaerolineae, Anaerolineales, unclassified Anaerolineales, Anaerolineales bacterium	UP000319116: Unassembled WGS sequence
282	A0A3A0G270|A0A3A0G270 9BACT/20-361	A0A3A0G270	20-361	bacterium	Arsenical-resistance protein	arsB DCC79_11995	374	1869227	cellular organisms, Bacteria, unclassified Bacteria, unclassified Bacteria (miscellaneous), bacterium	UP000265952: Unassembled WGS sequence
283	A0A521UQG6|A0A521UQG6 9CHLR/15-357	A0A521UQG6	15-357	Chloroflexi bacterium	ACR3 family arsenite efflux transporter	arsB EPO21_10765	372	2026724	cellular organisms, Bacteria, Terrabacteria group, Chloroflexi, unclassified Chloroflexi, unclassified Chloroflexi (miscellaneous), Chloroflexi bacterium	UP000320280: Unassembled WGS sequence
284	A0A3L6JQG2|A0A3L6JQG2 THOAR/23-365	A0A3L6JQG2	23-365	Thorarchaeota archaeon (strain OWC)	Arsenical-resistance protein	arsB C4K49_01870	378	2053491	cellular organisms, Archaea, Asgard group, Candidatus Thorarchaeota, Thorarchaeota archaeon (strain OWC)	UP000266048: Unassembled WGS sequence
285	A0A135VJ78|A0A135VJ78 9ARCH/5-346	A0A135VJ78	5-346	Candidatus Thorarchaeota archaeon SMTZ1-83	Arsenite transporter	AM324_00715	362	1706445	cellular organisms, Archaea, Asgard group, Candidatus Thorarchaeota, Candidatus Thorarchaeota archaeon SMTZ1-83	UP000070043: Unassembled WGS sequence
286	A0A5C9E1I8|A0A5C9E1I8 THOAR/5-346	A0A5C9E1I8	5-346	Thorarchaeota archaeon (strain OWC)	Arsenite resistance protein ArsB	arsB BAJATHORv1_30447	360	2053491	cellular organisms, Archaea, Asgard group, Candidatus Thorarchaeota, Thorarchaeota archaeon (strain OWC)	UP000324665: Unassembled WGS sequence
287	A0A3C1A181|A0A3C1A181 9CHLR/15-358	A0A3C1A181	15-358	Chloroflexi bacterium	Arsenical-resistance protein	arsB DCP08_05310	374	2026724	cellular organisms, Bacteria, Terrabacteria group, Chloroflexi, unclassified Chloroflexi, unclassified Chloroflexi (miscellaneous), Chloroflexi bacterium	UP000261008: Unassembled WGS sequence
288	A0A523VFW1|A0A523VFW1 9CHLR/13-357	A0A523VFW1	13-357	Anaerolineales bacterium	ACR3 family arsenite efflux transporter	arsB E3J64_03225	372	2073117	cellular organisms, Bacteria, Terrabacteria group, Chloroflexi, Anaerolineae, Anaerolineales, unclassified Anaerolineales, Anaerolineales bacterium	UP000320521: Unassembled WGS sequence
289	A0A1F8RJ10|A0A1F8RJ10 9CHLR/13-357	A0A1F8RJ10	13-357	Chloroflexi bacterium RBG_16_64_32	Arsenical-resistance protein	A2W34_01145	372	1797658	cellular organisms, Bacteria, Terrabacteria group, Chloroflexi, unclassified Chloroflexi, unclassified Chloroflexi (miscellaneous), Chloroflexi bacterium RBG_16_64_32	UP000179752: Unassembled WGS sequence
290	A0A0S8CCR2|A0A0S8CCR2 9CHLR/13-357	A0A0S8CCR2	13-357	Dehalococcoidia bacterium SM23_28_1	Uncharacterized protein	AMJ76_02450	375	1703395	cellular organisms, Bacteria, Terrabacteria group, Chloroflexi, Dehalococcoidia, unclassified Dehalococcoidia, Dehalococcoidia bacterium SM23_28_1	UP000054497: Unassembled WGS sequence
291	A0A0M0BH30|A0A0M0BH30 9ARCH/8-347	A0A0M0BH30	8-347	miscellaneous Crenarchaeota group archaeon SMTZ-80	Uncharacterized protein	AC481_03370	362	1685135	cellular organisms, Archaea, TACK group, Candidatus Bathyarchaeota, unclassified Candidatus Bathyarchaeota, miscellaneous Crenarchaeota group archaeon SMTZ-80	UP000037599: Unassembled WGS sequence
292	A0A5E4I8M4|A0A5E4I8M4 9ARCH/7-349	A0A5E4I8M4	7-349	uncultured archaeon	Sodium Bile acid symporter family protein	LFW682_00226	357	115547	cellular organisms, Archaea, environmental samples, uncultured archaeon
293	P45946|ARSB BACSU/3-340	P45946	3-340	Bacillus subtilis (strain 168)	Arsenite resistance protein ArsB	arsB yqcL BSU25790	346	224308	cellular organisms, Bacteria, Terrabacteria group, Firmicutes, Bacilli, Bacillales, Bacillaceae, Bacillus, Bacillus subtilis group, Bacillus subtilis, Bacillus subtilis subsp. subtilis, Bacillus subtilis (strain 168)	UP000001570: Chromosome
294	A0A1Q9ND79|A0A1Q9ND79 9ARCH/7-352	A0A1Q9ND79	7-352	Candidatus Heimdallarchaeota archaeon LC_3	Uncharacterized protein	HeimC3_42210	365	1841598	cellular organisms, Archaea, Asgard group, Candidatus Heimdallarchaeota, Candidatus Heimdallarchaeota archaeon LC_3	UP000186063: Unassembled WGS sequence
295	A0A662VTT1|A0A662VTT1 9EURY/3-343	A0A662VTT1	3-343	Archaeoglobales archaeon	Arsenical-resistance protein	arsB DRP05_07840	352	2250258	cellular organisms, Archaea, Euryarchaeota, Archaeoglobi, Archaeoglobales, unclassified Archaeoglobales, Archaeoglobales archaeon	UP000282199: Unassembled WGS sequence
296	A0A2E1AGM4|A0A2E1AGM4 9CHLR/15-356	A0A2E1AGM4	15-356	Anaerolineaceae bacterium	Arsenical-resistance protein	arsB CL607_18540	382	2024896	cellular organisms, Bacteria, Terrabacteria group, Chloroflexi, Anaerolineae, Anaerolineales, Anaerolineaceae, unclassified Anaerolineaceae, Anaerolineaceae bacterium	UP000226797: Unassembled WGS sequence
297	D1C3J2|D1C3J2 SPHTD/18-359	D1C3J2	18-359	Sphaerobacter thermophilus (strain DSM 20745 / S 6022)	Arsenical-resistance protein	Sthe_1374	374	479434	cellular organisms, Bacteria, Terrabacteria group, Chloroflexi, Thermomicrobia, Sphaerobacteridae, Sphaerobacterales, Sphaerobacterineae, Sphaerobacteraceae, Sphaerobacter, Sphaerobacter thermophilus, Sphaerobacter thermophilus (strain DSM 20745 / S 6022)	UP000002027: Chromosome 1
298	A0A0K1ECW7|A0A0K1ECW7 CHOCO/6-347	A0A0K1ECW7	6-347	Chondromyces crocatus	Arsenic resistance protein ArsB	arsB CMC5_028320	370	52	cellular organisms, Bacteria, Proteobacteria, delta/epsilon subdivisions, Deltaproteobacteria, Myxococcales (fruiting gliding bacteria), Sorangiineae, Polyangiaceae, Chondromyces, Chondromyces crocatus	UP000067626: Chromosome
299	A0A0K1PRW0|A0A0K1PRW0 9DELT/6-347	A0A0K1PRW0	6-347	Labilithrix luteola	Arsenical-resistance protein ACR3	AKJ09_02911	374	1391654	cellular organisms, Bacteria, Proteobacteria, delta/epsilon subdivisions, Deltaproteobacteria, Myxococcales (fruiting gliding bacteria), Sorangiineae, Labilitrichaceae, Labilithrix, Labilithrix luteola	UP000064967: Chromosome
300	A0A1M3N249|A0A1M3N249 9DELT/10-347	A0A1M3N249	10-347	Myxococcales bacterium 68-20	Arsenical-resistance protein	BGO98_02905	369	1895795	cellular organisms, Bacteria, Proteobacteria, delta/epsilon subdivisions, Deltaproteobacteria, Myxococcales (fruiting gliding bacteria), unclassified Myxococcales, unclassified Myxococcales (miscellaneous), Myxococcales bacterium 68-20	UP000184214: Unassembled WGS sequence
301	S9QXP1|S9QXP1 9DELT/4-345	S9QXP1	4-345	Cystobacter fuscus DSM 2262	Arsenical-resistance protein ACR3	D187_001221	364	1242864	cellular organisms, Bacteria, Proteobacteria, delta/epsilon subdivisions, Deltaproteobacteria, Myxococcales (fruiting gliding bacteria), Cystobacterineae, Archangiaceae, Cystobacter, Cystobacter fuscus, Cystobacter fuscus DSM 2262	UP000011682: Unassembled WGS sequence
302	A0A540WM66|A0A540WM66 9DELT/16-357	A0A540WM66	16-357	Myxococcus sp. AM401	ACR3 family arsenite efflux transporter	arsB FJV41_42090	363	2590453	cellular organisms, Bacteria, Proteobacteria, delta/epsilon subdivisions, Deltaproteobacteria, Myxococcales (fruiting gliding bacteria), Cystobacterineae, Myxococcaceae, Myxococcus, unclassified Myxococcus, Myxococcus sp. AM401	UP000315369: Unassembled WGS sequence
303	A0A3A5GJ36|A0A3A5GJ36 9DELT/9-350	A0A3A5GJ36	9-350	Corallococcus sp. H22C18031201	Arsenical-resistance protein	arsB DRW03_00085	373	2249217	cellular organisms, Bacteria, Proteobacteria, delta/epsilon subdivisions, Deltaproteobacteria, Myxococcales (fruiting gliding bacteria), Cystobacterineae, Myxococcaceae, Corallococcus, unclassified Corallococcus, Corallococcus sp. H22C18031201	UP000270677: Unassembled WGS sequence
304	A0A3A8N7R1|A0A3A8N7R1 9DELT/9-350	A0A3A8N7R1	9-350	Corallococcus sp. AB050B	Arsenical-resistance protein	arsB D7Y23_34935	373	2316723	cellular organisms, Bacteria, Proteobacteria, delta/epsilon subdivisions, Deltaproteobacteria, Myxococcales (fruiting gliding bacteria), Cystobacterineae, Myxococcaceae, Corallococcus, unclassified Corallococcus, Corallococcus sp. AB050B	UP000280804: Unassembled WGS sequence
305	A0A1V5LPQ1|A0A1V5LPQ1 9BACT/4-345	A0A1V5LPQ1	4-345	bacterium ADurb.Bin429	Sodium Bile acid symporter family protein	BWY76_02589	371	1866930	cellular organisms, Bacteria, unclassified Bacteria, unclassified Bacteria (miscellaneous), bacterium ADurb.Bin429
306	A0A1V6CFB6|A0A1V6CFB6 9BACT/4-345	A0A1V6CFB6	4-345	bacterium ADurb.Bin132	Sodium Bile acid symporter family protein	BWX90_00050	349	1866923	cellular organisms, Bacteria, unclassified Bacteria, unclassified Bacteria (miscellaneous), bacterium ADurb.Bin132
307	A0A2G4IGA0|A0A2G4IGA0 9BACT/11-352	A0A2G4IGA0	11-352	Gemmatimonadetes bacterium	Arsenical-resistance protein	arsB CK531_03095	362	2026742	cellular organisms, Bacteria, FCB group, Gemmatimonadetes, unclassified Gemmatimonadetes, Gemmatimonadetes bacterium	UP000221695: Unassembled WGS sequence
308	A0A524HAY3|A0A524HAY3 9BACT/6-346	A0A524HAY3	6-346	Gemmatimonadales bacterium	ACR3 family arsenite efflux transporter	arsB E4H41_00355	364	2448054	cellular organisms, Bacteria, FCB group, Gemmatimonadetes, Gemmatimonadetes, Gemmatimonadales, unclassified Gemmatimonadales, Gemmatimonadales bacterium	UP000319278: Unassembled WGS sequence
309	A0A3D4VDH9|A0A3D4VDH9 9BACT/14-355	A0A3D4VDH9	14-355	Gemmatimonas aurantiaca	Arsenical-resistance protein	arsB DGD08_16370	383	173480	cellular organisms, Bacteria, FCB group, Gemmatimonadetes, Gemmatimonadetes, Gemmatimonadales, Gemmatimonadaceae, Gemmatimonas, Gemmatimonas aurantiaca	UP000264071: Unassembled WGS sequence
310	A0A1E4BB08|A0A1E4BB08 9BACT/18-359	A0A1E4BB08	18-359	Gemmatimonadetes bacterium SCN 70-22	Arsenical-resistance protein	ABS52_06010	377	1660163	cellular organisms, Bacteria, FCB group, Gemmatimonadetes, unclassified Gemmatimonadetes, Gemmatimonadetes bacterium SCN 70-22	UP000094541: Unassembled WGS sequence
311	A0A3D4YRV5|A0A3D4YRV5 9BACT/17-358	A0A3D4YRV5	17-358	Gemmatimonadetes bacterium	Arsenical-resistance protein	arsB DGB72_12380	368	2026742	cellular organisms, Bacteria, FCB group, Gemmatimonadetes, unclassified Gemmatimonadetes, Gemmatimonadetes bacterium	UP000262483: Unassembled WGS sequence
312	A0A3B0SWR8|A0A3B0SWR8 9ZZZZ/11-353	A0A3B0SWR8	11-353	hydrothermal vent metagenome	Arsenical-resistance protein ACR3	MNBD_ACTINO01-1657	368	652676	unclassified sequences, metagenomes, ecological metagenomes, hydrothermal vent metagenome
313	A0A520XMV9|A0A520XMV9 9ACTN/10-351	A0A520XMV9	10-351	Acidimicrobiia bacterium	ACR3 family arsenite efflux transporter	arsB EX267_09405	352	2080302	cellular organisms, Bacteria, Terrabacteria group, Actinobacteria, Acidimicrobiia, unclassified Acidimicrobiia, Acidimicrobiia bacterium	UP000315878: Unassembled WGS sequence
314	A0A1F2W9L6|A0A1F2W9L6 9ACTN/11-352	A0A1F2W9L6	11-352	Actinobacteria bacterium RBG_16_70_17	Arsenical-resistance protein	A2V75_10445	371	1797205	cellular organisms, Bacteria, Terrabacteria group, Actinobacteria, unclassified Actinobacteria, Actinobacteria bacterium RBG_16_70_17	UP000176718: Unassembled WGS sequence
315	A0A2H6H7F3|A0A2H6H7F3 9BACT/4-345	A0A2H6H7F3	4-345	bacterium BMS3Bbin01	Sodium Bile acid symporter family protein	BMS3Bbin01_01528	352	2005724	cellular organisms, Bacteria, unclassified Bacteria, unclassified Bacteria (miscellaneous), bacterium BMS3Bbin01	UP000236606: Unassembled WGS sequence
316	A0A346XXC3|A0A346XXC3 9ACTN/21-362	A0A346XXC3	21-362	Euzebya sp. DY32-46	Arsenical-resistance protein ACR3	DVS28_a2188	371	1608957	cellular organisms, Bacteria, Terrabacteria group, Actinobacteria, Nitriliruptoria, Euzebyales, Euzebyaceae, Euzebya, unclassified Euzebya, Euzebya sp. DY32-46	UP000264006: Chromosome
317	A0A349BC48|A0A349BC48 9ACTN/13-354	A0A349BC48	13-354	Acidimicrobiaceae bacterium	Arsenical-resistance protein	arsB DCS55_23050	361	2024894	cellular organisms, Bacteria, Terrabacteria group, Actinobacteria, Acidimicrobiia, Acidimicrobiales, Acidimicrobiaceae, unclassified Acidimicrobiaceae, Acidimicrobiaceae bacterium	UP000263227: Unassembled WGS sequence
318	R4YZS1|R4YZS1 9ACTN/15-356	R4YZS1	15-356	Candidatus Microthrix parvicella RN1	Arsenite efflux transporter	arsB BN381_130094	359	1229780	cellular organisms, Bacteria, Terrabacteria group, Actinobacteria, Acidimicrobiia, Acidimicrobiales, Microthrixaceae, Candidatus Microthrix, Candidatus Microthrix parvicella, Candidatus Microthrix parvicella RN1	UP000018291: Unassembled WGS sequence
319	A0A2E0RTC0|A0A2E0RTC0 9ACTN/11-350	A0A2E0RTC0	11-350	Acidimicrobiaceae bacterium	Arsenical-resistance protein (Fragment)	arsB CL424_11675	353	2024894	cellular organisms, Bacteria, Terrabacteria group, Actinobacteria, Acidimicrobiia, Acidimicrobiales, Acidimicrobiaceae, unclassified Acidimicrobiaceae, Acidimicrobiaceae bacterium	UP000226716: Unassembled WGS sequence
320	A0A3C2B3M7|A0A3C2B3M7 9ACTN/7-348	A0A3C2B3M7	7-348	Acidimicrobiaceae bacterium	Arsenical-resistance protein	arsB DCR14_08575	351	2024894	cellular organisms, Bacteria, Terrabacteria group, Actinobacteria, Acidimicrobiia, Acidimicrobiales, Acidimicrobiaceae, unclassified Acidimicrobiaceae, Acidimicrobiaceae bacterium	UP000259374: Unassembled WGS sequence
321	A0A1H6CTV9|A0A1H6CTV9 9ACTN/14-355	A0A1H6CTV9	14-355	Actinomadura echinospora	Arsenite transporter, ACR3 family	SAMN04489712_11189	362	1992	cellular organisms, Bacteria, Terrabacteria group, Actinobacteria, Actinobacteria (high G+C Gram-positive bacteria), Streptosporangiales, Thermomonosporaceae, Actinomadura, Actinomadura echinospora	UP000236723: Unassembled WGS sequence
322	A0A4P7GN46|A0A4P7GN46 9ACTN/15-356	A0A4P7GN46	15-356	Nocardioides sp. MMS17-SY117	ACR3 family arsenite efflux transporter	arsB EXE57_14570	368	2518370	cellular organisms, Bacteria, Terrabacteria group, Actinobacteria, Actinobacteria (high G+C Gram-positive bacteria), Propionibacteriales, Nocardioidaceae, Nocardioides, unclassified Nocardioides, Nocardioides sp. MMS17-SY117	UP000294894: Chromosome
323	A0A1X1Y1C4|A0A1X1Y1C4 9MYCO/17-358	A0A1X1Y1C4	17-358	Mycobacterium lacus	Arsenic transporter	AWC15_00245	374	169765	cellular organisms, Bacteria, Terrabacteria group, Actinobacteria, Actinobacteria (high G+C Gram-positive bacteria), Corynebacteriales, Mycobacteriaceae, Mycobacterium, Mycobacterium lacus	UP000193202: Unassembled WGS sequence
324	A0A498QDX5|A0A498QDX5 9MYCO/16-357	A0A498QDX5	16-357	Mycobacterium innocens	Arsenical-resistance protein Acr3	acr3_1 LAUMK13_04178	376	2341083	cellular organisms, Bacteria, Terrabacteria group, Actinobacteria, Actinobacteria (high G+C Gram-positive bacteria), Corynebacteriales, Mycobacteriaceae, Mycobacterium, Mycobacterium innocens	UP000267289: Unassembled WGS sequence
325	A0A5N0I286|A0A5N0I286 9MYCO/16-357	A0A5N0I286	16-357	Mycobacterium sp.	ACR3 family arsenite efflux transporter	arsB F6Q13_14115	367	1785	cellular organisms, Bacteria, Terrabacteria group, Actinobacteria, Actinobacteria (high G+C Gram-positive bacteria), Corynebacteriales, Mycobacteriaceae, Mycobacterium, unclassified Mycobacterium, Mycobacterium sp.	UP000374563: Unassembled WGS sequence
326	A0A4R7TFK4|A0A4R7TFK4 9ACTN/53-394	A0A4R7TFK4	53-394	Kribbella sp. VKM Ac-2575	ACR3 family arsenite transporter	EV138_4201	400	2512212	cellular organisms, Bacteria, Terrabacteria group, Actinobacteria, Actinobacteria (high G+C Gram-positive bacteria), Propionibacteriales, Nocardioidaceae, Kribbella, unclassified Kribbella, Kribbella sp. VKM Ac-2575	UP000295151: Unassembled WGS sequence
327	A0A1Q3Q2Q4|A0A1Q3Q2Q4 9ACTN/15-356	A0A1Q3Q2Q4	15-356	Actinobacteria bacterium 69-20	Arsenical-resistance protein	BGO26_06235	362	1895696	cellular organisms, Bacteria, Terrabacteria group, Actinobacteria, Actinobacteria (high G+C Gram-positive bacteria), unclassified Actinobacteria (class), unclassified Actinobacteria (class) (miscellaneous), Actinobacteria bacterium 69-20	UP000186374: Unassembled WGS sequence
328	A0A285V7A9|A0A285V7A9 9ACTN/18-359	A0A285V7A9	18-359	Blastococcus aggregatus	Arsenite transporter, ACR3 family	SAMN05660748_2684	374	38502	cellular organisms, Bacteria, Terrabacteria group, Actinobacteria, Actinobacteria (high G+C Gram-positive bacteria), Geodermatophilales, Geodermatophilaceae, Blastococcus, Blastococcus aggregatus	UP000219435: Unassembled WGS sequence
329	A0A367A6J0|A0A367A6J0 9ACTN/18-359	A0A367A6J0	18-359	Blastococcus sp. TF02A-30	Arsenical-resistance protein	arsB DQ241_17295	366	2250580	cellular organisms, Bacteria, Terrabacteria group, Actinobacteria, Actinobacteria (high G+C Gram-positive bacteria), Geodermatophilales, Geodermatophilaceae, Blastococcus, unclassified Blastococcus, Blastococcus sp. TF02A-30	UP000253175: Unassembled WGS sequence
330	A0A1I1NEZ0|A0A1I1NEZ0 9ACTN/18-359	A0A1I1NEZ0	18-359	Klenkia taihuensis	Arsenite transporter, ACR3 family	SAMN05661030_1996	375	1225127	cellular organisms, Bacteria, Terrabacteria group, Actinobacteria, Actinobacteria (high G+C Gram-positive bacteria), Geodermatophilales, Geodermatophilaceae, Klenkia, Klenkia taihuensis	UP000199022: Unassembled WGS sequence
331	A0A323V7Q3|A0A323V7Q3 9ACTN/18-359	A0A323V7Q3	18-359	Modestobacter versicolor	Arsenical-resistance protein	arsB DMO24_17395	377	429133	cellular organisms, Bacteria, Terrabacteria group, Actinobacteria, Actinobacteria (high G+C Gram-positive bacteria), Geodermatophilales, Geodermatophilaceae, Modestobacter, Modestobacter versicolor	UP000247602: Unassembled WGS sequence
332	A0A1H3P530|A0A1H3P530 9ACTN/18-359	A0A1H3P530	18-359	Modestobacter sp. DSM 44400	Arsenite transporter, ACR3 family	SAMN05661080_05126	377	1550230	cellular organisms, Bacteria, Terrabacteria group, Actinobacteria, Actinobacteria (high G+C Gram-positive bacteria), Geodermatophilales, Geodermatophilaceae, Modestobacter, unclassified Modestobacter, Modestobacter sp. DSM 44400	UP000199500: Unassembled WGS sequence
333	H6RUX5|H6RUX5 BLASD/18-359	H6RUX5	18-359	Blastococcus saxobsidens (strain DD2)	Bile acid:sodium symporter	arsB2 BLASA_3638	374	1146883	cellular organisms, Bacteria, Terrabacteria group, Actinobacteria, Actinobacteria (high G+C Gram-positive bacteria), Geodermatophilales, Geodermatophilaceae, Blastococcus, Blastococcus saxobsidens, Blastococcus saxobsidens (strain DD2)	UP000007517: Chromosome
334	A0A3N1HQB8|A0A3N1HQB8 9ACTN/16-357	A0A3N1HQB8	16-357	Pseudokineococcus lusitanus	ACR3 family arsenite transporter	EDC03_0811	370	763993	cellular organisms, Bacteria, Terrabacteria group, Actinobacteria, Actinobacteria (high G+C Gram-positive bacteria), Kineosporiales, Kineosporiaceae, Pseudokineococcus, Pseudokineococcus lusitanus	UP000276232: Unassembled WGS sequence
335	A0A316ADM3|A0A316ADM3 9ACTN/16-360	A0A316ADM3	16-360	Quadrisphaera granulorum	ACR3 family arsenite transporter	BXY45_13452	386	317664	cellular organisms, Bacteria, Terrabacteria group, Actinobacteria, Actinobacteria (high G+C Gram-positive bacteria), Kineosporiales, Kineosporiaceae, Quadrisphaera, Quadrisphaera granulorum	UP000245469: Unassembled WGS sequence
336	A0A5C8Z5B9|A0A5C8Z5B9 9ACTN/16-357	A0A5C8Z5B9	16-357	Quadrisphaera sp. DD2A	ACR3 family arsenite efflux transporter	arsB FMM08_19925	382	2593304	cellular organisms, Bacteria, Terrabacteria group, Actinobacteria, Actinobacteria (high G+C Gram-positive bacteria), Kineosporiales, Kineosporiaceae, Quadrisphaera, unclassified Quadrisphaera, Quadrisphaera sp. DD2A	UP000321234: Unassembled WGS sequence
337	A0A2T5ARH5|A0A2T5ARH5 9ACTN/20-361	A0A2T5ARH5	20-361	Dietzia psychralcaliphila	ACR3 family arsenite transporter	C8N39_102164	408	139021	cellular organisms, Bacteria, Terrabacteria group, Actinobacteria, Actinobacteria (high G+C Gram-positive bacteria), Corynebacteriales, Dietziaceae, Dietzia, Dietzia psychralcaliphila	UP000240965: Unassembled WGS sequence
338	A0A2S1R4J7|A0A2S1R4J7 9ACTN/12-353	A0A2S1R4J7	12-353	Dietzia lutea	Arsenical-resistance protein	A6035_02470	384	546160	cellular organisms, Bacteria, Terrabacteria group, Actinobacteria, Actinobacteria (high G+C Gram-positive bacteria), Corynebacteriales, Dietziaceae, Dietzia, Dietzia lutea	UP000244928: Chromosome
339	A0A1H1NJ22|A0A1H1NJ22 9MICO/11-352	A0A1H1NJ22	11-352	Brevibacterium sandarakinum	Arsenite transporter, ACR3 family	SAMN04489751_0953	368	629680	cellular organisms, Bacteria, Terrabacteria group, Actinobacteria, Actinobacteria (high G+C Gram-positive bacteria), Micrococcales, Brevibacteriaceae, Brevibacterium, Brevibacterium sandarakinum	UP000199700: Chromosome i
340	A0A4P8H8C1|A0A4P8H8C1 9MICO/14-355	A0A4P8H8C1	14-355	Brevibacterium sp. CS2	ACR3 family arsenite efflux transporter	arsB FDF13_08070	372	2575923	cellular organisms, Bacteria, Terrabacteria group, Actinobacteria, Actinobacteria (high G+C Gram-positive bacteria), Micrococcales, Brevibacteriaceae, Brevibacterium, unclassified Brevibacterium, Brevibacterium sp. CS2	UP000298752: Chromosome
341	Q8NQC8|ACR3 CORGL/13-350	Q8NQC8	13-350	Corynebacterium glutamicum (strain ATCC 13032 / DSM 20300 / JCM 1318 / LMG 3730 / NCIMB 10025)	Arsenical-resistance protein Acr3	acr3 arsC2 Cgl1510 cg1705	370	196627	cellular organisms, Bacteria, Terrabacteria group, Actinobacteria, Actinobacteria (high G+C Gram-positive bacteria), Corynebacteriales, Corynebacteriaceae, Corynebacterium, Corynebacterium glutamicum (Brevibacterium saccharolyticum), Corynebacterium glutamicum (strain ATCC 13032 / DSM 20300 / JCM 1318 / LMG 3730 / NCIMB 10025)	UP000000582: Chromosome
342	A0A1G9HMW1|A0A1G9HMW1 9ACTN/12-353	A0A1G9HMW1	12-353	Tessaracoccus oleiagri	Arsenite transporter, ACR3 family	SAMN04488242_0420	363	686624	cellular organisms, Bacteria, Terrabacteria group, Actinobacteria, Actinobacteria (high G+C Gram-positive bacteria), Propionibacteriales, Propionibacteriaceae, Tessaracoccus, Tessaracoccus oleiagri	UP000199475: Unassembled WGS sequence
343	A0A4Q9KIM7|A0A4Q9KIM7 9ACTN/13-354	A0A4Q9KIM7	13-354	Propioniciclava tarda	ACR3 family arsenite efflux transporter	arsB ET996_11805	374	433330	cellular organisms, Bacteria, Terrabacteria group, Actinobacteria, Actinobacteria (high G+C Gram-positive bacteria), Propionibacteriales, Propionibacteriaceae, Propioniciclava, Propioniciclava tarda	UP000291933: Unassembled WGS sequence
344	A0A4Q9KF96|A0A4Q9KF96 9ACTN/18-359	A0A4Q9KF96	18-359	Propioniciclava sinopodophylli	ACR3 family arsenite efflux transporter	arsB ET989_07335	381	1837344	cellular organisms, Bacteria, Terrabacteria group, Actinobacteria, Actinobacteria (high G+C Gram-positive bacteria), Propionibacteriales, Propionibacteriaceae, Propioniciclava, Propioniciclava sinopodophylli	UP000292373: Unassembled WGS sequence
345	A0A5Q2FKE1|A0A5Q2FKE1 9ACTN/10-351	A0A5Q2FKE1	10-351	Raineyella sp. CBA3103	ACR3 family arsenite efflux transporter	arsB Rai3103_06985	361	2662261	cellular organisms, Bacteria, Terrabacteria group, Actinobacteria, Actinobacteria (high G+C Gram-positive bacteria), Propionibacteriales, Propionibacteriaceae, Raineyella, unclassified Raineyella, Raineyella sp. CBA3103	UP000386847: Chromosome
346	E2SBV6|E2SBV6 9ACTN/15-355	E2SBV6	15-355	Aeromicrobium marinum DSM 15272	Arsenical-resistance protein	arsB HMPREF0063_11515	368	585531	cellular organisms, Bacteria, Terrabacteria group, Actinobacteria, Actinobacteria (high G+C Gram-positive bacteria), Propionibacteriales, Nocardioidaceae, Aeromicrobium, Aeromicrobium marinum, Aeromicrobium marinum DSM 15272	UP000003111: Chromosome
347	A0A1R4ETB6|A0A1R4ETB6 9MICO/12-353	A0A1R4ETB6	12-353	Agrococcus casei LMG 22410	Arsenical-resistance protein ACR3	CZ674_00790	363	1255656	cellular organisms, Bacteria, Terrabacteria group, Actinobacteria, Actinobacteria (high G+C Gram-positive bacteria), Micrococcales, Microbacteriaceae, Agrococcus, Agrococcus casei, Agrococcus casei LMG 22410	UP000195787: Unassembled WGS sequence
348	A0A2A3XM18|A0A2A3XM18 9MICC/12-353	A0A2A3XM18	12-353	Glutamicibacter sp. BW78	Arsenical-resistance protein	arsB CIK75_11280	363	2024403	cellular organisms, Bacteria, Terrabacteria group, Actinobacteria, Actinobacteria (high G+C Gram-positive bacteria), Micrococcales, Micrococcaceae, Glutamicibacter, unclassified Glutamicibacter, Glutamicibacter sp. BW78	UP000217427: Unassembled WGS sequence
349	A0A2V5JEZ3|A0A2V5JEZ3 9MICC/15-356	A0A2V5JEZ3	15-356	Arthrobacter psychrolactophilus	Arsenical-resistance protein	arsB CVS30_12455	359	92442	cellular organisms, Bacteria, Terrabacteria group, Actinobacteria, Actinobacteria (high G+C Gram-positive bacteria), Micrococcales, Micrococcaceae, Arthrobacter, Arthrobacter psychrolactophilus	UP000247980: Unassembled WGS sequence
350	A0A328LL21|A0A328LL21 9BACI/15-356	A0A328LL21	15-356	Bacillus sp. SRB_336	Arsenical-resistance protein	B5P43_23540	359	1969380	cellular organisms, Bacteria, Terrabacteria group, Firmicutes, Bacilli, Bacillales, Bacillaceae, Bacillus, unclassified Bacillus, Bacillus sp. SRB_336	UP000249120: Unassembled WGS sequence
351	A0A0Q9QV27|A0A0Q9QV27 9MICC/16-357	A0A0Q9QV27	16-357	Arthrobacter sp. Soil782	Arsenic transporter	ASH00_14570	366	1736410	cellular organisms, Bacteria, Terrabacteria group, Actinobacteria, Actinobacteria (high G+C Gram-positive bacteria), Micrococcales, Micrococcaceae, Arthrobacter, unclassified Arthrobacter, Arthrobacter sp. Soil782	UP000053496: Unassembled WGS sequence
352	A0A4P8GRS9|A0A4P8GRS9 9MICC/16-357	A0A4P8GRS9	16-357	Arthrobacter sp. 24S4-2	ACR3 family arsenite efflux transporter	arsB FCN77_11690	365	2575374	cellular organisms, Bacteria, Terrabacteria group, Actinobacteria, Actinobacteria (high G+C Gram-positive bacteria), Micrococcales, Micrococcaceae, Arthrobacter, unclassified Arthrobacter, Arthrobacter sp. 24S4-2	UP000298765: Chromosome
353	A0A1H1CIY6|A0A1H1CIY6 9MICC/12-353	A0A1H1CIY6	12-353	Arthrobacter crystallopoietes	Arsenite transporter, ACR3 family	SAMN04489742_1945	370	37928	cellular organisms, Bacteria, Terrabacteria group, Actinobacteria, Actinobacteria (high G+C Gram-positive bacteria), Micrococcales, Micrococcaceae, Arthrobacter, Arthrobacter crystallopoietes	UP000181917: Unassembled WGS sequence
354	A0A0P7HLF6|A0A0P7HLF6 9MICC/16-357	A0A0P7HLF6	16-357	Arthrobacter sp. Edens01	Arsenic transporter	AO716_14045	374	1732020	cellular organisms, Bacteria, Terrabacteria group, Actinobacteria, Actinobacteria (high G+C Gram-positive bacteria), Micrococcales, Micrococcaceae, Arthrobacter, unclassified Arthrobacter, Arthrobacter sp. Edens01	UP000054460: Unassembled WGS sequence
355	A0A2A3X1B7|A0A2A3X1B7 9MICO/13-354	A0A2A3X1B7	13-354	Brevibacterium aurantiacum	Arsenical-resistance protein (Arsenite transporter, ACR3 family)	arsB BAUR9175_00545 BAUR920_02948 CIK65_12475 CIK79_04305 CXR23_16500 CXR26_14720 EB834_01420	372	273384	cellular organisms, Bacteria, Terrabacteria group, Actinobacteria, Actinobacteria (high G+C Gram-positive bacteria), Micrococcales, Brevibacteriaceae, Brevibacterium, Brevibacterium aurantiacum	UP000218377: Unassembled WGS sequence, UP000218620: Unassembled WGS sequence, UP000234289: Unassembled WGS sequence, UP000234525: Unassembled WGS sequence, UP000281948: Chromosome, UP000283000: Chromosome, UP000297736: Unassembled WGS sequence
356	A0A3Q9P5V8|A0A3Q9P5V8 BRELN/12-353	A0A3Q9P5V8	12-353	Brevibacterium linens	Arsenical-resistance protein	arsB CXR29_02295	365	1703	cellular organisms, Bacteria, Terrabacteria group, Actinobacteria, Actinobacteria (high G+C Gram-positive bacteria), Micrococcales, Brevibacteriaceae, Brevibacterium, Brevibacterium linens	UP000282883: Chromosome
357	A0A1Y3LYI6|A0A1Y3LYI6 9MICC/12-353	A0A1Y3LYI6	12-353	Arthrobacter agilis	Arsenical-resistance protein	B8W74_07570	372	37921	cellular organisms, Bacteria, Terrabacteria group, Actinobacteria, Actinobacteria (high G+C Gram-positive bacteria), Micrococcales, Micrococcaceae, Arthrobacter, Arthrobacter agilis	UP000195940: Unassembled WGS sequence
358	A0A2T7TNS4|A0A2T7TNS4 9MICC/10-351	A0A2T7TNS4	10-351	Arthrobacter sp. Bz4	Arsenical-resistance protein	arsB DDA93_02690	366	2171979	cellular organisms, Bacteria, Terrabacteria group, Actinobacteria, Actinobacteria (high G+C Gram-positive bacteria), Micrococcales, Micrococcaceae, Arthrobacter, unclassified Arthrobacter, Arthrobacter sp. Bz4	UP000244710: Unassembled WGS sequence
359	A0A4U2YNA3|A0A4U2YNA3 9ACTN/11-353	A0A4U2YNA3	11-353	Nocardioides sp. dk3543	ACR3 family arsenite efflux transporter	arsB FC770_08830	363	2575440	cellular organisms, Bacteria, Terrabacteria group, Actinobacteria, Actinobacteria (high G+C Gram-positive bacteria), Propionibacteriales, Nocardioidaceae, Nocardioides, unclassified Nocardioides, Nocardioides sp. dk3543	UP000307808: Unassembled WGS sequence
360	A0A1V1W9M2|A0A1V1W9M2 9ACTN/22-363	A0A1V1W9M2	22-363	Nocardioides sp. PD653	Arsenical-resistance protein	PD653_4516	377	393303	cellular organisms, Bacteria, Terrabacteria group, Actinobacteria, Actinobacteria (high G+C Gram-positive bacteria), Propionibacteriales, Nocardioidaceae, Nocardioides, unclassified Nocardioides, Nocardioides sp. PD653	UP000194147: Unassembled WGS sequence
361	A0A0Q9QUW0|A0A0Q9QUW0 9ACTN/18-363	A0A0Q9QUW0	18-363	Nocardioides sp. Soil777	Arsenic transporter	ASG88_19700	379	1736409	cellular organisms, Bacteria, Terrabacteria group, Actinobacteria, Actinobacteria (high G+C Gram-positive bacteria), Propionibacteriales, Nocardioidaceae, Nocardioides, unclassified Nocardioides, Nocardioides sp. Soil777	UP000051091: Unassembled WGS sequence
362	A0A5B7RIC3|A0A5B7RIC3 9ACTN/16-363	A0A5B7RIC3	16-363	Nocardioides sp. S-1144	ACR3 family arsenite efflux transporter	arsB FE634_21070	383	2582905	cellular organisms, Bacteria, Terrabacteria group, Actinobacteria, Actinobacteria (high G+C Gram-positive bacteria), Propionibacteriales, Nocardioidaceae, Nocardioides, unclassified Nocardioides, Nocardioides sp. S-1144	UP000309647: Chromosome
363	A0A3N0GJA2|A0A3N0GJA2 9ACTN/10-351	A0A3N0GJA2	10-351	Marmoricola pocheonensis	Arsenical-resistance protein	arsB EFL26_18050	370	661485	cellular organisms, Bacteria, Terrabacteria group, Actinobacteria, Actinobacteria (high G+C Gram-positive bacteria), Propionibacteriales, Nocardioidaceae, Marmoricola, Marmoricola pocheonensis	UP000279994: Unassembled WGS sequence
364	A0A0S9Q7M9|A0A0S9Q7M9 9ACTN/3-340	A0A0S9Q7M9	3-340	Nocardioides sp. Leaf285	Arsenic transporter	ASF47_07765	364	1736322	cellular organisms, Bacteria, Terrabacteria group, Actinobacteria, Actinobacteria (high G+C Gram-positive bacteria), Propionibacteriales, Nocardioidaceae, Nocardioides, unclassified Nocardioides, Nocardioides sp. Leaf285	UP000051495: Unassembled WGS sequence
365	A0A1H0BUS4|A0A1H0BUS4 9ACTN/6-347	A0A1H0BUS4	6-347	Nocardioides szechwanensis	Arsenite transporter, ACR3 family	SAMN05192576_2239	354	1005944	cellular organisms, Bacteria, Terrabacteria group, Actinobacteria, Actinobacteria (high G+C Gram-positive bacteria), Propionibacteriales, Nocardioidaceae, Nocardioides, Nocardioides szechwanensis	UP000199004: Unassembled WGS sequence
366	A0A1I3NBH2|A0A1I3NBH2 9ACTN/12-353	A0A1I3NBH2	12-353	Nocardioides psychrotolerans	Arsenite transporter, ACR3 family	SAMN05216561_11766	374	1005945	cellular organisms, Bacteria, Terrabacteria group, Actinobacteria, Actinobacteria (high G+C Gram-positive bacteria), Propionibacteriales, Nocardioidaceae, Nocardioides, Nocardioides psychrotolerans	UP000198649: Unassembled WGS sequence
367	A0A4P7IKH7|A0A4P7IKH7 9ACTN/12-353	A0A4P7IKH7	12-353	Nocardioides sp. MMS17-SY207-3	ACR3 family arsenite efflux transporter	arsB EXE58_02295	370	2518371	cellular organisms, Bacteria, Terrabacteria group, Actinobacteria, Actinobacteria (high G+C Gram-positive bacteria), Propionibacteriales, Nocardioidaceae, Nocardioides, unclassified Nocardioides, Nocardioides sp. MMS17-SY207-3	UP000294853: Chromosome
368	A0A0Q9T6B6|A0A0Q9T6B6 9ACTN/16-357	A0A0Q9T6B6	16-357	Nocardioides sp. Soil805	Arsenic transporter	ASG94_12710	369	1736416	cellular organisms, Bacteria, Terrabacteria group, Actinobacteria, Actinobacteria (high G+C Gram-positive bacteria), Propionibacteriales, Nocardioidaceae, Nocardioides, unclassified Nocardioides, Nocardioides sp. Soil805	UP000051356: Unassembled WGS sequence
369	A0A4T0V1C8|A0A4T0V1C8 9ACTN/8-349	A0A4T0V1C8	8-349	Nocardioides sp. GY 10113	ACR3 family arsenite efflux transporter	arsB E8D34_14385	364	2569761	cellular organisms, Bacteria, Terrabacteria group, Actinobacteria, Actinobacteria (high G+C Gram-positive bacteria), Propionibacteriales, Nocardioidaceae, Nocardioides, unclassified Nocardioides, Nocardioides sp. GY 10113	UP000304990: Unassembled WGS sequence
370	A0A2P2BXZ9|A0A2P2BXZ9 9ZZZZ/14-355	A0A2P2BXZ9	14-355	metagenome	Bile acid:sodium symporter	arsB NOCA2200011	365	256318	unclassified sequences, metagenomes, metagenome
371	A0A0Q6FNK6|A0A0Q6FNK6 9ACTN/17-358	A0A0Q6FNK6	17-358	Marmoricola sp. Leaf446	Arsenic transporter	ASG49_00675	364	1736379	cellular organisms, Bacteria, Terrabacteria group, Actinobacteria, Actinobacteria (high G+C Gram-positive bacteria), Propionibacteriales, Nocardioidaceae, Marmoricola, unclassified Marmoricola, Marmoricola sp. Leaf446	UP000051542: Unassembled WGS sequence
372	A0A3N2CWF7|A0A3N2CWF7 9ACTN/17-358	A0A3N2CWF7	17-358	Marmoricola aurantiacus	ACR3 family arsenite transporter	EDD33_2750	374	86796	cellular organisms, Bacteria, Terrabacteria group, Actinobacteria, Actinobacteria (high G+C Gram-positive bacteria), Propionibacteriales, Nocardioidaceae, Marmoricola, Marmoricola aurantiacus	UP000281738: Unassembled WGS sequence
373	A0A0A1DL27|A0A0A1DL27 NOCSI/20-361	A0A0A1DL27	20-361	Nocardioides simplex (Arthrobacter simplex)	Arsenical-resistance protein (Arsenical-resistance protein ACR3)	KR76_16860 NSI01_53880	370	2045	cellular organisms, Bacteria, Terrabacteria group, Actinobacteria, Actinobacteria (high G+C Gram-positive bacteria), Propionibacteriales, Nocardioidaceae, Pimelobacter, Nocardioides simplex (Arthrobacter simplex)	UP000030300: Chromosome, UP000318936: Unassembled WGS sequence
374	A0A200H2F9|A0A200H2F9 9ACTN/7-348	A0A200H2F9	7-348	Aeromicrobium sp. PE09-221	Arsenical-resistance protein	BHE97_18710	357	1898043	cellular organisms, Bacteria, Terrabacteria group, Actinobacteria, Actinobacteria (high G+C Gram-positive bacteria), Propionibacteriales, Nocardioidaceae, Aeromicrobium, unclassified Aeromicrobium, Aeromicrobium sp. PE09-221	UP000195423: Unassembled WGS sequence
375	A0A1I2I5X2|A0A1I2I5X2 9MICO/13-357	A0A1I2I5X2	13-357	Sanguibacter marinus	Arsenite transporter, ACR3 family	SAMN04488035_2655	376	285351	cellular organisms, Bacteria, Terrabacteria group, Actinobacteria, Actinobacteria (high G+C Gram-positive bacteria), Micrococcales, Sanguibacteraceae, Sanguibacter, Sanguibacter marinus	UP000198520: Unassembled WGS sequence
376	A0A3N2G5A4|A0A3N2G5A4 9CELL/11-354	A0A3N2G5A4	11-354	Cellulomonas sp. PhB150	ACR3 family arsenite transporter	EDF34_0778	370	2485188	cellular organisms, Bacteria, Terrabacteria group, Actinobacteria, Actinobacteria (high G+C Gram-positive bacteria), Micrococcales, Cellulomonadaceae, Cellulomonas, unclassified Cellulomonas, Cellulomonas sp. PhB150	UP000273256: Unassembled WGS sequence
377	A0A5C8HMF0|A0A5C8HMF0 9MICO/10-351	A0A5C8HMF0	10-351	Microbacterium mitrae	ACR3 family arsenite efflux transporter	arsB FVP60_11015	363	664640	cellular organisms, Bacteria, Terrabacteria group, Actinobacteria, Actinobacteria (high G+C Gram-positive bacteria), Micrococcales, Microbacteriaceae, Microbacterium, Microbacterium mitrae	UP000321196: Unassembled WGS sequence
378	A0A5B9GAG9|A0A5B9GAG9 9MICO/1-337	A0A5B9GAG9	1-337	Salinibacterium sp. dk2585	ACR3 family arsenite efflux transporter	arsB FVA74_00690	358	2603292	cellular organisms, Bacteria, Terrabacteria group, Actinobacteria, Actinobacteria (high G+C Gram-positive bacteria), Micrococcales, Microbacteriaceae, Salinibacterium, unclassified Salinibacterium, Salinibacterium sp. dk2585	UP000321885: Chromosome
379	A0A4P6KEE5|A0A4P6KEE5 9MICO/8-348	A0A4P6KEE5	8-348	Leucobacter triazinivorans	ACR3 family arsenite efflux transporter	arsB EVS81_06250	348	1784719	cellular organisms, Bacteria, Terrabacteria group, Actinobacteria, Actinobacteria (high G+C Gram-positive bacteria), Micrococcales, Microbacteriaceae, Leucobacter, Leucobacter triazinivorans	UP000289260: Chromosome
380	A0A0P0EFJ2|A0A0P0EFJ2 9MICO/16-357	A0A0P0EFJ2	16-357	Microbacterium sp. No. 7	Arsenic transporter	AOA12_10080	370	1714373	cellular organisms, Bacteria, Terrabacteria group, Actinobacteria, Actinobacteria (high G+C Gram-positive bacteria), Micrococcales, Microbacteriaceae, Microbacterium, unclassified Microbacterium, Microbacterium sp. No. 7	UP000059097: Chromosome
381	A0A318ABW2|A0A318ABW2 9MICC/18-359	A0A318ABW2	18-359	Auritidibacter sp. NML120779	Arsenical-resistance protein	arsB DCC26_04395	372	2170744	cellular organisms, Bacteria, Terrabacteria group, Actinobacteria, Actinobacteria (high G+C Gram-positive bacteria), Micrococcales, Micrococcaceae, Auritidibacter, unclassified Auritidibacter, Auritidibacter sp. NML120779	UP000246982: Unassembled WGS sequence
382	A0A1R4HUM7|A0A1R4HUM7 9MICO/9-350	A0A1R4HUM7	9-350	Leucobacter sp. 7(1)	Arsenical-resistance protein ACR3	FM113_11115	362	1255613	cellular organisms, Bacteria, Terrabacteria group, Actinobacteria, Actinobacteria (high G+C Gram-positive bacteria), Micrococcales, Microbacteriaceae, Leucobacter, unclassified Leucobacter, Leucobacter sp. 7(1)	UP000195513: Unassembled WGS sequence
383	A0A366IPU7|A0A366IPU7 9MICO/10-351	A0A366IPU7	10-351	Brevibacterium celere	ACR3 family arsenite transporter	DFO65_1013	363	225845	cellular organisms, Bacteria, Terrabacteria group, Actinobacteria, Actinobacteria (high G+C Gram-positive bacteria), Micrococcales, Brevibacteriaceae, Brevibacterium, Brevibacterium celere	UP000253509: Unassembled WGS sequence
384	A0A239NE21|A0A239NE21 9ACTN/31-372	A0A239NE21	31-372	Streptosporangium subroseum	Arsenite transporter, ACR3 family	SAMN05216276_105560	392	106412	cellular organisms, Bacteria, Terrabacteria group, Actinobacteria, Actinobacteria (high G+C Gram-positive bacteria), Streptosporangiales, Streptosporangiaceae, Streptosporangium, Streptosporangium subroseum	UP000198282: Unassembled WGS sequence
385	A0A371Q6S2|A0A371Q6S2 9ACTN/12-353	A0A371Q6S2	12-353	Streptomyces sp. NEAU-D10	Arsenical-resistance protein	arsB DY245_10365	374	2293571	cellular organisms, Bacteria, Terrabacteria group, Actinobacteria, Actinobacteria (high G+C Gram-positive bacteria), Streptomycetales, Streptomycetaceae, Streptomyces, unclassified Streptomyces, Streptomyces sp. NEAU-D10	UP000262477: Unassembled WGS sequence
386	A0A0N0B172|A0A0N0B172 9ACTN/14-355	A0A0N0B172	14-355	Streptomyces sp. NRRL F-7442	Arsenic transporter	ADL09_22435	374	1519498	cellular organisms, Bacteria, Terrabacteria group, Actinobacteria, Actinobacteria (high G+C Gram-positive bacteria), Streptomycetales, Streptomycetaceae, Streptomyces, unclassified Streptomyces, Streptomyces sp. NRRL F-7442	UP000037772: Unassembled WGS sequence
387	A0A1Q4VCK2|A0A1Q4VCK2 9ACTN/10-351	A0A1Q4VCK2	10-351	Streptomyces uncialis	Arsenic transporter	AB852_01840	371	1048205	cellular organisms, Bacteria, Terrabacteria group, Actinobacteria, Actinobacteria (high G+C Gram-positive bacteria), Streptomycetales, Streptomycetaceae, Streptomyces, Streptomyces uncialis	UP000186455: Unassembled WGS sequence
388	A0A3M8SYB9|A0A3M8SYB9 9ACTN/13-354	A0A3M8SYB9	13-354	Streptomyces sp. NEAU-LD23	Arsenical-resistance protein	arsB EEJ42_44510	374	2486417	cellular organisms, Bacteria, Terrabacteria group, Actinobacteria, Actinobacteria (high G+C Gram-positive bacteria), Streptomycetales, Streptomycetaceae, Streptomyces, unclassified Streptomyces, Streptomyces sp. NEAU-LD23	UP000275401: Unassembled WGS sequence
389	A0A3S9Y5E5|A0A3S9Y5E5 9ACTN/14-355	A0A3S9Y5E5	14-355	Streptomyces lydicus	Arsenical-resistance protein	arsB DDE74_02085	373	47763	cellular organisms, Bacteria, Terrabacteria group, Actinobacteria, Actinobacteria (high G+C Gram-positive bacteria), Streptomycetales, Streptomycetaceae, Streptomyces, Streptomyces lydicus	UP000275579: Chromosome
390	A0A4Q9HPM5|A0A4Q9HPM5 STRKA/10-351	A0A4Q9HPM5	10-351	Streptomyces kasugaensis	ACR3 family arsenite efflux transporter	arsB EYS09_30010	371	1946	cellular organisms, Bacteria, Terrabacteria group, Actinobacteria, Actinobacteria (high G+C Gram-positive bacteria), Streptomycetales, Streptomycetaceae, Streptomyces, Streptomyces kasugaensis	UP000292452: Unassembled WGS sequence
391	A0A1Q4W0D8|A0A1Q4W0D8 9ACTN/18-359	A0A1Q4W0D8	18-359	Streptomyces sp. CB02923	Arsenical-resistance protein	A6A06_38930	378	1718985	cellular organisms, Bacteria, Terrabacteria group, Actinobacteria, Actinobacteria (high G+C Gram-positive bacteria), Streptomycetales, Streptomycetaceae, Streptomyces, unclassified Streptomyces, Streptomyces sp. CB02923	UP000185893: Unassembled WGS sequence
392	A0A1Y2MX63|A0A1Y2MX63 STRPT/9-350	A0A1Y2MX63	9-350	Streptomyces platensis	Sodium Bile acid symporter family protein	BG653_05672	364	58346	cellular organisms, Bacteria, Terrabacteria group, Actinobacteria, Actinobacteria (high G+C Gram-positive bacteria), Streptomycetales, Streptomycetaceae, Streptomyces, Streptomyces platensis	UP000194225: Unassembled WGS sequence
393	A0A0P4R4J6|A0A0P4R4J6 9ACTN/8-362	A0A0P4R4J6	8-362	Streptomyces sp. NBRC 110027	Putative drug resistance protein	arsB TPA0598_02_06560	376	1546107	cellular organisms, Bacteria, Terrabacteria group, Actinobacteria, Actinobacteria (high G+C Gram-positive bacteria), Streptomycetales, Streptomycetaceae, Streptomyces, unclassified Streptomyces, Streptomyces sp. NBRC 110027	UP000048965: Unassembled WGS sequence
394	A0A327VIX5|A0A327VIX5 9ACTN/9-350	A0A327VIX5	9-350	Streptomyces sp. PsTaAH-137	ACR3 family arsenite transporter	K377_07323	365	1305830	cellular organisms, Bacteria, Terrabacteria group, Actinobacteria, Actinobacteria (high G+C Gram-positive bacteria), Streptomycetales, Streptomycetaceae, Streptomyces, unclassified Streptomyces, Streptomyces sp. PsTaAH-137	UP000249376: Unassembled WGS sequence
395	A0A101QNB7|A0A101QNB7 9ACTN/9-350	A0A101QNB7	9-350	Streptomyces longwoodensis	Arsenic transporter	AQJ30_35940	365	68231	cellular organisms, Bacteria, Terrabacteria group, Actinobacteria, Actinobacteria (high G+C Gram-positive bacteria), Streptomycetales, Streptomycetaceae, Streptomyces, Streptomyces longwoodensis	UP000053271: Unassembled WGS sequence
396	A0A426S2A4|A0A426S2A4 9ACTN/17-358	A0A426S2A4	17-358	Streptomyces griseofuscus	Arsenical-resistance protein	arsB CQW44_24330	367	146922	cellular organisms, Bacteria, Terrabacteria group, Actinobacteria, Actinobacteria (high G+C Gram-positive bacteria), Streptomycetales, Streptomycetaceae, Streptomyces, Streptomyces griseofuscus	UP000276379: Unassembled WGS sequence
397	A0A4R4S3D6|A0A4R4S3D6 9ACTN/17-358	A0A4R4S3D6	17-358	Actinomadura sp. KC345	ACR3 family arsenite efflux transporter	arsB E1281_09525	366	2530371	cellular organisms, Bacteria, Terrabacteria group, Actinobacteria, Actinobacteria (high G+C Gram-positive bacteria), Streptosporangiales, Thermomonosporaceae, Actinomadura, unclassified Actinomadura, Actinomadura sp. KC345	UP000295623: Unassembled WGS sequence
398	D3PUY4|D3PUY4 STANL/15-356	D3PUY4	15-356	Stackebrandtia nassauensis (strain DSM 44728 / NRRL B-16338 / NBRC 102104 / LLR-40K-21)	Arsenical-resistance protein	Snas_5376	367	446470	cellular organisms, Bacteria, Terrabacteria group, Actinobacteria, Actinobacteria (high G+C Gram-positive bacteria), Glycomycetales, Glycomycetaceae, Stackebrandtia, Stackebrandtia nassauensis, Stackebrandtia nassauensis (strain DSM 44728 / NRRL B-16338 / NBRC 102104 / LLR-40K-21)	UP000000844: Chromosome
399	D3PVI0|D3PVI0 STANL/12-357	D3PVI0	12-357	Stackebrandtia nassauensis (strain DSM 44728 / NRRL B-16338 / NBRC 102104 / LLR-40K-21)	Arsenical-resistance protein	Snas_3430	369	446470	cellular organisms, Bacteria, Terrabacteria group, Actinobacteria, Actinobacteria (high G+C Gram-positive bacteria), Glycomycetales, Glycomycetaceae, Stackebrandtia, Stackebrandtia nassauensis, Stackebrandtia nassauensis (strain DSM 44728 / NRRL B-16338 / NBRC 102104 / LLR-40K-21)	UP000000844: Chromosome
400	A0A327YXS3|A0A327YXS3 9ACTN/13-354	A0A327YXS3	13-354	Actinoplanes lutulentus	ACR3 family arsenite transporter	B0I29_12771	356	1287878	cellular organisms, Bacteria, Terrabacteria group, Actinobacteria, Actinobacteria (high G+C Gram-positive bacteria), Micromonosporales, Micromonosporaceae, Actinoplanes, Actinoplanes lutulentus	UP000249341: Unassembled WGS sequence
401	A0A1C4Z4H7|A0A1C4Z4H7 9ACTN/32-373	A0A1C4Z4H7	32-373	Micromonospora saelicesensis	Arsenite transporter, ACR3 family	GA0070561_4908	384	285676	cellular organisms, Bacteria, Terrabacteria group, Actinobacteria, Actinobacteria (high G+C Gram-positive bacteria), Micromonosporales, Micromonosporaceae, Micromonospora, Micromonospora saelicesensis	UP000198864: Unassembled WGS sequence
402	A0A1C6UX66|A0A1C6UX66 9ACTN/13-354	A0A1C6UX66	13-354	Micromonospora eburnea	Arsenite transporter, ACR3 family	GA0070604_3855	362	227316	cellular organisms, Bacteria, Terrabacteria group, Actinobacteria, Actinobacteria (high G+C Gram-positive bacteria), Micromonosporales, Micromonosporaceae, Micromonospora, Micromonospora eburnea	UP000199696: Unassembled WGS sequence
403	A0A386WGA8|A0A386WGA8 9ACTN/12-353	A0A386WGA8	12-353	Micromonospora tulbaghiae	Arsenical-resistance protein	arsB CSH63_06400	361	479978	cellular organisms, Bacteria, Terrabacteria group, Actinobacteria, Actinobacteria (high G+C Gram-positive bacteria), Micromonosporales, Micromonosporaceae, Micromonospora, Micromonospora tulbaghiae	UP000267804: Chromosome
404	A0A0D0WRG5|A0A0D0WRG5 9ACTN/12-353	A0A0D0WRG5	12-353	Micromonospora haikouensis	Arsenic transporter	TK50_28545	355	686309	cellular organisms, Bacteria, Terrabacteria group, Actinobacteria, Actinobacteria (high G+C Gram-positive bacteria), Micromonosporales, Micromonosporaceae, Micromonospora, Micromonospora haikouensis	UP000032254: Unassembled WGS sequence
405	I0L2L6|I0L2L6 9ACTN/14-355	I0L2L6	14-355	Micromonospora lupini str. Lupac 08	Arsenite efflux transporter ArsB	arsB MILUP08_42994	366	1150864	cellular organisms, Bacteria, Terrabacteria group, Actinobacteria, Actinobacteria (high G+C Gram-positive bacteria), Micromonosporales, Micromonosporaceae, Micromonospora, Micromonospora lupini, Micromonospora lupini str. Lupac 08	UP000003448: Unassembled WGS sequence
406	A0A3D9SWB3|A0A3D9SWB3 9ACTN/19-360	A0A3D9SWB3	19-360	Actinomadura umbrina	ACR3 family arsenite transporter	DFJ69_5404	372	111806	cellular organisms, Bacteria, Terrabacteria group, Actinobacteria, Actinobacteria (high G+C Gram-positive bacteria), Streptosporangiales, Thermomonosporaceae, Actinomadura, Actinomadura umbrina	UP000256661: Unassembled WGS sequence
407	A0A399G0P1|A0A399G0P1 9ACTN/6-350	A0A399G0P1	6-350	Thermobifida halotolerans	Arsenic transporter	NI17_18575	366	483545	cellular organisms, Bacteria, Terrabacteria group, Actinobacteria, Actinobacteria (high G+C Gram-positive bacteria), Streptosporangiales, Nocardiopsaceae, Thermobifida, Thermobifida halotolerans	UP000265719: Unassembled WGS sequence
408	A0A558A4M8|A0A558A4M8 9PSEU/11-352	A0A558A4M8	11-352	Amycolatopsis acidiphila	ACR3 family arsenite efflux transporter	arsB FNH06_25225	388	715473	cellular organisms, Bacteria, Terrabacteria group, Actinobacteria, Actinobacteria (high G+C Gram-positive bacteria), Pseudonocardiales, Pseudonocardiaceae, Amycolatopsis, Amycolatopsis acidiphila	UP000318578: Unassembled WGS sequence
409	A0A229TV66|A0A229TV66 9PSEU/14-355	A0A229TV66	14-355	Amycolatopsis sp. KNN50.9b	Arsenical-resistance protein	arsB CF166_03145	361	2018303	cellular organisms, Bacteria, Terrabacteria group, Actinobacteria, Actinobacteria (high G+C Gram-positive bacteria), Pseudonocardiales, Pseudonocardiaceae, Amycolatopsis, unclassified Amycolatopsis, Amycolatopsis sp. KNN50.9b	UP000215395: Unassembled WGS sequence
410	A0A558DNC0|A0A558DNC0 9PSEU/3-340	A0A558DNC0	3-340	Amycolatopsis rhizosphaerae	ACR3 family arsenite efflux transporter	arsB FNH05_00885	382	2053003	cellular organisms, Bacteria, Terrabacteria group, Actinobacteria, Actinobacteria (high G+C Gram-positive bacteria), Pseudonocardiales, Pseudonocardiaceae, Amycolatopsis, Amycolatopsis rhizosphaerae	UP000320011: Unassembled WGS sequence
411	A0A1V2PQF9|A0A1V2PQF9 9PSEU/9-350	A0A1V2PQF9	9-350	Actinosynnema sp. ALI-1.44	Arsenical-resistance protein	ALI144C_31670	352	1933779	cellular organisms, Bacteria, Terrabacteria group, Actinobacteria, Actinobacteria (high G+C Gram-positive bacteria), Pseudonocardiales, Pseudonocardiaceae, Actinosynnema, unclassified Actinosynnema, Actinosynnema sp. ALI-1.44	UP000189118: Unassembled WGS sequence
412	A0A1B2HPN0|A0A1B2HPN0 9PSEU/20-361	A0A1B2HPN0	20-361	Lentzea guizhouensis	Arsenical-resistance protein	BBK82_29985	367	1586287	cellular organisms, Bacteria, Terrabacteria group, Actinobacteria, Actinobacteria (high G+C Gram-positive bacteria), Pseudonocardiales, Pseudonocardiaceae, Lentzea, Lentzea guizhouensis	UP000093053: Chromosome
413	A0A1G7W049|A0A1G7W049 9PSEU/10-351	A0A1G7W049	10-351	Lechevalieria fradiae	Arsenite transporter, ACR3 family	SAMN05216553_11072	357	200378	cellular organisms, Bacteria, Terrabacteria group, Actinobacteria, Actinobacteria (high G+C Gram-positive bacteria), Pseudonocardiales, Pseudonocardiaceae, Lechevalieria, Lechevalieria fradiae	UP000199623: Unassembled WGS sequence
414	A0A290Z835|A0A290Z835 9PSEU/11-352	A0A290Z835	11-352	Actinosynnema pretiosum	Arsenical-resistance protein	arsB CNX65_19440	355	42197	cellular organisms, Bacteria, Terrabacteria group, Actinobacteria, Actinobacteria (high G+C Gram-positive bacteria), Pseudonocardiales, Pseudonocardiaceae, Actinosynnema, Actinosynnema pretiosum	UP000218505: Chromosome
415	A0A495W3Y4|A0A495W3Y4 9PSEU/10-351	A0A495W3Y4	10-351	Saccharothrix australiensis	ACR3 family arsenite transporter	C8E97_4144	354	2072	cellular organisms, Bacteria, Terrabacteria group, Actinobacteria, Actinobacteria (high G+C Gram-positive bacteria), Pseudonocardiales, Pseudonocardiaceae, Saccharothrix, Saccharothrix australiensis	UP000282084: Unassembled WGS sequence
416	A0A2T0LPY1|A0A2T0LPY1 9PSEU/15-356	A0A2T0LPY1	15-356	Prauserella shujinwangii	ACR3 family arsenite transporter	B0I33_10971	368	1453103	cellular organisms, Bacteria, Terrabacteria group, Actinobacteria, Actinobacteria (high G+C Gram-positive bacteria), Pseudonocardiales, Pseudonocardiaceae, Prauserella, Prauserella shujinwangii	UP000238362: Unassembled WGS sequence
417	A0A344LJL2|A0A344LJL2 9PSEU/10-351	A0A344LJL2	10-351	Amycolatopsis albispora	Arsenical-resistance protein	A4R43_02945	356	1804986	cellular organisms, Bacteria, Terrabacteria group, Actinobacteria, Actinobacteria (high G+C Gram-positive bacteria), Pseudonocardiales, Pseudonocardiaceae, Amycolatopsis, Amycolatopsis albispora	UP000250434: Chromosome
418	A0A075UN95|A0A075UN95 9PSEU/15-356	A0A075UN95	15-356	Amycolatopsis japonica	Arsenite resistance protein ArsB	arsB1 AJAP_07190	363	208439	cellular organisms, Bacteria, Terrabacteria group, Actinobacteria, Actinobacteria (high G+C Gram-positive bacteria), Pseudonocardiales, Pseudonocardiaceae, Amycolatopsis, Amycolatopsis japonica	UP000028492: Chromosome
419	A0A1H8PPZ7|A0A1H8PPZ7 9PSEU/14-355	A0A1H8PPZ7	14-355	Amycolatopsis saalfeldensis	Arsenite transporter, ACR3 family	SAMN04489732_10118	363	394193	cellular organisms, Bacteria, Terrabacteria group, Actinobacteria, Actinobacteria (high G+C Gram-positive bacteria), Pseudonocardiales, Pseudonocardiaceae, Amycolatopsis, Amycolatopsis saalfeldensis	UP000198582: Unassembled WGS sequence
420	A0A1H5CBH1|A0A1H5CBH1 9PSEU/15-356	A0A1H5CBH1	15-356	Amycolatopsis tolypomycina	Arsenite transporter, ACR3 family	SAMN04489727_8685	363	208445	cellular organisms, Bacteria, Terrabacteria group, Actinobacteria, Actinobacteria (high G+C Gram-positive bacteria), Pseudonocardiales, Pseudonocardiaceae, Amycolatopsis, Amycolatopsis tolypomycina	UP000199622: Unassembled WGS sequence
421	A0A229SK10|A0A229SK10 9PSEU/15-356	A0A229SK10	15-356	Amycolatopsis vastitatis	Arsenical-resistance protein	arsB CF165_48350	364	1905142	cellular organisms, Bacteria, Terrabacteria group, Actinobacteria, Actinobacteria (high G+C Gram-positive bacteria), Pseudonocardiales, Pseudonocardiaceae, Amycolatopsis, Amycolatopsis vastitatis	UP000215199: Unassembled WGS sequence
422	A0A1L7FAY5|A0A1L7FAY5 9PSEU/11-352	A0A1L7FAY5	11-352	Actinoalloteichus sp. GBA129-24	Arsenical-resistance protein	UA75_19965	376	1612551	cellular organisms, Bacteria, Terrabacteria group, Actinobacteria, Actinobacteria (high G+C Gram-positive bacteria), Pseudonocardiales, Pseudonocardiaceae, Actinoalloteichus, unclassified Actinoalloteichus, Actinoalloteichus sp. GBA129-24	UP000185506: Chromosome
423	A0A4R4W3J1|A0A4R4W3J1 9PSEU/8-349	A0A4R4W3J1	8-349	Saccharopolyspora sp. 16K309	ACR3 family arsenite efflux transporter	arsB E1181_09080	365	2530384	cellular organisms, Bacteria, Terrabacteria group, Actinobacteria, Actinobacteria (high G+C Gram-positive bacteria), Pseudonocardiales, Pseudonocardiaceae, Saccharopolyspora, unclassified Saccharopolyspora, Saccharopolyspora sp. 16K309	UP000295674: Unassembled WGS sequence
424	A0A263D2A8|A0A263D2A8 9PSEU/11-352	A0A263D2A8	11-352	Amycolatopsis antarctica	Arsenical-resistance protein	arsB CFN78_13235	362	1854586	cellular organisms, Bacteria, Terrabacteria group, Actinobacteria, Actinobacteria (high G+C Gram-positive bacteria), Pseudonocardiales, Pseudonocardiaceae, Amycolatopsis, Amycolatopsis antarctica	UP000242444: Unassembled WGS sequence
425	A0A365ZJ87|A0A365ZJ87 9PSEU/10-351	A0A365ZJ87	10-351	Prauserella sp. PE36	Arsenical-resistance protein	arsB DI005_16110	357	1504709	cellular organisms, Bacteria, Terrabacteria group, Actinobacteria, Actinobacteria (high G+C Gram-positive bacteria), Pseudonocardiales, Pseudonocardiaceae, Prauserella, unclassified Prauserella, Prauserella sp. PE36	UP000252843: Unassembled WGS sequence
426	A0A1H5QMY0|A0A1H5QMY0 9PSEU/9-350	A0A1H5QMY0	9-350	Amycolatopsis pretoriensis	Arsenite transporter, ACR3 family	SAMN05421837_103812	355	218821	cellular organisms, Bacteria, Terrabacteria group, Actinobacteria, Actinobacteria (high G+C Gram-positive bacteria), Pseudonocardiales, Pseudonocardiaceae, Amycolatopsis, Amycolatopsis pretoriensis	UP000198878: Unassembled WGS sequence
427	A0A076MW12|A0A076MW12 AMYME/10-351	A0A076MW12	10-351	Amycolatopsis methanolica 239	Arsenical-resistance protein	AMETH_3139	357	1068978	cellular organisms, Bacteria, Terrabacteria group, Actinobacteria, Actinobacteria (high G+C Gram-positive bacteria), Pseudonocardiales, Pseudonocardiaceae, Amycolatopsis, Amycolatopsis methanolica, Amycolatopsis methanolica 239	UP000062973: Chromosome
428	A0A229SZY7|A0A229SZY7 9PSEU/5-346	A0A229SZY7	5-346	Amycolatopsis sp. KNN50.9b	Arsenical-resistance protein	arsB CF166_29500	351	2018303	cellular organisms, Bacteria, Terrabacteria group, Actinobacteria, Actinobacteria (high G+C Gram-positive bacteria), Pseudonocardiales, Pseudonocardiaceae, Amycolatopsis, unclassified Amycolatopsis, Amycolatopsis sp. KNN50.9b	UP000215395: Unassembled WGS sequence
429	A0A2U1EB42|A0A2U1EB42 9PSEU/14-355	A0A2U1EB42	14-355	Actinomycetospora cinnamomea	ACR3 family arsenite transporter	C8D89_12747	372	663609	cellular organisms, Bacteria, Terrabacteria group, Actinobacteria, Actinobacteria (high G+C Gram-positive bacteria), Pseudonocardiales, Pseudonocardiaceae, Actinomycetospora, Actinomycetospora cinnamomea	UP000245639: Unassembled WGS sequence
430	A0A4Q7UUT1|A0A4Q7UUT1 9PSEU/21-362	A0A4Q7UUT1	21-362	Pseudonocardia sediminis	ACR3 family arsenite transporter	EV383_2529	377	1397368	cellular organisms, Bacteria, Terrabacteria group, Actinobacteria, Actinobacteria (high G+C Gram-positive bacteria), Pseudonocardiales, Pseudonocardiaceae, Pseudonocardia, Pseudonocardia sediminis	UP000291591: Unassembled WGS sequence
431	A0A1I5FS16|A0A1I5FS16 9PSEU/21-362	A0A1I5FS16	21-362	Pseudonocardia ammonioxydans	Arsenite transporter, ACR3 family	SAMN05216207_104033	386	260086	cellular organisms, Bacteria, Terrabacteria group, Actinobacteria, Actinobacteria (high G+C Gram-positive bacteria), Pseudonocardiales, Pseudonocardiaceae, Pseudonocardia, Pseudonocardia ammonioxydans	UP000199614: Unassembled WGS sequence
432	A0A1Q8KU24|A0A1Q8KU24 9PSEU/12-353	A0A1Q8KU24	12-353	Pseudonocardia sp. Ae707_Ps1	Arsenical-resistance protein ACR3	Ae707Ps1_4311c	364	1885572	cellular organisms, Bacteria, Terrabacteria group, Actinobacteria, Actinobacteria (high G+C Gram-positive bacteria), Pseudonocardiales, Pseudonocardiaceae, Pseudonocardia, unclassified Pseudonocardia, Pseudonocardia sp. Ae707_Ps1	UP000186124: Unassembled WGS sequence
433	A0A1Q4DB83|A0A1Q4DB83 9PSEU/12-353	A0A1Q4DB83	12-353	Pseudonocardia sp. 73-21	Arsenical-resistance protein	BGP03_20640	359	1895809	cellular organisms, Bacteria, Terrabacteria group, Actinobacteria, Actinobacteria (high G+C Gram-positive bacteria), Pseudonocardiales, Pseudonocardiaceae, Pseudonocardia, unclassified Pseudonocardia, Pseudonocardia sp. 73-21	UP000186163: Unassembled WGS sequence
434	A0A4Y3WTP8|A0A4Y3WTP8 9PSEU/9-350	A0A4Y3WTP8	9-350	Pseudonocardia hydrocarbonoxydans	Arsenical-resistance protein	arsB PHY01_44270	355	76726	cellular organisms, Bacteria, Terrabacteria group, Actinobacteria, Actinobacteria (high G+C Gram-positive bacteria), Pseudonocardiales, Pseudonocardiaceae, Pseudonocardia, Pseudonocardia hydrocarbonoxydans	UP000320338: Unassembled WGS sequence
435	A0A511CX78|A0A511CX78 9PSEU/10-351	A0A511CX78	10-351	Pseudonocardia asaccharolytica DSM 44247 = NBRC 16224	Putative arsenic-transport integral membrane protein ArsC	PA7_09240	363	1123024	cellular organisms, Bacteria, Terrabacteria group, Actinobacteria, Actinobacteria (high G+C Gram-positive bacteria), Pseudonocardiales, Pseudonocardiaceae, Pseudonocardia, Pseudonocardia asaccharolytica, Pseudonocardia asaccharolytica DSM 44247 = NBRC 16224	UP000321328: Unassembled WGS sequence
436	F4CVQ2|F4CVQ2 PSEUX/27-368	F4CVQ2	27-368	Pseudonocardia dioxanivorans (strain ATCC 55486 / DSM 44775 / JCM 13855 / CB1190)	Arsenical-resistance protein	Psed_2408	381	675635	cellular organisms, Bacteria, Terrabacteria group, Actinobacteria, Actinobacteria (high G+C Gram-positive bacteria), Pseudonocardiales, Pseudonocardiaceae, Pseudonocardia, Pseudonocardia dioxanivorans, Pseudonocardia dioxanivorans (strain ATCC 55486 / DSM 44775 / JCM 13855 / CB1190)	UP000007809: Chromosome
437	A0A292Z094|A0A292Z094 9PSEU/16-357	A0A292Z094	16-357	Pseudonocardia sp. N23	Arsenate reductase (EC 1.20.4.1)	TOK_3983	366	1987376	cellular organisms, Bacteria, Terrabacteria group, Actinobacteria, Actinobacteria (high G+C Gram-positive bacteria), Pseudonocardiales, Pseudonocardiaceae, Pseudonocardia, unclassified Pseudonocardia, Pseudonocardia sp. N23	UP000222857: Unassembled WGS sequence
438	A0A1G8DTL2|A0A1G8DTL2 9PSEU/10-351	A0A1G8DTL2	10-351	Pseudonocardia oroxyli	Arsenite transporter, ACR3 family	SAMN05216377_12815	359	366584	cellular organisms, Bacteria, Terrabacteria group, Actinobacteria, Actinobacteria (high G+C Gram-positive bacteria), Pseudonocardiales, Pseudonocardiaceae, Pseudonocardia, Pseudonocardia oroxyli	UP000198967: Unassembled WGS sequence
439	A0A263DRZ8|A0A263DRZ8 9PSEU/14-355	A0A263DRZ8	14-355	Pseudonocardia sp. MH-G8	Arsenical-resistance protein	arsB CFP66_21755	364	1854588	cellular organisms, Bacteria, Terrabacteria group, Actinobacteria, Actinobacteria (high G+C Gram-positive bacteria), Pseudonocardiales, Pseudonocardiaceae, Pseudonocardia, unclassified Pseudonocardia, Pseudonocardia sp. MH-G8	UP000216936: Unassembled WGS sequence
440	F6EQW9|F6EQW9 HOYSD/19-356	F6EQW9	19-356	Hoyosella subflava (strain DSM 45089 / JCM 17490 / NBRC 109087 / DQS3-9A1) (Amycolicicoccus subflavus)	Arsenical-resistance protein	arsB AS9A_1128	369	443218	cellular organisms, Bacteria, Terrabacteria group, Actinobacteria, Actinobacteria (high G+C Gram-positive bacteria), Corynebacteriales, Mycobacteriaceae, Hoyosella, Hoyosella subflava, Hoyosella subflava (strain DSM 45089 / JCM 17490 / NBRC 109087 / DQS3-9A1) (Amycolicicoccus subflavus)	UP000009235: Chromosome
441	A0A2I1PCX4|A0A2I1PCX4 9MICO/14-355	A0A2I1PCX4	14-355	Kytococcus schroeteri	Arsenical-resistance protein	arsB CYJ76_02755	369	138300	cellular organisms, Bacteria, Terrabacteria group, Actinobacteria, Actinobacteria (high G+C Gram-positive bacteria), Micrococcales, Dermacoccaceae, Kytococcus, Kytococcus schroeteri	UP000234206: Unassembled WGS sequence
442	E6SD03|E6SD03 INTC7/22-363	E6SD03	22-363	Intrasporangium calvum (strain ATCC 23552 / DSM 43043 / JCM 3097 / NBRC 12989 / 7 KIP)	Arsenical-resistance protein	Intca_2081	376	710696	cellular organisms, Bacteria, Terrabacteria group, Actinobacteria, Actinobacteria (high G+C Gram-positive bacteria), Micrococcales, Intrasporangiaceae, Intrasporangium, Intrasporangium calvum, Intrasporangium calvum (strain ATCC 23552 / DSM 43043 / JCM 3097 / NBRC 12989 / 7 KIP)	UP000008914: Chromosome
443	A0A0L6CMD0|A0A0L6CMD0 9MICO/10-351	A0A0L6CMD0	10-351	Luteipulveratus halotolerans	Arsenic transporter	VV01_18590	368	1631356	cellular organisms, Bacteria, Terrabacteria group, Actinobacteria, Actinobacteria (high G+C Gram-positive bacteria), Micrococcales, Dermacoccaceae, Luteipulveratus, Luteipulveratus halotolerans	UP000037397: Unassembled WGS sequence
444	A0A3M9MHV6|A0A3M9MHV6 9MICO/12-353	A0A3M9MHV6	12-353	Flexivirga sp. BO-16	Arsenical-resistance protein	arsB EFY87_03310	364	2294115	cellular organisms, Bacteria, Terrabacteria group, Actinobacteria, Actinobacteria (high G+C Gram-positive bacteria), Micrococcales, Dermacoccaceae, Flexivirga, unclassified Flexivirga, Flexivirga sp. BO-16	UP000271678: Unassembled WGS sequence
445	A0A173LR88|A0A173LR88 9ACTN/19-360	A0A173LR88	19-360	Dietzia timorensis	Arsenite resistance protein ArsB	BJL86_2702	372	499555	cellular organisms, Bacteria, Terrabacteria group, Actinobacteria, Actinobacteria (high G+C Gram-positive bacteria), Corynebacteriales, Dietziaceae, Dietzia, Dietzia timorensis	UP000186104: Chromosome
446	A0A1A2VS30|A0A1A2VS30 9MYCO/7-348	A0A1A2VS30	7-348	Mycolicibacter heraklionensis	Arsenical-resistance protein	A5715_07365	365	512402	cellular organisms, Bacteria, Terrabacteria group, Actinobacteria, Actinobacteria (high G+C Gram-positive bacteria), Corynebacteriales, Mycobacteriaceae, Mycolicibacter, Mycolicibacter heraklionensis	UP000092289: Unassembled WGS sequence
447	M7AIP4|M7AIP4 9ACTN/7-348	M7AIP4	7-348	Gordonia sp. NB4-1Y	Arsenic transporter	ISGA_1487	367	1241906	cellular organisms, Bacteria, Terrabacteria group, Actinobacteria, Actinobacteria (high G+C Gram-positive bacteria), Corynebacteriales, Gordoniaceae, Gordonia, unclassified Gordonia, Gordonia sp. NB4-1Y	UP000011989: Unassembled WGS sequence
448	A0A0H5RWU7|A0A0H5RWU7 9MYCO/4-345	A0A0H5RWU7	4-345	Mycolicibacterium neworleansense	Arsenical-resistance protein	BN2156_05289	357	146018	cellular organisms, Bacteria, Terrabacteria group, Actinobacteria, Actinobacteria (high G+C Gram-positive bacteria), Corynebacteriales, Mycobacteriaceae, Mycolicibacterium, Mycolicibacterium neworleansense	UP000199147: Unassembled WGS sequence
449	K6VCB0|K6VCB0 9ACTN/11-352	K6VCB0	11-352	Gordonia rhizosphera NBRC 16068	Arsenite resistance protein	arsB GORHZ_245_00610	363	1108045	cellular organisms, Bacteria, Terrabacteria group, Actinobacteria, Actinobacteria (high G+C Gram-positive bacteria), Corynebacteriales, Gordoniaceae, Gordonia, Gordonia rhizosphera, Gordonia rhizosphera NBRC 16068	UP000008363: Unassembled WGS sequence
450	M3UGK4|M3UGK4 9ACTN/12-353	M3UGK4	12-353	Gordonia malaquae NBRC 108250	Arsenite resistance protein	arsB GM1_003_01540	371	1223542	cellular organisms, Bacteria, Terrabacteria group, Actinobacteria, Actinobacteria (high G+C Gram-positive bacteria), Corynebacteriales, Gordoniaceae, Gordonia, Gordonia malaquae, Gordonia malaquae NBRC 108250	UP000035009: Unassembled WGS sequence
451	A0A0N9X6W2|A0A0N9X6W2 MYCFO/10-351	A0A0N9X6W2	10-351	Mycolicibacterium fortuitum (Mycobacterium fortuitum)	ACR3 family arsenite efflux transporter (Arsenate reductase) (EC 1.20.4.1) (Arsenical-resistance protein)	arsB A5637_31630 A5751_14035 FKW78_30355 NCTC1542_05070 XA26_02300	372	1766	cellular organisms, Bacteria, Terrabacteria group, Actinobacteria, Actinobacteria (high G+C Gram-positive bacteria), Corynebacteriales, Mycobacteriaceae, Mycolicibacterium, Mycolicibacterium fortuitum (Mycobacterium fortuitum)	UP000057134: Chromosome, UP000093866: Unassembled WGS sequence, UP000093878: Unassembled WGS sequence, UP000255389: Unassembled WGS sequence, UP000318502: Unassembled WGS sequence
452	A0A1H4W0E2|A0A1H4W0E2 9NOCA/12-353	A0A1H4W0E2	12-353	Rhodococcus koreensis	Arsenite transporter, ACR3 family	SAMN04490239_5750	363	99653	cellular organisms, Bacteria, Terrabacteria group, Actinobacteria, Actinobacteria (high G+C Gram-positive bacteria), Corynebacteriales, Nocardiaceae, Rhodococcus, Rhodococcus koreensis	UP000183561: Unassembled WGS sequence
453	A0A098BTJ0|A0A098BTJ0 9NOCA/9-350	A0A098BTJ0	9-350	Rhodococcus ruber	Arsenic transporter (Arsenite resistance protein ArsB)	arsB RHRU231_840054 YT1_4925	359	1830	cellular organisms, Bacteria, Terrabacteria group, Actinobacteria, Actinobacteria (high G+C Gram-positive bacteria), Corynebacteriales, Nocardiaceae, Rhodococcus, Rhodococcus ruber	UP000042997: Unassembled WGS sequence, UP000266316: Chromosome
454	A0A2X4U544|A0A2X4U544 9NOCA/9-350	A0A2X4U544	9-350	Rhodococcus coprophilus	Arsenite resistance protein	arsB_2 NCTC10994_02719	359	38310	cellular organisms, Bacteria, Terrabacteria group, Actinobacteria, Actinobacteria (high G+C Gram-positive bacteria), Corynebacteriales, Nocardiaceae, Rhodococcus, Rhodococcus coprophilus	UP000249091: Chromosome 1
455	A0A0K2YHP7|A0A0K2YHP7 9NOCA/12-353	A0A0K2YHP7	12-353	Rhodococcus sp. RD6.2	Arsenite efflux transporter	arsB RHCRD62_30677	366	260936	cellular organisms, Bacteria, Terrabacteria group, Actinobacteria, Actinobacteria (high G+C Gram-positive bacteria), Corynebacteriales, Nocardiaceae, Rhodococcus, unclassified Rhodococcus, Rhodococcus sp. RD6.2	UP000044872: Unassembled WGS sequence
456	A0A1J0VVG9|A0A1J0VVG9 9NOCA/11-352	A0A1J0VVG9	11-352	Nocardia mangyaensis	Arsenical-resistance protein	BOX37_21335	371	2213200	cellular organisms, Bacteria, Terrabacteria group, Actinobacteria, Actinobacteria (high G+C Gram-positive bacteria), Corynebacteriales, Nocardiaceae, Nocardia, Nocardia mangyaensis	UP000183810: Chromosome
457	A0A426R5A1|A0A426R5A1 9NOCA/9-350	A0A426R5A1	9-350	Rhodococcus sp. Eu-32	ACR3 family arsenite efflux transporter	arsB DK926_04760	357	1017319	cellular organisms, Bacteria, Terrabacteria group, Actinobacteria, Actinobacteria (high G+C Gram-positive bacteria), Corynebacteriales, Nocardiaceae, Rhodococcus, unclassified Rhodococcus, Rhodococcus sp. Eu-32	UP000266771: Unassembled WGS sequence
458	A0A143QCY0|A0A143QCY0 9NOCA/12-353	A0A143QCY0	12-353	Rhodococcus sp. PBTS 1	Arsenical-resistance protein Acr3	acr3_3 A3Q40_03398	369	1653478	cellular organisms, Bacteria, Terrabacteria group, Actinobacteria, Actinobacteria (high G+C Gram-positive bacteria), Corynebacteriales, Nocardiaceae, Rhodococcus, unclassified Rhodococcus, Rhodococcus sp. PBTS 1	UP000076180: Chromosome
459	A0A2G3PLF3|A0A2G3PLF3 9NOCA/12-353	A0A2G3PLF3	12-353	Williamsia marianensis	Arsenical-resistance protein	arsB CSW57_10185	360	322609	cellular organisms, Bacteria, Terrabacteria group, Actinobacteria, Actinobacteria (high G+C Gram-positive bacteria), Corynebacteriales, Nocardiaceae, Williamsia, Williamsia marianensis	UP000225108: Unassembled WGS sequence

## Sheet: ArsB_MSA
# STOCKHOLM 1.0
A0A017S062|A0A017S062_9EURO/38-378 SAFR--------QLRLPDKFLALWIFLAMAIGIILGSFVPDTREALERG---KFVGVSIPI--------AVGMLVMMYPILCNVRYETLHRSFRQKA--LWVQVGFSVVVNWIIAPFF-M--------------------------LALAWAFLPDERGLREGLILVGIARCIAM-------------------VLVWTGLAGGDNEYCAILVAINSILQMVLFAPLAIFFVRVIGG--------------ADS----GFN-------I-DYSLVAKSVGVFLGIPLGAAIVTRVTL----IF-LIN-------KEWYEKKFVQWIGPLSLIGLLFTIIVLFASQGRRVVHQIVSVLRVAAPLV…
A0A1L9VR07|A0A1L9VR07_ASPGL/39-379 SAFK--------QLGLLDKLLALWIFLAMAIGIFLGNFVPDTREALERG---KFVGVSIPI--------AVGLLVMMYPILCKVRYETLHRSFRQKA--LWIQVGFSVVVNWIIAPFF-M--------------------------LALAWAFLPDERGLREGLILVGIARCIAM-------------------VLVWTGLAGGDNEYCAILVAINSILQMVLFAPLAIFFVRVIGG--------------ADS----GFN-------I-DYSLVAKSVGVFLGIPLGAAIVTRFTL----IF-LVN-------KEWYEKKFVKWIGPLSLIGLLFTIIVLFASQGRRVVHQIVSVVRVAAPLV…
A0A1L9PR98|A0A1L9PR98_ASPVE/25-365 SAFQ--------QLGILDRFLAVWIFLAMAVGIILGNFVPNTRVVLEKG---KFVGVSVPI--------AVGLLVMMYPILCKVRYETLHRSFREKS--LWIQVAFSIVINWIVAPFF-M--------------------------LGLAWAFLPDERGLREGLILVGIARCIAM-------------------VLIWTGLAGGDGDYCAILVAINSILQMVLFAPLAIFFIRVIGG--------------SDS----GVT-------I-DYSLAAKSVGVFLGIPLGAAIVTRFSL----RY-LTS-------EEWYDKRFLKWLSPWSLIGLLFTILVLFASQGEQVVHQIVSVVRVAAPLI…
A0A254TL83|A0A254TL83_ASPNG/28-368 SAFQ--------QLAILDRFLAVWIFLAMAVGIILGNFVPNTSKALERG---KFVGVSVPI--------AIGLLVMMYPILCKVRFETLHRSFREKG--LWVQVGFSIVVNWIIAPFF-M--------------------------LGLAWAFLPDERGLREGLILVGIARCIAM-------------------VLVWTGLAGGDGEYCAILVAINSILQMVLFAPLATFFIRVIGG--------------ANH----GLT-------I-DYSLAAKSVGVFLGIPLGAAIVTRLCL----RF-LIS-------REWYDKHFLKWISPLSLIGLLFTILVLFASQGQHVVHQIVSVIRVAAPLV…
A0A2I2G1Q7|A0A2I2G1Q7_9EURO/34-374 SAFQ--------QLAILDRFLALWIFLAMAVGIILGNFVPNTSRALQKG---KFVGVSVPI--------AIGLLVMMYPILCKVRYETLHRSFRERA--LWIQIGFSIIVNWVIAPFF-M--------------------------LALAWAFLPDERGLREGLILVGIARCIAM-------------------VLVWTGLAGGDGEYCAILVAVNSILQMVLFAPMAIFFIRVIGG--------------SDE----GLT-------I-DYSLAAKSVGVFLGIPLGAAIVTRFAL----RH-LIG-------KENYERHFLKWIGPLSLIGLLFTILVLFASQGRQVVHQIVSVVRVAAPLI…
A0A2J5HTZ8|A0A2J5HTZ8_9EURO/33-372 SAFK--------QLGILDQFLALWIFIAMAVGIILGNFVPNTSKALDRG---KFVGVSIPI--------AVGLLVMMYPILCKVRYETLHRSFSEKS--LWIQVGFSIIVNWIIAPLF-M--------------------------LALAWAFLPDERGLREGLILVGIARCIAM-------------------VLVWTGLAGGDGEYCAILVAINSILQMVLFAPLAIFFIRVIGG--------------SND-----VT-------I-EYSLAAKSVGVFLGIPLGAAIVTRLSL----RF-LVS-------KEWYDKKFLAWIGPLSLIGLLFTILVLFAAQGRQVVHQIISVVRVAAPLI…
A1CR86|A1CR86_ASPCL/39-378 SAFQ--------QLAILDRFLAVWIFLAMAIGIILGNFVPNTSRALDKG---RFVGVSVPI--------AIGLLVMMYPILCKVRFETLHRSFREKD--LWIQVAFSVVFNWIIAPLF-M--------------------------LGLSWAFLPDERGLREGLILVGIARCIAM-------------------VLIWTGLAGGDGEYCAILVAINSVLQMVLFAPIAILFIRVIGN--------------SE-----GLT-------I-EYSLAAKSVGVFLGIPLGAAIVTRFTL----RF-LIG-------KEWYDQTFLKLISPLSLIGLLFTILVLFASQGRQVVHQIVSVIRVAAPLIVYFSVIFI…
A1D452|A1D452_NEOFI/39-379 SAFK--------QLALLDRFLAAWIFLAMAIGIILGNFVPNTSKALDKG---KFVGVSVPI--------AIGLLVMMYPILCKVRFETLHRSFREKT--LWIQVAFSIVVNWIIAPLF-M--------------------------LALAWAFLPDERGLREGLILVGIARCIAM-------------------VLVWTGLAGGDGEYCAILVAINSILQMVLFAPLAIFFIRVIGD--------------GDD----GLT-------I-EYSLAAKSVGVFLGIPLGAAIVTRFAL----RF-LIS-------DEWYDRTFVKLISPLSLIGLLFTILVLFASQGRQVVHQIVSVVRVAAPLIVYFAVIFL…
A0A395HSQ2|A0A395HSQ2_ASPHC/38-378 STFK--------QLAILDQFLALWILLAMAVGIILGNFVPNTSQALEKG---KFVGVSVPI--------AIGLLVMMYPILCKVRFETLHRSFRERE--LWIQIGFSIVVNWIVAPLF-M--------------------------LGLAWAFLPDERGLREGLILVGIARCIAM-------------------VLVWTGLAGGDGEYCAILVAINSILQMVLFAPVAILFIRIIGG--------------SDQ---QGLT-------I-DYSLAAKSVGVFLGIPLGAAIVTRFAL----RF-W-S-------KKWYDEQFLRWISPLSLIGLLFTILVLFAAQGKQVVHQIVSVVRVAAPLV…
A0A1L9RWY0|A0A1L9RWY0_ASPWE/39-377 SAFK--------QLGILDQFLAVWIFLAMAVGIILGNFVPNTSEALDRG---KFIGVSIPI--------AIGLLVMMYPILCKVRYETLHRSFRDKA--LWVQIAFSIVINWIVAPFF-M--------------------------LGLAWAFLPDEAGLRQGLILVGIARCIAM-------------------VLVWTGLAGGDNEYCAILVAINSILQMVLFAPLAIFFIQVIGD--------------GD------LS-------I-DYSLAAKSVGVFLGIPLGAAIITRVTM----VL-IAG-------KEWYENKFLKWIGPLSLIGLLFTILVLFAAQGRQVVHQIVSVIRVAAPLI…
A0A1V6PDE6|A0A1V6PDE6_PENDC/42-381 SAFK--------QIGILDRFLAIWIFLAMAVGIILGNFVPNTGPALQKG---KFVGVSVPI--------AVGLLVMMYPILCKVRYETLHQTFRAKK--LWIQVAFSVVMNWIVAPLF-M--------------------------LGLAWAFLPDERGLREGLILVGIARCIAM-------------------VLIWTGLAGGDGEYCAILVAINSVLQMVLFAPMAIFFIQVISG--------------ADN---PGL----------QYSLAAKSVGVFLGIPLGAAIATRFGL----RS-LAG-------SKWYQEKFLKWISPLSLIGLLFTILILFASQGRHVVHQIVSVIRVAAPLI…
A0A0D1YJT1|A0A0D1YJT1_9EURO/37-377 SAFK--------SLGILDQFLALWIFLAMLIGVLLGNFVPDTGPALQRG---EFVGVSIPI--------AVGLLVMMYPILCKVRFETLHHSFREKQ--LWVQIAFSIVVNWIIAPLF-M--------------------------LALAWAFLPDEPALREGLILVGVARCIAM-------------------VLIWTGLAGGDNEYCAILVAINSLLQLILFAPLAVLFIEDISR--------------ASE----AVD-------V-DYAPVAKSVGVFLGIPLAAAIVTRFTL----RN-LVG-------KDWYERVFLKLIGPLSLVGLLFTIIVLFGSQGRRIVHQIVSVVRVAAPLV…
A0A0D2BDC5|A0A0D2BDC5_9EURO/38-378 SAFK--------SLGLLDQFLALWIFLAMLIGILLGNFVPNTGPALQRG---EFVGVSVPI--------AVGLLVMMYPILCKVRFETLHHSFREKA--LWVQIGFSIVVNWIIAPLF-M--------------------------LALAWAFLPDEPALREGLILVGIARCIAM-------------------VLIWTGLAGGDNEYCAILVAINSLLQMILFAPLAVLFIVDISH--------------SHE----GVD-------V-DYRPVAKSVGVFLGIPLAAAIVTRFTL----RN-LVG-------KEWYERVYLKLIGPLSLIGLLFTIIVLFGSQGRRVVHQIVSVVRVAAPLV…
A0A0D1YZ38|A0A0D1YZ38_9EURO/38-378 SVFK--------NLGILDQFLALWIFLAMAIGILLGNFVPSTGPALQRG---EFVGVSVPI--------AVGLLVMMYPILCKVRFETLHHSFKEKK--LWVQIGFSIVVNWIIAPLF-M--------------------------LALAWAFLPDEPELREGLILVGVARCIAM-------------------VLIWTGLAGGDNEYCAILVAINSLLQMILFAPLAVLFIVDISH--------------STE----GVD-------V-DYGPVAKSVGVFLGIPLAAAIITRFTV----RN-LAG-------KDWYERVFLRCIGPLSLIGLLFTIIVLFGSQGRRVVHQIVSVVRVAAPLV…
A0A0D2BYR0|A0A0D2BYR0_9EURO/38-378 SAFK--------NLGILDQFLALWIFLAMLTGILLGNFVPGTGPALQRG---EFVGVSIPI--------AIGLLVMMYPILCKVRFETLHHSFHERT--LWVQIAFSVFVNWIIAPLF-M--------------------------LALAWAFLPDEPGLRDGLILVGIARCIAM-------------------VLIWTGLAGGDNEYCAILVAINSLLQMVLFAPLALLFIDDISH--------------SAD----GVD-------V-DYAPVAKSVGVFLGIPLAAAIVTRFSL----RN-LVG-------KDWYEKRFLKWIGPLSLIGLLFTIIVLFGSQGRRVIHQIVSVVRVAAPLI…
W9Y764|W9Y764_9EURO/37-376 SVFK--------SLGIIDRFLALWIFLAMLIGILLGNFVPSTGPALQRG---EFVGVSIPI--------AIGLLVMMYPILCKVRFETLHHSFRQRT--LWVQIGFSVVVNWLIAPFF-M--------------------------LALAWAFLPDEPGLREGLILVGIARCIAM-------------------VLIWTGLAGGDGEYCAILVAINSLLQMVLFAPLAVFFIRVISQ--------------TSE----SID-------V-EYGPVAKSVGVFLGIPLAAAIVTRFTL----RN-LAG-------KEWYEK-FLKWIGPLSLIGLLFTIIVLFGSQGRRVVHQIVSVVRVAAPLIVYFAVIFL…
W9YWC0|W9YWC0_9EURO/31-371 SAFK--------SLGILDRFLALWIFLAMLVGILLGNFVPGTGPALQRG---KFVGVSIPI--------AIGLLVMMYPILCKVRFETLHHSFRQQT--LWVQVGYSIVVNWIIAPLF-M--------------------------LALAWAFLPDEPGLREGLILVGIARCIAM-------------------VLIWTGLAGGDGEYCAILVAINSLLQMVLFAPLAVLFIQVISR--------------GSD----SIP-------V-EYGPVAKSVGVFLGIPLAGAVVTRFTL----RN-MVG-------KEWYERRFLKWIGPLSLIGLLFTIVVLFGSQGRRVVHQIVSVVRVAAPLIVYFAVVFL…
A0A0D2ITI8|A0A0D2ITI8_9EURO/37-377 SAFK--------SLGILDRFLALWIFLAMLIGILLGNFVPSTGPALQRG---QFVGVSIPI--------AIGLLVMMYPILCKIKFETLHHSFRQKS--LWVQVAFSILVNWIIAPLF-M--------------------------LGLAWAFLPDEPGLREGLILVGIARCIAM-------------------VLIWTGLAGGDNEYCAILVAINSLLQMIFFAPLAILFIKVISQ--------------ASE----AID-------V-DYAPVAKSVGVFLGIPLGAAIITRFTL----RK-LVG-------GEWYDTQFLKWIGPLSLIGLLFTIIVLFASQGRHVVHQIVSVVRVAAPLV…
A0A0D1Z359|A0A0D1Z359_EXOME/38-378 SAFK--------SLGILDQFLALWIFLAMVVGILLGNFVPNTGPALQRG---EFVGVSVPI--------AIGLLVMMYPILCKVRFESLHQAFRHKS--LWIQVAFSILVNWIVAPLL-M--------------------------LALAWAFLPDEPALREGLILVGIARCIAM-------------------VLIWTGLAGGDNEYCAILVAINSVLQMALFAPLALLFIKVISH--------------SSH----DIQ-------I-EYGVVAKSVGVFLGIPLGAAILTRLTL----RS-LCS-------EVWYDTKFLKWIGPWSLIGLLFTIIVLFGSQGRRVVHQIVSVVRVAAPLL…
A0A1S9RFE5|A0A1S9RFE5_PENBI/45-383 SIFH--------QLGLLDRFLAVWIFLAMLIGILLGNFVPSTGPALQRG---KFVGVSVPI--------AVGLLVMMYPILCKVRYETLHRTLRQKA--LWVQIGFSLVVNWIVAPLF-M--------------------------LALAWAFLPDEKGLREGLILVGIARCIAM-------------------VLIWTGLAGGDNEYCAILVAINSVLQMVLFAPLAIFFISIISD--------------DD------ID-------L-PYSIAAKSVGVFLGIPLGAAVVTRFGL----RN-LIG-------AKRYDQKFLVWISPLSLIGLLFTIIVLFASQGRQVVHQIVSVVRVAAPLI…
S7ZC27|S7ZC27_PENO1/49-387 SIFH--------QLGLLDRFLAVWIFLAMLIGILLGNFVPSTGPALQRG---KFVGVSVPI--------AVGLLVMMFPILCKVRYEALHHTLRQKA--LWVQIGFSLIVNWIIAPLF-M--------------------------LALSWAFLPDEKGLREGLILVGIARCIAM-------------------VLIWTGLAGGDNEYCAILVAINSVLQMVLFAPIAILFIGVISD--------------DD------IH-------L-EYSLAAKSVGVFLGIPLGAAILTRFGL----RT-LIG-------GERYEKRFLKWISPLSLIGLLFTIIVLFASQGQHVVHQIVSVVRVAAPLVVYFAVIFM…
A0A024SHH5|A0A024SHH5_HYPJR/41-398 SAFA--------SLGLLDRFLAVWIFLAMAIGIILGNFVPSMSPALAKG---TFVGVSVPI--------AVGLLVMMYPILCKVQYESLHQLLTKRD--LWKQIGFSVIVNWIIAPFL-M--------------------------LGLSWAFLPDKSHLRIGLILVGLGRCIAM-------------------VLIWNALAGGNNDYCAILVAVNSILQMVLFAPLAIFFLRVISD--------------ESE----VVS-------I-SYSVVATSVAAFLGIPLGAAILTRFSL----RY-IAG-------PAWYERVFIRFVSPWSLIGLLYTILVLFAEQGHQVVHQIVSVVRVAAPLI…
A0A2T3Z394|A0A2T3Z394_9HYPO/29-368 SAFA--------SLGLLDRFLAVWIFLAMAVGIILGNFVPSMSPALEKG---TFVGVSIPI--------AIGLLVMMYPILCKVQYESLHKIFSKKD--LWKQIGFSVFINWIIAPFL-M--------------------------LALSWAFLPDKSALRSGLILVGLGRCIAM-------------------VLIWNALAGGNNDYCAILVAVNSILQMVLFAPLAIFFIRVISH--------------E-D----VGS-------I-SYSVVATSVAAFLGIPLGAAVITRFTL----RF-LAG-------PAWYDRVFIRFASPWSLIGLLYTILVLFAAQGHQVVHQVVSVIRVAAPLI…
G9N3W0|G9N3W0_HYPVG/42-382 SAFK--------SLGFLDRFLAVWIFLAMAIGIILGNFVPSMSTALQKG---EFVGVSVPI--------AVGLLVMMYPILCKVRYESMHEVLAHKE--LWKQIGFSVLVNWIFAPFL-M--------------------------LGLSWAFLPDKAELRIGLILVGLGRCIAM-------------------VLIWNGLAGGNNEYCAILVAINSILQMVLFAPLAIFFISIIDK--------------DPN----GIR-------V-SYSVVATSVAVFLGIPLGAAIITRFAL----RG-IAG-------PVWYERVFIPLASPWSLIGLLYTILVLFASQGHRVVHQIVSVIRVAAPLIVYFIIVFF…
A0A084G7Z1|A0A084G7Z1_PSEDA/54-394 SAFK--------ALGWLDRFLALWIFLAMAVGIILGNFVPSTGPALQKG---KFVGVSVPI--------AVGLLVMMYPILCKVRYESLHRLLSQRS--MWKQIIFSICVNWILAPFF-M--------------------------LALAWAFLPDEGGLRTGLILVGLGRCIAM-------------------VLIWNGLAAGDNEYCAILVAINSVLQMVLFAPLAVFFIRIIGG--------------ETH----TID-------V-SYDVVATSVAVFLGIPLGAAIVTRFTL----RA-TAG-------PDWYERVFLKFASPWSLIGLLYTILVLFASQGRQVVHQIVSVVRVAAPLI…
A0A168KVS9|A0A168KVS9_CORDF/36-376 SAFK--------GLGWLDRFLALWIFLAMAIGIILGNFVPETGPALQKG---KFVGVSVPI--------AVGLLVMMYPILCKVRYESLHTLLAHRS--MWKQILFSVIVNWIVAPFL-M--------------------------LGLSWAFLPDKSGLREGLILVGLGRCIAM-------------------VLIWNGLAGGDNEYCAILVAINSILQMVLFAPLAIFFLRVISG--------------ETG----VNN-------V-SYSVVAVSVAVFLGIPLGAAIATRFAL----RM-TAG-------PDWYERVFLRFAAPWSLIGLLYTILVLFASQGRQVVHQVVSVVRVAAPLI…
A0A1B8AIG5|A0A1B8AIG5_FUSPO/38-378 SAFK--------ALGWLDRFLALWILLAMAVGIILGNFVPSTGPALQKG---KFVGVSVPI--------AIGLLVMMYPILCKVRYESLHKLLAHRE--MWKQIMFSIVINWVVAPFL-M--------------------------LGLAWAFLPDKSELRIGLILVGLGRCIAM-------------------VLIWNGLAGGDNEYCAILVAINSILQMVITAPLAVFFIRVISH--------------ETG----IND-------V-SYEVVATSVAVFLGIPLAAAIVTRFTL----RM-AAG-------PEWYERVFLRFAAPWSLIGLLYTILVLFASQGRQVVHQIVSVVRVAAPLV…
A0A2S4KLK7|A0A2S4KLK7_9HYPO/45-385 SAFK--------ALGWLDRFLALWIFLAMAIGIILGNFVPSTGPALQKG---KFVGVSVPI--------AVGLLVMMYPILCKVRYESLHELLAQRS--MWKQILFSVVVNWVVAPFL-M--------------------------LGLAWAFLPDKSDLRAGLILVGLGRCIAM-------------------VLIWNGLAGGDDEYCAILVAVNSILQMVLFAPLAVFFIRVISG--------------ETG----VSD-------I-SYEVVAISVGVFLGIPLAAAIITRFTL----RM-TAG-------PAWYERVFLRFAPPWSLIGLLYTIIVLFASQGRQVVHQVVSVIRVAAPLV…
A0A1E3IPW2|A0A1E3IPW2_9TREE/34-374 SAFA--------SLGWLDRFLALWIFLAMAVGIILGNFVPSIAPALQKG---KFVGVSVPI--------AVGLLVMMYPILCKVRYESLHKLLSQRA--IWKQILFSIILNWVVAPFV-M--------------------------LALAWAFLPDKSGLRIGLILVGLGRCIAM-------------------VLIWNSLAGGDNEYCAILVAINSILQIVLFAPLAVFFIRVISG--------------ETG----GNN-------I-SYPVVATSVAVFLGIPLAAAIITRFTL----RM-TVG-------PDWYERVFLRVAAPWSLLGLLYTILVLFASQGRQVVHQVVSVIRVAAPLI…
A0A545W8B9|A0A545W8B9_9HYPO/43-383 SAFQ--------SLGWLDRFLALWIFLAMLVGILLGNFVPSTGPALKKG---TFVGVSVPI--------AVGLLVMMYPILCKVRYESLHRLLSQRA--MWTQIGFSLFINWVVAPFL-M--------------------------LALAWAFLPDKSDLRIGLILVGLGRCIAM-------------------VLIWNGMAGGDSEYCAILVAINSILQMVIFAPMAVFFIRVISG--------------ETG----GDD-------I-SYKVVATSVAVFLGIPLAAAIFTRFAL----RV-TAG-------PEWYERVFLKIVAPWSLIGLLYTILVLFASQGRQVVHQIVSVVRVAAPLV…
A0A0A1TCG2|A0A0A1TCG2_9HYPO/33-373 SPFK--------SLGWLDRFLAVWIFLAMAVGILLGNFVPETGPALQKG---KFVGVSVPI--------AVGLLVMMYPILCKVRYESLHELLSKRS--MWTQIAFSVIVNWIVAPFL-M--------------------------LGLAWAFLPDKSDLRIGLILVGLSRCIAM-------------------VLIWNGLAGGDNEYCAILVAINSVLQMVLFAPMAIFFIKVISR--------------DAS----VHT-------V-SYEVAATSVAVFLGIPLGAAIITRFSL----RA-LAG-------VDWFERVFLRFAAPWSLIGLIYTILMLFASQGRQVVHQVVSVVRVAAPLT…
A0A2N3NGX2|A0A2N3NGX2_9PEZI/27-375 PAFRTRDEPLIKGLGWLDRLLALWILLAMVIGILLGNFVPSTGPALQKG---KFADVSVPI--------AVGLLVMMYPILCKVRYETLHKLLSHRA--IWKQILFSVVLNWIVAPFL-M--------------------------LGLAWAFLPDKSELRVGLILVGLGRCIAM-------------------VLIWNGLAAGDNEYCAILVAINSILQMVLFAPLAVFFIRVISH--------------EEG----HLD-------V-SYEVVARSVGIFLGIPLGAAIITRFAL----RA-IAG-------PAWYERVFLRFAAPWSLIGLLYTIIVLFASQGRQVVHQIVSVVRVAAPLV…
A0A0F2MDA0|A0A0F2MDA0_SPOSC/32-372 SAFK--------SLGWLDRFLAIWIFLAMVVGILLGNFVPDVDDVLEQG---KFVGVSVPI--------AVGLLVMMYPILCKVRYESLLTIFADRG--IWRQIGFSIIVNWVVAPFF-M--------------------------LALSWAFLPDKSELRSGLILVGLGRCIAM-------------------VLVWTQLAGGDSEYCAILVAINSVMQMVLFAPMAVFFIRIIGH--------------DTT----GVS-------I-SYAVVAVSVAVFLGIPLGAAIVTRVVL----RT-LAG-------PEWYERVFLRFASPWSLIGLLYTILVLFASQGHAVVHQVVSVLRIAAPLI…
A0A136IMV1|A0A136IMV1_9PEZI/5-345 SAIK--------GLGWLDRFLAVWIFLAMAIGIILGNFAPGISEALAKG---EFVGVSVPI--------AVGLLVMMYPILCKVRYETLPEVFSHRG--IWKQIGFSVLMNWIVAPFL-M--------------------------LALAWMCLPDKPELRAGLILVGLGRCIAM-------------------VLIWTDLAAGDGEYCAILVAVNSMLQMVLFAPLAVFFIRVISR--------------ESD----MIA-------V-QYDTVATSVAVFLGIPLAAAMISRFAL----RR-IFG-------GKWYETVFLRFVAPWSLIGLLYTILVLFAYQGRQVVHQIVAVCRVSVPLII…
A0A136IRE9|A0A136IRE9_9PEZI/35-375 SAFK--------SLGWLNRFLAVWILLAMAIGVLLGNFVPQTADALAKG---KFVGVSVPI--------AVGLLVMMYPILCKVRYESLHEVFADRR--IWKQILFSVFMNWIVAPFL-M--------------------------LALAWMCLPDKPELRSGLILVGLGRCIAM-------------------VLIWTGLAGGDNDYCAILVAINSILQIVLFAPLAVFFIRIISR--------------DSG----PLD-------V-SYSTVATSVAAFLGIPFAAALVSRLAL----RK-LAG-------PDWYDRVFLRFVAPWSLIGLLYTILVLFAYQGHQVVHQIVSVCRVAVPLV…
A0A1Y2D5Z2|A0A1Y2D5Z2_9PEZI/2-342 SAFR--------TLGWLDRFLAVWIFLAMVVGVLLGNFVPETASALDKG---RFVGVSVPI--------AVGLLVMMYPILCKVRYEALHEIMSHRG--MWKQILFSVIMNWIVAPFF-M--------------------------FGLAWAFLPDKSELRAGLILVGLGRCIAM-------------------VLIWTGLAGGHGEYCAILVAINSILQMFLFAPLAVLFIRVFGH--------------SSD----SLD-------I-SYSVVATSVAVFLGIPLGAATVTRFAL----RG-LKG-------AEWYERVFIRFAAPWSLIGLLYTILVLFASQGHRVVHQIVSVVRVAAPLMV…
A0A1Y2TM19|A0A1Y2TM19_9PEZI/34-374 SSFK--------SLGWLDRFLAVWILLAMVIGILLGNFVPETADALQKG---QFVGVSVPI--------AVGLLVMMYPILCKVRYEILHEIFSHRG--IWRQIAFSVFINWIIAPFL-M--------------------------LALAWACLPDEPELRTGLILVGLGRCIAM-------------------VLIWTGLAGGDGEYCAILVAINSILQMVLFAPLAVFFIRVISH--------------ESG----PLD-------I-SYEVVATSVGTFLGIPLAAAMLSRFGL----RA-LAG-------THWYENVFLKFVAPWSLIGLLYTILVLFAYQGQQVVHQIVSVLRVAVPLI…
A0A1Y2WBY8|A0A1Y2WBY8_9PEZI/55-395 SAFK--------ALGWLDRFLAVWILLAMIVGILLGNFVPGTAAALQKG---QFVGVSVPI--------AVGLLVMMYPILCKVRYETLHQVFSHRG--VWKQIAFSVFVNWIVAPFL-M--------------------------LALAWACLPDQPELRTGLILVGLGRCIAM-------------------VLIWTGLAGGDSEYCAILVAVNSILQMVLFAPMAVFFIRVISH--------------ESG----PID-------I-SYSVVATSVGVFLGIPLGAAMVSRFGL----RA-LAG-------PQWYDRVFLKFVAPWSLIGLLYTILVLFAYQGQQVVHQIVSVVRVAVPLV…
A0A1Y2WTV8|A0A1Y2WTV8_9PEZI/48-388 SAFK--------SLGWLDRFLAIWIFLAMAIGIILGNFVPEMGEALQKG---QFVGVSVPI--------AVGLLVMMYPILCKVRYETLHEIFSHRG--VWKQIAFSVFMNWIVAPFL-M--------------------------LALAWACLPDKPELRTGLILVGLGRCIAM-------------------VLIWTGLAGGDSEYCAILVAINSILQMVLFAPLAVFFIRVISR--------------ESG----PLD-------I-SYEVVATSVGTFLGIPLGAAMLSRFGL----RA-LAG-------PQWYDRVFLKFVAPWSLIGLLYTILVLFAYQGQQVVHQIVSVLRVAVPLI…
A0A4Q4WL63|A0A4Q4WL63_9PEZI/50-390 SVFK--------SLGWLDRFLAVWILLAMIIGVLLGNFVPETVTALEKG---QFVNVSVPI--------AVGLLVMMYPILCKVRYEKLHEILSHPG--IWKQMAFSIFMNWIVAPFL-M--------------------------LALAWMCLPDKPELRTGVILVGLGRCIAM-------------------VLIWTGLAGGDSEYCAILVAVNSMLQMVLFAPLAVFFIRVISH--------------ETG----PLD-------I-SYDVVATSVGVFLGIPLAAAVVSRFAL----RT-MVG-------PEWFERVFLRFVAPWSLIGLLYTILILFAYQGHQVVHQIVSVVRVAVPLA…
A0A507ARW1|A0A507ARW1_9PEZI/51-386 SAFK--------SLGWLDRFLAVWILLAMVVGVLLGNFVPETGPALQKG---KFVGVSVPI-------------VMMYPILCKVRYESLHELFTHRG--VWKQIAFSVFVNWIVAPFL-M--------------------------LALAWAFLPDKADLRAGLILVGLGRCIAM-------------------VLIWTNLAGGDGEYCAILVAINSILQMILFAPMAIFFLRVISH--------------ESG----SVD-------V-SYSVVATSVAVFLGIPLGAAVLTRFAL----RA-AAG-------PAWFDRVFVRFASPWSLVGLLYTILVLFASQGHAVVHQIVAVVRVAAPLV…
A0A0F2MIQ4|A0A0F2MIQ4_SPOSC/41-381 SAFQ--------SLGWLDRFLAVWILLAMILGMLLGNFVPQTGPALQKG---KFVGVSIPI--------AIGLLIMMYPILCKVRYESLHDIFSQRG--VCKQIAFSVFVNWIVAPFL-M--------------------------LALAWAFLPDKSDLRTGLILVGLGRCIAM-------------------VLIWTGLAGGDSEYCAILVAINSILQMVLFAPMTIFLLRVISH--------------DSS----VQS-------V-SYSVVAVSVAVFLGIPLGAAIVTRFAL----RT-IAG-------PDWFERRFFPFASPWSLIGLLYTILVLFASQGHAVVHQIVSVVRVAAPLV…
A0A0P7BA64|A0A0P7BA64_9HYPO/52-392 SAFK--------SLGWLDRFLAVWILLAMVVGILLGNFVGGIGEALEKG---KFVGVSVPI--------AVGLLVMMYPILCKVRYESLHEILSHRD--IWKQIMFSIFMNWIVAPFL-M--------------------------LALAWAFLPDEPGLRIGLILVGLARCIAM-------------------VLIWNGLAGGDSEYCAILVAINSILQMALYAPMSVFFIRIISG--------------ETG----ATD-------V-SYSVVARSVAVFLGIPLGAAVVTRFSL----RA-MLG-------MDWYERVFIKLVSPWSLIGLLYTILVLFASQGHQVVHQVVSVVRVAAPLV…
A0A1B8ABD7|A0A1B8ABD7_FUSPO/36-376 SAFK--------ALGWLDRLLAVWILLAMIIGILLGNFVPSTGAALEKG---KFVGVSVPI--------AVGLLVMMYPILCKVRYESLHEIFSQRD--VWKQILFSIFINWIVAPFL-M--------------------------LGLAWAFLPDKPELRVGLILVGLARCIAM-------------------VLIWNGLAGGDNEYCAILVAINSILQMALYAPMAIFFISIISG--------------EEG----HLE-------V-SYSTVATSVAVFLGIPLAAAIITRFSL----RK-LAG-------PEWYERVFIRIISPWSLIGLLYTILILFASQGHQVVHQIVSVVRVAAPLI…
A0A395T433|A0A395T433_9HYPO/36-376 SAFK--------SLGWLDRFLAVWILLAMVIGIILGNFVPSTGEVLEKG---KFVGVSVPI--------AIGLLVMMYPILCKVRYESLHHVFSQRD--VWKQILFSIFINWIVAPFL-M--------------------------LGLAWAFLPDEPELRVGLILVGLARCIAM-------------------VLIWNGLAGGDNEYCAILVAINSILQMALYAPLAIFFISIISG--------------EEG----HLE-------V-SYSIVATSVAVFLGIPLGAAIITRFSL----RK-LAG-------PEWYERVFLRVLSPWSLIGLLYTILILFASQGHQVVHQIVSVVRVAAPLI…
A0A395MNS2|A0A395MNS2_9HYPO/35-375 SAFK--------SLGWLDRFLAVWILLAMVIGIILGNFVPSTGPALEKG---KFVGVSVPI--------AVGLLVMMYPILCKVRYESLHEVFSQRD--VWKQILFSIVINWIVAPFL-M--------------------------LGLAWAFLPDKPELRVGLILVGLARCIAM-------------------VLIWNGLAGGDSEYCAILVAINSILQMALYAPMAIFFISIISG--------------EEG----SLE-------V-SYSIVATSVAVFLGIPLAAAIITRFSI----RK-LAG-------PEWYERVFLRVVSPWSLIGLLYTILILFASQGHQVVHQIVSVVRVAAPLI…
A0A1L7SWL4|A0A1L7SWL4_FUSMA/34-374 SAFK--------SLGWLDRFLAVWIFLAMVVGIILGNFVPSTGPALEKG---KFVGVSIPI--------AVGLLVMMYPILCKVRYESLHEIFSQRD--VWKQILFSVFINWIVAPFL-M--------------------------LGLAWAFLPDKPELRIGLILVGLARCIAM-------------------VLIWNGLAGGDAEYCAILVAINSILQMALYAPMSVFFISVISG--------------EEG----SLE-------V-SYSTVATSVAVFLGIPLGAAIITRFTL----RK-MVG-------PEWYERVFLRIISPWSLIGLLYTILVLFASQGHQVVHQIVSVVRVAAPLI…
A0A428PIQ9|A0A428PIQ9_9HYPO/31-371 SAFK--------SLGWLDRFLALWIFLAMAIGIILGNFVPSTGPALEKG---KFVGVSVPI--------AVGLLVMMYPILCKVRYECLHEIFSQRD--IWRQILFSIVINWIVAPFL-M--------------------------LGLAWAFLPDKPELRIGLILVGLARCIAM-------------------VLIWNGLAGGDSEYCAILVAINSILQMALYAPMSVFFISVISG--------------EEG----ALE-------V-SYSTVATSVAVFLGIPLGAAVMTRFSL----RT-LLG-------ADWYERIFLRIISPWSLIGLLYTILILFASQGHQVVHQIISVIRVAAPLI…
A0A0B4HYZ5|A0A0B4HYZ5_METGA/52-392 SAFK--------GLGILDRFLALWIFLAMAIGIILGNFVPNTGPALQRG---KFVGVSVPI--------AVGLLVMMYPILCKVRYESLHELLSHKS--MWKQICFSIFVNWILAPFL-M--------------------------LALAWAFLPDKSELRTGLILVGLGRCIAM-------------------VLIWNGLAGGDDEYCAILVAINSLLQMVLFAPMAVFFISVISG--------------APG----TLN-------I-SYQVVATSVAVFLGIPLGAAIITRFLL----RA-IAG-------DSWYQRVFLRFASPWSLIGLLYTILVLFASQGHQVVHQIVSVVRVAAPLV…
A0A0B7K2T3|A0A0B7K2T3_BIOOC/42-382 SAFK--------GLGILDRFLALWIFLAMAIGIILGNFVPETGPALQKG---KFVGVSVPI--------AVGLLVMMYPILCKVRYESLHELFSHRE--MWKQICFSIFVNWILAPFL-M--------------------------LALAWAFLPDKSELRTGLILVGLGRCIAM-------------------VLIWNGLAGGNDEYCAILVAINSILQMVLFAPLAIFFIRIISH--------------ESD----TVD-------I-SYSVVATSVAVFLGIPLGAAIITRIVL----RK-VAG-------ADWFQQTFLKFLAPWSLIGLLYTILVLFASQGRQVVHQIVSVVRVAAPLI…
N4TNT2|N4TNT2_FUSC1/54-394 SAFK--------GLGILDRYLALWIFLAMAIGIILGNFVPETGSALQKG---KFVGVSVPI--------AVGLLVMMYPILCKVRYESLHELFSHRD--MWKQICFSIFINWIIAPFL-M--------------------------LALAWAFLPDKSELRTGLILVGLGRCIAM-------------------VLIWNGLAGGNDEYCAILVAVNSILQMVLFAPMAVFFIRIISH--------------ESG----TID-------I-SYSVVAISVAVFLGIPLGAAVITRIIL----RK-VAG-------PDWYERTFLRFLAPWSLLGLLYTILVLFASQGRQVVHQIVSVVRVAAPLVVYFVLIFF…
X0BM55|X0BM55_FUSOX/49-389 SAFR--------GLGLLDRFLALWIFLAMAIGIILGNFVPETGPALQKG---KFVGVSVPI--------AVGLLVMMYPILCKVRYESLHELFSHRE--MWKQICFSIFVNWIVAPFL-M--------------------------LALAWAFLPDKPELRTGLILVGLGRCIAM-------------------VLIWNGLAGGNDEYCAILVAINSILQMVLFAPMAVFFIRVISH--------------ESG----TID-------I-SYSVVATSVAVFLGIPLGAAVITRIIL----RK-VAG-------PDWYQQTFLKFLAPLSLIGLLYTILVLFASQGRQVVHQIVSVVRVAAPLIVYFVLIFF…
A0A395T3T8|A0A395T3T8_9HYPO/48-388 SAFR--------GLGLLDRLLALWIFLAMASGIVLGNFVPETGPALQKG---KFVGVSVPI--------AVGLLVMMYPILCKVRYESLHELFSQRE--MWKQICFSIFVNWIVAPLL-M--------------------------LALAWAFLPDEPDLRTGLILVGLGRCIAM-------------------VLIWNGLAGGNDEYCAILVAINSILQMVLFAPMAVFFIRVISH--------------ESD----GID-------I-SYSVVATSVAVFLGIPLGAAIVTRIVL----RK-VAG-------PDWYQQTFLKFLSPWSLIGLLYTILVLFASQGEQVIHQIVSVVRVAAPLV…
A0A2S4L8T5|A0A2S4L8T5_9HYPO/47-387 SAFK--------ALGLLDRFLALWIFLAMVIGIILGNFVPNTGPALQKG---KFVGVSVPI--------AVGLLVMMYPILCKVRYESLHELLSHRT--MWKQICFSIFVNWIFAPFL-M--------------------------LALAWAFLPDKSELRAGLILVGLGRCIAM-------------------VLIWNNLAGGDDEYCAILVAINSILQMVLFAPLSIFFIRVISH--------------EPG----ALD-------V-SYEVVATSVAVFLGIPLGVAVITRFVL----RA-TAG-------ASWYERVFLRFASPWSLIGLLYTILVLFASQGRQVVHQIVSVVRVAAPLL…
T5AMS6|T5AMS6_OPHSC/41-381 SAFK--------NLGLLDGYLAVWIFLAMAIGIVLGNFVPQTGPSLQKG---KFVGVSVPI--------AVGLLVMMYPILCKVRYESLHELLSRKG--MWKQICFSLFVNWILAPFL-M--------------------------LGLAWAFLPDKSHLRVGLVLVGLGRCIAM-------------------VLIWNGLAGGDDEYCAILVAINSLLQMVLFAPLAVFFIRVISG--------------EPG----ALD-------I-SYTVVATSVAVFLGIPLAAAVVTRFVL----RA-VAG-------PAWFQRVFLRWASPWSLIGLLYTILVLFASQGHQVVHQIVSVLRVAAPLLVYFVLIFL…
V5IP12|V5IP12_NEUCR/64-404 SAFK--------SLGLLDRLLAVWIFLAMTVGVLLGNFVDNVGPALQKG---TFVGVSIPI--------AIGLLVMMYPILCKVRYESLHELFSHRT--IWKQIGFSILVNWIVAPFL-M--------------------------LALSWAFLPDKEELRVGLILVGLGRCIAM-------------------VLIWTSLAGGDNEYCAILVAMNSILQMVLFAPLAVFFIRVISG--------------ESG----VRD-------V-SYEVVATSVGVFLGMPLGAAILSRFTI----RW-LAG-------PVWFEKVFLRFAGPWSLIGLLYTILVLFASQGHAVVHQIVSVLRVAAPLFVYFILIFS…
Q2H5G7|Q2H5G7_CHAGB/45-385 SAFK--------SLGWLDRFLAVWILLAMVLGVLLGNFVPEVGPALQKG---KFADVSIPI--------AVGLLVMMYPILCKVQYEVLHQIFAHRG--IWKQIGFSVFVNWIVAPLL-M--------------------------LGLAWAFLPDKGELRVGLILVGLGRCIAM-------------------VLIWTSLAGGDTEYCAILVAVNSILQMVLFAPLALLYIRVISR--------------ESG----TLD-------V-SYSVVATSVGVFLGIPFGAALVTRFAV----RA-IAG-------HEWFMNVFMKYLAPWSLIGLLYTIIVLFASQGRQVVHQIVSVVRVAAPLVVYFVVIFF…
A0A0F7ZM33|A0A0F7ZM33_9HYPO/53-393 SAFK--------SLALLDRFLAVWIFLAMAVGIILGNFAPGTGPSLQRG---KFVGVSVPI--------AVGLLVMMYPILCKVRYESLHKLLSQKA--MWKQIGFSILVNWIIAPFL-M--------------------------LALAWAFLPDKSELRTGLILVGLGRCIAM-------------------VLVWNGLAGGDNEYCAILVAINSLLQTVLFAPLAVFFIRVISH--------------ESE----TLD-------V-SYTTVATSVAVFLGIPLGAAIVTRLVL----RK-MAG-------DEWYRRVFLRLASPWSLIGLLYTILILFASQGRQVVHQIVSVLRVAAPLI…
A0A1V1THF5|A0A1V1THF5_9FUNG/58-397 SAFK--------SLGWLDRYLAVWILLAIVLGILLGNFAPGTAAALDRG---KFVGVSVPI--------AVGLLVMMYPILCKVRFETLAEVFAHRG--VWKQIAFSVLVNWIVAPFL-M--------------------------LALAWATLPDQPELRAGLILVGLGRCIAM-------------------VLIWTELAGGDGEYCAILVAINSILQIVLFAPLAVLFIRVIS-G-------------SG-----ELD-------V-PYDVVATSVAVFLGIPFGAAFISRFSL----RF-LAG-------PEWYQGVFLRFVSPWSLVGLLYTIVVLFAYQGQQVVHQIVSVVRVAVPLV…
A0A553IF91|A0A553IF91_9PEZI/54-393 SAFK--------ALGWLDRYLAVWILLAIILGILLGNFAPAAAAALDRG---RFVGVSVPI--------AVGLLVMMYPILCKVRFESLAEVFAHRG--IWKQIGFSVFMNWIVAPFL-M--------------------------LALAWATLPDQPDLRTGLILVGLGRCIAM-------------------VLIWTDLAGGDGEYCAILVAINSILQIVLFAPLAIFFIRVISH--------------GSG----GLD-------V-PYDLVATSVAVFLGIPFGAALISRFGL----RA-LAG-------PEWYQNTFLRFIAPWSLIGLLYTIVVLFAYQGQQVVHQIVSVVRVAVPLL…
M7THJ4|M7THJ4_EUTLA/74-492 SAFK--------ALGWLDRFLAVWILLAMIIGVLLGNFVPEMATALEKG---EFVGVSVPI--------AVGLLVMMYPILCKVRYETLHEILSHRG--IWKQLGFSVFMNWIVAPFL-M--------------------------LALSWMCLPDEPELRTGVILVGLGRCIAM-------------------VLIWTGLAGGDSEYCAILVAVNSMLQMVLFAPLAVFFIRIISH--------------ETG----TLD-------I-SYEVVARSVGVFLGIPLGAAVMSRFVL----RA-VVG-------PDWFQRVFLRFVAPWSLIGLLYTILILFAYQGHQVVHQIVSVVRVAIPLAIYFVVIFF…
A0A086SX45|A0A086SX45_ACRC1/47-389 SAFK--------ALGWLDRFLALWIFLAMVIGILLGNFVPNTAEALQKG---KFVGVSVPI--------AIGLLVMMYPILCKVRYETLHLVFGEKD--LWKQLGFSIIVNWIIAPFL-M--------------------------LGLAWAFLPDESALRNGLIIVGLGRCIAM-------------------VLIWNKMAGGDNDYCAILVAVNSVLQMVLFAPLAVFFIGVIGGG-------------DGG----GIR------DL-SYEVVATSVGVFLGIPLGAAIVTRLVL----RR-LAG-------ADWYQSVFIRFASPWSLIGLLYTIIVLFASQGKQVVRQIVSVVRVAAPLV…
A0A0A1T4S8|A0A0A1T4S8_9HYPO/29-371 SAFK--------SLGLLDRFLAVWIFLSMVIGILLGNFVPNITEAFQKG---EFVGVSVPI--------AIGLLVMMYPILCQVKYETLHNLVRDKN--LWKQIGFSVVVNWLVAPFF-M--------------------------LALSWVFLPDQPDLRTGLILVGLGRCIAM-------------------VLIWNGLAGGDAEYCAILVAINSILQMVLFAPMAIFFISVISHN-------------GST----LIN------KL-SYGVVAQSVGVFLGLPLGAAIVTRFGI----RK-LFG-------HEWYEGTFIRFLAPWSLIGLLYTIIVLFASQGKHVVRQIVSVIRVAAPMI…
A0A544ZVC6|A0A544ZVC6_9PEZI/26-392 SAFK--------SLGWLDRFLAVWIFLSMVVGILLGNFVPNIARSFEKG---QFVGVSVPI--------AVGLLVMMYPILCKVRYETLHEIMRERE--IWRQMAFSIFVNWIIAPFL-M--CSTLLCLLCYAILHYYTCANGYNQLGLAWAFLPDEPDLRSGLILVGLGRCIAM-------------------VLIWNGLAGGDSEYCAILVAVNSMLQMVLFAPMAVFFISVISHD-------------GSE----NIK------KL-SYSTVATSVGVFLGIPLGAAIITRVVL----RR-LAG-------AKWYEDKFLAYLSPWSLIGLLYTIIVLFASQGKHVVKQIVSVVRVAAPLI…
A0A0L0NHB0|A0A0L0NHB0_9HYPO/47-389 SAFK--------SLGWLDRYLALWIFLSMAVGIVIGNFAPNVDEVLQRG---QFVGVSVPI--------AIGLLVMMYPILCNVRYEALHVILRQKA--LWKQIGFSIFVNWIIAPFS-M--------------------------LALAWAFLPDEPDLRAGLILVGLCRCIAM-------------------VLIWNGLAGGDAEYCAILVAVNSVLQMVLFAPMAVFFISVISHN-------------GSD----NIR------KL-SYSVVATSVGVFLGIPLAAAVVTRLGL----RN-MAS-------PEWYERVFVRFASPWSLIGLLYTIIVLFAAQGKHVVRQIVSVVRVAAPMI…
A0A2S4KUE8|A0A2S4KUE8_9HYPO/46-388 SAFK--------SLGWLDRYLAVWIFLSMAVGIIIGNFAPNTDEVLQKG---QFVGVSVPI--------AIGLLVMMYPILCNVRYETLHIILRQKA--LWKQIGFSIFVNWIIAPFF-M--------------------------LALAWAFLPDEPDLRAGLILVGLGRCIAM-------------------VLIWNGLAGGDAEYCAILVAVNSVLQMVLFAPLAVFFIGVISHA-------------GGV----NIR------KL-SYSVVATSVGVFLGIPLGAAIITRLGL----RN-MAS-------PEWYECVFIRFASPWSLIGLLYTITVLFAAQGKHVVRQIVSVVRVAAPMI…
A0A2K3QR90|A0A2K3QR90_9HYPO/38-380 SAFK--------SLGWLDRYLAVWIFLSMAVGIIVGNFAPDVGDVLQRG---QFVGVSVPI--------AIGLLIMMYPILCNVRYETLHVILRQTA--LWRQIGFAIFVNWIVAPFF-M--------------------------LALAWAFLPDEPDLRTGLILVGLGRCIAM-------------------VLIWNGLAGGDAEYCAILVAVNSVLQMVLFAPMAVFFISVIGHN-------------DSD----NVR------KL-SYSIVATSVGVFLGVPLGAAVITRLGL----RY-VAS-------PEWYDHVFIRFVSPWSLIGLLYTIIVLFAAQGKHVVRQIVSVVRVAAPMI…
A0A167CZI7|A0A167CZI7_9HYPO/26-367 SAFR--------SLGWLDRFLALWIFLAMLIGILLGNFVPGTEKVLQQG---HWVGVSVPI--------AIGLLVMMYPILCNVRYETLHNVLGQKA--LWTQVLFSLLLNWIIAPFF-M--------------------------LGLAWAFLPDEPSLRSGLILVGLGRCIAM-------------------VLIWNGLAGGDSEYCAILVAINSMLQMVLFAPMAVLFIRVIGDN-------------GAV----DVS-------V-KYSVVATSVGVFLGIPLGAAVITRLGL----RH-LAG-------GKWYDGLFMKILSPWSLIGLLYTIIVLFAAQGKHVVRQIVSVVRVAAPLV…
A0A4V2EPY4|A0A4V2EPY4_METCM/23-363 SAFK--------SLGWLDRFLAVWIFLAMLIGILLGNFVPTTEKVLQQG---HWVGVSIPI--------AIGLLVMMYPILCNVRYETLHHILGQKA--LWKQVLFSVVFNWIIAPFF-M--------------------------LALAWAFLPDEPHLRNGLILVGLGRCIAM-------------------VLIWNGLAGGDSEYCAILVAINSMLQMVLFAPLAVFFLRVIGH--------------SAN----EVQ-------V-QYSVVATSVGVFLGIPLGAAIVTRLIV----RQ-LAG-------DKWYNDKFMKFLSPWSLIGLLYTIIVLFAAQGKHVVRQIVSVVRVAAPLV…
E9EKF9|E9EKF9_METRA/26-367 SAFK--------SLGWLDKFLAIWILLAMLVGILLGNFVPSTERVLQQG---HWVGVSIPI--------AIGLLVMMYPILCNVRYETLHRILGQKA--LWMQVLFSIVFNWIVAPFF-M--------------------------LGLAWAFLPDEPNLRNGLILVGLGRCIAM-------------------VLIWNGLAGGDAEYCAILVAINSMLQMVLFAPMAVFFIRVIGRP-------------DSD----DVA-------V-QYSVVATSVGVFLGIPLGAAIVTRLAL----RH-LAG-------EKWYNDIFMKYLSPWSLIGLLYTIIVLFAAQGKHVVRQIVSVVRVAAPLVVYFLVIFF…
A0A162MS05|A0A162MS05_CORDF/31-370 SAFK--------SLGWLDRFLAVWIFLAMVIGIVLGNFVPHIGASLQRG---QFVGVSVPI--------AIGLLVMMYPILCKVRYETLHIILRQKT--LWKQIGFSVFINWIVAPFF-M--------------------------MALAWAFLPDEPSLRAGLILVGLGRCIAM-------------------VLIWNGLAGGDAEYCAILVAVNSILQMVLFAPLAIFFLRVISHT--------------S-----TSS-------V-SYSVVATSVGVFLGIPLGGAILTRLAL----RR-ILG-------SEWYERTFLAWLSPWSLIGLLYTIIVLFASQGAHVVQQIVSVVRVAAPMI…
G3JPA8|G3JPA8_CORMM/32-372 SAFK--------SLGLLDRFLAVWIFLAMVIGILLGNFVPHIGQSLQRG---QFVNVSVPI--------AIGLLVMMYPILCNVRYETLHLLLRQKE--LWKQIGFSVFINWVVAPFF-M--------------------------MALAWAFLPDEPSLRAGLILVGLGRCIAM-------------------VLIWNGLAGGDPEYCAILVAVNSVLQMVLFAPLAILFLRVISR--------------SGS----TPS-------L-SYGVVATSVGVFLGIPLGAAILTRLAL----RR-AKG-------GDWFQRVFLRWLAPWSLIGLLYTIIVLFASQGARVVQQVVSVVRVAAPLVVYFMCIFF…
A0A162MXT9|A0A162MXT9_9HYPO/37-378 SAFK--------SLGWLDRYLAVWIFLSMVVGILLGKFVPNIGQSLQRG---KFVDVSIPI--------AVGLLVMMYPILCKVRYESLHLLLRQRT--LWKQITFSVIVNWVVAPFF-M--------------------------TALAWAFLPDEPNLRNGLILVGLGRCIAM-------------------VLIWNGLAGGDPEYCAVLVAVNSVLQMLLFAPLAVLFLHVLNPD-------------PSP----DTS-------F-SYSVVATSVGVFLGIPLGAAVLTRLAL----RR-AAG-------AGWYDRVFMRWLAPWSLLGLLYTIVVLFASQGARVVRQVVSVVRVAAPML…
A0A060TD65|A0A060TD65_BLAAD/26-364 SVFK--------GLGILDRFLAVWIFLAMAVGIILGNFVPNTGPALQKG---QFVGVSVPI--------AIGLLVMMYPILCKVQYEKLHKVMKMRG--TWIQIGFSFIANWIICPFL-M--------------------------LGLAWAFLPDEPDLREGLILVGLARCIAM-------------------VLIWTGLAGGDNEYCAILVAINSLLQMVLFAPMAIFFIRVISH--------------SNT----DIN-------L-SYSLVAKSVAVFLGIPLGAAIITRLVI----HL-TFG-------EKVYAKV-MKWLSPWSLIGLLFTILVLFASQGKHVVDQIVSVVRVGAPLV…
C5FJ32|C5FJ32_ARTOC/42-382 SIFQ--------GLGILDRFLALWIFLAMAIGIILGNFVDNIGPALQKG---ALVGVSLPI--------AIGLLVMMYPILCNVRFESLHHVFESRE--IWIQLAFSIFINWIIAPFL-M--------------------------LALAWAFLPDEPELREGLILVGLARCIAM-------------------VLIWTGLAGGDNEYCAILVAVNSLLQMVLFAPLALLFIKIISH--------------SET----SIS-------L-SYPVVAESVAVFLGIPLGGAIVTRLIL----RN-FAG-------PTWYDKVFMKWLSPWSLIGLLFIILALFASQGKQVVHQIVSVVRVAAPLLVYFIIVFF…
F2PWK0|F2PWK0_TRIEC/41-381 SIFR--------ALGILDRYLALWIFLAMAIGIILGNFVDNIGRSLQKG---ALVGVSLPI--------AIGLLVMMYPILCKVRFESLHQVFRTRE--IWIQMAFSIFINWIIAPLL-M--------------------------LALAWAFLPDKPELREGLILVGLARCIAM-------------------VLIWTGLAGGDNEYCAILVAINSLLQMVLFAPLALLFIKIISH--------------SEG----TIP-------L-SYPVVAKSVAVFLGIPLGAAIVTRFTL----RK-VAG-------PAWYDNTFIKWLSPWSLIGLLFIILALFASQGKQVVDQIVSVVRVAAPLLVYFIIVFF…
A0A072NXY2|A0A072NXY2_9EURO/52-390 SVYA--------GLGWLDRLLALWILLAIIIGILLGNFVDSVGPALQRG---KFVDVSVPI--------AVGLLVMMYPILCKVKYESLHRVFAHRQ--IWVQLAFSVFVNWIVAPFL-M--------------------------LGLAWAFLPDEPGLRNGLIFVGLARCIAM-------------------VLIWTGLAGGDEEYCAILVAVNSILQMVLYAPLAILFVNVISH--------------GA-----GRS-------A-SYTVVARSVGVFLGIPLGAAVATRFML----RA--VN-------AKWYDQKFIKWIAPWSLIGLLYTILVMFASQGKQVVHQIVSVVRVAAPLI…
A0A072PLE5|A0A072PLE5_9EURO/47-385 SVYA--------GLGWLDRLLVLWILLAIVVGILLGNFVDDVGPALQKG---KFVDVSVPI--------AVGLLVMMYPILCKVKYETLHRIFAHRQ--IWIQLGFSIVVNWIIAPFL-M--------------------------LGLAWAFLPDKPELRNGLIFVGLARCIAM-------------------VLIWTGLAGGDEEYCAILVAVNSVLQMVLYAPLAILFVNVMSH--------------GG-----SAN-------V-AYSTVARSVGVFLGIPLGAAVVTRLIL----RK--IN-------AAWYEQKFLKWLAPWSLIGLLYTILVLFASQGKQVVHQIVSVVRVAAPLI…
A0A0D2D039|A0A0D2D039_9EURO/43-381 SAYA--------GLGWLDRLLVLWILLAIIVGILLGNFVGGAGPALQKG---KFVHVSVPI--------AVGLLVMMYPILCKVRYETLHRIFAHRQ--IWIQLGFSVVANWIIAPLL-M--------------------------LGLAWAFLPDRPELRNGLIFVGLARCIAM-------------------VLIWTGLAGGDEEYCAILVAFNSILQMVLYAPLAILFVNVISH--------------GE-----GSK-------V-TYTTVARSVGVFLGIPLAAAITTRFIL----RN--IN-------ATWYDQKFLKWIAPWSLLGLLYTILVLFASQGERVVHQIVSVVRVAAPLT…
H6BZS1|H6BZS1_EXODN/43-381 SVYA--------GLGWLDRLLVLWILLAIIVGILLGNFVGGVGPALQKG---KFVQVSVPI--------AVGLLVMMYPILCKVKYETLHRIFAHRQ--IWIQLGFSVVANWIIAPLL-M--------------------------LGLAWAFLPDRPELRNGLIFVGLARCIAM-------------------VLIWTGLAGGDEEYCAILVAFNSILQMVLYAPLAILFVNVISH--------------GG-----DSK-------V-AYSTVARSVGVFLGIPLGAAVATRLIL----RR--IN-------ATWYDQKFLKWIAPWSLLGLLYTILVLFASQGRQVVHQIVSVVRVAAPLIVYFVVIFF…
A0A0D2DVI2|A0A0D2DVI2_9EURO/85-423 SVYA--------GLGWLDRLLVLWILLAIIIGILLGNFVDDVGPALQKG---KFVQVSVPI--------AVGLLVMMYPILCKVKYETLHRIFAHRQ--IWIQLGFSVVANWIIAPLL-M--------------------------LGLAWAFLPDRPELRNGLIFVGLARCIAM-------------------VLIWTGLAGGDEEYCAILVAFNSILQMVLYAPLAILFVNVIGH--------------SG-----ASE-------V-KYSTVARSVGVFLGIPLGAAIATRLIL----RS--IN-------ATWYDRKFLKWIAPWSLLGLLYTILVLFASQGKQVVHQIVSVVRVAAPLV…
W9X200|W9X200_9EURO/28-367 SVYA--------GLGWLDRLLVLWILLAIVIGILLGNLVDSIGPALQKG---KFVDVSVPI--------AVGLLVMMYPILCKVQYETLHRVFAHRQ--IWIQLGFSIVANWIIAPFV-M--------------------------LGLAWAFLPDKPGLRNGLIFVGLARCIAM-------------------VLIWTGLAGGDEEYCAILVALNSILQMVLYAPLAILFVNVISH--------------GGG----GSE-------V-AYSIVARSVGVFLGIPLGAAITTRMIL----RT--IN-------AKWYDQTFLKWIAPWSLVGLLYTILVLFASQGKQVVHQIVSVVRVAAPLIVYFVVIFF…
A0A1C1CFD4|A0A1C1CFD4_9EURO/40-397 SVYA--------GLGWLDRLLVLWILLAITIGILLGNFVDGVGPALQKG---KFVQVSVPI--------AVGLLVMMYPILCKVKYETLHRVFAHRQ--IWIQLGFSVVANWVIAPLL-M--------------------------LGLAWAFLPDRPELRNGLVFVGLARCIAMVGANTYCFNQEHTNQTAWQVLIWTGLAGGDEEYCAILVAFNSILQMVLYAPLAILFVNVISD--------------GG-----GTE-------V-AYSTVAQSVGVFLGIPLGAAIATRLTL----RS--IN-------ATWYDQKFLVWIAPWSLLGLLYTILVLFASQGKQVVHQIVSVVRVAAPLV…
A0A0D2CZD9|A0A0D2CZD9_9EURO/43-381 SVYA--------GLGWLDRLLVLWIFLAIVIGILLGNFVDSVGPALQKG---KFVNVSVPI--------AVGLLVMMYPILCKVKYETLHRVFAHRQ--IWVQLVFSVIVNWIIAPLV-M--------------------------LGLAWAFLPDKPDLRNGLIFVGLARCIAM-------------------VLIWTGLAGGDEEYCAILVAFNSILQMVLYAPLAILFVNVISH--------------SE-----SSQ-------V-SYSTVAKSVGVFLGLPLGAAIATRFIL----RA--VN-------ATWYERTFLKWIAPWSLIGLLYTVLVLFASQGKQVVHQIVSVVRVAAPLI…
A0A0D1XA16|A0A0D1XA16_9EURO/44-382 SIYA--------GLGWLDRLLVLWILLAIVVGILLGNFVNEVGPALQKG---KFVDVSIPI--------AVGLLVMMYPILCKVKYETLHRVFAHRQ--VWIQLGFSIVANWIIAPLL-M--------------------------LGLAWAFLPDESGLRTGLIFVGLARCIAM-------------------VLIWTGLAGGDEEYCAILVAVNSILQMVLYAPLAILFVNVISG--------------GG-----ASQ-------V-SYSTVARSVGVFLGIPLGAAIATRFIL----RA--IN-------ANWYETKFLKWIAPWSLLGLLYTILVLFASQGKRVVHQIVSVVRVAAPLI…
A0A0D2BJF4|A0A0D2BJF4_9EURO/52-390 SVYA--------GLGWLDRLLVLWILLAIIGGILLGNFVDNIGPALQKG---KFVDVSVPI--------AVGLLVMMYPILCKVKYETLHHLFAHRQ--IWIQLGFSIVANWIIAPLL-M--------------------------LGLAWAFLPDEPDLRVGLIFVGLARCIAM-------------------VLIWTGLAGGDEEYCAILVAVNSILQMVLYAPLAILFVNVISH--------------GG-----ASQ-------V-SYSIVARSVGVFLGIPLGAAIATRFIL----RS--IN-------ASWYEKKFLKCIAPWSLLGLLYTILVLFASQGERVVHQIVSVVRVAAPLI…
A0A0S6XSC0|A0A0S6XSC0_9FUNG/26-364 SVYA--------GLGWLDRLLALWILLAIVVGVLLGNFVSGVEDALQRG---KFVNVSVPI--------AVGLLIMMYPILCKVKYETLHRVFTHRQ--IWIQLGFSIVLNWIVAPLL-M--------------------------LGLAWAFLPDEPGLRSGLIFVGLARCIAM-------------------VLIWTGLAGGDEEYCAILVAINSVLQMVLYAPLAILFVKYISR--------------GD-----TTS-------V-SYSTVATSVGVFLGIPLGVAVLTRFVL----RA--IN-------DQWYDRVFLKWLAPWSLIGLLYTILVLFASQGKQVVHQIVSVVRVAAPLL…
A0A0N1NZF0|A0A0N1NZF0_9EURO/42-380 SVYN--------GLGWLDRLLVLWILLAIVIGILLGNFVDSVGPALQKG---KFVDVSVPI--------AVGLLVMMYPILCKVQYETLHQVFAHRQ--IWVQLGFSIIVNWIIAPLL-M--------------------------LGLAWAFLPDKPGLRNGLIFVGLARCIAM-------------------VLIWTGLAGGDEQYCAILVAVNSLLQMVLYAPLAILFVNIISH--------------GG-----ETS-------V-SYTVVARSVGVFLGIPLAAAILTRLLL----RA--IN-------KQWYDRTFIKWLSPWSLIGLLYTILVLFASQGKQVVHQIVSVLRVAAPLF…
W2SB52|W2SB52_9EURO/54-392 SIYA--------GLGWLDRLLVLWILLAIVIGILLGNFIDSVGPALQRG---KFVDVSVPI--------AVGLLLMMYPILCKVQYETLHQVFAHRV--IWVQLGFSIIVNWIIAPLL-M--------------------------LGLAWAFLPDKSGLRNGLIFVGLARCIAM-------------------VLIWTGLAGGDQQYCAILVAVNSLLQMVLYAPLAILFVNIISH--------------GG-----GSA-------V-SYAIVARSVGVFLGIPLGAAIITRLSL----RA--IN-------SRWYEQTFIKWISPWSLIGLLYTILVLFASQGKQVVHQIVSVLRVAAPLFCYFVIIFF…
W2SEX2|W2SEX2_9EURO/40-380 SVYA--------GLGWLDRLLVVWILLAIIIGILLGNFVDGIGPALQKG---KFVDVSIPI--------AVGLLVMMYPILCKVKFESLHQIFAHRQ--IWVQLGFSIVVNWIVAPLL-M--------------------------LGLAWAFLPDEPGLRNGLIFVGLARCIAM-------------------VLIWTGLAGGDEQYCAILVAVNSLLQMVLYAPLALLFVNVISH--------------GDT---RNNT-------V-SYAVVARSVGVFLGIPLGAAIVTRMAL----RR--IN-------AAWYDTTFIRWLSPWSLVGLLYTILVLFASQGRQVVHQIVSVVRVAAPLFCYFVVIFF…
A0A0N1P160|A0A0N1P160_9EURO/43-381 SVYA--------GLGWLDRLLVLWILLAIVIGILLGNFVDSAGPALQRG---HFVGVSIPI--------AVGLLAMMYPILCKVQYETLHEVFSHRE--VWVQLAFSIVVNWIIAPLL-M--------------------------LGLAWAFLPDEPGLRNGLIFVGLARCIAM-------------------VLIWTGLAGGDNQYCAILVAVNSILQMVLYAPLAILFVNVISR--------------GD-----AKE-------V-SYSVVARSVGVFLGIPLGAAILTRCAL----RL--AN-------AKWYDTTFLKWISPLSLIGLLYTIIVLFASQGKQVVHQIVAVVRVAAPLV…
N1PCX3|N1PCX3_DOTSN/33-373 SVYA--------GLNWLDRLLVVWILLAITIGILLGNFISNIGPTLQRG---KFADVSIPI--------AIGLLVMMYPILCKVKYETLHKVFAHRQ--VWIQLGFSIVVNWIIAPLV-M--------------------------LGLAWAFLPDEPGLRNGLIFVGLARCIAM-------------------VLIWTNLANGDEEYCAILVAVNAILQMVLYAPLAILFVKIIGHS-------------SDG----GDA-------I-SYSVVARSVGVFLGIPLGAAILTRFAL----RA--VN-------AKWYEDVFLKYLAPWSLIGLLYTILVLFASQGKQVVHQIVSVVRVAAPLVCYFAIIFF…
A0A074VBX4|A0A074VBX4_9PEZI/26-366 SAFK--------NLGLLDRFLALWIILAMAIGILLGNFVPETGPALEKG---QFVHVSIPV--------AIGLLIMMYPILCKVKYETLHLAFKEKK--LWVQIGFSIVMNWIVAPFL-M--------------------------LALAWAFLPDQSELREGLILVGLARCIAM-------------------VLIWTGLAGGDSEYCAILVAINSILQIVLYAPLAILFINIISH--------------SSS----GIR-------P-SYSLVSTSVAAFLGIPLGAAILTRLVL----RA-ITK-------DDWYDRVFLKWVAPWSLIGLVYTIIVLFASQGHRVVHQIISVIRVVAPLI…
A0A4S8X1Y8|A0A4S8X1Y8_AURPU/44-392 SAIK--------GLGWLDRFLAVWIILAMAIGILLGNFVPETGPALEKG---KFVGVSVPIGEIAKNSSAIGLLVMMYPILCKVKYETLHLAFKTKQ--LWIQIGFSIIMNWIVAPFL-M--------------------------LALSWAFLPDKSGLREGLILVGLARCIAM-------------------VLIWTGLAGGDNEYCAILVAVNSILQIVLYAPLAIFFINVISH--------------SQS----GIT-------P-SYSTIATSVAAFLGIPLGAAIITRFAL----KY-ITK-------GDWYERVFLKWVAPWSLIGLLYTIIVLFASQGRRVVHQIVSVIRVAAPLI…
A0A074XEU2|A0A074XEU2_AURPU/49-388 SAFK--------GLGWLDRFLAVWILLAMAIGILLGNFVPSTGPALEKG---QFVGVSAPI--------AIGLLVMMYPILCKVQYETLHLAFKTKE--LWIQVGFSILVNWLIAPFL-M--------------------------LALSWAFLPDESGLREGLILVGIARCIAM-------------------VLIWTGLAGGDSQYCAILVAINSILQMVLFAPLAIFFINVISH--------------SHS----TIS-------P-SYSTVATSVAAFLGIPLAAAIITRFAI----RK--IS-------PAWYDQTFLIWVAPWSLIGLLYTIIVLFASQGHRVVHQIVSVVRVAAPLI…
A0A2P7YMM1|A0A2P7YMM1_9PEZI/40-380 SAFK--------ALGWLDRLLALWILLAMIIGILLGNFVPNTGPALEKG---KFVGVSIPI--------AVGLLVMMYPILCKVEYETLHKAFRSRQ--LWIQVGFSILVNWIVAPFL-M--------------------------LALAWAFLPDEPGLREGLVLVGLARCIAM-------------------VLIWTGLAGGDNQYCAILVAINSVLQIVLYAPLAIFFINVISQ--------------SKS----DIT-------V-SYSTVAISVAVFLGIPLGAAVITRFAL----QW-IVS-------REWYDRVFLKYISPWSLIGLLYTILVLFASQGRQVVHQIVSVVRVAAPLI…
A0A3M7CVP3|A0A3M7CVP3_HORWE/44-384 SAYK--------ALGWLDRLLALWILLAMIIGILLGNFVPSTGPTLEKG---KFVGVSIPI--------AIGLLVMMYPILCKVEYETLHQAFKSKQ--LWIQVAFSIVVNWLIAPFF-M--------------------------LALAWAFLPDEPGLREGLVLVGLARCIAM-------------------VLIWTGLAGGDNKYCAILVAINSILQIVLYAPLAIFFINIISQ--------------SDS----QVT-------V-SYSTVAISVAVFLGIPLGAAVITRFTL----QW-VAS-------REWYDRVFLKYISPWSLIGLLYTILVLFASQGRQVVHQIVSVVRVAAPLI…
A0A0F8UUP2|A0A0F8UUP2_9EURO/33-371 SAFK--------NLGIIDRFLAIWIFLAMAIGIILGNFVPSTGPALQRG---KFVGVSVPI--------AVGLLVMMYPILCKVRYESLHQVFRTRQ--IWIQIGFSIFCNWIIAPFF-M--------------------------LALAWAFLPDEPELRQGLILVGLARCIAM-------------------VLIWTGLAGGDEEYCAILVAVNSLLQMALFAPLGVFFIQVIS----------------GD----SVD-------F-EYATAAKSVAVFLGIPLGAAVLTRVTL----RK-VTS-------PQWFDRVFLKWASPWSLIGLLFTILVLFASQGRQVVHQIVSVVRVAAPLV…
A0A0L1J0J6|A0A0L1J0J6_ASPNO/44-382 SAFK--------NLGLLDRFLAVWIFLAMAIGIILGNFVPNTGPALQQG---KFVGVSIPI--------AVGLLVMMYPILCKVRYESLHHVLGARG--IWVQIAFSIIVNWIIAPFF-M--------------------------LALAWAFLPDEPELRQGLILVGLARCIAM-------------------VLIWTGLAGGDNEYCAILVAINSLLQMVLFAPMGVFFIEVIS----------------GD----SIR-------F-EYSTAAKSVAVFLGIPLGAAILTRFVL----RW-TTS-------ARWYDQVFLKWISPLSLIGLLFTILVLFASQGRQVVHQIVSVIRVAAPLI…
A0A5N7AQQ3|A0A5N7AQQ3_9EURO/44-382 SAFK--------NLGILDRFLAIWIFLAMAVGIILGNFVPNTGPALQQG---KFVGVSIPI--------AVGLLVMMYPILCKVRYESLHHVLGARG--IWIQIAFSIVVNWIIAPFF-M--------------------------LALAWAFLPDEPELRQGLILVGLARCIAM-------------------VLIWTDLAGGDTEYCAILVAINSLLQMVLFAPMGIFFIEVIS----------------GD----SIT-------F-DYSTAAKSVAVFLGIPLAAAILTRFTL----RR-ATS-------TRWYEQVFLKWISPLSLIGLLFTILVLFASQGRQVVHQIVSVVRVAAPLI…
A0A5N6FHK1|A0A5N6FHK1_PETAA/40-378 SAFK--------DLGLLDRFLAVWIFLAMAIGIILGNFVPSTGPALQKG---KFVGVSIPI--------AVGLLVMMYPILCKVKYESLHHVFRARQ--IWVQIAFSIVINWIIAPFF-M--------------------------LALAWAFLPDEPELRQGLILVGLARCIAM-------------------VLIWTGLAGGDNEYCAILVAINSLLQMVLFAPMGVFFIQIIS----------------GD----TVT-------F-EYSTAAKSVAVFLGIPLGAAILTRFIL----RR-PTS-------ARWYDQVFLKWISPLSLIGLLFTILVLFASQGRQVVHQIVSVIRVAAPLI…
A0A5N5X0W6|A0A5N5X0W6_9EURO/44-382 SAFK--------NLGILDRFLALWIFLAMAIGIILGNFVPSTGPALQKG---KFVGVSVPI--------AVGLLVMMYPILCKVRYESLHHVFRARG--IWIQIGFSVVVNWIIAPFF-M--------------------------LALAWAFLPDEPELRQGLILVGLARCIAM-------------------VLIWTGLAGGDNEYCAILVAINSLLQMILFAPMGVFFIQVIS----------------GD----SIT-------F-EYDTAAKSVAVFLGIPLGAAILTRFIL----LW-TTS-------ARWYDKVFLKWISPWSLIGLLFTILVLFASQGRQVVHQIVSVVRVAAPLI…
A0A5N6Z2R3|A0A5N6Z2R3_9EURO/38-376 SAFK--------NLGILDRFLAVWIFLAMAIGIILGNFVPNTGPALQKG---KFVGVSIPI--------AVGLLVMMYPILCKVRYERLHHVFRTRE--IWVQIALSVVINWIIAPFF-M--------------------------LALAWAFLPDEPELRQGLILVGLARCIAM-------------------VLIWTGLAGGDNEYCALLVAINSLLQIVLFAPMGVFFIRVIS----------------GD----AIH-------F-EYSTAAKSVAVFLGIPLAAALLTRFSL----RR-TAG-------ARWYDQVFLKWISPWSLIGLLFTILVLFASQGRQVVHQIVSVVRVAAPLL…
A0A0L1JHD2|A0A0L1JHD2_ASPNO/37-375 SAFK--------NLGLLDRFLAVWIFLAMAIGIILGNFVPSTGPALQKG---KFVGVSVPI--------AVGLLVMMYPILCKVRYESLHHVFKTRQ--IWIQIAFSIVVNWIVAPFF-M--------------------------LALAWAFLPDEPELRQGLILVGLARCIAM-------------------VLIWTGLAGGDDEYCAILVAINSLLQIVLFAPMGVFFIQIIS----------------GD----SIV-------F-EYSTAAKSVAVFLGIPLGAAILTRLTL----RW-ATS-------PQWYDEIFLKWASPWSLIGLLFTILVLFASQGRQVVHQIVSVIRVAAPLI…
A0A1L9TTI5|A0A1L9TTI5_9EURO/40-378 SAFK--------NMGLLDRFLAVWIFLAMAIGIILGNFVPSTGPALQRG---EFVGVSVPI--------AVGLLVMMYPILCKVRYESLHHVFQTRQ--IWIQIAFSIVVNWIIAPFF-M--------------------------LALAWAFLPDEPELRQGLILVGLARCIAM-------------------VLIWTGLAGGDGEYCAILVAVNSLLQIVLFAPMGVFFIEVIS----------------GD----TIT-------F-EYSTAAKSVAVFLGIPLGAAILTRFIL----RW-ATS-------RRWYDEVFLKWAGPWSLIGLLFTILVLFASQGRQVVHQIVSVVRVAAPLI…
A0A507R4U4|A0A507R4U4_MONPU/40-378 SAFK--------NLGILDRFLALWIFLAMAIGIILGNFVPNTGPALQKG---KFVGVSVPI--------AIGLLVMMYPILCKVRYESLHHVFRTRQ--IWIQVAFSIFVNWIIAPFF-M--------------------------LALAWAFLPDEPELRQGLILVGLARCIAM-------------------VLIWTGLAGGDGEYCAILVAINSILQMVLFAPLGVFFLQVIS----------------GD----SVT-------F-EYSTAAKSVAVFLGIPLGAAILTRFTL----RW-VAS-------ARWYDEVFLKWASPWSLIGLLFTILVLFASQGRQVVHQIVSVIRVAAPLI…
Q4WRJ4|Q4WRJ4_ASPFU/40-378 SAFK--------NLGILDRFLALWIFLAMVIGIILGNFVPNTGPALQKG---KFVEVSVPI--------AIGLLVMMYPILCKVRYESLHHVFRTRQ--IWIQIAFSIFVNWIIAPFF-M--------------------------LALAWAFLPDEPELRQGLILVGLARCIAM-------------------VLIWTGLAGGDGEYCAILVAVNSILQMVLFAPMGVFFIQVIS----------------GD----SVA-------F-EYSTAAKSVAVFLGIPLGAAILTRFTL----RW-VAS-------PRWYDEVFLKWASPWSLIGLLFTILVLFASQGRQVVHQIVSVVRVAAPLIVYFAVVFF…
A0A5N6U7A5|A0A5N6U7A5_9EURO/37-375 SAFK--------SLGLLDRFLAVWIFLAMAIGIILGNFVPSTGPALQKG---KFVGVSIPI--------AIGLLVMMYPILCKVRYERLHRVFTTRR--IWIQIAFSVVVNWIIAPFF-M--------------------------LGLAWAFLPDEPELRQGLIIVGIARCIAM-------------------VLVWTDLAAGDGEYCAILVAVNSLLQMILFAPMGVFFIQVIS----------------GD----AIT-------F-QYTIAAKSVAVFLGIPLGAAILTRLVL----RH-ATS-------PRWYDEVFLKWASPWSLIGLLFTILVLFASQGRQVVHQIVSVIRVAAPLV…
A0A3M2T556|A0A3M2T556_9EURO/41-379 SAFQ--------NLGLLDRFLAIWIFLAMAIGIILGNFVPSTGPALQKG---TFVGVSIPI--------AVGLLVMMYPILCKVRYESLHHVFRTRQ--IWVQMAFSVVINWIIAPFF-M--------------------------LALAWAFLPDEPELRQGLILVGLARCIAM-------------------VLVWNALSGGDSEYCAILVAFNSLLQMVLFAPMGVFFIRVIS----------------GD----PVT-------F-EYATAAKSVAVFLGIPLGAAIVTRFAL----RW-PST-------ASWYDQVFLKWLSPWSLIGLIFTILVLFASQGRQVVHQIVSVIRVAAPLI…
A0A0U5GBH3|A0A0U5GBH3_9EURO/38-376 SAFN--------NLGILDRFLVIWIFLAMAIGIILGNFVPSTGPALQRG---KFVGVSVPI--------AIGLLVMMYPILCKVRYESLHEVFRTRQ--IWIQIAFSVILNWIIAPFF-M--------------------------LALAWAFLPDEPELRQGLILVGLARCIAM-------------------VLIWTGLAGGDGEYCAILVAINSLLQMVLFAPLGVFFIQVIS----------------GD----AVS-------F-EYATAAKSVAVFLGIPLGAAILTRFTL----RH-LAS-------PRWYDTVFLKWAGPWSLIGLLFTILVLFASQGRQVVHQIVSVIRVAAPLI…
A0A364LBY0|A0A364LBY0_9EURO/38-376 SAFK--------NLGLLDRLLALWIFLAMVIGILLGNFVPNTGPALQKG---KFVGVSVPI--------AVGLLVMMYPILCRVRYESLHHVFRKRE--IWRQIAFSVFVNWIIAPFF-M--------------------------LALAWAFLPDEPELREGLILVGLARCIAM-------------------VLIWTGLAGGDNEYCAILVAINSILQMVLFAPLAVFFIATIS----------------RD----SFD-------F-DYGPAAKSVAVFLGIPLGAAIITRFTL----RT-VAS-------PRWYDEVFIRWAGPWSLIGLLFTILVLFASQGHQVVHQIVSVIRVAAPLI…
B8MS92|B8MS92_TALSN/37-375 SAFK--------DLALLDRFLAVWIFLAMAIGIILGNFVPNTGPALQKG---KFVGVSVPI--------AVGLLVMMYPILCKVRYEGLHHVFRTRQ--IWTQIAFSIFVNWIIAPFF-M--------------------------LALAWAFLPDEPELREGLVLVGVARCIAM-------------------VLIWTGLAGGDNEYCAILVAINSILQMVLFAPLAVFFIEVIS----------------QD----PID-------F-DYGIAAKSVAVFLGIPLGAAIVTRFTL----RR-LTT-------ARWYDEVFIRWVSPLSLIGLLFTILVLFASQGRQVVHQIVSVVRVAAPLIVYFTVIFF…
A0A319EB70|A0A319EB70_9EURO/39-378 SAFK--------NLGILDRFLAVWIFLAMVIGVLLGNFVPATGPALQKG---KFVGVSIPV--------AIGLLVMMYPILCKVRFESLHHVFRVRE--VWVQIAFSIFVNWIIAPFF-M--------------------------LALAWAFLPDQPELRQGLILVGLARCIAM-------------------VLIWTGLAGGDSEYCAILVAINSLLQMVLFAPMGIFFIRVIS----------------GD----TIT-------F-DYSTAAKSVAVFLGIPLGAAILTRFTL----RSGIAG-------ARWYDEMFLKWIGPWSLIGLLFTILVLFASQGRQVVHQIVSGVRVAAPLV…
A0A0M9WHH7|A0A0M9WHH7_9EURO/70-407 SMFS--------SLGLLDRFLAVWIFLAMAIGIILGNFVPSTGPALQRG---KFVGVSVPI--------AVGLLVMMYPILCKIRFESLHHVFRAKD--IWIQMAFSILLNWIIAPFL-M--------------------------LALAWAFLPDEPELRQGLIIVGLARCIAM-------------------VLVWTGLAGGDNEYCAILVALNSVLQMVLFAPMGVFFISVIS----------------GD----PVT-------F-EYSTAAKSVAVFLGIPLGAAILTRFVL----RR--IS-------AKWYDETFLKWLSPWSLIGLLFTILVLFASQGRHVVHQIVSVVRVAAPLI…
A0A1V6QLD5|A0A1V6QLD5_9EURO/39-376 SAFS--------SLGLLDRFLALWIFLAMVIGIILGNFVPNTGPALQKG---TFVGVSIPI--------AVGLLVMMYPILCKVRFESLHHVFRTKD--IWIQMAFSLVLNWIVAPFL-M--------------------------LALAWAFLPDEPELREGLIVVGLARCIAM-------------------VLVWTGLAGGDNEYCAILVALNSILQMVLFAPMGLFFISVIS----------------GD----PVT-------F-EYSTAAKSVAVFLGIPLGAAILTRFTL----RR--IS-------ATWYDNTFLKWLSPWSLIGLLFTILVLFASQGRHVVHQIVSVVRVAAPLI…
V5HTW7|V5HTW7_BYSSN/28-366 STFK--------GLGILDRFLAVWIFLAMGVGIILGNFVPNTGPALEKG---KFVGVSIPI--------AVGLLVMMYPILCKVRYECLHHVFRTRQ--VWIQIGFSLLFNWIIAPFL-M--------------------------LGLAWAFLPDQPGLRQGLIMVGLARCIAM-------------------VLVWNGLSGGDGEYCAILVAVNSLLQMVLFAPLGVFFIQVIS----------------GD----PVS-------F-DYATAAKSVAVFLGIPIGAAILTRFCL----RQ-LIG-------SRRYDEVFLKWLSPWSLIGLLFTILVLFASQGHQVVHQIVSVVRVAAPLIAYFTVIFF…
A0A0U5GIQ1|A0A0U5GIQ1_9EURO/42-381 SAFK--------SLGILDRFLALWIFLAMAIGIILGNFVPNTGPALQRG---TFVGVSVPI--------AVGLLVMMYPILCKVKYEALHHVFSTRE--IWVQIGFSIVVNWIIAPFM-M--------------------------LALSWAFLPDEPELRQGLILVGLARCIAM-------------------VLIWTGLAGGDNEYCAILVAVNSLLQMVLFAPMAIFFIEVIS---------------GGE----TIA-------L-SYSTAAKSVAVFLGIPLGAAILTRFSI----RT-LTS-------PDWYDRVFIKWISPWSLIGLLFTILILFASQGRQVVHQIVSVVRVAAPLI…
A0A1L9PJW7|A0A1L9PJW7_ASPVE/42-381 SAFK--------GLGILDRFLALWIFLAMAIGIILGNFVPNTGPALQRG---TFVDVSVPI--------AVGLLVMMYPILCKVRYETLHRVFSTRE--IWIQIGFSIIVNWIIAPFM-M--------------------------LALAWAFLPDEPELRQGLILVGLARCIAM-------------------VLIWTGLAGGDNDYCAILVAVNSLLQMVLFAPMAIFFIQVIS---------------GGD----NID-------L-SYSTAAKSVAVFLGIPLGAAIVTRFGV----RT-LIS-------PDWYDRVFLKWIGPWSLIGLLFTILILFASQGRQVVHQIVSVVRVAAPLI…
A0A1Q5QBS7|A0A1Q5QBS7_9EURO/33-370 SAFQ--------NLGILDRFLVLWVFLAMAIGIILGNFVPDTGPTLQKG---TFVGVSIPV--------AIGLLLMMYPILCKIQYETLHRLFRERR--IWIQLAFSIVFNWVVAPFF-M--------------------------LALSWAFLPDEPELRQGLILVGLARCIAM-------------------VLIWTGLAGGDSEYCAILVAINSLLQMILYAPLAILFIRVIG----------------GD----TIT-------L-EYSAVAKSVAVFLGIPLVAAVLTRYTL----RW--AS-------ARWYDEVFLKWTSPWSLVGLLYTILVLFASQGHRVVHQIVSVIRVAAPLI…
C1GZQ7|C1GZQ7_PARBA/36-374 SVFK--------SLGILDRFLAVWIFLAMAIGIILANFVPNAGPALQEG---TFVGVSGPI--------AVGLLLMMYPVLCKVQYETLHRLFRTRQ--LWIQIAFSILLNWIISPFF-M--------------------------LALAWAFLPDEPELRQGLILVGIARCIAM-------------------VLIWTGLAGGDGDYCAILVAINSLLQMVLFAPLGVFFIQVIS----------------GD----SVS-------F-EYTTAAKSVAVFLGIPLGAAILTRFTV----RG-LAS-------ERWYDQVFLKWIGPWSLIGLLFTILVLFASQGRQVVHQIVSVLRVAAPLIVYFIVVFF…
A0A0M8P1W9|A0A0M8P1W9_9EURO/56-396 SAFK--------GLGWLDRFLAVWIFLAMAIGIILGNFVESTGPALQKG---KFVGVSVPI--------AIGLLVMMYPILCKVRYESLHHVFRERG--IWIQIAFSVFVNWIIAPFL-M--------------------------LALAWAFLPDEPELREGLILVGLARCIAM-------------------VLIWTGLAGGDSEYCAILVAVNSLLQMVLFAPLAIFFIQIISH--------------SGS----QVT-------L-SYSAAATSVAVFLGIPLGAAIITRIAL----RK-FTS-------PRWYDQVFLKWAGPWSLLGLLFTILVLFASQGRQVVHQIVSVVRVAAPLI…
A0A1L9VLF0|A0A1L9VLF0_ASPGL/47-387 SAFK--------GLGWLDRFLVVWIFLAMAVGIILGNFVEDMGPALQKG---KFVGVSIPI--------AIGLLVMMYPILCKVRYESLHYVFRERG--IWIQIAFSIFVNWIIAPFL-M--------------------------LALAWAFLPDEPQLREGLILVGLARCIAM-------------------VLIWTGLAGGDSEYCAILVAVNSLLQMVLFAPMAIFFIKVISH--------------SGS----QVT-------L-SYSTAAKSVAVFLGIPLGAAIVTRITL----RK-IAS-------PRWYDQVFLKWAGPWSLLGLLFTILVLFASQGRQVVHQIVSVVRVAAPLI…
W6R396|W6R396_PENRF/45-401 SAFK--------GLGWLDRFLALWIFLAMAVGIILGNFVENTGPALQKG---KFVGVSIPI--------AIGLLVMMYPILCKVRYESLHHVFRERG--VWIQIGFSIFINWIIAPLL-MVRLIPLLMVMCTDMI----------QLALAWAFLPDEPELREGLILVGLARCIAM-------------------VLIWTGLAGGDNEYCAILVAVNSLLQMVLFAPLAILFIKVIGH--------------SGS----QVT-------L-SYSTAAKSVAVFLGIPLGAAIITRIVL----RK-ITS-------PRWYDQVFLKWAGPWSLIGLLFTILVLFASQGRQVVHQIVSVVRVAAPLIVYFIVVFF…
A0A443HJD1|A0A443HJD1_BYSSP/51-391 SAFK--------SLGWLDRFLAVWIFLAMAIGIILGNFVEETGPALQKG---KFVGVSVPI--------AIGLLVMMYPILCKVRYESLHHVFRDRG--IWIQIAFSIFVNWIIAPFL-M--------------------------LGLAWAFLPDEPELREGLILVGLARCIAM-------------------VLIWTGLAGGDSEYCAILVAINSLLQMILFAPLAVFFIQVISH--------------SGS----EVT-------L-SYSTAAESVAVFLGIPLGAAIITRIIL----RK-IAG-------ERWYDQVFLKWASPWSLLGLLFTILVLFASQGRQVVHQIVSVIRVAAPLI…
A0A1V6TD87|A0A1V6TD87_9EURO/40-380 SAFK--------NLGWLDRFLAVWIFLAMAIGIILGNFVENTGPALQKG---KFVGVSIPI--------AIGLLVMMYPILCKVRFECLHHVFRDRG--VWIQIIFSIILNWIVAPFL-M--------------------------LALAWAFLPDEPELREGLILVGLARCIAM-------------------VLIWTSLAGGDGEYCAILVAINSLLQMVLFAPMAIFFIQVISH--------------SGS----HVT-------L-SYSIAAKSVAVFLGIPLGAAILTRVVL----RN-VAS-------PQWYDQVFLKWAGPWSLIGLLFTILVLFASQGHQVVHQIVSVIRVAAPLI…
A0A1Q5T2C3|A0A1Q5T2C3_9EURO/53-393 SAFK--------GLGWLDRFLAVWIFLAMAIGIILGNFVENTGPALQKG---KFVGVSIPI--------AIGLLVMMYPILCKVRYESLHHIFKQRA--IWVQIAFSIFVNWIIAPFL-M--------------------------LGLAWAFLPDQPELREGLILVGLARCIAM-------------------VLIWTGLAGGDNEYCAILVAINSILQMVLFAPLAVFFINVISD--------------SDD----TVT-------L-SYSTAAKSVAVFLGIPLGAAILTRMTL----RK-IAS-------PRWYDHVFVRYISPLSLLGLLFTILVLFASQGRQVVHQIVSVIRVAAPLI…
A0A1S9RZC9|A0A1S9RZC9_PENBI/53-393 SAFK--------GLGWLDRFLAIWIFLAMVIGILLGNFVENTGPALQKG---KFVGVSIPI--------AIGLLVMMYPILCKVRYESLHHVFKERA--IWIQIAFSIFVNWIIAPFL-M--------------------------LGLAWAFLPDEPELREGLILVGLARCIAM-------------------VLIWTGLAGGDNEYCAILVAINSILQMVLFAPLAVFFINVISH--------------SGS----QVT-------F-SYSTAAKSVAVFLGIPLGAAIITRMTL----RK-ITS-------PRWYDQVFVKCISPLSLLGLLFTILVLFASQGRQVVHQIVSVIRVSAPLI…
S7Z621|S7Z621_PENO1/36-378 SALK--------GLGWLDRFLALWIFLAMAIGIILGNFVEQTGPALQKG---KFVEVSIPI--------AIGLLVMMYPILCKVRFESLHHVFRERE--IWVQIGFSVLVNWIIAPFL-M--------------------------LGLAWAFLPDEPELREGLILVGLARCIAM-------------------VLVWTNLAGGDNEYCAILVAINSLLQIVLFAPLAVLFISIIGDPP------------TTR----DVT-------F-SYSTAAKSVAVFLGIPLGAALLTRIVL----RK-LTS-------PRWYDQVFVKFISPLSLIGLLFTILVLFASQGRQVVHQIVSVVRVAAPLIVYFCVIFF…
A0A1J9Q7P6|A0A1J9Q7P6_9EURO/47-387 SIFK--------SLGILDRFLAVWIFFAMAIGIILGNFVPNTGPSLQKG---TFVGVSAPI--------AVGLLVMMYPILCKVRYESLHLLFQTRQ--IWIQIAFSVFVNWVVAPLL-M--------------------------LALAWAFLPDEPELREGLILVGLARCIAM-------------------VLIWTGLSGGDGEYCAILVAVNSLLQMVLFAPLAILFINIISN--------------SGS----HVT-------L-SYSTTAKSVAVFLGIPLGAAIVTRFVL----RK-LVN-------PPWYESTFLKWISPWSLIGLLFTIVVLFASQGRQVVHQIVSVVRVSAPLI…
A0A2B7XDP0|A0A2B7XDP0_9EURO/47-387 SLFK--------GLGILDRFLALWIFLAMAIGIILGNFVPNTGPALQKG---TFVGVSVPI--------AIGLLVMMYPILCKVRYESLHRLFQTRQ--IWIQIAFSIFVNWVIAPLL-M--------------------------LALAWAFLPDEPELREGLILVGLARCIAM-------------------VLIWTGLSGGDGEYCAILVAVNSLLQMVLFAPLAILFINIIGN--------------SGS----QVT-------L-SYSTAAKSVAVFLGIPLGAAILTRFSL----RK-LVG-------AAWYENRFLKWISPWSLIGLLFTILVLFASQGRQVVHQIVSVVRVSAPLI…
A0A2B7ZQH1|A0A2B7ZQH1_9EURO/47-387 SVFN--------GLGILDRFLAVWIFLAMAIGIILGNFVPNTGPALQKG---TFVGVSAPI--------AIGLLVMMYPILCKVRYESLHRLFQTRQ--IWIQIAFSIFVNWIIAPLL-M--------------------------LALAWAFLPDEPELREGLILVGLARCIAM-------------------VLIWTGLSGGDGEYCAILVAVNSLLQMVLFAPLAIIFINIIGN--------------SGS----QVT-------L-SYWTAAKSVAVFLGIPLGAAIVTRFSL----RK-LVS-------PAWYESTFLKWIGPWSLIGLLLTILVLFASQGRQVVHQIVSVVRVSAPLI…
A0A2B7Y7F5|A0A2B7Y7F5_9EURO/46-386 SIFK--------RLGILDRFLAVWIFLAMAIGIILGNFVPNTGPALQRG---KFVGVSVPI--------AIGLLVMMYPILCKVRYESLHKVFKTRQ--IWIQIAFSIVINWIIAPLL-M--------------------------LGLAWAFLPDEPGLREGLILVGLARCIAM-------------------VLIWTGLAGGDNQYCAILVAINSMLQMVLYAPLAVLFIKVISG--------------SNN----TFE-------L-SYSVVAQSVAVFLGIPLGAAIVTRFTL----RT-LTG-------PTWYDNVFLKWVGPWSLIGLLFTILILFASQGKQVVHQIVSVVRVGAPLI…
A0A2B7YFN3|A0A2B7YFN3_9EURO/46-387 SLFK--------GLGILDRFLAVWIFLAMAIGIILGNFVPNTGPALQKG---TFVGVSVPI--------AVGLLVMMYPILCKVRYETLHRVFQTRE--IWIQIAFSIVINWIIAPLYHI--------------------------LGLAWAFLPDEPELREGLILVGLARCIAM-------------------VLIWTGLAGGDNEYCAILVAVNSMLQMVLYAPLAVLFIQIISG--------------SSS----TVQ-------L-SYSVVAQSVAVFLGVPLGAAIITRFTL----RK-LAG-------PKWYDDVFLRWAGPWSLIGLLFTILVLFASQGKQVVHQIVSVVRVSAPLI…
C4JVL0|C4JVL0_UNCRE/28-368 SVFK--------GLGILDRFLALWIFLAMAVGIILGNFVPNTGPALQKG---TFVGVSIPI--------AVGLLVMMYPILCKVQYESLHRVFKTRE--IWIQMWFSIIVNWIIAPFF-M--------------------------LGLAWAFLPDEPALREGLILVGLARCIAM-------------------VLIWTGLAGGDNDYCAILVAINSLLQMVLFAPLAILFIRVISH--------------SED----QVS-------V-SYSVVAKSVAVFLGIPLGAAIVTRFSL----RT-LAG-------PKWFDNVFLRWAGPWSLIGLLFTILILFASQGEQVVHQIVSVVRVAAPLIVYFVVIFF…
J3KEK1|J3KEK1_COCIM/39-379 SLFK--------GLGIIDRFLAVWIFLAMAIGIILGNFVPNTGPALQRG---TFVGVSIPI--------AVGLLVMMYPILCKVQYETLHRVFKTRE--IWIQIGFSIVLNWIIAPLF-M--------------------------LGLAWAFLPDEPKLREGLILVGLARCIAM-------------------VLIWTGLAGGDNDYCAILVAINSLLQMVLFAPLAVLFVKVISN--------------SSD----QVS-------V-SYSIVAKSVAVFLGIPLGAAIVTRFTL----RS-LAG-------SKWYDNVFLKWAGPWSLIGLLFTILVLFASQGEQVVHQIVSVVRVAAPLIVYFVVIFF…
A0A194XQ84|A0A194XQ84_9HELO/20-360 SAFK--------SLGWLDRFLALWIFLSMAVGIILGNFVTNTGPALQKG---KFVGVSVPI--------AVGLLVMMYPILCKVKYETLHLVLRKKD--IWIQIGFSIFVNWIIAPLV-M--------------------------LGLAWAFLPDKGALREGLVLVGLARCIAM-------------------VLIWTGLAGGDSEYCAILVAINSLLQMVLFAPLALLFIKVISH--------------AEG----TLD-------I-SYATVAKSVAVFLGIPLGAAILTRFTL----RK-LCS-------AKWYDNTFLKYLAPWSLIGLLFTILILFASQGRQVVHQIVSVVRVAAPLV…
A0A1L7WD10|A0A1L7WD10_9HELO/49-389 SAFK--------SLGWLDRFLALWIFLAMAIGIILGNFVPNTGRALQKG---KFVGVSVPI--------AVGLLVMMYPILCKVKYETLHLVLGKRD--IWIQISFSIFVNWIIAPLV-M--------------------------LGLAWAFLPDKGALREGLILVGLARCIAM-------------------VLIWTGLAGGDSEYCAILVAINSILQMILFAPLALLFIKVISR--------------AEG----TLD-------V-NYSTVAKSVSVFLGVPLGAAILTRFTF----RK-LVN-------DKWYNQTFLKYLAPWSLIGLLFTILILFASQGARVVHQVVSVIRVAAPLV…
A0A2J6RMQ1|A0A2J6RMQ1_9HELO/37-377 SIFK--------SLGWLDRFLALWIFLAMAIGIILGNFVPNTGPALQKG---KFVGVSVPI--------AVGLLVMMYPILCKVKYESLHNVLGKRD--IWVQILFSVVVNWVIAPLV-M--------------------------LGLAWAFLPDKGALREGLILVGLARCIAM-------------------VLIWTGLAGGDSEYCAILVAINSILQMVLYAPLALLFIKVISR--------------ESG----SLD-------V-SYSTVAKSVAVFLGIPLGTAIVTRFSL----RN-LVS-------PKWYDRVFLKFAAPWSLVGLLFTILILFASQGKRVVHQIVSVVRVTAPLV…
A0A2T3BEK7|A0A2T3BEK7_AMORE/44-384 SAFK--------GLGWLDRFLAVWIFLAMAIGIILGNFVPNTGPALQKG---TFVGVSVPI--------AVGLLVMMYPILCKVKFETLHHVFRERD--IWVQIGFSIIANWIIAPLL-M--------------------------LGLSWAFLPDKEELREGLILVGLARCIAM-------------------VLIWTGLAGGDSQYCAILVAINSILQMVLYAPLALLFIKVISR--------------AEG----TMS-------I-EYSTVAKSVAVFLGIPLGAAIVTRYII----RK-IAG-------LRWYNEVFIKWLSPWSLIGLLFTILVLFASQGRRVVHQIVSVVRVAAPLI…
A0A3D8RT19|A0A3D8RT19_9HELO/55-396 SAFK--------SLGILDRFLALWIFLAMLIGILLGNFVKETGPALQKG---KFVGVSIPI--------AIGLLVMMYPILCKVKYETLHRVFAKKE--IWIQIGFSIVVNWIVAPFL-M--------------------------LGLSWAFLPDEQGLREGLILVGLARCIAM-------------------VLIWTGLAGGDSEYCAILVAVNSFLQMVLYAPLAVLFISVISHA-------------DST----RAQ-------V-DYSTVAKSVAVFLGIPLGAAILTRFSI----RN-LTS-------GAWYDTTFLRFLAPWSLIGLLFTILVLFASQGAQVVHQIVSVIRVAAPLI…
A0A4U0WMA6|A0A4U0WMA6_9PEZI/57-397 SAFK--------GLGWLDRFLAVWILLAMIIGVLLGNFVPNTGPALQKG---KFVGVSVPI--------AIGLLVMMYPILCKVKYETLHHVFRHRE--LWIQIAFSVFMNWIVAPFL-M--------------------------LGLAWAFLPDKSGLREGLILVGVARCIAM-------------------VLIWTGLAGGDSEYCAILVAVNSILQMVLFAPIALLFIKVISR--------------AGP----GVT-------V-SYTTVATSVAVFLGIPLAAAILTRFTL----RK-LVS-------PAWYNDVFLKWVAPWSLIGLLFTILVLFASQGRQVVHQIVSVVRVAAPLL…
A0A1E3QFZ5|A0A1E3QFZ5_LIPST/48-388 SVFK--------SLGILDRFLALWIFLAMAIGIILGNFVPNTGPALQKG---KFVGVSVPI--------AVGLLVMMYPILCKVRYESLHHVLRKRE--IWVQILFSIIVNWIIAPFL-M--------------------------LGLSWAFLPDKSGLREGLILVGLARCIAM-------------------VLIWTGLAGGDNEYCAILVAVNSVLQMVLYAPLAIFFIKVISH--------------ASN----ANS-------V-SYATVAKSVGVFLGIPLGAAIVTRFTL----LR-LTN-------QKWYDTKFLKWASPWSLIGLLFTILVLFASQGHQVVHQIVSVVRVAAPLI…
A0A2H3F6V3|A0A2H3F6V3_9HELO/51-391 SVFR--------GLGWLDRFLALWIFLAMTIGIVLGNFVPNTGPALQKG---KFVGVSIPI--------AVGLLVMMYPILCKVRFETLHHVLRKKD--IWTQILFSVVVNWIAAPLL-M--------------------------VRISWAFLPDKDGLREGLILVGLARCIAM-------------------VLIWTGLAGGDNEYCAILVAINSLLQIILYAPLALLFIKVISG--------------EEG----TMD-------I-EYATVAKSVAAFLGIPLAAAVLTRSML----RK-LVG-------AAWYERVFLKWAAPWSLIGLLFTILILFASQGRQVVHQIVSVVRVAAPLI…
A0A1E1LSF0|A0A1E1LSF0_9HELO/50-388 SAFK--------GLGWLDRFLALWIFLSMAIGIILGNFVPNTGPALQKG---KFVGVSVPI--------AIGLLVMMYPILCKVRYETLHHVFRERK--IWVQLGFSIIINWIVAPLL-M--------------------------LGLAWGFLPDKENLREGLILVGLARCIAM-------------------VLIWTGLAGGDNEYCAILVAVNSVLQMVLFAPLAILFLKVFG---------------DGD----E-T-------V-SYEVVAKSVAVFLGIPLAAAILTRFSL----RK-LLS-------PDWYERVFLRFAAPWSLVGLLFTIIILFASQGKQVVRQIVSVVRVSAPLV…
A0A2J6PDB3|A0A2J6PDB3_9HELO/51-389 SAFK--------SLGLLDRFLAVWILLAMAIGIILGNFVPNTGPALQKG---KFVGVSVPI--------AIGLLVMMYPILCKVRYETLHHVFLERK--IWVQIGFSIVVNWIIAPLV-M--------------------------LGLAWAFLPDKPGLRDGLILVGLARCIAM-------------------VLIWTGLAGGDSEYCAILVAINSILQMVLFAPLAILFLRVIS---------------GAD----A-E-------V-SYQTVAKSVAVFLGIPLGGAIVTRFGL----RK-LIS-------PPWYDEVFLKFAAPWSLIGLLFTILVLFASQGRQVVHQIVSVVRVAAPLI…
A0A2J6T9F3|A0A2J6T9F3_9HELO/48-386 SAFK--------GLGLLDRFLAVWILLAMVIGIILGNFVPNTGPALQEG---KFVGVSIPI--------AVGLLVMMYPILCKVRYETLHRVMQDRK--VWVQIGFSIVVNWIVAPLI-M--------------------------LGLAWAFLPDKPGLREGLILVGLARCIAM-------------------VLIWTGLAGGDNEYCAILVAINSMLQVVLFAPLAILYLRVIS---------------GAD----A-K-------V-SYEVVAKSVAVFLGIPLAAAITTRFTL----RK-FMS-------PQWYDTVFIKFASPWSLIGLLFTILVLFASQGHQVVHQIVSVVRVSAPLI…
S3DAN7|S3DAN7_GLAL2/51-390 SVFK--------GLALLDRFLALWIFLAMAIGIILGNFVPNTGPALQKG---KFVGVSVPI--------AIGLLVMMYPILCKVRYETLHRVFRDRK--IWVQIGFSVIVNWIVAPLL-M--------------------------LALSWAFLPDKPALREGLILVGLARCIAM-------------------VLIWTNLANGDNEYCAILVAINSVLQMVLFAPLAILFLRVIS---------------GAK----GDD-------V-SYEVVAQSVAVFLGIPLGAAILTRFAL----RK-LAG-------PAWYDGVFLRFAAPWSLIGLLFTILVLFASQGRQVVHQIVSVVRVAAPLVVYFGVIFF…
K1X2G2|K1X2G2_MARBU/58-398 SAFK--------SLGWLDRFLALWIFLAMAVGILLGNFVPSTSSALQKG---KFVGVSVPI--------AAGLLVMMYPILCKVRFETLHQVLRKRE--IWAQILFSVIVNWIVAPLF-M--------------------------LGLAWAFLPDKPGLREGLILVGLARCIAM-------------------VLIWTGLAGGDNEYCAILVAVNSLLQIVLYAPLAILFIRVISG--------------EEE----TTD-------I-GYPVVAQSVAVFLGIPLAAAILTRATF----RN-LAS-------PAWYDGVFLKWAAPWSLIGLLFTILILFASQGREVVHQVVSVVRVAAPLLVYFAVIFF…
A0A370TKC6|A0A370TKC6_9PEZI/55-394 SIFK--------GLGILDRFLAVWILLAMAIGIILGNFVDNVGPALQKG---KFVGVSVPI--------AVGLLVMMYPILCKVKYEALHHVFRKKE--IWIQILFSILLNWIVAPFI-M--------------------------LGLSWAFLPDKSGLREGLILVGIARCIAM-------------------VLIWTGLAGGDNEYCAILVAINSLLQMVLFAPLAILFITVIS---------------GGD----TSG-------I-SYSVVAKSVAVFLGIPVGAAILTRITL----RK-LVS-------PGWYDNVFVKWASPWSLIGLLFTILVLFASQGKQVVHQIVSVVRVAAPLI…
A0A177CWE1|A0A177CWE1_9PLEO/40-380 SVIR--------GLGWLDRFLAVWILLAMISGVLLGNFVEETGPALQKG---KFVGVSVPI--------ALGLLVMMYPILCKVRYETLHKLFRTRA--LWAQIGFSVFMNWIVAPLL-M--------------------------LGLAWAFLPDKSELRTGLVLVGLARCIAM-------------------VLIWNNLAGGDEEYCAILVAVNSILQMILYAPLAILFVKVISR--------------ETG----TTA-------V-SYETVAKSVAVFLGIPLGAAVLTRFVL----RR-LIS-------PEWYEKVFLKWLAPWSLIGLLYTILVLFASQGRQVIHQIVSVVRVAAPLI…
A0A178DIL9|A0A178DIL9_9PLEO/39-379 SVIK--------GLGWLDRFLAVWILLAMIIGVLLGNFVEETGPALQKG---KFVGVSIPI--------ALGLLVMMYPILCKVRYETLHHLFRTRA--LWVQIGFSILMNWIVAPLL-M--------------------------LGLAWAFLPDRSDLRTGLVLVGLARCIAM-------------------VLIWNGLAGGDEEYCAILVAVNSILQMILYAPLAILFIKVISR--------------ENG----TVA-------V-SYETVATSVAVFLGIPLGAAILTRLTL----RK-LVS-------PEWYEKTFLKWLAPWSLIGLLYTILVLFASQSRQVVHQIVSVVRVAAPLI…
A0A2V1B6A6|A0A2V1B6A6_9HELO/43-383 SVIK--------GLGWLDRFLAVWILLAMVIGVLLGNFVENTGPALQKG---KFVGVSVPI--------ALGLLVMMYPILCKVRYEVVHHLFRTRA--LWAQIGFSILMNWIVAPLL-M--------------------------LGLAWAFLPDRSDLRTGLVLVGLARCIAM-------------------VLIWNGLAGGDDQYCAILVAVNSILQIVLYAPLAVLFIQVISQ--------------ESG----GIS-------V-SYDTVAISVAVFLGIPLGAAVITRLTL----RK-LVS-------AEWYEKTFLKWLAPWSLIGLLYTIIVLFASQGRRVVHQIVSVVRVAAPLI…
B2WF33|B2WF33_PYRTR/40-380 SVIK--------GLGWLDRFLALWILLAMIIGVLLGNFVEQTGPALQKG---KFVGVSVPI--------ALGLLVMMYPILCKVRYETLHRLFRTRA--LWIQIGFSVVVNWIVAPLL-M--------------------------LGLAWAFLPDRSDLRTGLILVGLARCIAM-------------------VLIWTGLAGGDEEYCAILVAVNSILQMVLYAPLAILFIKVISH--------------ETG----TVA-------V-SYETVATSVAVFLGIPLAAAIVTRLVL----RK-LVS-------PEWYDAVFLKWLAPWSLIGLLYTILVLFASQGRQVIHQIVSVVRVAAPLIVYFVIIFF…
R0IJS6|R0IJS6_SETT2/40-380 SVIK--------GLGLLDRFLAVWILLAMIVGILLGNFVEETGPALQKG---KFVGVSAPI--------ALGLLVMMYPILCKVRYETLHHLFRSRA--LWIQIGFSILMNWIVAPLF-M--------------------------LGLAWAFLPDESDLRTGLVLVGLARCIAM-------------------VLIWNGLSGGDNEYCAILVAVNSILQMILYAPLAILFIRVIGH--------------ESG----AVA-------V-SYEMVATSVAVFLGIPLGAAILTRFVL----RM-LVS-------PEWYEQTFLKWLGPWSLIGLLYTILVLFASQGRQVVHQIVSVVWVAAPLIVYFVVIFF…
A0A177D2Y4|A0A177D2Y4_ALTAL/40-377 SVIK--------GLGYLDRFLALWILLAMAVGILLGNFVEEIGPALQKG---KFVGVSIPI--------AIGLLVMMYPILCKVRYETLHRLFRTRA--LWVQIVFSIVMNWVIAPLL-M--------------------------LGLAWAFLPDQSDLRTGLILVGLARCIAM-------------------VLIWNGLAGGDDEYCAILVAVNSILQMILYAPLAILFVKVISR--------------ETG----TVA-------V-SYETVATSVAVFLGIPLGAAILTRLLL----RK-LAG-------AKWYDQVFLKWLAPWSLVGLLYTILVLFASQGQQVVHQIVSVVRTAAPLM…
M2SBE0|M2SBE0_COCSN/39-379 PVIK--------GLGWLDRFLAVWILLAMIIGVLLGNFVESTGPALQKG---KFADVSVPI--------AIGLLVMMYPILCKVKYETLHHLFKERA--LWIQIGFSIIINWIIAPFL-M--------------------------LTLSWAFLPDRSELREGLILVGLARCIAM-------------------VLIWSGLAGGDSEYCAILVAVNSVLQIILYAPLAILFITVISR--------------EEA----TLA-------I-SYSSVATSVAVFLGIPLGAAILTRFAL----HK-LVS-------PSWFDNVFLKWIAPWSLVGLLYTILVLFASQGRQVVHQIVSVVRVAAPLLVYFVVIFF…
A0A150VCE4|A0A150VCE4_9PEZI/20-360 PVLK--------GLGWLDRFLALWIFLAMVIGILLGNYVPSIDTAFQKG---KLVSVEVPI--------AIGLLVMMYPILCKVKFETLHFAFQEKK--LWVQLCFSVFLNWIIAPLF-M--------------------------LALAWAFLPDKEDLREGLILVGLARCIAM-------------------VLIWTGLAGGDSQYCAILVAFNSILQMVLYAPLAILFINIISQ--------------STS----KVT-------V-SYSTVATSVGVYLGIPLGAAIVTRFSV----CW-LFS-------TEWYETKFLKWLAPWSLIGLLYTVIVLFASEGHQVVHQIISVVRVAAPLI…
A0A4U0XXR4|A0A4U0XXR4_9PEZI/36-537 SAFK--------ALGWLDRFLAVWILLAIIIGILIGNFVSDAEAALQKG---KFVGVSVPI--------AIGLLVMMYPILCKVQYETLHLALREKE--LWIQIGFSILLNWIVAPLL-M--------------------------LGLAWAFLPDEEGLREGLILVGLARCIAM-------------------VLIWTGLAGGDSQYCAILVAINSILQMVLYAPLAIFFINIISH--------------STE----TIS-------V-SYSTVATSVAAFLGIPLGAAILTRYAV----RW-TTS-------PEWYDQKFLKWVAPWSLIGLLYTIVVLFASQGHQVVHQIVSVVRVAAPLI…
A0A4V5N6P4|A0A4V5N6P4_9PEZI/36-376 SAFK--------ALGWLDRFLAVWIFLAIVVGMLIGNFASGAEQALQKG---KFVGVSIPI--------AIGLLVMMYPILCKVQYETLHLALREKE--LWIQIGFSVLLNWIVAPLL-M--------------------------LGLAWAFLPDQEGLREGLILVGLARCIAM-------------------VLIWTGLAGGDSQYCAILVAINSILQMVLYAPLAILFINIISH--------------PSH----KVL-------V-SYSTVATSVAAFLGIPLGAAILTRYAV----RW-ATS-------PEWYENKFLKWIAPWSLLGLLYTIVVLFASQGHRVVQQIISVIRVAAPLI…
A0A094AXH8|A0A094AXH8_9PEZI/52-392 SDWK--------SLGLLDRFLAVWIFLAMLIGILLGNFVENVGPALQKG---KFVGVSVPI--------AIGLLVMMYPILCKVQYESLHHVFRKKD--LWIQIGFSIIVNWIVAPLL-M--------------------------LALSWAFLPDKQGLREGLILVGVARCIAM-------------------VLIWTGLAGGDNQYCAILVAVNSFLQIVLFAPIALLFINVMSN--------------GGS----TVS-------V-SYSTVATSVGVFLGIPLGAAILTRFAL----LK-IAG-------EKFYNNVFLRFVAPWSLIGLLFTILVLFASQGHRVVHQVVSVVRVAAPLI…
A0A177ADR9|A0A177ADR9_9PEZI/50-390 PAFK--------SLGLLDRFLALWIFLAMLIGILLGNFVENVGPALQKG---KFVGVSVPI--------AIGLLVMMYPILCKVQYEALHHVFRKRE--IWIQIGFSIVVNWVVAPFV-M--------------------------MALAWAFLPDKQGLREGLILVGIARCIAM-------------------VLIWTGLAGGDNEYCAILVAVNSFLQIVLFAPLALLFIKVISH--------------GGP----GVS-------V-SYSTVATSVGVFLGIPLGAAILTRFTI----LK-IGG-------ERFYNQVFLKFAAPWSLIGLIFTILVLFASQGHQVVHQIVSVVRVAAPLV…
A0A084ARW8|A0A084ARW8_STACB/27-370 STVK--------ALGWLDRLLALWIFLAMAIGIILGNFVPNTAEVLEQG---SFVNVSVPI--------AVGLLVMMYPILCKVRYESLHEILNHRG--LWKQIGFSVFLNWVVAPFF-M--------------------------LGLAWAFLPDEPGLRTGLVLVGLGRCIAM-------------------VLIWNALAGGDGDYCAILVAINSMLQMVLFAPLAVFFINVIGGD-------------DRN----GLQ-----GGA-AYSTVATSVAVFLGIPLGAAIITRLLL----CK-IAG-------LKWYEGVFLRFVSPWSLIGLLYTIIVLFAAQGRNVVRQIVSVVRVAAPLL…
A0A084QZS3|A0A084QZS3_STAC4/73-413 SAFK--------ALGWLDRLLALWIILAMAIGIMLGNFVPNINEALQQG---RFVDVSVPI--------ALGLLVMMYPILCKVRYESLHHIFAHRQ--IWKQIAFSIFLNWIIAPLF-M--------------------------LGLAWAFLPDEPGLREGLILVGLARCIAM-------------------VLIWNGLAGGDAEYCAILVAVNSLLQMVLYAPLAILFIAIISGD-------------S-T----ARS-------V-SYATVATSVAVFLGIPLGAAVLTRFLV----RW-LTS-------PRWYDEVFMRFLSPWSLIGLLYTILILFASQGRQVVQQIVSVVRVAAPLI…
A0A084RZ91|A0A084RZ91_STACH/73-413 SAFK--------ALGWLDRLLALWIILAMAVGIILGNFVPNINEALQQG---RFVDVSIPI--------ALGLLVMMYPILCKVRYESLHHVFAHRQ--IWKQIAFSVFINWIVAPLF-M--------------------------LGLAWAFLPDEDGLREGLILVGLARCIAM-------------------VLIWNGLAGGDAEYCAILVAVNSLLQMVLYAPLAILFIGVISG--------------DSA----AQN-------V-SYATVATSVAVFLGIPLGAAALTRLLV----RR-LTS-------PRWYDEVFMRFLSPWSLIGLLYTILVLFASQGRQVVQQIVSVVRVAAPLV…
A0A1B7YMP7|A0A1B7YMP7_COLHI/83-423 SAFK--------ALGWLDRLLALWIFLAMAVGIILGNFVPDVGPALQKG---KFTDVSIPI--------AVGLLVMMYPILCKVRFESLHQVFAHRE--IWRQIAFSVFINWIVAPFL-M--------------------------LGLAWAFLPDEDGLREGLILVGLARCIAM-------------------VLIWNALAGGDAEYCAILVAINSILQMVLYAPMAIFFISIISG--------------DSA----AQE-------I-SYSTVATSVAVFLGIPLGAAIITRFLV----RR-LAS-------PRWFDVVFMRFLSPWSLIGLLYTILILFASQGRQVVQQIVSVARVAAPLI…
A0A1Q8RRZ0|A0A1Q8RRZ0_9PEZI/53-393 SAFK--------SLGWLDKLLALWIFLAMAVGIILGNFVPGIGQALQKG---KFADVSIPI--------AVGLLVMMYPVLCKVRYESLHEVFAHRT--IWKQIAFSFCINWIVAPFV-M--------------------------LGLAWAFLPDEDGLREGLILVGLARCIAM-------------------VLIWNGLAGGDAEYCAILVAANSILQMVLYAPMAVFFISVIGG--------------ESV----VRN-------I-SYSTVATSVAVFLGIPLGAALITRFLV----RK-LTS-------PQWYDEVFVRFLSPWSLIGLVYTILVLFASQGRQVVQQIVSVVRVAAPLI…
A0A3E2HS26|A0A3E2HS26_SCYLI/46-386 SAFK--------SLGWLDQFLAVWIVLAMAIGIILGNFVPNTGPALQRG---EFVGVSVPI--------AVGLLVMMYPILCKIKYETLHHVFNKRA--VWTQIAFSIFVNWIVAPFV-M--------------------------LGLAWAFLPDKPELRDGLILVGLARCIAM-------------------VLIWTGLAGGDSEYCAILVAINSLLQMVLYAPLAIFFIEVISQ--------------QKG----TLE-------V-DYHDVAKSVGAFLGIPLAAAIVTRFSI----RK-ILS-------PRWYDEVFLKFAAPWSLIGLLFTILVLFASQGKRVVHQITSVLRVAAPLV…
A0A094CPY5|A0A094CPY5_9PEZI/57-396 SAFK--------GLGLLDRFLAVWIFLAMAIGIILGNFVDNVGPALQKG---TFVGVSIPI--------AVGLLVMMYPILCKVQFETLHHVFRERE--VWIQILFSIVLNWIIAPLI-M--------------------------LALSWAFLPDKPSLREGLILVGIARCIAM-------------------VLIWTSLAGGSTSYCAILVAINSLLQMVLFAPLAILYITIISRG--------------------TASP------I-SYAVAAQSVAVFLGIPLGAAILTRLIL----RR-VCG-------GDWYDRVFVRFISPLSLLGLLFTILVLFASQGRNVVQQIVSVVRVAAPLI…
A0A2P2SWH1|A0A2P2SWH1_9PEZI/57-396 SAFK--------SLGLLDRFLAVWIFLAMAIGIILGNFVDNVGPALQKG---TFVGVSIPI--------AVGLLVMMYPILCKVQFETLHHVFRERE--VWIQILFSIVLNWIVAPLV-M--------------------------LALSWAFLPDKPSLREGLILVGIARCIAM-------------------VLIWTSLVGGSTSYCAILVAINSLLQMVLFAPLAILYITIISRG--------------------TASP------I-SYATAAQSVAVFLGIPLGTAILTRLVL----RR-VCG-------AKWYEDVFVRFISPLSLLGLLFTILVLFASQGRNVIHQIVSVVRVAAPLI…
S8AF28|S8AF28_DACHA/40-378 SAFK--------SLGFIDRFLAVWILLAMIIGVLLGNFVEETGPALQKG---KFVGVSVPI--------AIGLLVMMYPILCKVQYETLHNLLQKRD--LWVQIAFSIFVNWIVAPFL-M--------------------------LALAWAFLPDKADLRTGLILVGLGRCIAM-------------------VLIWNGLASGDQNYCAILVVVNSILQMVLFAPLAVLFIRVIS---------------GGN----QLE-------L-SYSTVATNVAVFLGIPLGAAILTRYIL----RR-LVG-------AEGYE-VFMKWLSPWSLLGLLYTILILFASQGHRVVHQIVSVVRVSAPLVVYFLIIFL…
A0A3N2Q151|A0A3N2Q151_9PEZI/66-406 NAFK--------ALGWLDRLLALWILLAMAIGIILGNFVPNIGPALQQG---KFVDVSIPI--------AVGLLVMMYPILCKVHYETLHKLFRHRE--IWRQMLFSVVINWIVAPFF-M--------------------------LGLAWAFLPDEEGLREGLILVGLARCIAM-------------------VLIWNNLAGGDAEYCAILVAINSLLQMVLYAPMAVFFLNIISH--------------SST----TTT-------V-SYAIVATSVAVFLGIPLAAAILTRFLV----RR-LAG-------PEWYDKVFIRYLSPWSLIGLLYTILVLFASQGRQVVQQIVSVVRVSAPLI…
A0A384J622|A0A384J622_BOTFB/57-397 SLFK--------SLGWLDRLLALWIFLAMAIGILLGNFVPNVGTALQKG---EFVGVSVPI--------AVCLLAMMYPILCKVKFETLHLVFQKKD--IWVQIGFSLVVNWIVAPLL-M--------------------------LALAWAFLPDKEELRSGLILVGIARCIAM-------------------VLIWTGLAGGSTSYCAILVAINSLLQMVLFAPLSVLFISVISG--------------AEG----PAE-------F-SYSTIASSVAVFLGIPLAAAILTRFLL----RR-LTS-------PSWYDTVFLKYLSPLSLLGLLATILILFASQGQHVIQQIVSVVRVAAPLV…
A0A4U7AN61|A0A4U7AN61_9PEZI/41-380 SVYK--------GLGWLDRLLALWILLAIIIGILIGNFVDGAGDALQRG---KFVQVSAPI--------AIGLLVMMYPILCKVKYETLHRVFASRE--VWIQMGFSVVMNWIVAPFL-M--------------------------LALAWAFLPDEQGLRQGLILVGIARCIAM-------------------VLIWTNLAGGDEQYCAILVAANSILQMVLFAPLAVLFLRVISG--------------ADD----VVA-------V-SYSTVATSVGVFLGIPLGAAIVTRFIG----RA--IS-------ADWFDRVFLKVIGPFSLLGLLYTIIILFASQGKRVVDQIVSVVRVAAPLV…
A0A0B7KAP8|A0A0B7KAP8_BIOOC/51-391 SAFK--------ALGWLDRLLALWIFLAMAIGIILGNFVPNVGSALKKG---ELVGVSVPI--------AVGLLVMMYPILCKVRYEALPQIFKERD--VWVQLLFSVIMNWIVAPFL-M--------------------------LGLAWAFLPDKEDLREGLILVGLARCIAM-------------------VLIWNGLAGGNAEYCAILVAVNSVLQMVLYAPMAVFFLNVISH--------------SSH----DAS-------I-SYSVVATSVAIFLGIPLGAAVITRFTL----RA-LVS-------KDWYDQTFIRYLSPWSLIGLLYTILVLFASQGKHVVEQIVSVVRIAAPLI…
A0A447BUK4|A0A447BUK4_9PEZI/49-390 STFQ--------ALSFLDRFLALWIFLAMLIGVLLGNFVPNTGPALHRG---TFFDVSVPI--------AVGLLVMMYPILCKVKYESLHKVFQERE--VWVQLAFSIVVNWVVAPLF-M--------------------------LALSWAFLPDEEGLRQGLILVGVARCIAM-------------------VLIWNNLANGSSDYCAILVAVNSLLQIVLFAPLSLLFIRVFDPN-------------STT----AIS-------I-SYSTVATSVGIFLGIPLAAAIMTRFAL----LF-LTS-------PGFYNKRFIPVISPLSLIGLLYTILVLFASQGKQVVHQIVSVVRVSAPLI…
A0A5E8BLI3|A0A5E8BLI3_9ASCO/110-450 SVFK--------SLGFIDRFLYIWIFLAMAVGIIIGNFVPNTGHALEKG---KFVGVAVPI--------AIGLILMIYPILCNIEYEVLHHVFAQKK--IWTQLAFSLFVNWIIGPFL-M--------------------------MALAWAFLPDKPELREGLILVGLARCIAM-------------------VLIWNGLAGGDSHYGAILVSVNSILQMILYAPYSLLLIKVISR--------------SET----EFI-------F-SYSDIAKSVGVFLGIPLAAGLVTRFGF----RR-LVG-------ANWYDNVFMEWMGTLSLIGLLFVILVLFASQGERVVDQIVSVVRVAAPM…
A0A1E3PFN2|A0A1E3PFN2_9ASCO/55-395 SPLR--------RLGWVDRLLALWIILAMVIGIILGYFVPGTGPSLAKG---QFVGVSIPI--------AVGLLVMMFPILCKVRYEKLHVLFTHRE--FLNQVLFSLFMNWIIAPLF-M--------------------------VGLAWAFLPDQRELREGLILVGVARCIAM-------------------VLVWTDLADGDSDYCAVLVAINSVLQIVLFAPLAIFYIKIVSH--------------SKD----EVT-------V-SYALVSKSVAVFLGIPFGSSVLCRFGL----RK-VFG-------AHWYDEKFLPLLSPWSLLGLIFTILILFASQGKRVIEQIIAVVRVGAPLI…
A0A0D2A367|A0A0D2A367_9PEZI/40-380 PPLR--------GLSLLDRFLVVWILLAMAIGIILGNFVPSTGPSLQRG---EFVGVSIPI--------AIGLLVMMYPILCKVRYESLHLLLSSRG--IWIQIAVSFVLNWIIAPLF-M--------------------------VALAWAFLPDRQDLREGLIFVGIARCIAM-------------------VLIWNELAKGDPDYCAVLVAFNSILQIVLYAPFAVFYIKVVSH--------------SHN----SLV-------V-SYSRVATSVAVFLGIPLGAAILTRFTL----RP-MLG-------SDNYQRRFIRYISPLSLIGLIYTIIVLFASQGAHVVNQITSVLRVCAPLV…
A0A177CJS8|A0A177CJS8_9PLEO/44-383 PPLR--------GLSFLDRFLVIWIILAMAIGIVLGNTVDSVGPALQKG---EFVGVSIPI--------AIGLLVMMYPILCKVRFESLHLLLNSRA--LWIQIGISFVLNWIVAPLF-M--------------------------VGLAWAFLPDRQDLREGLIFVGIARCIAM-------------------VLIWTDLAKGDGDYCAVLVAFNSILQIVLFAPFAVFYVQVVSH--------------GQK-----TD-------V-SYEKVAQSVGVFLGIPLGAAVLTRLLL----RG-LIG-------EDRYQRRFIRYIAPFSLIGLLYTIIVLFASQGAHVVRQITDVLRVCAPLL…
A0A364N698|A0A364N698_9PLEO/48-387 PPLR--------GLSFLDRFLVVWIILAMGIGIALGNTVDSVGPALQKG---EFVGVSIPI--------AIGLLVMMYPILCKVRYETLHLLLKSKE--LWIQIAVSFVLNWIVAPLF-M--------------------------VGLAWAFLPDRQDLREGLIFVGIARCIAM-------------------VLIWTDLAQGDGDYCAVLVAFNSILQIVLFAPFAIFYVEVVSH--------------GEK-----TS-------V-SYEGVAQSVGVFLGIPLGAAVFTRLAL----RT-ILG-------EDRYQRRFIRYIAPFSLIGLIYTIIVLFASQGAHVVRQITDVLRVCAPLL…
W6Y2W2|W6Y2W2_COCCA/43-382 PPLK--------GLSFLDRFLVVWIVLAMGIGIALGNTVDSVGPALQKG---EFVGVSIPI--------AIGLLVMMYPILCKVRYETLHLLFNSKE--LWIQIAVSFVLNWIIAPLF-M--------------------------VGLAWAFLPDRQDLREGLIFVGIARCIAM-------------------VLIWTDLAQGDGDYCAVLVAFNSILQIILFAPFAVFYIQVVSH--------------GEK-----TA-------V-SYQGVAKSVGVFLGIPLGAAVVTRLAL----RT-LLG-------EERYQRRFIRYIAPFSLIGLIYTIIVLFASQGAHVVRQITDVLRVCAPLLVYFLVIFT…
R0KEM1|R0KEM1_SETT2/51-390 PPLK--------ALSFLDRFLVVWIILAMAIGIVIGNTVDSVGPALQKG---EFVGVSIPI--------AIGLLVMMYPILCKVRYETLHLLLNSKA--LWIQIAVSFVLNWIMAPLF-M--------------------------VGLGWAFLPDRQDLREGLIFVGIARCIAM-------------------VLIWTDLAQGDGDYCAVLVAFNSILQIVLFAPFAIFYVEVVSH--------------GQK-----TT-------V-SYEGVAQSVGVFLGIPLGAAVVTRLAL----RT-VLG-------EDRYQGRFIRYIAPFSLMGLIYTIIVLFASQGAHVVRQITDVLRVCAPLLVYFLVVFT…
A0A177D6F1|A0A177D6F1_ALTAL/50-389 PPLK--------GLSFLDRFLVVWIILAMAIGIALGNTVDSVGPALQRG---EFVGVSIPI--------AIGLLVMMYPILCKVRYETLHLLLKKRE--LWIQIAVSFVLNWIIAPLF-M--------------------------VALAWAFLPDRQDLREGLIFVGIARCIAM-------------------VLIWTDLAGGDGDYCAVLVAFNSILQIVLFAPFAVFYIQVVSH--------------GDK-----TD-------I-SYEKVAQSVGVFLGIPLGAAVLTRLVL----RS-LLG-------EERYQRRFIRYIAPLSLIGLLYTIIVLFASQGAHVVRQITDVLRVCAPLL…
A0A2T2NPQ1|A0A2T2NPQ1_CORCC/13-352 PPLK--------GLSFLDRFLVVWIILAMAIGIALGNTVSSAGPALQRG---ELAGVSIPI--------AVGLLVMMYPILAKVRYETLHLLLSSRA--LWVQIALSFVLNWIVAPLF-M--------------------------VALAWAFLPDRQDLREGLIFVGIARCIAM-------------------VLIWTELAKGDGDYCAVLVAVNSLMQIVLFAPFAVFYVQIVSR--------------GDK-----TN-------V-SYSKVAQSVGVFLGIPLGAAVLTRLVL----MR-LVG-------ERNYQRRFIRYIAPFSLIGLLYTIIVLFASQGAHVVRQITDVLRVCAPLL…
A0A178AY25|A0A178AY25_9PLEO/41-380 PPLK--------GLSFLDRFLVIWIILAMGIGIALGNTVDSIGPALQKG---EFVGVSIPI--------AIGLLVMMYPILCKVRYETLHLLLRSKD--LWIQILVSFVLNWIIAPLF-M--------------------------VGLAWAFLPDRQDLREGLIFVGIARCIAM-------------------VLIWTDLAGGDGDYCAVLVAFNSILQIVLFAPFAIFYVQIVSH--------------GDK-----TN-------V-SYEGVAQSVGVFLGIPLGAAVLTRVGL----RA-LLG-------EQTYQRRFIRYIAPFSLIGLLYTIIVLFASQGAHVVRQITDVLRVCAPLL…
A0A1Y2A2H7|A0A1Y2A2H7_9PLEO/43-382 PPLR--------GLSFLDRFLVVWIILAMAIGIILGNTVPSTGPALQRG---EFVGVSIPI--------AIGLLVMMYPILCKVRYETLHLLLSHRA--LWIQIGISFVLNWIIAPLF-M--------------------------VGLAWAFLPDRQDLREGLIFVGIARCIAM-------------------VLIWTDLAKGDGDYCAVLVAFNSILQIVLFAPFAVFYVQIVSH--------------GDK-----TN-------V-SYSKVAQSVGVFLGIPLGAAVLTRLVL----RK-AVG-------EQRYQNRFIRYIAPFSLIGLLYTIIVLFASQGKHVVRQITDVLRVCAPLL…
A0A178DV89|A0A178DV89_9PLEO/48-387 PPLR--------GLSFLDRFLVIWILVAMGVGIALGNTIDSVGPTLQKG---EFVGVSIPI--------AIGLLVMMYPILCKVRYETLHLLFRSKD--LWIQILVSFILNWIVAPLF-M--------------------------VGLAWAFLPDRQDLREGLIFVGIARCIAM-------------------VLIWTDLAQGDGDYCAVLVAFNSILQIVLFAPFAIFYIQIVS--------H------GEK-----TA-------V-SYEGVAQSVGVFLGIPLGAAVLTRLLL----RI-LLG-------ESRYQRHFIRYIAPFSLIGLLYTIIVLFASQGAHVVRQITDVLRVCAPLL…
A0A1Y2MCL8|A0A1Y2MCL8_EPING/45-384 PPLR--------GLSILNRFLVLWILTAMGVGITIGNTVESAGPALQKG---EFVGVSVPI--------AIGLLVMMYPILCKVRYETLHLLLSHKA--LWIQIGISFVLNWIIAPLF-M--------------------------VGLAWAFLPDRQDLREGLIFVGIARCIAM-------------------VLIWTDLAKGDGDYCAVLVAFNSILQIVLFAPLAIFYIEVVSD--------------GDD-----VN-------V-SYSKVAQSVGVFLGIPLGAAVLTRLVL----RA-IIG-------EERYQRRFLQYIGPFSLIGLLYTIIVLFASQGAHVVRQITDVLRVCAPLL…
R7Z4R4|R7Z4R4_CONA1/54-394 PPLK--------GLSILDRFLVVWIILAMAIGIILGNFVPSTGPALQKG---TFVDVSVPI--------AVGLLVMMYPILCKVRYETLHLLLSHRA--LWIQIAFSFVLNWIIAPLL-M--------------------------VGLAWAFLPDRQDLREGLIFVGIARCIAM-------------------VLIWTDLAGGDGDYCAVLVAFNSILQIVLFAPFAVFYIRIVSR--------------SSN----AVN-------V-SYSKVATSVAVFLGIPLGAAVITRLVL----RR-LLG-------ERRYQLHFLRYIGPLSLIGLIYTIIVLFASQGAHVVSQITSVLRVCAPLVVYFLLVFS…
A0A4Z1PTX0|A0A4Z1PTX0_9PEZI/55-395 PVLR--------GLSILDRFLVVWIILAMAIGILLGNFVDSVGPSLQKG---KFVGVSVPI--------AVGLLVMMYPILCKVRYETLHLLLRHRQ--LWIQIGVSFVLNWILAPLL-M--------------------------VGLAWAFLPDRPDLREGLIYVGIARCIAM-------------------VLIWNDLANGDPEYCAVLVAFNSILQIVLFAPFAIFYIRIVSG------D-------GEN-----PD-------A-NYQLVARSVAAFLGIPLGAAILTRLTL----RP-LLG-------EKSYQQNFIRYIAPFSLLGLLYTIIVLFASQGHRVVHQITSVLRVAAPLL…
A0A4U0UCI3|A0A4U0UCI3_9PEZI/59-403 PPFK--------ALSWLDRLLVLWIILAMAIGIILGNVAPSVGPALQKG---EFIGVSAPI--------AVGLLVMMFPILCKVRYETLHLLLKTKE--LWRQIAISFVLNWIIAPLF-M--------------------------VALAWAFLPDRQELRDGLIFVGVARCIAM-------------------VLIWTDLAGGDGDYCAVLVAFNSILQIVLFAPFAVFYVQVVSH------DPAPG---GGS----QAD---------LYRNAATSVAVFLGIPLGAAVAARLIL----RP-LLG-------EHNYQHRFIRFIAPFSLLGLIYTIIVLFASQGAHVVDQITSVLRVCAPLV…
A0A4S2MID6|A0A4S2MID6_9PEZI/42-383 SSFK--------QLSFLDRFLALWILFSMALGLLLGYFIPSVSPALQKG---SFVSVSIPI--------AIGLLVMMYPILIKVRYESLPAIFRHRE--LWKHLFFSVLINWLIAPLL-M--------------------------VGLAWACLPDKPELREGLILVGIARCIAM-------------------VLVWTQLAAGDNEYCALLVAVNSGLQMVLFAPLAVFYIRVVSG--------------------GSVD-------V-DYETVATSVAVFLGIPLAAAVVTRFLV----RGVLLSG-----DEERWQRHFVRWIAPWSLIGLLFTIIVLFASQARNIAEKVVEVVRVAVPLL…
A0A0E9NB11|A0A0E9NB11_SAICN/84-430 SPVK--------RLSWLDRFLTLWILLAMAVGIILGYFVPSTHRVLETV---QFVNVSLPI--------ALGLLVMMYPILCKVRYEHMHVVLRSKA--LWKQIAFSFVLNWIVAPLI-M--------------------------VALAWATLPDERGYREGLILVGLARCIAM-------------------VLIWTDLANGDGEYCAILVAFNSLLQIVLFSPFALFYLNVVAP-------QSDS-YQAGN----QGT-------V-SYSVVAKSVAVFLGIPLGAAVITRFAF----LK-LGG-------KKFFHDVFIPLISPLSLIGLLFTILILFASQGRQVVQSITGVLRVCAPLI…
A0A067SKY0|A0A067SKY0_GALM3/39-389 VLFK--------KLGILDRLLSPLIILFMIVGVIIGEFAPGIQQAFDTV---RFHSVSVPI--------AIGLIVMMWPILTKVQYETLPRVFSSSR--IWIQIGISMFLNWIIGPLI-M--------------------------LGLAWATLPDLPTYRTGVIMVGLARCIAM-------------------VMIWNELARGDGDYCAVLVVINSILQIILYSPYALLFINVIGGQGRSD-----------------IH-------V-SYGNVAISVLIYLGIPLMAGVITRYSV----WY-FMG-------KTFLDRHFIPFFSPLALLGLLYTILVMFAYQGHHILHNLGPVFRVFVPMI…
A0A067T2N9|A0A067T2N9_GALM3/1-331 ----------------------------MIIGVIVGEFAPGIQQSFDTV---RFHSVSVPI--------AIGLIFMMWPILTKVQYETLPQLFSTSR--IWTQIGISLFLNWIVGPFI-M--------------------------LGLAWATLPDLPTYRTGVIMVGLARCIAM-------------------VMIWNELARGNPDYCAILVVINSVLQIILYSPYALLFINTVGGQHRAD-----------------IH-------V-SYGNVAISVLIYLGIPLLAGIVTRYSV----WY-FTS-------KEFLNKRFIPFFSPLALVGLLYTIFVMFAYQGHHILQNLGPVFRVFVPMIL…
A0A369JAA5|A0A369JAA5_HYPMA/38-389 EIFK--------KLSILDKLLSPLIILVMIVGVIIGEFVPNVQSAFDTV---KFDSVSVPI--------AIGLIIMMWPILTKVQYEQLPKLFSSRR--LWVHLGISLALNWIAGPLL-M--------------------------VGLAWATLPDLPTYRTGVIMVGLARCIAM-------------------VMIWNQLARGDGEYCAILVIVNSILQIILYSPYALLFINTIGGGHQSS-----------------IH-------V-SYGSVAISVLIYLGIPLVAGVVTRYSV----WY-LTS-------KTFLETRFLPYFSPLALLGLLYTILVMFAYQGHHILHNLGPVFRVFVPMI…
A0A0C3CQL2|A0A0C3CQL2_9AGAM/36-385 ALFQ--------KLNILDRLLTPAILVFMILGVIIGEFAPHVQEAFDTA---RFDGVSVPI--------AIGLIVMMWPILTKVQYEALPKIFSSRR--IWIQIGLSMFLNWIVGPLV-M--------------------------LGLAWATLPDLPKYRTGVIMVGLARCIAM-------------------VLVWNQLAKGDGNYCAILVGFNSILQIVLYSPYALLFINVVGGESQAS-----------------VH-------V-SYANVAISVLIYLGIPLVAGVITRFTI----WY-LVS-------EEFLVMRFLPFFSPLALLGLLYTILVMFAYQGHHIIHNLGPVFRVFVPMI…
A0A0C9WHU7|A0A0C9WHU7_9AGAR/28-376 AIFK--------ELGLLDKLLTPLIVLFMIIGVIIGEFAPRIRDAFDTV---RFDSVSVPI--------AVGLVVMMWPILTKVQYERLPKVFSSSR--LWIHLGISFVLNWIIGPFM-M--------------------------LALAWATLPDLPGYRTGVVLVGIARCIAM-------------------VMIWNQLARGDGDYCAILVVFNAILQIVLFSPFALLFINVIGGQDT-------------------AH-------V-SYRDAAISVLIYLGIPLVAGVVTRYSV----WA-LTS-------KEFLNKKFLPFFSPLALLGLLYTILVMFAYQGHHIIHNLRPVFRVFVPLI…
A0A409VCS6|A0A409VCS6_9AGAR/24-376 SPFK--------ELSILDRLLTPFIFVSMVIGVVLGEFVPEVRTALDTA---KFDTVSVPI--------AIGLIFMMWPILTKVQYEKLPAIFSTSR--LWKHIGISIVLNWIVGPFL-M--------------------------LGLAWATLPDLPEYRAGVIMVGIARCIAM-------------------VMIWTDLARGDSEYSAILVVINAILQIILFSPYSVLFINIIGGQDT-------------------AH-------V-KYQDVAISVLIYLGIPLGAGVITRYSV----IA-ITS-------KRFFEKKFLPVFSPLALLGLLYTIIVLFAYQGHRIIHNLGPVFRVFVPQI…
A0A409XK43|A0A409XK43_PSICY/5-355 APFK--------EMSILDRLLTPFVLLSMIIGVIVGEFAPGVREALDTA---KLHSVSLPI--------AIGLIVMMWPILTKVQYEKLPSVLSTSR--LWKHIGISIGLNWIIGPFL-M--------------------------LGLAWATLPDLPAYRAGVIMVGLARCIAM-------------------VAIWNDLARGDGDYCAILVVINGVMQIVLFAPYSVLFLNIIGGSHQEA-----------------VH-------V-AYGDVAISVLIYLGIPLVAGIVTRYTV----IF-LTS-------KEFFNKRFLPIFSPLALLGLLYTIIVLFAYQGHRILHNLGPVFRVFVPQIL…
A0A165TL16|A0A165TL16_9AGAM/28-379 ALIT--------QLGLLDRLLTPAILLCMIIGVIIGEYTPNVQHAFSTA---TFHNVSAPI--------AIGLIVMMWPILTKVQYETLPKLFSSSR--IWIQIGFSFILNWIIGPLV-M--------------------------LGVAWATLPDLPSYRAGVIMVGLARCIAM-------------------VMIWNQLAKGDADYCAILVVFNSLLQIVLYSPYALLFINILGGQAKDK----------------GIN-------L-AYGDVAISVLIYLGIPLVVGVITRYSV----LV-LTG-------PAFFHERFLPVFSPLALLGLLYTIIVMFAYQGHHILHNLGPVFRVFVPMI…
F8P7U4|F8P7U4_SERL9/44-400 SLFR--------RLGILDRLLTPAILVCMVIGVVIGEFAPGVQQAFDTA---RLQSVSIPI--------VIGLIVMMWPILTKVKYETIGAVFLSRR--IWIHIALSMLLNWIAGPLL-M--------------------------LGLAWATLPDLPTYRTGVILVGLARCIAM-------------------VMIWNQLAQGNSDYCAILVVINSVLQIVLYSPYAVLFVDIIGGNKQSG-----------------LH-------L-NYGDVAISVLIYLGIPLVAGVFTRYFV----WF-ITS-------KEFLEKRFLPYFSPFALLGLLYTIIVMFAYQGHHIIQNIGPVFRVFVPMILYFIIMWS…
A0A0C9VGN2|A0A0C9VGN2_9AGAM/41-395 ALFQ--------KLSILDRLLTPLILVCMVIGVVIGEFVPGVQSAFDTV---QFDSVSVPI--------AIGLIIMMWPILTKIRYEALGRTLLSKK--LWVHMSISLVLNWIVGPLV-M--------------------------LGLAWATLPDLPTYRTGVIMVGIARCIAM-------------------VMVWNQLAGGDGEYCAILVVANSVLQIILYSPYAVLFINVIGSNKQSA-----------------LH-------L-EYGAVAISVLIYLGIPLAAGVITRFAV----MH-LTS-------KQYLQEVFLPHFSPIALLGLLYTIIVMFAYQGHHIVHNLGPVFRVFVPMV…
A0A0D0D8X8|A0A0D0D8X8_9AGAM/37-391 ALFQ--------KLGIFDRLLTPLILICMVIGVVIGEFVPGVQPAFDTV---QFNSVSVPI--------AIGLIIMMWPILTKVRYEALGRTLLSKK--LWLHMSISLVLNWIIGPFI-M--------------------------LGLAWATLPDLPTYRTGVIMVGIARCIAM-------------------VMVWNQLAGGDGEYCALLVVANSVLQIILYSPYAVLFINVIGSNKQSE-----------------LH-------L-EYGAVAISVLIYLGIPLVAGVITRFTI----MR-LTS-------KGFLQEVFLPRFSPLALLGLLYTIIVMFAYQGHHIVHNLGPVFRVFVPMI…
A0A0D0ARC8|A0A0D0ARC8_9AGAM/35-388 VLFQ--------KLSILDRLLTPAILVCMIVGVVIGEFVPGVQQAFDTV---KFYSVSVPI--------AIGLIVMMWPILTKVRYEALARILLSRR--LWLHMGISMTLNWIIGPLI-M--------------------------LGLAWATLPDLPTYRTGVILVGLARCIAM-------------------VMVWNQLAGGDGEYCAILVVVNSVLQIILYSPYAVLFVNVVGHTEQG------------------VH-------L-AYGSVAISVLIYLGIPLFAGVITRFTV----IR-LKS-------KEFFDKTFAPRFSPLSLIGLLYTIIVMFAYQGHHIVQNLGPVFRVFVPMI…
A0A1B7MXJ1|A0A1B7MXJ1_9AGAM/1-333 ----------------------------MVIGVVIGEFVPGVQQAFDTV---KFYSVSVPI--------AIGLIVMMWPILTKVRYEALSRILMSKR--LWLHMGISMFLNWIIGPLI-M--------------------------LGVAWATLPDLPTYRTGVILVGLARCIAM-------------------VMVWNQLAGGDGEYCAILVVVNSVLQIILYSPYAVLFVNVIGHTEQG------------------VH-------L-AYGSVAISVLIYLGIPLLAGIITRFTV----IR-LKS-------KEFFDTKFVPRFSPLAFIGLLYTIVVMFAYQGHHIVHNLGPVFRVFVPMIL…
A0A1J8QA67|A0A1J8QA67_9AGAM/47-399 ALFQ--------KLGILDRLLTPAILVCMVVGVVIGEFVPGVQQAFDTV---KFDSVSVPI--------AIGLIVMMWPILTKVRYEALSRILMSKR--LWLHMGISMILNWIIGPLI-M--------------------------LGVAWATLPDLPTYRTGVILVGLARCIAM-------------------VMVWNQLAGGDGEYCAILVVVNSVLQIILYSPYAVLFVNVIGHTEQG------------------VH-------L-AYSSVAISVLIYLGIPLLAGIITRFTV----IR-LKS-------KEFFDKKFAPRFSPLAFIGLLYTIVVMFAYQGHHIVHNLGPVFRVFVPMI…
A0A4Y7QHN2|A0A4Y7QHN2_9AGAM/41-388 PIYK--------ELSLLDRLLTPFIILCMILGVIIGEFAGDVQKAFNTI---EFYGVSVPI--------AIGLIIMMWPVLTKVQYEMLPQLFSARR--LWLHVGISMTLNWIVGPLV-M--------------------------LGIAWATLPDLPTYRTGVIMVGLARCIAM-------------------VMIWNQLAQGDHNYCAIIVVINSILQIILYSPYALLFINVIGGKNL-------------------VH-------V-TYGPVAISVLIYLGIPLFAGIVTRYAV----MW-GMG-------RHWFEKKFLPVFSPLALIGLLYTIIVIFAYQGHHIVHNLGPVFRVFVPMI…
A0A137QSK4|A0A137QSK4_9AGAR/1-346 ------------QLSVLDRLLSPLILLAMISGVILGEFVPSFRERLDTV---HFDSVSAPI--------AIGLVVMMWPALTKVQYEKLPGLFSSIK--LWMHIGISLVLNWLIGPFL-M--------------------------LGLAWATLPDLPNYRTGVIMVGLARCIAM-------------------VMIWNSIAQGDTEYCAILVVLNAILQIILYSPFAVLFINIIGDQGEN------------------IH-------V-SYGKVAISVLIYLGIPLAAGLFTRYII----WF-TAG-------KQFLVKKFLPFLSPVALLGLLYTIVVLFAYQGHQIIHNIGSVFRLFVPLIL…
K5XN35|K5XN35_AGABU/25-375 GVWQ--------QLSWLDRLLSPLILLAMILGTILSEFTPQVRQALNVA---HFNGVSVPI--------VIGLVVMMWPVLTKVQYEKLPALFSSSK--IWVQIGISVALNWIVGPFV-M--------------------------LGLAWATLPDLPTYRTGVIMVGIARCIAM-------------------VMIWNTIAKGHVEYCAILVVFNAVLQIALYSPYAVWFINVIGRQDGG------------------IK-------I-SYGDVAISVLIYLGIPLVAGVVTRYSI----WL-IAG-------KRFLVETFVPYFSPVALLGLLYTIIVLFAYQGHEMLHHIGPVFRVFVPLVLYFIVMWS…
A0A5C2TEH4|A0A5C2TEH4_9APHY/42-403 ALMK--------KLGILDRLLTPAILICMIIGVLIGNFVPGVQAAFDTA---RFQSVSAPI--------AIGLIVMMWPILTKVRYEALPSLLPTLH--TLKHVLLSLFLNWIIAPFL-M--------------------------LALAWATLPDLPTYRTGVIMVGLARCIAM-------------------VMVWNALAKGDGEYCAILVVLNSLLQIVLYAPFALLFVNILGGGGGVQ--NT-------------IH-------V-SYGDVAISVLIYLGIPLAAGIVTRFAV----IR-LAG-------RAFFEMRFLPYFSPLALLGLLYTIIVMFAYQGHHIVHNLGPVFRVFVPLI…
A0A0C2X275|A0A0C2X275_AMAMU/32-382 AVFR--------QLSIQDRLLSPLIIIVMVVGVVVGEYHQNIQHAFETV---RFNGVSVPI--------AIGLIVMMWPILTKVQYERLLQIFSSSR--TWIHITISLGLNWIVGPLI-M--------------------------LALAWATLPDLPTYRTGVILVGLARCIAM-------------------VMMWNQIAKGDNNYCAILVVVNSILQIILYSPYALLFINVIGRQDS-------------------IH-------V-EYGQVAISVLIYLGIPLAAGVVTRYGV----QA-ATS-------EKFFRQRFLPVFSSLSLLGLLYTIFVMFAYQGHHIVQNLGPVFRVIVPLV…
A0A5C3L0B6|A0A5C3L0B6_9AGAR/45-396 VVFQ--------ELSLLDRLLTPLIIVTMIIGVVLGNYVPQIKVALDTA---KFQNVSVPI--------AVGLIVMMWPILTKVQYEKLPVLFRSKQ--LWAHIGISVVLNWTIGPFL-M--------------------------LGLAWATLPDLPTYRTGVIMVGIARCIAM-------------------VMIWNDLARGDAEYAAILVVINAVLQMVLFSPLSLLFINVIGNADEGR-----------------LR-------I-DYGNVALSVLIYLGIPLAAGVITRFLV----WG-LWS-------KEFLQKKFLPLFSPLALLGLLYTILVLFAYQGHNIVANVGPVFRVMVPLF…
A0A0W0FZV9|A0A0W0FZV9_9AGAR/24-378 RLVS--------QLGIFDRLLTPTILVCMVIGVVLGNYVPEVRNAFDTV---RFHNVSFPI--------ALGLLVMMYPTLTKVQYETLPSLFTSRT--TYTHILISLALNWFLGPFL-M--------------------------LGVAWATLPDLPTYRTGVILVGLARCIAM-------------------VMIWNGLAKGHQEYCAILVVFNSVLQVVLYSPLAVLFVNIFGGVED------------------RIK-------V-EYGNVAISVLIYLGIPLVAGVVTRYAV----WF-LFS-------KKFLDTKFLPIFSPLALIGLLYTIIVMFAYQGKNIVHNLGPVFRVFVPMI…
A0A1Y1USN7|A0A1Y1USN7_9TREE/34-381 SLLL--------GLSWLDRFLALFVLIAMILGVIIGHYANNVQAVLTGT---TLNGVSIPI--------VIGLLVMMWPILTKVQYERLPTLFRMVH--IYRQILISIVLNWIIGPFV-M--------------------------LGVAWATLPDLPTYRIGVIMVGLARCIAM-------------------VMIWNQLAHGDHDYCAILVIINSVLQIILYSPMSLFFINVISGEKT-------------------FR-------L-EYGPTAIAVLIYLGIPLAAGILTRFLV----MK-MIG-------RTNFETKFLPYFGPLALVGLLYTIILIFAEQANRIIDNIGDVFRVFVPMI…
A0A5M6C1P2|A0A5M6C1P2_9TREE/58-406 SILL--------GLSWLDRFLAAFVLLAMILGVIIGKFANNVEAVLTGT---TLNGVSIPI--------VIGLLVMMWPILTKVQYERLPVLFRTVH--IWRQVWLSLVLNWIIGPFI-M--------------------------LAVAWATLPDLPTYRTGVIMVGLARCIAM-------------------VMIWNHLARGDVDYCAILVIINSILQIILYSPMSLFFVNVISKEND-----------A-------LK-------L-EYGQTAIAVLIYLGIPLAAGVVTRWLG----LM-TLG-------KDKFEHKFLPYFGPLALIGLLYTIILIFAEQATRILDNIGEVFRVFVPMI…
A0A427YUS1|A0A427YUS1_9TREE/61-404 ALLA--------GLSWLDRLLALFVLLAMIIGVVIGKFAKNVEVVLQGA---TLNGVSIPI--------VVGLLVMMWPILTKVQYERLPQMLRQGH--IWRQVALSIILNWII-----M--------------------------LAVAWATLPDQPTYRTGVIMVGLARCIAM-------------------VMIWNQLAHGDIDYCAILVIINSVLQIILYSPMSLFFINVISHEDS-------------------LA-------L-QYGQTALAVLIYLGIPLVAGVITRFGV----IA-LIG-------KDRFERVFLAYFGPLALLGLLYTIVLICAEQATRILDNIGQVFRVFVPMI…
K1WW24|K1WW24_TRIAC/63-410 ALLA--------GLSWLDRLLAPFVLLAMIIGVVIGKFAKNVEVVLQGA---SLNGVSIPI--------VVGLLVMMWPILTKVQYERLPQMLRKGH--IWRQVTLSIILNWIVGPFI-M--------------------------LAVAWATLPDLPTYRTGVIMVGLARCIAM-------------------VMIWNQLAQGDTDYCAILVIINSVLQIILYSPMSLFFVNVISHEDS-------------------LA-------L-QYGQTALAVLIYLGIPLVAGVITRFSV----IV-LIG-------KSRFENVFLTYFGPLALLGLLYTVVLICAEQATRILDNIGQVFRVFVPMILYFIVMWT…
A0A427XPK6|A0A427XPK6_9TREE/41-392 ALVR--------GLSWLDRLLAPLVLVAMVLGVVIGKFAPNVETVLTGA---QLRGVSIPI--------MIGLLVMMWPILTKVQYERLHLVFKTPG--LWQQLLLSLFLNWVIGPFV-M--------------------------LALAWATLPDLPTYRTGVILVGIARCIAM-------------------VMIWNQIAQGSTDLCAILVIINSILQIALYSPLSLLMINVISNPSSTS--QK-------------IK-------L-DYGDTAIAVLIYLGIPLVAGVITRFSV----IY-LLG-------KEKFESRFLPCFGPLALIGLLYTIILIFAEQATHILDNLGPVFRVFVPLI…
Q5KA07|Q5KA07_CRYNJ/70-417 YIVK--------SLSFLDRFLALWVLAAMIIGVIIGEFAPNVELILTGA---NLKGVSVPV--------LVGLLCMMWPILTKVQYERLPSLLQSSH--IYRQIGMSLFLNWIVGPFI-M--------------------------LGIAWATLPDLPTYREGIILVGLARCIAM-------------------VMIWNRLAHGNEDYCAILVIINSILQIILYSPMSVFFINIISRSENA------------------IS-------L-SYGETAIAVLIYLGIPLGAGVLTRFGG----LL-VLG-------KKRFDS-FLTYFGIVSLVALLYTVIIIFAEQSHRIIHNLGPTFRTFVPMILYFALMWT…
A0A077QSM4|A0A077QSM4_9BASI/75-421 GILL--------SLGWLDRLLSLFIVVAMILGVIIGEFAPNAAHNLSKG---DFRGVSAPL--------VVGLIVMMWPILTKVQYERLPQMFATKR--LWYQLAVSLILNWILGPFL-M--------------------------LALAWATLPDLDNYRAGIIMVGLARCIAM-------------------VMIWNKIARGDSNTCAIIVIVNSMLQIVLYAPLAVLFLNVISHDDG-------------------LR-------V-DYSDVAIAVAIYLGIPLAAGVATRFLV----LG-TFG-------KEFFQRKFLPFFSPLSLIALLYTIIIIFAEQAQHILDNLGPVFRTFVPLI…
A0A0D1E3J9|A0A0D1E3J9_USTMA/81-427 SILL--------SLGWLDRLLSLFIIVAMILGVVIGEFAPNAAENLSKG---GFRDVSAPL--------VVGLIVMMWPILTKVQYERLPQMFSTKR--LWYQLAMSLVLNWVLGPFL-M--------------------------LGLAWATLPDLDDYRVGVIMVGLARCIAM-------------------VMIWNKIARGDSNTCAIIVIVNSVLQIVLYAPLAVLFVNVISNDVA-------------------FS-------L-DYSDVAIAVAIYLGIPLAAGVLTRFLV----LT-LFG-------RHFFHQRFLPFFGPLSLIALLYTIIIIFAEQAQHILDNLGPVFRTFVPLV…
R9NW90|R9NW90_PSEHS/87-433 GVLL--------SLGWLDRLLSLFIIIAMILGVVIGEFAPNAAQNLSKG---NFRGVSAPL--------VVGLIVMMWPILTKVQYERLPQMFATKR--LWYQLVVSLVLNWVLGPFL-M--------------------------LGLAWATLPDLDDYRVGVIMVGLARCIAM-------------------VMIWNKIARGDSNTCAIIVIVNSVLQIVLYAPLAVLFVNVISNDDG-------------------FR-------I-DYSDVAIAVAIYLGIPLAAGVLTRFFV----LG-VFG-------RDFFHRRFLPFFGPLSLIALLYTIIIIFAEQAQHILDNLGPVFRTFVPLVLYFALMWT…
V5EBL4|V5EBL4_KALBG/64-410 TILL--------SLGWLDRLLSLFIILAMILGVIIGKFAPNVQSNLAKG---NFRGVSAPL--------VVGLIVMMWPILTKVQYERLPQMFATKR--LWYQLGMSLVLNWLLGPFL-M--------------------------LGLAWATLPDLDDYRVGVIMVGLARCIAM-------------------VMIWNKIARGDSNTCAIIVIVNSLLQIVLYAPLAVLFINVISNDDG-------------------FR-------L-DYSDVAIAVAVYLGIPLAAGVVTRLLV----LG-LAG-------QDFFQRKFLPFFSPLSLLALLYTIIIIFAEQAQHILDNLGPVFRTFVPLVLYFALMWT…
A0A0F7S6Y1|A0A0F7S6Y1_9BASI/71-417 GVLL--------SLGWLDRLLSLFIIVAMILGVVIGEFAPNAAQNLSKG---NFRGVSAPL--------VVGLIVMMWPILTKVQYERLPQMFATKR--LWYQLAMSLVLNWVVGPFL-M--------------------------LGLAWATLPDLGGYRVGVIMVGLARCIAM-------------------VMIWNKIARGDSNTCAIIVIVNSMLQIVLYAPFSVLFVTVISNDDG-------------------LN-------L-EYSDVAIAVAIYLGIPLAAGVMARFLV----LG-LFG-------RDFFHRKFLPFFGPLSLIALLYTIIIIFAEQAQHILDNLGPVFRTFVPLV…
A0A4V6YEN2|A0A4V6YEN2_9BASI/74-420 GVLL--------SLGWLDRLLSLFIIVAMILGVVIGEFAPNAQHNLSKG---SFRGVSAPL--------VVGLIVMMWPILTKVQYERLPQMFATKR--LWYQLGVSLVLNWVLGPFL-M--------------------------LGLAWATLPDLEGYRVGVIMVGLARCIAM-------------------VMIWNKIARGDSNTCAIIVIVNSILQIVLYAPFAVLFVNVISDDDS-------------------LN-------L-EYSDVAIAVAIYLGIPLAAGVVTRFAV----LG-LFG-------RDFFHRRFLPFFGPLSLVALLYTIIIIFAEQAQHILDNLGPVFRTFVPLV…
A0A5C3DUX6|A0A5C3DUX6_9BASI/74-420 GVLL--------SLGWLDRLLSLFIILAMILGVIIGEFAPNAARNLSAG---NFRGVSAPL--------VVGLIVMMWPILTKVQYERLPQMFATRR--LWYQLAMSIVLNWVLGPFL-M--------------------------LGLAWATLPDLDNYRVGVIMVGLARCIAM-------------------VMIWNKIARGDSNTCAIIVIVNSILQIVLYAPFAVFFINVISHDDG-------------------LN-------I-DYSDVAIAVAIYLGIPLAAGIFTRLFV----LG-LFG-------RDFFHKKFLPFFGPLSLIALLYTIIIIFAEQAQHILDNLGPVFRTFVPLV…
A0A5C3E1J1|A0A5C3E1J1_9BASI/72-418 GVLL--------SLGWLDRLLSLFIIVAMILGVIIGEFAPNAARNLSAG---NLRGVSAPL--------VVGLIVMMWPILTKVQYERLPQMFATRR--LWYQLAMSLVLNWVLGPFL-M--------------------------LALAWATLPDLDDYRVGVIMVGLARCIAM-------------------VMIWNKIARGDSNTCAIIVIVNSILQIVLYAPFAVFFINVISHDAG-------------------FK-------L-DYSDVAIAVAIYLGIPLAAGVLTRLLV----LG-VFG-------RDFFHKKFLPFFGPLSLIALLYTIIIIFAEQAQHILDNLGPVFRTFVPLV…
I2G2A8|I2G2A8_USTH4/80-426 NILL--------SLGWLDRLLSLFIIIAMILGVIIGEFAPNAAKNLNKG---NFRGVSAPL--------VVGLIVMMWPILTKVQYERLPQMFTTKR--LWYQLAMSLVLNWVIGPFL-M--------------------------LALSWATLPDLADYRVGVIMVGLARCIAM-------------------VMIWNKIARGDSNTCAIIVIVNSALQILLYAPMAVFFINVISKDEQ-------------------FG-------L-GYSDVAIAVAIYLGIPLAAGVLTRFLV----LG-LFG-------RDFFHRKFLPYFGPLSLIALFYTIIIIFAEQAQHILDNLGPVFRIFVPLVLYFALMWT…
A0A317XM60|A0A317XM60_9BASI/40-386 GILL--------SLGWLDRLLSLLIILAMILGVVIGEFAPNASENLQKG---NFRGVSAPL--------VVGLIVMMWPILTKVQYERLPQMFQTKR--LWYQLAVSLVLNWIIGPFL-M--------------------------LGLAWATLPDLDGYRIGVIMVGIARCIAM-------------------VMIWNKIARGDSNTCAIIVIVNSALQIVLYAPLSLLFINVISDDEA-------------------FE-------L-SYSDTAIAVAVYLGIPLAAGVLTRFAV----MG-LCG-------REWFHNKFLPFFGPISLIALLYTIIIIFAEQAQHILDNLGPVFRTFVPLI…
W3VN49|W3VN49_PSEA5/74-420 GILL--------SLGWLDRLLSLLIILAMILGVIIGEFAPNAQQNLSAG---NFRGVSAPL--------VVGLIVMMWPILTKVQYERLPQMFATRR--LWYQLAVSLVLNWILGPLL-M--------------------------LGLAWACLPDLDDYRVGVIMVGLARCIAM-------------------VMIWNKIARGDSTTCAIIVIFNSILQIVLYAPLAVLFVNVISNDDK-------------------FQ-------L-DYSDVAIAVAIYLGIPLAAGVLTRFLV----LG-LFG-------RKFFQNSFLPYFGPLSLVALLYTIIIIFAEQAQHILDNLGPVFRTFVPLVLYFALMWT…
A0A5C3EV55|A0A5C3EV55_9BASI/64-410 GILL--------SLGWLDRLLSLLIVVAMILGVVIGEFAPNAKQRLETG---DFEGVSAPL--------VVGLIVMMWPILTKVQYERLPALFRTRR--LWYQIGLSLVLNWIVGPFV-M--------------------------LALAWATLPDLEGYRIGIIMVGLARCIAM-------------------VMIWNQIARGDSTTCAVIVIINSFLQIVLYAPLALLFVNVISNDEG-------------------FE-------L-EYSKTAISVAIYLGIPLAAGILTRFAV----LG-LAG-------RDFFQRKFLPLFAPLSLLALLYTIIIIFASQARRILDNLGPVFRTFVPLV…
A0A068SGK9|A0A068SGK9_9FUNG/66-417 ALVR--------QLSFLDRFLVLWILIAMIVGVVIGYYVPGVQTAFQTV---QFHSVSVPI--------AVGLLVMMYPVLCKVQYERLPSILVTRQ--VWIQIGISVFINWVIGPII-M--------------------------TALAWATLPDLPGFRTGVVMVGLARCIAM-------------------VLIWNHLADGDADYCALLVAINSILQIALFSPYSVLFINIIPSWFGAT--AD-----PS------IH-------V-DVGPVAISVLIYLGIPLAAGAITRFAL----MG-LFG-------RKWYENKFIPWVGPWALIGLLYTIIVMFANQGHQIIDHIGSVFRVAVPLF…
A0A077WTS8|A0A077WTS8_9FUNG/70-415 ALVR--------QLSFLDRFLVLWILIAMVVGVVIGYYVPGVQTAFQTV---QFHSVSVPI--------AVGLLVMMYPVLCKVQYERLPSILVTRQ--VWIQIGISVFINWVIGPII-M--------------------------TALAWATLPDLPGFRTGVVMVGLARCIAM-------------------VLIWNHLADGDADYCALLVAINSILQIALFSPYSVLFINIIPSWFGAS--AD-----AA------IH-------V-DVEPVAISVLIYLGIPLAAGALTRFTL----MG-LFG-------RKWYESKFLPWIGPWALIGLLYTIIVMFANQGHQIIDHIGSVFRVAVPLF…
A0A0B7N387|A0A0B7N387_9FUNG/47-393 ALIR--------RLGFLDRFLVIWILLAMIIGVIIGYFAPNVQKSFETV---QFGSVSVPI--------AIGLLVMMYPVLCKIQYERLHIVLKDRK--IWIQILVSIVINWIVGPIV-M--------------------------TALAWACLPDLPGFRTGVVMVGLARCIAM-------------------VFIWNTLSGGDENYCAILVAINSILQIALFSPYAMLFINIIPSWFGAP--QD-----TA------IN-------V-DIWPVAQSVLIYLGIPLLAGFITRFSL----RL-LKG-------DKWYNDKFLPHFGPLALVGLIYTIIVMFANQGHHIIDNIGSVFRVAVPLF…
A0A0C9MZ86|A0A0C9MZ86_9FUNG/60-406 ALIR--------RLGFLDRFLVVWILLAMIIGVIIGVFAPNVQESFETV---QFGSVSVPI--------AIGLLVMMYPVLCKIQYERLHIILQDRK--IWIQILVSIVINWIIGPII-M--------------------------TALAWACLPDLPGFRTGVVMVGLARCIAM-------------------VLIWNTLSGGDADYCAILVAINSILQIALFSPYAMFFINIVPSWFGAP--QD-----TA------IN-------V-DIWPVAQSVLIYLGIPLVAGFITRFSL----RW-LKG-------DKWYNETFLPHFGPLALVGLIYTIIVMFANQGHHIIDNIGSVFRVAVPLF…
A0A0C7CJZ3|A0A0C7CJZ3_RHIZD/25-369 SPIK--------KLNLLDRFLVLWILLAMIIGVIIGYYVPNVQESFETV---QFGSVSVPI--------AIGLLIMMYPVLCKVKYEQLHIILSKKQ--VWLQIAISIFVNWIIGPIV-M--------------------------TALAWACLPDLPELRTGVVMVGLARCIAM-------------------VLIWVSIAEGDSDYCAILVAINAILQIALYSPYAVLFINIVPSWFGAP--PE-----KS------IV-------V-DIWAVARSVLIYLGIPLVAGVITRFTL----KG-WKG-------SVWYEEKFINRFGSLALVGLLYTIIIMFANQGHQIIDHIGPVCRTAVPLV…
I1BY22|I1BY22_RHIO9/1-325 ----------------------------MIIGVVIGYYAPHVQESFETV---QFGSVSVPI--------AIGLLLMMYPVLCKIQYEKIHIILSNRQ--IWTQIAISIFINWVIGPIV-M--------------------------TALAWACLHDLPELRTGVVMVGLARCIAM-------------------VLIWVDLAEGDSDYCAILVAINAILQIALYSPYAILFINIVPSWFGAV--PD-----NS------IH-------V-DIWPVAQSVLIYLGIPLVAGIITRFGL----RK-LKG-------AEWYDKKFLPPFGSLALLGLLYTIIVMFANQGHEIIDNIRSVCRTAVPLLCYFVIMFFI…
A0A367IT44|A0A367IT44_RHIST/32-376 SPLE--------KLGFLDRYLIVWILLSMIIGVVIGYFVPNVQKSFETV---QFGSVSVPI--------AIGLLTMMYPVLCKVQYERMHIILLKKQ--IWIQICISIFINWVIGPIV-M--------------------------TGLAWACLHDLPELRTGIIMVGLARCIAM-------------------VLIWVSIAEGDSDYGAILVAINAVLQIALYSPYSVLFINIIPSWFGAD--PD-----QS------VV-------V-DIWSVAQSVLIYLGIPLIAGVITRFIL----KK-LKG-------IHWYEDKFLPLFESLALVGLLYTIIVMFANQGHQIIDNIGPVCRTAVPLI…
A0A167MLN5|A0A167MLN5_PHYB8/1-326 ----------------------------MVTGVLIGYYVPNVQPAFATV---QFGSVSVPI--------AVGLLVMMYPVLCKVQYERLPALLTDKN--VWIQIGISVFINWIIGPIV-M--------------------------TAVAWATLPDLPGFRTGVIMVGLARCIAM-------------------VLIWNQLAGGDADYCAILVAINSVLQIALYSPYAVLFINIIPGWFGAP--VD-----TT------ID-------A-SIWPVAQSVLIYLGIPLAAGFLTRLVL----CY-LKG-------KQWYNAKFVPHVGPFALLGLIYTIIVMFANQGHHIIDNIGSVFRVAVPLVL…
A0A168LJ77|A0A168LJ77_ABSGL/97-443 ALVR--------QLGILDRFLVVWIIVAMVVGVLIGYYVPNVQPAFATV---QFGSVSLPI--------AIGLLVMMYPILCKVQYERLGSILADRA--VWVQMMISIVLNWVIGPIV-M--------------------------TGLAWATLPDLPGFRTGVVMVGLARCIAM-------------------VMIWNQLSGGDPNYCAILVAVNSILQIALFSPYAILFINIIPGWFGAH--SE-----GD------IE-------QLSIWPVAQSVLIYLGIPLVAGFVTRFAL----RR-LKG-------DPWYNTVFLPHFGPLALVGLLYTIVVMFANQGHNIIDNIGSVFRVAVPLL…
A0A1X2I8Y2|A0A1X2I8Y2_9FUNG/1-328 ----------------------------MIVGVLIGYYVPNVQPAFATV---QFGSVSVPI--------AIGLLVMMYPVLCKVQYEQLPSLLSARA--VWVQILISLVLNWIIGPIV-M--------------------------TGLAWATLPDLPGFRTGVVLVGIARCIAM-------------------VMIWNQLSGGDANFCAILVAINSILQIALFSPYAILFINIIPSWFGAN-TSD-----QA------LQ------GL-AIWPVAQSVLIYLGIPVVAGFVTRFAL----RR-LKG-------GHWYDTVFLPHFGPLALIGLIYTIVVMFANQGHHIIANIGSVFRVAVPLFV…
A0A1X2GH46|A0A1X2GH46_9FUNG/1-325 ----------------------------MVVGVLIGYFVPSVQPAFATV---QFGSVSVPI--------AVGLLVMMYPVLCKVQYEKLPSLLSHRS--MWQQILISVVLNWIVGPII-M--------------------------TALAWATLPDLPGFRTGVILVGLARCIAM-------------------VMIWNDLAGGDPNYCAILVAINAILQIALFSPYAILFINVVPGWFGS---VD-----DS------MH-------L-TMWPVARAVLIYLGIPLLAGMLTRLVG----CM-IKG-------KRWYEQSFLPHIGPLALLGLIYTIVVMFANQGHSIIANIGSVCRVAVPLLI…
A0A1X2HGW2|A0A1X2HGW2_SYNRA/68-413 NLLR--------RLSFLDRFLALWILVAMIVGVVIGYYVPGVQQSFATV---QFASVSVPI--------AIGLLIMMYPVLCKVQYERLPTILRERQ--VWYQIAISIGINWIIGPIV-M--------------------------TGLAWATLPDLPTFRTGVVMVGLARCIAM-------------------VLIWNHLAGGDADYCALLVAINSILQIALFSPYAVLFINIVPSWFGAS--MD-----TA------IN-------V-DIWPVARSVLIYLGIPLAAGIVTRFVL----MK-LTS-------RAWYEQKFLPWVGPWALIGLLYTIVVMFANQGHQIIDHIGSVFRVAVPLF…
A0A261Y0V2|A0A261Y0V2_9FUNG/36-381 GLYQ--------QLGLLDKFLPIWIIVAMIVGVVIGYFCPGVQDAFETV---QLDTVSVPI--------AVGLLVMMYPVLCKVQYEILHHIFRQRH--VWVQIGISIVLNWIIGPII-M--------------------------TALAWATLPDLPGYRTGIVFVGLARCIAM-------------------VLIWNQLAHGDPDYCAILVAINSILQIALYSPYSLLFVSIIPSWFGAT--EA-----VT------AT-------V-DVGTVAKSVLIYLGIPLAAGAITRFTL----RR-WKG-------HVWYQDRFLPIIGPFALIGLLYTIIVMFAYQGHHIISDIGQVCRVAVPLI…
A0A261Y4E4|A0A261Y4E4_9FUNG/34-379 GIFK--------QLSFLDRFLPIWILLAMALGILIGYFVPGVQNSFATV---QLDTVSLPI--------AIGLLVMMYPVLCKVQYEKLHAIFRLRE--VWIQLGISVFLNWIVGPIV-M--------------------------TAVAWATLFDLPGYRTGVIIIGLARCIAM-------------------VLIWNQVAQGDAEYCAILVALNSILQIVLYSPYSLLFINRVSEWFGVP--GS-----EQ------EQ-------I-SLAIVAESVLIYLGIPLAAGILTRFIL----MH-WRG-------RQWYNERFLPVIGPFALLGLLYTIIVMFASQGHHIIDDIGHVCRVAVPLL…
A0A433QIA4|A0A433QIA4_9FUNG/25-370 AVFR--------GLSLLDRYLFVWILLVMVIGILLGYFVPSIQAAFETA---QLDSVSLPI--------AIGLLWMMYPIMCKVQYEMLSRILTSRQ--IWIQLAFSLFVNWIVGPLI-M--------------------------TALAWAALPDLPTYRTGVVLVGLARCIAM-------------------VLIWNHLAGGDENYCAILVAVNSVLQIILYSFFAELYLDVVPGWFGAP--AA-----AT------SA-------I-SIWTVARSVLIFLGIPLAAAIITRFSL----RA-AMG-------HEWYTTVFLPYFGPTSLLGLLFTVLVMFAMQGHHVIDNIGQVFRVAVPLL…
A0A176WR38|A0A176WR38_MARPO/113-451 QIYK--------QLSLLDRYLFVWIFAVMGLALLIGYYVDGIKKRLSVV---EIASVSLPI--------AIGLWVMMYPVLCKVRYELLYKMLRRGR--LGKNLAISLVLNWLVGPAL-M--------------------------TGLAWATLPDLSDYRTGVILVGIARCIAM-------------------VLIWNELAKGDAQLCAIIVAVNSVLQIILFTPVSLFYLKVISGGKG-------------------ID-------V-GVWTVAKSVLLFLGVPLLAGFLTRVIL----RR-AAG-------ARWYDTKFLPFIGPWALLGLLYTIFVMFAIQSHEIVNNIGHVLRVVVPL…
A0A286R7N6|A0A286R7N6_PTEVI/29-372 PKLKEI-TG---KLSLLDRYLYIWILGVMVISIVFGYYVQGVKEAFEVA---EIGSVSLPI--------AIGLWVMMYPVLCKVQYEILGRLLREAR--SAKMIGTSIVLNWVVGPAL-M--------------------------TGLAWATLPDLADFRNGVILVGIARCIAM-------------------VLIWNDLAKGDSEYCAILVAINSILQIILYTPFALFYLKVVSGGSG-------------------LN-------V-STWTVAKSVLLFLGIPLAGGALTRLFG----IL-AFG-------RTWYQTKFLPFIGPWALIGLLYTIFVMFSIQAEQIVDNIVNVVRVAVPLV…
E3URD9|E3URD9_PTEVI/37-376 GLFK--------QLSLLDRYLYVWIFIVMAVSIIFGYYVKGVKKAFQVA---EITSVSLPI--------AIGLWVMMYPVLCKVQYEMLGGVLRQAG--SLKTISLSIVLNWIVGPAL-M--------------------------TGLAWATLPDLPDFRTGVILVGIARCIAM-------------------VLIWNDLAKGDADYCAILVAINSILQIILFTPVALLYLKVVSRGKG-------------------FH-------V-SSWTVAKSVLLFLGVPLVAGVLTRLIL----MN-AFG-------RKWYESKFLRFIGPWALIGLLYTIFVMFSIQAHQIVDNIGHVVRVAVPLLLYFGILFF…
D5ABK5|D5ABK5_PICSI/115-454 SIIR--------RLSLLDRYLYVWILLDMVLAVVIGYYVKGIKKALEVA---EIASVSLPI--------CIGLWVMMYPVLCKVRYELVGKMVTSWE--LGRNILLSMFMNWIIGPAL-M--------------------------TGLAWATLPDLPGYRAGVILVGIARCIAM-------------------VLIWNDLAKGDDQLCAVLVAVNSILQIIFYTPLALFYLKVVSRGEG-------------------ID-------V-NTWDVAKSVLLFLGVPLAAGIITTFSL----RR-AFG-------NRWYQDKFIPFIGPWALIGLLYTIFVMFSIQADHIISHIGQVVRVAVPLLLYFGIVF…
D8RI16|D8RI16_SELML/11-350 AVYA--------KLSFLDRYLFVWILAVMVSAVLVGYYVKSVRDAFQVA---TIASVSLPI--------AVGLWVMMYPVLCKVRYELLGKMLAGGA--LVKSLALSFLLNWLLCPAL-M--------------------------TGLAWATLPDLPGYRRGVILVGIARCIAM-------------------VLVWNDLAKGDPELCAILVAFNSLLQIILYGPLSLFFLEVLSRDTG-------------------IH-------V-GMWEVAKSVLLFLGAPLAAGMITRAVL----CS-SLG-------KRWYETKFLPIIGPFALLGLLYTIFVMFSLQAHHIVGNLDKVARVAVPLAIYFGIVFA…
A0A2K1IJV6|A0A2K1IJV6_PHYPA/138-476 SVYK--------RLSFVDRYLFVWILAVMAIALVVGYKRREVARKLQVA---EIASVSLPI--------AIGLWIMMFPVLCKVKYEILPGMLRKGQ--LTRTLVVSLIFNWLIGPAL-M--------------------------TALAWATLPDLPDYRTGVILIGIARCIAM-------------------VLIWNDLARGHSELCAVLVAVNSTLQILLYLPLALFYIKVLGG--------------SS------VN-------V-SVWDVAKSVLLFLGVPLVAGIVVRYAI----FL-IAG-------KTWFEKRFVPVISPLALIGLLFTIFVMFVSQAHSIIDNIGNVFRVAVPL…
A9S5J1|A9S5J1_PHYPA/31-369 SVYK--------RLSFVDRYLFVWILAVMAIALVVGYKRREVARKLQVA---EIASVSLPI--------AIGLWIMMFPVLCKVKYEILPGMLRKGQ--LTRTLVVSLIFNWLIGPAL-M--------------------------TALAWATLPDLPDYRTGVILIGIARCIAM-------------------VLIWNDLARGHSELCAVLVAVNSTLQILLYLPLALFYIKVLGG--------------SS------VN-------V-SVWDVAKSVLLFLGVPLVAGIVVRYAI----FL-IAG-------KTWFEKRFVPVISPLALIGLLFTIFVMFVSQAHSIIDNIGNVFRVAVPLLLYFMIVFF…
A0A2V0PKM6|A0A2V0PKM6_9CHLO/36-377 ALARAA------ALSWLDRLLPLWIAAAMVAGILLGNFAPGVRDALAVA---HIAGVSLPI--------ALGLWVMMWPVLTKVRYELLTRLLSSRA--AALNFATSAALNWLLGPAL-M--------------------------TALAWACLPDLPPFRSGVILVGLARCIAM-------------------VLIWNDLAGGDAELCAVMVALNSVLQIVLYAPLSIFYLQVVSRGAG-------------------AS-------V-GFWPVAKSVLLFLGVPLVAGVLLRVAI----IT-TAG-------RRWFEERFMPFFGPWALIGLLYTVIVLFASQGQAIVSQLGNVARVAVPML…
A0A383W304|A0A383W304_TETOB/132-469 GVMS--------GLSWLDRLLPVWIVAAMVMGVLLGSLAPQVRGALAVL---HIGNVSLPI--------ALGLWLMMWPVLTKVRYELLGSLLTSKG--ALKQFGLSFVLNWVLGPAL-M--------------------------TALAWACLPDLPGFRNGVIMVGLARCIAM-------------------VLIWNELARGSAELCAVMVAFNSVLQIVLYAPLSLFYLQVVSGGAA-------------------VH-------V-GFWPVAKSVLLFLGIPLVAGVLLRYGL----IA-VKS-------REWLDKRFMPWFGPCALLGLLYTIVVMFASQ--DIISQIGNVARVAVPM…
I0Z1F3|I0Z1F3_COCSC/5-348 GVFK--------KLSLLDRFLPVWIIGAMALGILLGYFVPAVERAFSGV---QIVDVSLSI--------AIGLWAMMWPVLTKVRYELLGSILSSRA--IWGQLAISLIANWVLGPAI-M--------------------------VAFAWATLPDLPHYRAGVILVGLARCIAM-------------------VLLWNQLANGSPEYCAILVAVNSILQIVLYAPLALFYLQVVSGGAGAA---------GG------VH-------I-GFWQVARSVLLFLGIPLLAGIMTRYTL----LA-TIG-------KRRFENNFMPYFGPVALLGLIYTIIVMFSLQGHEVIANIGNVCRVAVPMILYFSVMFFG…
ArsB1/115-454 AVLS--------KLSWLDRLLPVWIIIAMVVGVVLGYFVPAVKQALQVS---NIAGVSLPI--------ALGLWWMMFPVLTKVKYELLGLLLRQKA--VAKQFTVSFILNWVVGPAL-M--------------------------AGLAWACLPDLPHYRNGVILVGLARCIAM-------------------VLIWNELSLGHNELCAVIVAINSVLQIVLYSPLALFYIKVVSHGED-------------------VN-------V-GFWPVAKSVLLFLGVPLVAGILLRYIL----LL-IKD-------QEWFEKKFMPWFGPTALLALLYTIIVMFASQGDKIIGEIGNVARVAVPMLIYFSLMFFSSLAISYYC----…
ArsB2/116-455 AVLK--------NLSWLDRLLPVWIIIAMVVGVVLGYFAPAVKQALQVS---NIAGVSLPI--------ALGLWWMMFPVLTKVKYELLGLLLRQKA--VAKQFTVSFILNWVIGPAL-M--------------------------VGLAWACLSDLPHYRNGVILVGLARCIAM-------------------VLIWNELSLGHNELCAVMVAINSVLQIVLYSPLALFYIKVVSRGDD-------------------VD-------V-GFWPVAKSVLLFLGVPLVAGIVLRYIL----LL-IKD-------KEWFETKFMPWFGPTALLALLYTIIVMFASQGDKIIGEIGNVARVAVPMLIYFSLMFFASLAISYYC----…
A0A1Y1IN45|A0A1Y1IN45_KLENI/106-444 SVVG--------ALGWLDRYLFVWIIIVMVLGVVAGNYIPGIETGFNGS---KIDSVSLPI--------AIGLWWMMYPVLCKVRYELLGKQLLEPD--LRNQLAISFVLNWLIGPAL-M--------------------------TGIAWATLPDLSGYRNGVILVGCARCIAM-------------------VLIWNQLACGDTDFCAILVAFNSILQIVLYAPAVLFFLNVVSGGS--------------------VS-------V-SFSTVAKSVALFLGLPLAAGFLTRLVL----RK-WRG-------AQWYDRKFLPWFGPTALIGLLYTIFVMFALQGKQIVHNLGDVARVAVPL…
A0A1Y1ITM1|A0A1Y1ITM1_KLENI/105-443 AVVG--------ALGWLDRYLFVWILLVMILGVVAGNYIPGIEEAFNAS---KVDSVSLPI--------AIGLWWMMYPVLCKVRYELLGSQLLESD--LRNQLLLSFIGNWLIGPAL-M--------------------------TGLAWATLPDLPGYRTGVILVGCARCIAM-------------------VLIWNQLALGDTDFCAILVAFNSVLQIVLYAPVAIFFLNVVSGRS--------------------VD-------V-SFSTVAKSVALFLGVPLAAGVVTRLVL----RK-WPG-------AEWYERKFLPWFGPTALLGLLFTIFVMFSLQGKQVVHNLGDVARVTVPL…
A0A4P9ZUU3|A0A4P9ZUU3_9FUNG/1-329 ----------------------------IVVGALIGNYVPAAHENLNRI---QVSEVSLPL--------FIGLLVMMYPVLCHVEFESLGALLKQRA--FWYHFLVSFIFNWLIGPFV-M--------------------------TGLAWATLPDLPEYRTGVILIGLARCIAM-------------------VLIWNQLAHGHREYCALLVAFNSILQIALYAPLALFFIRVLAPASERANGSN-----SQ------MH-------L-SYWVVARSVLIFLGAPLGAAIITRVVL----RY-LLGL------RRWYDERFVPAISPLALVGLLFTILIMFISQGGQIVDKIGYVARTGVPLLI…
A0A250XPI1|A0A250XPI1_9CHLO/97-440 DPLI--------SLSFVDRLLAVWILLAMVLGVLLGYYVPSVQQAFAAV---SIDTVSLPV--------AVGLWGMMWPVLAKVRYEMLFDFFKSRQ--GWKQIVWSVGINWIVGPWV-M--------------------------TALAWACLPDVGSYRNGVILIGLARCIAM-------------------VLIWNKLSGGNPEFCALLVAINSILQMILFAPLALFYLKVVSRQYLDD---------SG------VT-------F-GFWEVCRSVLIFLGAPLVAGIITRYSL----VW-AYG-------EKWYNEKFMPWFGPVALISLIYTIIVLFSLQGHQVIEKIGDVFRIAVPLS…
A0A075UN95|A0A075UN95_9PSEU/15-356 DVLH--------KLSFLDRFLPVWIIVAMGAGLLLGSVIPGLQGVLDAV---KIGQVSLPI--------ALGLLLMMYPVLAKVRYDKLDTVTKD-----KRTMVLSLVLNWILGPAL-M--------------------------FALAWLMLPDLPEYRTGLIIVGLARCIAM-------------------VIIWNDLACGDREAAAVLVALNSVFQVIMFGVLGWFYLDLLPGWLGLD--T------TS------ID-------F-SPWEIALSVIIFLGIPLAAGYLSRRIG----ER-AKG-------RDWYEGKFLPKIGPVALYGLLFTIVILFALQGDTITSRPLDVARIALPLL…
A0A1H5CBH1|A0A1H5CBH1_9PSEU/15-356 DVLH--------RMSFLDRFLPVWIIAAMAVGLGLGSVIPGLQGVLDAV---KIGQVSLPI--------ALGLLLMMYPVLAKVRYDKLDTVTRD-----RRTMVLSLVLNWILGPAL-M--------------------------FALAWLLLPDLPEYRTGLIIVGLARCIAM-------------------VIIWNDLACGDREAAAVLVALNSVFQVIMFGVLGWFYLDLLPGWLGLD--T------TS------VS-------F-SPWEIAVSVVIFLGIPLAAGYLSRRIG----EQ-RKG-------RDWYEGKFLPKIGPIALYGLLFTIVVLFALQGETITSRPLDVARIALPLL…
A0A229SK10|A0A229SK10_9PSEU/15-356 DVLH--------RLSFLDRFLPVWIIAAMAAGLGLGSVIPGLQGVLEAV---KIGQVSLPI--------ALGLLLMMYPVLAKVRYDKLDTVTRD-----RRTMVLSLVLNWILGPAL-M--------------------------FALAWLLLPDLPEYRTGLIIVGLARCIAM-------------------VIIWNDLACGDREAAAVLVALNSVFQVIMFGVLGWFYLDLLPGWLGLD--I------QS------VS-------F-SPWEIALSVVIFLGIPLAAGYLSRRVG----EA-RKG-------REWYEGKFLPKIGPVALYGLLFTIVVLFALQGETITSRPLDVARIAVPLL…
A0A2T0LPY1|A0A2T0LPY1_9PSEU/15-356 DVLH--------RLSFLDRFLPLWIIVAMAAGLLLGSVLPGLQGVLDAV---KIGQVSLPI--------ALGLLLMMYPVLAKVRYDRLDTVTRD-----RRTLVLSLVLNWVLGPAL-M--------------------------FALAWLMLPDLPEYRTGLIIVGLARCIAM-------------------VIIWNDLACGDREAAAVLVALNSVFQVLMFGVLGWFYLDVLPGWLGLD--T------TS------IN-------V-SPWEIALSVVIFLGIPLAAGYLTRRLG----ER-TRG-------REWYESRFLPRIGPVALYGLLFTIVVLFALQGETITARPLDVARIALPLL…
A0A344LJL2|A0A344LJL2_9PSEU/10-351 AVLR--------ELSFLDRFLPVWIIAAMGAGLLLGSALPGLQGVLESV---KIGSVSLPI--------ALGLLLMMYPVLAKVRYDRLDTVTRD-----RRTLALSLVLNWLIGPAL-M--------------------------FALAWLLLPDLPEYRTGLIIVGLARCIAM-------------------VIIWNDLACGDREAAAVLVALNSVFQVLMFGVLGWFYLDLLPGWLGLD--S------EA------VA-------F-SFWEIVLNVVVFLGIPLAAGYLTRRFG----EK-AKG-------RTWYEERFLPRIGPIALYGLLFTIVVLFALQGETITSQPLDVARIALPLL…
A0A1B2HPN0|A0A1B2HPN0_9PSEU/20-361 DVLH--------RLSFLDRLLPVWIGVAMVAGLLLGRFVPGLQGVLDAV---KIGEVSLPI--------ALGLLLMMYPVLAKVRYDKLDTVTRD-----RRTMALSLVLNWVLGPAL-M--------------------------FALAWIFLADLPEYRTGLIIVGLARCIAM-------------------VIIWNDLACGDREAAAVLVALNSVFQVVMFGVLGWFYLDLLPGWLGLD--T------TA------VD-------F-SAWEIAKSVLIFLGIPLLAGYLSRKLG----ER-SRG-------RDWYESKFLPRVGPIALYGLLFTIVILFALQGENITSRPLDVARIALPLL…
A0A1G7W049|A0A1G7W049_9PSEU/10-351 DVLH--------RLSFLDRLLPVWIGLAMLAGLGLGRFVPGLRGVLESV---KVGDVSLPI--------ALGLLLMMYPVLAKVRYDRLGTVTRD-----TRTMVLSLVLNWVLGPAL-M--------------------------FALAWIFLADLPEYRTGLVIVGLARCIAM-------------------VIIWNDLACGDREAAAVLVALNSVFQVIMFGVLGWFYLVLLPGWLGLG--T------AS------VE-------F-SAWEIAKSVLTFLGIPLLAGYLSRKLG----ER-AKG-------REWYESTYLPRVGPIALYGLLFTIVVLFALQGETITSRPLDVVRIALPLL…
A0A290Z835|A0A290Z835_9PSEU/11-352 DVLR--------GLSFLDRFLPAWIGVAMLAGLALGRFVPGLQGLLDAV---KVAEVSLPI--------ALGLLLMMYPVLAKVRYDRLGAVTGD-----RRTLALSLLLNWVLGPAL-M--------------------------FALAWIFLSDLPEYRTGLVIVGLARCIAM-------------------VIIWNDLACGDREAAAVLVALNSVFQVVMFGVLGWFYLDLLPGWLGLD--T------TG------LD-------F-SPWEIALSVVIFLGVPLAAGYLSRRLG----ER-ARG-------RDWYESRFLPKVGPVALYGLLFTIVVLFALQGDQITSRPLDVARIALPLL…
A0A1V2PQF9|A0A1V2PQF9_9PSEU/9-350 DVLP--------KLSFLDRLLPVWIGLAMAVGLVLGALVPSLRGVLDAV---TIGEVSLPI--------ALGLLLMMYPVLAKVRYDRLDTVTRD-----KRTMWLSLLLNWVIGPAL-M--------------------------FALAWLMLPDLPEYRAGLIIVGLARCIAM-------------------VIIWNDLACGDREAAAVLVAVNSVFQVVMFGVLGWFYLDLLPGWLGLD--T------TA------FD-------V-SAWEIARSVLIFLGIPLAAGYLTRRFG----EK-ARG-------REWYETRFLPKIGPVALYGLLFTIVILFALQGETITSRPLDVTRIALPLLV…
A0A495W3Y4|A0A495W3Y4_9PSEU/10-351 AVLR--------ELSLLDRLLPVWIGAAMVAGLVLGRFVPDLRGVLDAV---RVAGVSLPI--------ALGLLLMMYPVLAKVRYDRLDAVTRD-----RRTLVLSLLLNWVLGPAL-M--------------------------FALAWVFLADLPEYRTGLVIVGLARCIAM-------------------VVIWNDLACGDREAAAVLVAVNSVFQVLMFGVLGWCYLELLPGLLGLG--T------TS------LD-------F-SPWEVALSVVVFLGIPLAAGYLSRRVG----ER-VRG-------RAWYESRFLPRIGPVALYGLLGTIVVLFASQGDRITSRPWDVARIAVPLL…
A0A1H8PPZ7|A0A1H8PPZ7_9PSEU/14-355 DVLR--------KLPFLDRFLPVWTLVAMAAGLLLGSAVPGLQTVLDAV---RIGPVSLPI--------ALGLLLMMYPVLAKVRYDRLGTVTRD-----RRTMVLSLVLNWVLGPAL-M--------------------------FALAWLLLPDLPGYRTGLIIVGLARCIAM-------------------VIIWNDLACGDREAAAVLVALNSVFQVVMFGVLGWFYLDLLPSWLGLQ--G------QD------IS-------F-SPWEIARSVVIFLGIPLVAGYLSRRIG----ER-VKG-------RQWYEGKFLPRIGPVALYGLLFTIVMLFALQGGTITSRPLDVARIALPLL…
A0A229TV66|A0A229TV66_9PSEU/14-355 AVLH--------RLSFLDRFLPVWIGAAMIAGVLLGKFIPGLQRVLDAV---KVGDVSLPI--------ALGLLLMMYPVLAKVRYDRLDTVTRD-----RRTMVASLVLNWLIGPAL-M--------------------------FALAWLLLPDLPEYRTGLIIVGLARCIAM-------------------VIIWNDLACGDREAAAVLVALNSVFQVIMFGVLGWFYLEILPGWLGLD--T------AA------LD-------V-DAWTIAKSVLIFLGIPLLAGYLSRRLG----EK-AKG-------RTWYETKYLPKVGPIALYGLLFTIVVLFALQGDTITSRPLDVARIALPLL…
A0A558A4M8|A0A558A4M8_9PSEU/11-352 AVPH--------RLSFVDRFLPLWIGAAMIAGVLLGRFVPGLQRVLDAV---RVGDVSLPI--------ALGLLLMMYPVLAKVRYDRLDTVARD-----RRMMVSSLVLNWVIGPAL-M--------------------------FALAWLLLPDLPEYRTGLIIVGLARCIAM-------------------VVIWNDLACGDREAAAVLVALNSVFQVIAFGVLGWFYLEALPDWLGLD--T------TT------LD-------V-SVWGIAKSVLIFLGIPLLAGYLSRRLG----EK-ARG-------RHWYEGEFLPKVGPIALYGLLFTIVVLFALQGETITSRPLDVARIALPLL…
A0A558DNC0|A0A558DNC0_9PSEU/3-340 ------------RLSTLDRFLPVWIGAAMVAGVLLGRFVPGLQRVLDAV---KVGDVSLPI--------ALGLLLMMYPVLAKVRYDKLDTVTRD-----KRMVISSLVLNWLIGPAL-M--------------------------FALAWLLLPDLPEYRTGLIIVGLARCIAM-------------------VIIWNDLARGDREAAAVLVALNSVFQVVMFGVLGWFYLQVLPGWLGLD--T------AA------LD-------V-NVWSIAKSVLVFLGIPLLAGYLSRRLG----EK-AKG-------RQWYESKYLPKVGPVALYGLLFTIVVLFALQGHTITAKPWDVARIALPLLA…
A0A076MW12|A0A076MW12_AMYME/10-351 GVVG--------KLSTLDRFLPIWIGAAMVLGLLAGRWIPGLETGLNAV---AIDGISLPI--------ALGLLVMMYPVLAKVRYDKLDSVTRD-----RKLLWPSLVLNWLIGPAL-M--------------------------FALAWLLLPDLPEYRTGLIIVGLARCIAM-------------------VIIWNDLACGDREAAAVLVALNSVFQVIMFGALGWFYLEILPGWLGLD--T------TS------LS-------V-SGWQIAKSTLIFLGIPLVAGYLTRRLG----ER-GKG-------RDWYETRFLPRIGPVALYGLLFTIVVLFALQGDQITSRPLDVARIALPLL…
A0A229SZY7|A0A229SZY7_9PSEU/5-346 AVAA--------RLSTLDRFLPVWIAAAMVLGLLAGRWVPGLESGLNAV---AVDGISLPI--------ALGLLVMMYPVLAKVRYDRLDSVTRD-----RRLLLPSLLLNWVLGPAL-M--------------------------FALAWLMLPDLPEYRTGLIIVGLARCIAM-------------------VIIWNDLACGDREAAAVLVALNSVFQVVMFGVLGWFYLSVLPAWLGLE--T------TN------LA-------V-SGWEIAKSVLIFLGIPLVAGYASRRIG----ER-VRG-------RDWYETRFLPRVGPVALYGLLFTIVVLFALQGNQITSRPWDVARIALPLLV…
A0A1H5QMY0|A0A1H5QMY0_9PSEU/9-350 EAPP--------RLSTLDKFLPVWIAAAMVAGLLAGRWVPGLNTALSAV---QVDGISLPI--------ALGLLVMMYPVLAKVRYDRLGTVTRD-----RRLLWPSLVLNWLVGPAL-M--------------------------FALAWLLLPDLPEYRTGLIIVGLARCIAM-------------------VIIWNDLACGDREAAAVLVALNSVFQVIAFGLLGWFYLSVLPGWLGLP--Q------AD------LA-------V-SGWQIAKSVLIFLGIPLIAGYLTRRFG----ER-AKG-------RDWYEKNFLPKVGPVALYGLLFTIVILFALQGDQITSRPLDVARIAVPLLV…
A0A365ZJ87|A0A365ZJ87_9PSEU/10-351 GLVG--------KLSTLDRFLPVWIGAAMAVGLVAGRLVPGLGTALNTV---TVDGISLPI--------AVGLLVMMYPVLAKVRYDELGSVTRD-----RRLLWSSLLLNWIIGPAL-M--------------------------FALAWLLLPDLPEYRTGLIIVGLARCIAM-------------------VIIWNDLASGDREAAAVLVAVNSVFQVIAFGLLGWFYLALLPGWLGLE--T------TD------LA-------V-SGWEIAKSVLIFLGVPLVAGFLTRRFG----ER-ARG-------REWYETRFLPKIGPIALYGLLFTIVILFALQGEQIAARPLDVARIALPLL…
A0A263D2A8|A0A263D2A8_9PSEU/11-352 GVVG--------KLSTLDRFLPVWIAAAMIIGLLGGRLVPGLDTALNAV---EIDGISLPI--------AIGLLIMMYPVLAKVRYDRLDTVTGD-----RKLLWASLVLNWIVGPAL-M--------------------------FALAWLLLPDLPEYRTGLIIVGLARCIAM-------------------VIIWNDLACGDREAAAVLVALNSVFQVVMFGVLGWFYLSVLPGWLGLA--Q------TD------LA-------V-SGWQIAKSVLIFLGIPLVAGFLTRRLG----ER-ARG-------REWYETRFLPRIGPAALYGLLFTIVVLFALQGDQITSRPGDVVRIAVPLL…
A0A2U1EB42|A0A2U1EB42_9PSEU/14-355 GVVA--------KLSTLDRFLPVWILAAMAVGLLAGRFIPGFGEALGAV---AVDGVSLPI--------ALGLLIMMYPVLAKVRYDRLDTVTGD-----RRLLVASLVLNWLIGPAL-M--------------------------FALAWLLLPDLPEYRTGLIIVGLARCIAM-------------------VIIWNDLACGDREAAAVLVALNSVFQVLAFGALGWFYLAVLPGWLGLP--T------AG------LD-------V-SPWAIVRSVLIFLGVPLLAGYLTRRLG----ER-AKG-------REWYEDRFLPRIGPFALYGLLFTIVILFALQGEAITSRPLDVVRIALPLL…
A0A1I5FS16|A0A1I5FS16_9PSEU/21-362 GVVA--------RLSTLDRFLAVWIIVAMVAGLLLGRLVPGLAPALDAL---AIDGISLPI--------ALGLLIMMYPVLAKVRYDRLDTVTGD-----RKLLITSLVLNWVLGPAL-M--------------------------FALAWLMLPDLPEYRTGLIIVGLARCIAM-------------------VIIWNDLACGDREAAAVLVALNSVFQVVMFGVLGWFYLVVLPGWLGLP--V------TD------VS-------F-STWDIVKSVLVFLGIPLLAGYLTRRFG----EK-AKG-------RAWYEEKFIPRIGPFALYGLLFTIVLLFALQGEAITSQPFDVARIALPLL…
A0A1Q8KU24|A0A1Q8KU24_9PSEU/12-353 AVVA--------RLSTLDRFLPVWIIAAMAAGLLLGRLVPGLAPALDTL---AVDGVSLPI--------ALGLLIMMYPVLAKVRYDRLDTVTGD-----RRLLLASLLLNWVLGPAL-M--------------------------FVLAWLMLPDLPEYRTGLIIVGLARCIAM-------------------VIIWNDLACGDREAAAVLVALNSVFQVVMFGVLGWFYLSVLPGWLGLP--V------TD------LD-------V-STWEIVKSVLIFLGIPLLAGYLTRKLG----ER-AKG-------REWYEEKFLPRIGPFALYGLLFTIVLLFALQGEAITSQPLDVARIALPLL…
A0A4Q7UUT1|A0A4Q7UUT1_9PSEU/21-362 GIVA--------KLSTLDRFLPVWIVVAMAVGLLLGRLIPGLAPALDAI---AINGTSVPI--------AIGLLVMMYPVLAKVRYDRLDSVTGD-----KRLLISSLVLNWVLGPAL-M--------------------------FALAWLLLPDLPEYRTGLIIVGLARCIAM-------------------VIIWNDLACGDREAAAVLVALNSVFQVIAFGLLGWFYLSVLPGWLGLP--V------AD------LN-------I-STWTIVGSVLVFLGVPLVAGYLTRTLG----EK-AKG-------REWYESKFLPKIGPLALYGLLFTIVLLFALQGRQITSQPLDVVRIALPLL…
A0A1G8DTL2|A0A1G8DTL2_9PSEU/10-351 PVAQ--------RLSTLDRFLPVWILAAMAIGLGAGRLVPGLGEALDAI---AVDGVSLPI--------ALGLLIMMYPVLAKVRYDRLDTVTGD-----RRLLASSLVLNWVLGPAL-M--------------------------FALAWLMLPDLPEYRTGLIIVGLARCIAM-------------------VVIWNDLACGDREAAAVLVAINSVFQVVALAGLGWFYLSVLPGWLGLP--R------AD------LD-------V-SAWQIARSVVIFLGIPLVAGYLTRRFG----EK-AKG-------RTWYEERFIPRIGPFALYGLLFTIVVLFALQGEAITSQPLDVARIALPLL…
A0A292Z094|A0A292Z094_9PSEU/16-357 AVAK--------RLSTLDRFLPVWIIAAMVVGLGAGRLIPGLGSALDAI---AVDGVSLPI--------ALGLLIMMYPVLAKVRYDRLGTVTGD-----RRLLITSLVLNWIIGPAV-M--------------------------FALAWLMLPDLPEYRTGLIIVGLARCIAM-------------------VIIWNDLACGDREAAAVLVAINSVFQVIAFAGLGWFYLSVLPGWLGLP--Q------AD------LD-------V-SAWQIARSVLIFLGIPLVAGYLTRRFG----EK-AKG-------RAWYEEKFIPRIGPFALYGLLFTIIILFALQGDAITSRPLDVARIALPLL…
A0A263DRZ8|A0A263DRZ8_9PSEU/14-355 PVVQ--------KLSTLDRFLAVWILAAMAVGLGAGRLIPGLGAALDAI---SIDGVSLPI--------ALGLLIMMYPVLAKVRYDRLGTVTGD-----RRLLISSLVLNWVLGPAL-M--------------------------FALAWLMLPDLPEYRTGLIIVGLARCIAM-------------------VIIWNDLACGDREAAAVLVAINSIFQVIAFAGLGWFYLSVLPGWLGLP--Q------AD------LD-------I-SAWQIAKSVLIFLGIPLVAGYLTRRFG----EK-AKG-------RTWYEEKLIPRIGPFALYGLLFTIVILFALQGDAITSQPLDVARIALPLL…
F4CVQ2|F4CVQ2_PSEUX/27-368 PVAK--------RLSTLDRFLPVWILAAMALGLLAGRTIPGLGPALNTI---AVDGISLPI--------ALGLLIMMYPVLTKVRYDRVRTVTGD-----RRLLISSLVLNWIIGPAL-M--------------------------FALAWLLLPDLPEYRTGLIIVGLARCIAM-------------------VIIWNDLACGDREAAAVLVAINSIFQVIAFAGLGWFYLSVLPGWLGLP--Q------TD------LD-------V-SAWQIAKSVLIFLGIPLVAGYLTRRFG----EK-AKG-------RTWYEEELVPRIGPFALYGLLFTIVILFALQGDAITSRPLDVARIALPLLAYFAIMWF…
A0A4Y3WTP8|A0A4Y3WTP8_9PSEU/9-350 PVVA--------RLSTLDRFLPVWIVAAMVAGLLLGRLVPGMGPALDAV---AIDGVSLPI--------ALGLLIMMYPVLAKVRYDRLDTVTGD-----RRLLLSSLVLNWVLGPAL-M--------------------------FALAWLLLPDLPEYRTGLIIVGLARCIAM-------------------VIIWNDLACGDREAAAVLVAVNSVFQVIAFAALGWFYLTVLPGWLGLP--Q------TD------LD-------V-SPWQIAASVLIFLGIPLVAGFLSRVLG----ER-AKG-------REWYETRFLPRIGPFALYGLLFTIVVLFALQGEAITSAPLDVARIALPLLI…
A0A511CX78|A0A511CX78_9PSEU/10-351 PVAA--------RLSTLDRLLPVWILAAMVLGLVAGRLVPGLGGALDAI---AIDGISLPI--------ALGLLIMMYPVLAKVRYDRLDTVTAD-----RPLLVGSLVLNWVLGPAL-M--------------------------FALAWLMLPDLPEYRTGLIIVGLARCIAM-------------------VIIWNDLACGDREAAAVLVALNSVFQVIAFAGLGWFYLDVLPGWLGLP--Q------TA------LD-------V-SAWQIAKSVLIFLGIPLLAGYLSRRLG----ER-AKG-------REWYESRFLPKVGPFALYGLLFTIVILFALQGDAIIGRPLDVARIALPLL…
A0A1Q4DB83|A0A1Q4DB83_9PSEU/12-353 GVVA--------KLSTLDRFLPVWIIAAMVVGLVGGRLIPGLGAALGAV---AVDGVSLPI--------ALGLLVMMYPVLAKVRYDRLDTVSGD-----KRLLVSSLVLNWVLGPAL-M--------------------------FALAWLLLPDLPEYRTGLIIVGLARCIAM-------------------VIIWNDLACGDREAAAVLVAVNSVFQVIAFAALGWFYLDVLPGWLGLP--Q------SD------LN-------V-SPWQIAVSVLIFLGVPLVAGFLTRRYG----EK-AKG-------REWYEEKFLPVIGPFALYGLLFTIVVLFALQGDAITSNPLDVARIAVPLL…
A0A1L7FAY5|A0A1L7FAY5_9PSEU/11-352 GVAS--------RLSTLDRLLPVWIGAAMVLGLLAGRWIPGLDVALESI---QLDGISLPI--------ALGLLIMMYPVLAKVRYDRLDTVTGD-----RRLLVSSLVLNWVLGPAL-M--------------------------FALAWLMLPDLPEYRTGLIIVGLARCIAM-------------------VVIWNDLACGDREAAAVLVALNSVFQVIAFAGLGWFYLDVLPGWLGLS--Q------DG------LD-------V-SPWQIARSVLIFLGIPLVAGYLTRRLG----ER-AKG-------RQWYESRFLPRIGPWALYGLLFTIVMLFALQGEQITSRPWDVVRIALPLL…
A0A4R4W3J1|A0A4R4W3J1_9PSEU/8-349 AVVA--------KLSTLDRLLPVWIGAAMVLGLLAGRWIPGLGSALDAV---QIDGVSLPI--------ALGLLVMMYPVLAKVRYDRLDTVTGD-----KRLMASSLVLNWVLGPAL-M--------------------------FALAWVFLPDLPEYRTGLIIVGLARCIAM-------------------VIIWNDLACGDREAAAVLVALNSVFQVIAFAGLGWFYLSVLPGWLGLD--Q------VG------LE-------V-SAWEIAKNVLIFLGIPLVAGYLTRKFG----ER-AKG-------REWYESRFLPKIGPVALYGLLFTIVILFALQGEAITSNPLDVVRIALPLLV…
A0A098BTJ0|A0A098BTJ0_9NOCA/9-350 AVVG--------KLSTLDRFLPVWIGVAMVAGLLLGRLIPGLGDIISTV---EIDGISLPI--------ALGLLIMMYPVLAKVRYDRLDTVTGD-----RRMLIGSLVLNWIVGPAL-M--------------------------FALAWLMLPDLPEYRTGLIIVGLARCIAM-------------------VIIWNDLACGDREAAAVLVALNSVFQVIMFAGLGWFYLSVLPGWLGLE--Q------TT------LD-------V-SPWQIAKSVLIFLGIPLLAGFLTRHFG----EK-AKG-------RTWYEQKFLPRIGPWALYGLLFTIVMLFALQGEQITSHPWDVARIALPLLA…
A0A2X4U544|A0A2X4U544_9NOCA/9-350 PVVG--------KMSTLDRFLPVWIGVAMVAGLLLGRMIPGLGDALSVI---EIDGISLPI--------ALGLLIMMYPVLAKVRYDRLDTVTGD-----RKLLISSLVLNWVLGPAL-M--------------------------FALAWLLLPDLPEYRTGLIIVGLARCIAM-------------------VIIWNDLACGDREAAAVLVAINSVFQVVMFAVLGWFYLSVLPGWLGLE--Q------TT------LD-------V-SPWQIAKSVLIFLGIPLVAGFLTRHFG----EK-AKG-------RAWYEDTFIPKIGPWALYGLLFTIVILFALQGDRITSQPWDVGRIALPLLA…
A0A0K2YHP7|A0A0K2YHP7_9NOCA/12-353 AVVG--------KLSTLDRFLPVWIGVAMVAGLLLGRMIPGLGDVLSAV---EIDGISLPI--------ALGLLIMMYPVLAKVRYDRLDTVTGD-----RKLLVGSLVLNWVVGPAL-M--------------------------FALAWIFLADLPEYRTGLIIVGLARCIAM-------------------VIIWNDLACGDREAAAVLVAINSVFQVVMFAVLGWFYLSVLPGWLGLE--Q------TT------ID-------T-SPWQIAKSVLIFLGIPLLAGYLTRRYG----EK-AKG-------REWYESKFLPRIGPWALYGLLFTIVILFALQGDQITSNPVDVVRIAIPLL…
A0A1H4W0E2|A0A1H4W0E2_9NOCA/12-353 AVVG--------KLSTLDRFLPVWIGVAMVAGLLLGRMIPGLGDALSAV---EIDGISLPI--------ALGLLIMMYPVLAKVRYDRLDTVTGD-----RRLLIGSLVLNWVLGPAL-M--------------------------FALAWLLLPDLPEYRTGLIIVGLARCIAM-------------------VIIWNDLACGDREAAAVLVAINSVFQVIMFAALGWFYLSVLPGWLGLE--Q------TT------ID-------T-SPWQIAKSVLIFLGIPLLAGYLTRRFG----EK-AKG-------REWYESTFLPRIGPWALYGLLFTIVILFALQGDQITSQPWDVVRIAIPLL…
M3UGK4|M3UGK4_9ACTN/12-353 PVVG--------KLSTLDRFLPVWIGVAMVAGLLLGRMIPGLNTALEKI---QVDGVSLPI--------ALGLLIMMYPVLAKVRYDRLDTVTGD-----RKLLLGSLLLNWVLGPAL-M--------------------------FALAWIFLPDLPEYRTGLIIVGLARCIAM-------------------VIIWNDLACGDREAAAVLVALNSVFQVIMFAVLGWFYLSILPGWLGLE--Q------TT------IS-------T-SPWQIAKSVLIFLGIPLLAGYLSRRIG----EK-TKG-------RDWYEATFLPKVGPWALYGLLFTIVILFALQGEQITSRPWDVVRIAVPLLVYFAVMWG…
A0A1J0VVG9|A0A1J0VVG9_9NOCA/11-352 PVVG--------KLSTLDRFLPVWIGVAMLAGILLGRMIPGLGDALGTI---ELDGISLPI--------ALGLLIMMYPVLAKVRYDRLDSVTGD-----RKLLIGSLVLNWVLGPAL-M--------------------------FALAWIFLPDLPEYRTGLIIVGLARCIAM-------------------VIIWNDLACGDRDAAAVLVALNSVFQVFMFAVLGWFYLSVLPGWLGLE--Q------TT------ID-------V-SPWQIAKSVLIFLGIPLLAGYLTRRFG----ER-AKG-------RQWYEEKFLPIIGPWALYGLLFTIVVLFALQGDQITSHPLDVARIALPLL…
A0A143QCY0|A0A143QCY0_9NOCA/12-353 AVVG--------KLSTLDRFLPVWIGVAMVVGLLLGRMIPGMNDALSSI---SVDGVSLPI--------AIGLLIMMYPVLAKVRYDRLDTVTGD-----TKLLLGSLALNWILGPAL-M--------------------------FALAWLFLPDLPEYRTGLIIVGLARCIAM-------------------VIIWNDLACGDREAAAVLVAINSVFQVVMFAVLGWFYLSVLPGWLGLD--Q------TT------IE-------A-SPWQIAKSVLIFLGIPLIAGFASRYFG----ER-AKG-------RDWYETSFIPKIGPWALYGLLFTIVILFALQGDRITSQPLDVVRIALPLL…
A0A2G3PLF3|A0A2G3PLF3_9NOCA/12-353 AVVA--------KLSTLDRFLPVWIGVAMVVGLALGRLIPGLNKALSAI---SVDGVSLPI--------AIGLLIMMYPVLAKVRYDRLDSVTGD-----KRLLAASLVLNWLIGPAL-M--------------------------FALAWLFLPDLPEYRTGLIIVGLARCIAM-------------------VIIWNDLACGDREAAAVLVAINSVFQVVMFAALGWFYLSVLPGWLGLE--Q------TT------IE-------A-SPWQIAQSVLIFLGIPLIAGFLSRHLG----EK-RKG-------RDWYETTFLPRIGPWALYGLLFTIVILFALQGAQITSQPLDVVRIALPLL…
A0A0N9X6W2|A0A0N9X6W2_MYCFO/10-351 AVVG--------KLSTLDRFLPLWIGAAMVAGLLLGRWIPGLNTALEKV---QIDGISLPI--------ALGLLIMMYPVLAKVRYDRLDTVTGD-----RKLLLSSLVLNWVLGPAL-M--------------------------FALAWLLLPDLPEYRTGLIIVGLARCIAM-------------------VIIWNDLACGDREAAAVLVALNSIFQVIMFAVLGWFYLSVLPGWLGLE--Q------TT------ID-------T-SPWQIAKSVLIFLGIPLLAGYLSRRIG----EK-TKG-------RDWYEAKFLPTIGPWALYGLLFTIVILFALQGDQITHQPWDVARIALPLL…
K6VCB0|K6VCB0_9ACTN/11-352 EVVG--------KLSTLDRFLPVWIGLAMAAGLLLGRWIPGLNTALERV---QIDGISLPI--------ALGLLIMMYPVLAKVRYDRLDTVTGD-----RRMLISSLVLNWVVGPAL-M--------------------------FALAWLLLPDLPEYRTGLIIVGLARCIAM-------------------VIIWNDLACGDREAAAVLVALNSIFQVVMFAVLGWFYLSVLPGWLGLQ--Q------TT------ID-------S-SPWQIAKSVLIFLGIPLAAGYLSRRLG----ER-ARG-------REWYENRFLPKVGPWALYGLLFTIVILFALQGDQITNNPWDVARIALPLLAYFAIMWG…
A0A426R5A1|A0A426R5A1_9NOCA/9-350 AVVG--------KLSTLDRFLPVWIGIAMVAGLILGRAIPEMNSALSAI---SVDGISLPI--------ALGLLVMMYPVLAKVRYDRVAAVTGD-----RALLISSLVLNWVLGPAL-M--------------------------FALAWLLLPDLPEYRTGLIIVGLARCIAM-------------------VVIWNDLACGDREAAAVLVALNSVFQVLMFAVLGWFYLSVLPGWLGLE--Q------QT------ID-------T-SAWQIAKSVLIFLGIPLVAGFLTRRLG----EK-ARG-------RAWYEDRFVPVIAPWALYGLLFTIVVLFALQGDQITSKPWDVVRIAVPLLI…
A0A0H5RWU7|A0A0H5RWU7_9MYCO/4-345 AVAT--------RLSTLDRFLPVWIGVAMGAGLLLGRFVPGIADTLNQV---QVDGISLPI--------ALGLLIMMYPVLAKVRYDRLGTVTGD-----RRLLVSSLILNWVLGPAL-M--------------------------FALAWLFLPDLPEYRTGLIIVGLARCIAM-------------------VIIWNDLACGDREAAAVLVALNSMFQVVMFAVLGWFYLSVLPGWLGLE--Q------TT------ID-------T-SPWQIAKSVLIFLGIPLLAGYLSRRIG----ES-AQG-------RDWYESTFLPRVGPWALYGLLFTIVVLFALQGNEITGRPWDVARIALPLLA…
A0A1A2VS30|A0A1A2VS30_9MYCO/7-348 AVAA--------KMSTLDRFLPVWIGLAMAAGLTLGRVVPGLGEALGAV---EIDGISLPI--------ALGLLVMMYPPLAKVRYDRLGEVTAD-----RKLLVSSLVLNWLVGPAL-M--------------------------FALAWTLLPDLPEYRTGLIIVGLARCIAM-------------------VIIWNDLACGDREAAAVLVALNSVFQVVMFAVLGWFYLSVLPGWLGLP--Q------SG------ID-------V-SVWQIAKSVLIFLGIPLLAGYLSRRFG----ER-AKG-------RDWYDSRFLPRIGPWALYGLLFTIVILFALQGHQITSRPGDVARIAVPLLA…
A0A0D0WRG5|A0A0D0WRG5_9ACTN/12-353 AVVA--------RLSRLDRFLPVWIGLAMAAGLLLGRAVPGLDRALDAV---QLGGISLPI--------ALGLLVMMYPVLAKVRYDRLDTVTGN-----RRLLVSSLALNWIVGPAL-M--------------------------FALAWIFLADQPAYRTGLIIVGLARCIAM-------------------VIIWNDLACGDREAAAVLVALNSVFQVLAFGLLGWFYLAVLPGWLGLS--G------AE------LA-------V-SGWDIARNVLIFLGVPLLAGWLTRRLG----ER-ARG-------REWYESRLLPRIGPAALYGLLFTIVVLFALQGDAITGRPLDVARIAVPLL…
I0L2L6|I0L2L6_9ACTN/14-355 AVVG--------RLSRLDRFLPVWIGLAMVVGLLLGRLIPGLDDALDAV---AVGGISLPI--------AIGLLVMMYPVLAKVRYDRLDTVTGD-----RRLLISSLVLNWLVGPAV-M--------------------------FALAWVFLADQPAYRTGLIIVGLARCIAM-------------------VVIWNDLACGDREAAAVLVALNSVFQVLAFGLLGWFYLAVLPGWLGLP--G------AE------LR-------V-SAWEIARNVLVFLGIPLLAGYLTRRLG----ER-ARG-------REWYESRLLPRVGPVALYGLLFTIVILFALQGDAITGRPFDVARIALPLLVYFALMWA…
A0A1C4Z4H7|A0A1C4Z4H7_9ACTN/32-373 AVVG--------RLSRLDQFLPVWIGLAMVAGLLLGRLIPGLNSALDAV---QIGGISLPI--------AVGLLIMMYPVLAKVRYDRLDTVTGD-----RRLLISSLVLNWLVGPAV-M--------------------------FALAWIFLADQPAYRTGLIIVGLARCIAM-------------------VIIWNDLACGDREAAAVLVALNSVFQVIAFGVLGWFYLSVLPGWLGLS--G------AE------LN-------I-SAWDIASNVLIFLGIPLLAGYLTRRLG----ER-AKG-------RAWYEARFLPRIGPAALYGLLFTIVILFALQGDAITSQPLDVVRIALPLL…
A0A1C6UX66|A0A1C6UX66_9ACTN/13-354 PVVA--------RLSRLDRFLPVWIGLAMVAGLLLGRIVPGLNTALDAV---KVGGISLPI--------ALGLLIMMYPVLAKVRYDRLDTVTGD-----RRLLASSLVLNWIVGPAV-M--------------------------FALAWAFLADQPEYRTGLIIVGLARCIAM-------------------VIIWNDLACGDREAAAVLVALNSVFQVLAFGLLGWFYLSVLPGWLGLD--G------AA------LE-------V-SGWDIARNVLVFLGIPLLAGYLSRRIG----ER-AKD-------RDWYERRFLPKVGPVALYGLLFTIVVLFALQGEAITDRPVDVARIAVPLL…
A0A386WGA8|A0A386WGA8_9ACTN/12-353 PVVA--------RLSRLDRFLPVWIGLAMVAGLLLGRIVPGLDDALDAV---EVGGISLPI--------ALGLLIMMYPVLAKVRYDRLDTVTGD-----RRLLVSSLILNWIVGPAV-M--------------------------FALAWVFLADQPEYRTGLIIVGLARCIAM-------------------VIIWNDLACGDREAAAVLVAVNSVFQVLAFGLLGWFYLSVLPGWLGLD--G------AA------LE-------V-SGWDIAGNVLVFLGIPLLAGYLSRRLG----ER-AKG-------RDWYEQRFLPRIGPVALYGLLFTIVVLFALQGEAITGRPVDVARIALPLL…
A0A327YXS3|A0A327YXS3_9ACTN/13-354 AVMA--------RLSRLDQFLPVWIGLAMIAGLLLGRFVPGLDNALDAV---TIGGISLPI--------ALGLLIMMYPVLAKVRYDRLDTVTGD-----RRLLLSSLILNWIVGPAL-M--------------------------FALAWLFLPDHPEYRTGLIIVGLARCIAM-------------------VIIWNDLACGDREAAAVLVALNSVFQVFAFGVLGWFYLSVLPGWLGLD--G------AQ------LE-------V-SGWEIAGNVLVFLGIPLLAGYLTRRFG----ER-ARG-------RDWYESRFLPKIGPAALYGLLFTIVILFALQGDAITSRPWDVVLIAVPLL…
E6SD03|E6SD03_INTC7/22-363 HVTE--------RLSTLDRFLPVWIGAAMVAGLLLGRVVPGLGEALGAV---EIDGVSLPI--------ALGLLVMMYPVLAKVRYDRLDTVTAD-----KRMLVSSLVLNWLIGPAL-M--------------------------FALAWIFLPDLPAYRTGLIIVGLARCIAM-------------------VIIWNDLACGDREAAAVLVALNSIFQVIAFGGLGWFYLSVLPGWLGLE--Q------AT------LD-------V-SAWQIAKSVLIFLGIPLLAGYLSRTYG----ER-ARG-------RDWYERRFLPRIGPWALYGLLFTIVILFALQGDQISSRPLDVARIAVPLLVYFALMWG…
A0A2I1PCX4|A0A2I1PCX4_9MICO/14-355 QVTE--------RLSTLDRYLPLWIGAAMVAGLLLGRIVPGVGEALNTV---QVDGISLPI--------AIGLLVMMYPVLAKVRYDRLDTVTAD-----RRMLGSSLLLNWVLGPAL-M--------------------------FALAWIFLPDLPEYRTGLIIVGLARCIAM-------------------VIIWNDLACGDREAAAVLVAINSVFQVVMFGLLGWFYLAVLPGWLGLD--T------TG------LD-------V-SMWQIAKSVLIFLGIPLVAGFLTRHLG----ER-RMG-------RERYENRFLPAIGPWALYGLLFTIVVLFALQGEQITSRPLDVARIALPLL…
M7AIP4|M7AIP4_9ACTN/7-348 VVVG--------KLSVLDRFLPVWIGVAMVVGLGLGRLVPGVDTAISAV---SVDGISLPI--------AIGLLVMMYPVLAKVRYDRLDTVTGD-----RRLLVCSLLLNWIVGPAV-M--------------------------FVLAWLMLPDLPEYRTGLIIVGLARCIAM-------------------VIIWNDLACGDREAAAVLVAINSVFQVIMFAVLGWFYLSVLPGRLGLD--Q------TT------ID-------T-SPWEIAKSVLIFLGIPLLAGFLTRRIG----ER-VKG-------RSWYETKLLPHLGPWALYGLLFTIVILFVLQGHQIVSRPWDVARIALPLLAYFAIMWGG…
A0A0L6CMD0|A0A0L6CMD0_9MICO/10-351 AITR--------KLSTADRFLPVWIGVAMLVGILLGKTVSGLDDLLSAV---EVEGVSLPI--------ALGLLVMMYPVLAKVRYDRLNTVAGD-----RRLLASSLLLNWVLGPAL-M--------------------------FALAWIFLPDLPAYRTGLIIVGLARCIAM-------------------VIIWNDLACGDREAAAVLVAINSVFQVVMFAVLGWFYLSVLPGWLGLE--Q------TD------LD-------V-SPWKIAASVLVFLGIPLLAGYLSRRLG----EQ-AKG-------RDWYESTFLPRIGPWALYGLLFTIVILFALQGDQITSHPGDVARIALPLL…
A0A3M9MHV6|A0A3M9MHV6_9MICO/12-353 PVVA--------KLSTLDRFLPIWIGAAMVVGLLLGRIIPGLDTALSAV---EIEGVSLPI--------ALGLLIMMYPVLAKVRYDKLDSVTGD-----KRLLVTSLVLNWVLGPLL-M--------------------------FTLAWIFLPDLPTYRTGLIIVGLARCIAM-------------------VIIWNDLACGDREAAAVLVAINSFFQVIMFAVLGWFYLSVLPGWLGLH--Q------EH------LD-------V-SAWKIAGSVLVFLGIPLLAGYLSRRLG----ER-AKG-------RTWYEEKFLPRIGPWALYGLLFTIVILFALQGHQITGHPLDVVRIALPLL…
F6EQW9|F6EQW9_HOYSD/19-356 ------------RLSTLDRFLPLWIALAMGAGLLLGQFVPGLGSAIDGI---KIDGISLPI--------ALGLLIMMYPVLAKVRYDRLDTVTGD-----RRLLTSSIFLNWVIGPAV-M--------------------------FALAWIFLADLPEYRTGLIIVGLARCIAM-------------------VIIWNDLACGDREAAAVLVALNSVFQVFMFALLGWFYLALLPSWLGFE--Q------AS------ID-------A-SPWDIARSVLIFLGIPLLAGYLTRRFG----ER-AKG-------REWYEAKFLPVIGPWALYGLLFTIVVLFALQGEQISSNPLDVVRISVPLLIYFAVMWF…
A0A173LR88|A0A173LR88_9ACTN/19-360 PEAA--------RLSTVDRYLPVWIGMAMVAGLALGSVVPGFDDVLGAV---EVDGISLPI--------ALGLLVMMYPVLAKVRFDRIGTVARD-----RRLLIASLVLNWVLGPLL-M--------------------------FALAWLLLPDLPEYRTGLIIVGLARCIAM-------------------VIIWNDLACGDREAAAVLVAINSIFQVVMFAVLGWFYLSVLPGWLGLE--Q------SS------LD-------V-SPWEIAKSVLIFLGVPLIAGFFSRYIG----ER-TRG-------REWYEERFLPRVGPWALYGLLFTIVILFSLQGEQIIDRPLDVARIALPLL…
D3PUY4|D3PUY4_STANL/15-356 PAAR--------KLSLVDKLLPAWILVAMAAGLLLGRSIPGLNSAMQAI---EIGGVSLPI--------ALGLLLMMYPVLAKVRYDRLDTVTGD-----RRLLVSSLVVNWLVGPAV-M--------------------------FALAWIFLPDLPEFRTGLIIVGLARCIAM-------------------VIIWNDLACGDREAAAVLVALNSVFQVLAFGLLGWFYLDILPGWLGLA--Q------SD------LD-------V-SAWSIFVNVLIFLGIPLAAGYLTRRLG----ER-AKG-------RDWYETRFLPKIGPIALYGLLFTIVILFALQGKAITAQPGDVARIAIPLLVYFALMWA…
D3PVI0|D3PVI0_STANL/12-357 ETGSRSPV----KLSMLDKLLPVWIGLAMVAGLLLGRTIPAFGPALDAM---SIGGISVPI--------ALGLLIMMYPVLAKVRYDRLDTVTSD-----RRLLASSLVLNWLLGPAI-M--------------------------FALAWTFLPDLPEYRTGLIIVGLARCIAM-------------------VIIWNDLACGDREAAAVLVALNSVFQVLAFGLLGWFYLDLLPGWLGLT--Q------SG------LD-------V-SVWTIVVNVLLFLGIPLAAGFLTRKLG----ER-AKG-------RTWYEDRFLPKIGPIALYGLLFTIVILFALQGDAIIGQPLDVARIALPLLVYFALMWA…
A0A0N0B172|A0A0N0B172_9ACTN/14-355 PAAG--------RLSFLDRFLAVWILIAMGVGLGLGRLVSGLGDALAKV---TVTGVSLPI--------ALGLLVMMYPVLAKVRYDRLDAITRD-----RRLLIPSLVLNWIIGPAL-M--------------------------FALAWLFLPDLPEYRTGLVIVGLARCIAM-------------------VIIWNDLACGNREAAAVLVALNSVFQVIAFGVLGWFYLSVLPGWLGLE--Q------TG------LN-------I-SMWEIARSVLIFLGLPLLAGFLTRRLG----EK-ARG-------RTWYETKLIPRIGPFALYGLLFTIVVLFALQGDSITSQPLDVARIALPLL…
A0A3M8SYB9|A0A3M8SYB9_9ACTN/13-354 PVAA--------RLSFVDRFLAVWILLAMAAGLGLGRLVPGLGDALAKV---TVTGVSLPI--------ALGLLVMMYPVLAKVRYDRLDTVTRD-----RRLLVPSLVLNWVLGPAL-M--------------------------FALAWLLLPDLPEYRTGLIIVGLARCIAM-------------------VIIWNDLACGDREAAAVLVALNSVFQVIAFSALGWFYLTVLPGWLGLE--Q------TG------LD-------V-SVWEIARSVLIFLGIPLVAGFLTRRVG----EK-ARG-------RAWYETTLIPRIGPFALYGLLFTIVVLFALQGDAITSQPMDVARIAVPLL…
A0A4Q9HPM5|A0A4Q9HPM5_STRKA/10-351 PVAA--------RLSFLDRFLAVWILLAMGVGLGLGRLVPGLGDALAKV---TVTGVSLPI--------ALGLLVMMYPVLAKVRYDRLDTVTRD-----RRLLVPSLVLNWILGPAI-M--------------------------FALAWVFLPDLPEYRTGLIIVGLARCIAM-------------------VIIWNDLACGDREAAAVLVALNSVFQVLAFSALGWFYLSVLPGWLGLQ--S------TG------LN-------V-SVWEIARSVLIFLGIPLAAGFLTRRLG----EK-AKG-------RAWYESKLIPRIGPFALYGLLFTIVLLFALQGDAITSKPLDVVRIALPLL…
A0A3S9Y5E5|A0A3S9Y5E5_9ACTN/14-355 PVAA--------RLAFLDRFLALWILLAMGAGLGLGRLVPGLGEALAMA---PVTGVSLPI--------ALGLLVMMYPVLAKVRYDRLDTVTRD-----RRLLIPSLVLNWILGPAV-M--------------------------FALAWIFLPDLPEYRTGLIIVGLARCIAM-------------------VIIWNDLACGDREAAAVLVALNSVFQVLGFSLLGWFYLSVLPGWIGLE--Q------TG------LN-------V-SVWQIARSVLIFLGIPLAAGFLTRRLG----EK-AKG-------RAWYETKLIPRIGPFALYGLLFTIVVLFAHQGDAIISHPLDVARIALPLL…
A0A1Q4W0D8|A0A1Q4W0D8_9ACTN/18-359 PVAS--------RLSFTDRWLAVWILAAMAAGLGLGRLVPGLGDVLAKV---TVTGVSLPI--------ALGLLVMMYPVLAKVRYDRLGTVTRD-----RRLLIPSLVLNWLVGPAL-M--------------------------FALAWLFLPDLPAYRTGLIIVGLARCIAM-------------------VIIWNDLACGDREAAAVLVALNSVFQVLAFSLLGWFYLSVLPGWLGLE--Q------TV------LD-------V-SVWEIARSVLIFLGVPLAAGFLTRRLG----EK-AKG-------RTWYETELVPRIGPFALYGLLFTIVLLFALQGDAITSRPLDVARIALPLL…
A0A0P4R4J6|A0A0P4R4J6_9ACTN/8-362 AVAG--------RLSFLDRYLAVWILAAMALGLGLGRVVPGLGDALAEV---TVTGVSLPI--------ALGLLVMMYPVLAKVRYDRLDTVTRD-----RRLLLPSLLLNWIVGPAL-M--------------------------FALAWLFLPDLPEYRTGLIIVGLARCIAM-------------------VIIWNDLACGDREAAAVLVALNSVFQVVAFSALGWFYLSVLPGWLGLE--Q------SGEMGSHLLEQSRELGGV-SVWEIARSVLIFLGIPLTAGYLTRRIG----EK-AKG-------RAWYESELIPRIGPFALYGLLFTIVILFALQGDAITSQPLDVARIALPLLV…
A0A1Y2MX63|A0A1Y2MX63_STRPT/9-350 GVAG--------RLSFLDRYLAVWILAAMVVGLGLGRLVPGLGDVLADV---TVTGVSLPI--------ALGLLVMMYPVLAKVRYDRLDTVTRD-----RRLLLPSLLLNWVAGPVI-M--------------------------FALAWLFLPDLPEYRTGLIIVGLARCIAM-------------------VIIWNDLACGDREAAAVLVALNSVFQVIAFSALGWFYLSVLPGWLGLQ--Q------AG------LD-------V-SVWQIARSVLIFLGIPLAAGYLTRRFG----ER-AKG-------RDWYESELLPRVGPFALYGLLFTIVVLFALQGDAIASQPLDVARIALPLLV…
A0A101QNB7|A0A101QNB7_9ACTN/9-350 NVAG--------RLSFVDRYLAVWILAAMAVGLGLGRLVPGLGDALAEV---TVTGVSLPI--------ALGLLVMMYPVLAKVRYDRLDTVTRD-----RRLLVPSLLLNWVVGPAL-M--------------------------FALAWLFLPDLPAYRTGLIIVGLARCIAM-------------------VIIWNDLACGHREAAAVLVALNSVFQVIAFSALGWFYLSALPGRLGLQ--Q------TG------LD-------V-SVWEIARSVLVFLGIPLAAGYLTRLVG----ER-TKG-------RAWYETTLIPRIGPFALYGLLFTIVVLFALQGDAITSQPLDVARIALPLLV…
A0A327VIX5|A0A327VIX5_9ACTN/9-350 NVAG--------RLSFLDRYLAVWILAAMAVGLGLGRAIPDLGDALATV---TVSGVSLPI--------ALGLLVMMYPVLAKVRYDRLDIVARD-----RRLLLPSLLLNWIVGPAL-M--------------------------FALAWLFLPDLPEYRTGLIIVGLARCIAM-------------------VIIWNDLACGHREAAAVLVAVNSVFQVIAFSVLGWFYLQVLPGWLGLE--Q------SG------LD-------V-SVWEITRSVLIFLGIPLAAGYLTRRLG----EK-AKG-------RAWYEGKLIPCIGPFALYGLLFTIVVLFALQGDAITSQPLDVVRIALPLLV…
A0A426S2A4|A0A426S2A4_9ACTN/17-358 NVAG--------RLSFVDRYLALWILAAMAAGLGLGRLVPGLGGALAEV---TVTGVSLPI--------ALGLLVMMYPVLAKVRYDRLGTVTRD-----RRLLVPSLLLNWVVGPAL-M--------------------------FALAWLFLPDLPAYRTGLIIVGLARCIAM-------------------VIIWNDLACGHREAAAVLVALNSVFQVIAFAALGWFYLSVLPGWLGLA--R------TD------LD-------V-STWQIARSVLIFLGIPLAAGYLTRRIG----ER-TKG-------RTWYESRLLPRIGPFALYGLLFTIVLLFALQGDAITSSPLDVARVAVPLL…
A0A371Q6S2|A0A371Q6S2_9ACTN/12-353 IVAT--------RLSFLDRFLAVWILLAMVAGLGLGRLVPGLGGALAEV---TVAGVSLPI--------ALGLLVMMYPVLAKVRYDRLGTVGRD-----RRLLVPSLVLNWIVGPAI-M--------------------------FALAWIFLPDLPEYRTGLIIVGLARCIAM-------------------VIIWNDLACGDREAAAVLVALNSVFQVIAFSALGWFYLQVLPGWLGLE--T------AG------LE-------V-SVGEIARSVLIFLGIPLLAGFLTRRVG----EK-VKG-------RRWYEARLIPRIGPFALYGLLFTIVVLFALQGEAITAQPWDVARIALPLL…
A0A1Q4VCK2|A0A1Q4VCK2_9ACTN/10-351 PVAS--------RLSFLDRYLAVWILVAMAAGLGLGRLVPGLGDALAKV---TVTGVSLPI--------ALGLLVMMYPVLAKVRYDRLGTVTRD-----RPLLVWSLVLNWVLGPAL-M--------------------------FALAWILLPDLPEYRTGLIIVGLARCIAM-------------------VIIWNDLARGHREAAAVLVAVNSVFQVIAFGLLGWFYLDLLPGWLGLA--T------TG------LD-------I-SAWEIARSVLVFLGIPLVAGYLTRRIG----EK-TRG-------RDWYETELIPRIGPFALYGLLFTIVVLFALQGEAITSKPVDVARIAVPLL…
A0A239NE21|A0A239NE21_9ACTN/31-372 PVVG--------RLSRLDRGLPMWILAAMVTGLGLGSLVPGLGEALAKV---TVARVSLPI--------ALGLLVMMYPVLAKVRYDRLDTVTGD-----RRLLVSSLLLNWVVGPAV-M--------------------------FALAWGFLPDLPEYRTGLIIVGLARCIAM-------------------VIIWNDLARGDREAAAVLVALNSVFQVIAFSALGWFYLSVLPGWLGLR--T------AG------LD-------I-SMWEIARSVLIFLGIPLLAGFATRRLG----EK-ARG-------REWYESRFVPRIGPFALYGLLFTIVVLFALQGETVISNPLDVMRIAAPLL…
A0A4R4S3D6|A0A4R4S3D6_9ACTN/17-358 GPAG--------RLSTLDRFLPVWIIAAMAVGLGLGRAVPGLDDALSKV---EIGGISVPI--------ALGLLVMMYPVLAKVRYDRLDTVTGD-----RRLMVSSLVLNWVIGPAV-M--------------------------FALAWTFLPDLPEYRTGLIIVGLARCIAM-------------------VVIWNDLACGDREAAAVLVALNSVFQVAAFGVLGWFYLKVLPGWLGLA--T------DD------VR-------F-STGTIVVNVLVFLGVPLLAGYLTRRLG----EK-SRG-------RDWYETRFLPRIGPLALYGLLFTIVILFALQGDAITGRPTDVARIALPLL…
A0A399G0P1|A0A399G0P1_9ACTN/6-350 PAARAT--G---RLSTLDRFLPVWIGLAMAAGLLLGRMVPGLQGVLEAV---EIDGVSLPI--------ALGLLLMMYPVLAKVRYDRLDTVTRD-----HRLLIPSLVLNWLVGPAV-M--------------------------FALAWLFLPDLPEYRTGLIIVGLARCIAM-------------------VIIWNDLACGDREAAAVLVALNSVFQVFMFGVLGWFYLEVLPGWLGLP--Q------SG------ID-------V-SAWDIAKSVLIFLGIPLVAGYLTRTLG----ER-ARG-------RAWYEERFLPRIGPVALYGLLFTIVLLFALQGDAITSQPLDVARIANPLLL…
A0A0P0EFJ2|A0A0P0EFJ2_9MICO/16-357 AATR--------RLSTLDKWLPVWIGLTMIAGLLLGRFIPALADVLARM---EVAGISVPI--------GLGLLVMMYPVLAKVRYDKIAAVTGD-----KKLLASSLVLNWLLGPAV-M--------------------------FALAWVFLPDLPEYRTGLIIVGLARCIAM-------------------VVIWNDLACGDREATAVLVAINSIFQVVMFSVLGWFYLTILPGWLGLD--T------QG------LD-------V-SVGQIALNVLVFLGVPLVAGFATRWIG----EK-HRN-------REWYEEKFIPRIGPWALYGLLLTIVLLFALQGEAITQNPLDVARIALPLL…
A0A318ABW2|A0A318ABW2_9MICC/18-359 AARR--------QLSTLDKWLPVWIGLAMIAGLLLGRFIPALADVLTRM---EVAGISVPI--------GLGLLVMMYPVLAKVRYDKIAAVIGD-----KKLLVSSLVLNWLLGPAV-M--------------------------FALAWLFLPDLPEYRTGLIIVGLARCIAM-------------------VVIWNDLACGDREATAVLVAINSIFQVVMFSVLGWFYLTVLPGWLGLD--T------QG------LD-------V-SVGQIALNVLVFLGVPLVAGFATRWIG----EK-RKG-------RAWYEEKFIPRVGPWALYGLLFTIVLLFALQGETITQNPLDVARIALPLL…
A0A1R4HUM7|A0A1R4HUM7_9MICO/9-350 TVPA--------RLSTLDKWLPAWIGLAMVAGLLLGRFVPAVSEVLGRL---EVGGISVPI--------GLGLLVMMYPVLAKVRYDRVAAVTGD-----KRLLVSSLLLNWIAGPAV-M--------------------------FALAWIFLPDLPEYRTGLIIVGLARCIAM-------------------VVIWNDLACGDREATAVLVAINSVFQVVMFSVLGWFYLAVLPGWLGLD--T------QG------LE-------V-SVWQIALNVLVFLGVPLVAGFASRYIG----EK-RKG-------RVWYEEKFLPVIGPWALCGLLFTIVLLFALQGDAIIENPLDVARIALPLLV…
A0A366IPU7|A0A366IPU7_9MICO/10-351 VAPA--------RLSTLDKWLPAWIGLAMIAGLLLARFVPAVSDVLARM---EIGGISVPI--------GLGLLVMMYPVLAKVRYDKVAAVTGD-----KKLLVASLVLNWLAGPAV-M--------------------------FALAWLFLPDLPEFRTGLIIVGLARCIAM-------------------VVIWNDLACGDREATAVLVAINSVFQVVMFSVLGWFYLTVLPGWLGLD--T------QG------LE-------V-SVWQIALNVLVFLGVPLVAGFASRYIG----ER-HRG-------RDWYEETFIPVIGPWALYGLLFTIVLLFALQGDAIIANPLDVARIALPLL…
A0A4P6KEE5|A0A4P6KEE5_9MICO/8-348 TAPK--------RLSTLDKWLPLWIGLAMVAGLLLGRFVPALSDALSAM---EVGGISIPI--------GLGLLVMMYPVLAKVRYDRVAAVTGD-----KKLLLSSLVLNWLVGPAV-M--------------------------FALAWIFLPDLPEYRTGLIIVGLARCIAM-------------------VVIWNDLACGDREATAVLVAINSVFQVVMFSVLGWFYLTVLPGWLGLD--A------QG------LD-------V-SVWQIALNVLVFLGIPLAAGFASRFVG----EK-RKG-------RDWYEEKFLPVIGPWALYGLLFTIVLLFALQGEQVTSRPMDVARIALPLLV…
A0A5C8HMF0|A0A5C8HMF0_9MICO/10-351 PTRN--------RLSKLDRWLPVWIGAAMAAGLLIGRFIPAFSEALALL---EVGGISVPI--------AIGLLVMMYPVLAKVRYDRVAAVAGD-----KRLLISSLVLNWLVGPAL-M--------------------------FALAWLFLADLPEYRTGLIIVGLARCIAM-------------------VVIWNDLACGDREAAAVLVAINSVFQVVAFSLLSWFYLTVLPGWLGLD--S------EG------LD-------V-SIWQIALNVLFFLGIPLIAGFASRLVG----EK-VRG-------REWYEEKFLPKVGPWALYGLLFTIILLFALQGKQVTSHPWDVARIALPLL…
A0A1I2I5X2|A0A1I2I5X2_9MICO/13-357 PVASAA---R--RLSSLDRWLPLWIGLAMVGGLVLGRFVPAVGDLLAAM---EVGGISIPI--------ALGLLVMMYPVLAKVRYDKVAAVTGD-----KRLLASSLVLNWLVGPAL-M--------------------------FALAWMFLPDLPEYRTGLIIVGLARCIAM-------------------VVIWNDLACGDREAAAVLVAINSVFQVVAFSLLGYFYLAVLPGWLGLD--S------AG------LD-------V-SIGQIALNVLIFLGIPLIAGFASRLIG----ER-AKG-------RAWYEERFIPVISPWALYGLLFTIVLLFALQGDAVTSNPLDVVRIALPLL…
A0A5B9GAG9|A0A5B9GAG9_9MICO/1-337 -------------MSTLDRWLPLWIALAMVGGVVFGRFVPGLSELLARL---EIGGISVPI--------ALGLLVMMYPVLAKVRYDRVAAVTGD-----KKLLVSSLVLNWLVGPAL-M--------------------------FALAWLLLPDLPDYRTGLIIVGLARCIAM-------------------VVIWNDLACGDREAAAVLVAINSVFQVFAFSVLGWFYLALLPAWLGLD--T------QG------LD-------I-SMGEIAVNVLIFLGIPLLAGFASRFIG----ER-RKG-------REWYETKFVPRIGPWALYGLLFTIVLLFALQGEQVTSNPTDVARIALPLLA…
A0A3N2G5A4|A0A3N2G5A4_9CELL/11-354 PAVSPG------RLSTLDRWLPAWIGLAMVAGLLLGRFVPGVGDALEAV---QVGGISVPI--------ALGLLVMMYPVLAKVRYDRVGAVTGD-----KRLLVSSLVLNWVVGPAL-M--------------------------FALAWLMLPDLPEYRTGLIIVGLARCIAM-------------------VVIWNDLACGDREAAAVLVALNSMFQVVAFSLLGYFYLTVLPGWLGLD--S------QG------LD-------V-SMGQIALNVLVFLGIPLVAGFASRWIG----ER-RRG-------RDWYESSFVPRIGPWALYGLLFTIVLLFALQGDAVTSNPLDVVRIAAPLL…
A0A0A1DL27|A0A0A1DL27_NOCSI/20-361 PVGR--------RLSTLDRYLPAWIGLAMLVGLLAGRWVPGIAEALDAV---KVGSISLPI--------ALGLLVMMYPVLAKVRYDEIGHVARD-----TRMLVLSLVLNWLVGPAL-M--------------------------FALAWTFLPDLPEYRTGLIIVGLARCIAM-------------------VIIWNDLACGDREAAAVLVAVNSVFQVLAFALLGWFYLDLLPGWLGLS--S------TG------LD-------V-SPWEIAGSVLVFLGIPLAAGYLTRRVG----EA-RRG-------RDWYEQRLLPRLGPWALYGLLFTIVVLFALQGDTITGQPLDVARIAVPLV…
A0A200H2F9|A0A200H2F9_9ACTN/7-348 EDAR--------RLGTLDRFLPVWIGLAMLAGLVTGRVVPGVADALEAV---TVGGISVPI--------AFGLLVMMYPVLAKVRYDEVGHVARD-----RRMMALSLVLNWLIGPAL-M--------------------------FALAWSFLPDLPEYRTGLIIVGLARCIAM-------------------VIIWNDLACGDREAAAVLVAVNSVFQVVAFAGLGWFYLDVLPGWLGLS--T------TG------LD-------V-SAWEIARSVLIFLGVPLAAGYLTRRIG----EA-RRG-------RNWYERELLPRLGPWALYGLLFTIVVLFAFQGESIASQPFDVARIALPLIV…
A0A0Q6FNK6|A0A0Q6FNK6_9ACTN/17-358 EVLQ--------QLSTLDRFLPVWIGVAMVAGLLLGRLVPGLDDALAAV---EVGSVSLPI--------AVGLLVMMYPVLARVRYDELGHVTRD-----TRLLATSVLLNWVLGPAL-M--------------------------FALAWLLLPDLPEYRTGLIIVGLARCIAM-------------------VLIWNDLACGDREAAAILVAINAVFQILAFAVLGWFYLQVLPGWLGLE--Q------AA------LD-------V-SVWAIAKAVLVFLGVPLLAGYLTRTLG----ER-ARG-------RDWYESRFLPRIGPAALHGLLFTIVVLFALQGGTITSEPLDVARIALPLL…
A0A3N2CWF7|A0A3N2CWF7_9ACTN/17-358 DVLH--------QLSTLDRFLPVWIGVAMVVGLLLGRLVPGMDDALAAV---EIGSVSLPI--------AIGLLIMMYPVLAKVRYDELGHVTRD-----TRLLGTSIFLNWVLGPAL-M--------------------------FALAWLLLPDLPEYRTGLIIVGLARCIAM-------------------VLIWNDLACGDREAAAILVAINAVFQILAFAVLGYFYLQVLPGWLGLE--Q------AA------LD-------V-SVWGIAKSVLVFLGIPLLAGYLTRTLG----ER-AKG-------RDWYESRFLPKIGPAALYGLLFTIVILFALQGGTITSRPLDVARIALPLL…
A0A2P2BXZ9|A0A2P2BXZ9_9ZZZZ/14-355 DVLH--------RLSTLDRFLPLWIGVAMVAGLLLGRLVPGLDDALAKV---EIGSVSLPI--------AIGLLIMMYPVLAKVRYNELGHVTSD-----TRLLATSILLNWVVGPAL-M--------------------------FGLAWLLLPDLPEYRTGLIIVGLARCIAM-------------------VLIWNDLACGDAEAAAILVAINAVFQILAFAVLGYFYLQVLPGWLGLE--Q------TH------LE-------V-SVWGIAKSVLVFLGIPLLAGFLTRTIG----ER-SRG-------REWYEARFLPKIGPAALYGLLFTIVILFALQGDTITSQPLDVARIALPLL…
A0A4P7IKH7|A0A4P7IKH7_9ACTN/12-353 PVLQ--------RLSTLDRFLPVWIGVAMVVGLLLGRLVEGLDDALAAV---EVGSVSLPI--------AIGLLIMMYPVLAKVRYDELGHVTSD-----GRMLVTSIVLNWVLGPAL-M--------------------------FALAWLLLPDLPEYRTGLIIVGLARCIAM-------------------VLIWNDLACGDREAAAILVAINAVFQILAFAFLGYFYLELLPGWLGLD--Q------SA------LD-------V-SVWSIAKSVLVFLGIPLLAGYLTRTLG----ER-AKG-------REWYESTFLPRIGPTALYGLLFTIVLLFALQGDTITSKPLDVARIAIPLL…
A0A0Q9T6B6|A0A0Q9T6B6_9ACTN/16-357 AVLH--------RLSTLDRFLPVWIGVAMVAGLLLGRGVPGLDDALAAV---EVGSVSLPI--------ALGLLVMMYPVLAKVRYDELGHVAGD-----RRLLATSILLNWVLGPAL-M--------------------------FALAWLLLPDLPEYRTGLVIVGLARCIAM-------------------VLIWNDLACGDREAAAILVAINAIFQVLAFALLGYFYLEVLPGWLGLA--Q------AD------LD-------V-SMWEIARSVLVFLGIPLLAGYLTRTLG----ER-ARG-------REWYEGTFLPRIGPAALYGLLFTIVLLFALQGDTITSEPLDVARIALPLL…
A0A4T0V1C8|A0A4T0V1C8_9ACTN/8-349 AVMG--------RLSTLDRFLPVWIGVAMLAGLLLGRWVTGLDDALAAV---EIGSVSLPI--------AIGLLVMMYPVLAKVRYDELGHVTGD-----RRLLVTSIALNWVLGPAL-M--------------------------FTLAWLLLPDLPEYRTGLIIVGLARCIAM-------------------VLIWNDLACGDREAAAILVALNAIFQILAFALLGYFYLQVLPGWLGLD--Q------AA------LE-------V-SMWDIARSVLIFLGIPLVAGYLTRTLG----ER-ARG-------REWYETTFLPRIGPVALYGLLFTIVVMFALQGDAITNQPLDVARIALPLLA…
A0A0Q9QUW0|A0A0Q9QUW0_9ACTN/18-363 AVLQ--------RLSTLDRFLPVWIVAAMVLGLLLGRLVPGLDDALARV---EVGSVSLPI--------AVGLLVMMYPVLAKVRYDELGHVTAD-----KRLLGASIFLNWVVGPAL-M--------------------------FALAWLTLPDLPEYRTGLIIVGLARCIAM-------------------VLIWNDLACGDREAAAILVAINSVFQIVAFAGLGYFYLELLPGWLGLG--D--GAAGAG------LD-------V-SVWEIAQSVLIFLGIPLLAGFLTRTFG----ER-AKG-------RDWYETRFLPKIGPVALYGLLFTIVILFALQGDTITNQPLDVARIALPLL…
A0A5B7RIC3|A0A5B7RIC3_9ACTN/16-363 AVAT--------RLSTLDRFLPVWIVAAMALGLLLGRSIPGLDDALASV---EIGSVSLPI--------AVGLLVMMYPVLAKVRYDELGRVAAD-----RRLLAASILLNWIVGPAL-M--------------------------FALAWLMLPDLPEYRTGLIIVGLARCIAM-------------------VLIWNDLACGDREAAAILVAINSVFQVVAFAGLGYLYLELLPGWLGLA--DTGGGGGGG------LH-------V-SVWDIATSVLVFLGVPLLAGFLTRTLG----ER-ARG-------RDWYETTFLPRIGPTALHGLLFTIVVLFALQGDTITHRPLDVARIALPLL…
A0A1V1W9M2|A0A1V1W9M2_9ACTN/22-363 AVLH--------RLSVLDRFLPVWIIAAMVVGLVLGRAVDGLDDALSEV---EVGSVSLPI--------AIGLLIMMYPVLAKVRYDELGHVTGD-----RKLLVSSIVLNWIIGPAL-M--------------------------FTLAWLLLPDLPEYRTGLIIVGLARCIAM-------------------VLIWNDLACGDGEAAAILVALNAVFQIIAFAGLGYFYLALLPGWLGLD--Q------TG------LD-------V-SVWGIAKSVLIFLGIPLLAGFLTRTLG----ER-AKG-------REWYESRFLPKIGPTALYGLLFTIVILFALQGDTITNQPLDVARIALPLL…
A0A1H0BUS4|A0A1H0BUS4_9ACTN/6-347 DVLH--------RLSTLDRFLPVWIGVAMAVGLVLGRTVDGLDDALSAV---EIGSVSLPI--------AIGLLVMMYPVLAKVRYDELGHVTAD-----KRLLVASIGLNWVLGPAL-M--------------------------FALAWLLLPDLPEYRTGLIIVGLARCIAM-------------------VLIWNDLACGDREAAAILVAINSVFQIVAFAALGWFYLELLPGWLGLD--T------SS------LD-------V-SVWEIARSVLIFLGIPLLAGYLTRRLG----EK-AKG-------REWYESELIARIGPAALYGLLFTIVILFALQGDTITNRPGDVARIALPLLA…
A0A1I3NBH2|A0A1I3NBH2_9ACTN/12-353 DVLH--------QLSTLDRFLPIWIGVAMAVGLVLGRTVDGLDNALSKV---EVGDVSLPI--------AIGLLVMMYPVLAKVRYDELGTVTAD-----RRLLSASIVLNWIVGPAL-M--------------------------FALAWLMLPDLPEYRTGLIIVGLARCIAM-------------------VLIWNDLACGDREAAAILVAINSVFQIIAFAGLGWFYLDVLPGWLGLE--Q------NS------LD-------I-SVGKIAVSVLIFLGIPLLAGYLTRKGG----EK-AKG-------REWYEATFLPRIGPWALYGLLFTIVILFALQGDTITNQPGDVARIALPLL…
A0A0S9Q7M9|A0A0S9Q7M9_9ACTN/3-340 ------------KLSTLDRFLPVWIGVAMVVGLVLGRSVEGLDDALSAV---EVDSVSLPI--------AVGLLVMMYPVLAKVRYDRLGTVTSD-----RRLLAASIGLNWVVGPAL-M--------------------------FALAWLMLPDLPEYRTGLIIVGLARCIAM-------------------VLIWNDLACGDREAAAVLVAINSVFQIVAFAALGWFYLDLLPGWLGLE--Q------SG------LD-------V-SAWEIAKYVAIFLGVPLVAGWLSRVLG----ER-ARG-------REWYESTFLPRVGPLALYGLLFTIVVLFALQGDTISSRPGDVARIALPLLA…
A0A3N0GJA2|A0A3N0GJA2_9ACTN/10-351 EVLG--------RLSVLDRFLPVWIGVAMVAGLTLGRTVGGLDDALSKV---EVGSVSLPI--------ALGLLVMMYPVLAKVRYDELGHVTAD-----RTMLVSSIVLNWVIGPAL-M--------------------------FALAWLLLPDLPEYRTGLIIVGLARCIAM-------------------VLIWNDLACGDREAAAILVALNAVFQVVAFAALGWFYLQVLPGWLGLD--T------ST------LH-------V-SMWEIARSVLVFLGVPLAAGYLSRLLG----ER-TRG-------RAWYETAFLPKVGPLALYGLLFTVVVLFALQGDTITSRPLDVGRIALPLL…
A0A4U2YNA3|A0A4U2YNA3_9ACTN/11-353 AGLE--------RLSTLDRLLPVWIAIAMVTGLGLGRLVPGLDEALAAV---EIGKVSIVI--------ALGLLVMMYPVLAKVRYDELGHVTAD-----KRLLWSSILLNWVLGPAL-M--------------------------FALAWLLLPDLPEYRTGLIIVGLARCIAM-------------------VMIWNDMACGDREAATVLVASNSVFQIIAFGALGWFYLDLLPTWLGLG--D-----GET------LD-------V-SAWDITKSVLIFLGIPLVAGFLTRFFG----ER-AKG-------REWYEDAFLPRIGPVALYGLLFTIVVLFALQGDAITSQPLDVARIALPLL…
A0A1F2W9L6|A0A1F2W9L6_9ACTN/11-352 AVLA--------RLSLLDRFLPAWILLAMGLGLGLGRLFPGLNDALDTI---KVGSVSLPI--------ALGLLVMMYPVLAKVRYAKVGEVAKD-----RKLMGMSLLLNWVIGPAL-M--------------------------FALAWLLLPDLPEYRTGLIIVGLARCIAM-------------------VLIWNDLAGGDREAAVVLVALNSLFQIVAYSLLGYFYLQVLPSWLGLD--T------NV------LD-------V-SLWEIAKIVLIFLGVPLVAGYLTRVWG----ER-TKG-------VEWYEGKFLPRIAPVALWGLLFTVVLLFALQGETITSKPVDVLRIALPLL…
A0A349BC48|A0A349BC48_9ACTN/13-354 PVIE--------KLSTLDRFLPLWIGAAMALGIGLGRLFPGLDDTLDRV---KIDTVSLPI--------ALGLLLMMYPVLAKVRYSRLGEVTAD-----RRMLGLSLVLNWVIGPAL-M--------------------------FALAWLMLPDLPEYRTGLIIVGLARCIAM-------------------VLIWNDLACGNREAATFLVAVNSLFQIVAYSLLGYFYLELLPQWLGLD--Q------AA------LD-------V-SIWEIAKSVLIFLGVPLLAGYLTRRVG----EG-RKG-------TDWYENTFLPRIGPVALYGLLFTIVVLFALQGEAITSEPLDVARIALPLL…
A0A520XMV9|A0A520XMV9_9ACTN/10-351 PVLD--------RLSTLDRFLPLWIGVAMVLGLALGRIFPDLNDWLDTV---KIGSVSLPI--------AIGLLVMMYPVLAKVRYSRIGTVAAD-----RTLMATSLVLNWVVGPAL-M--------------------------FALAWLMLPDLPSYRTGLIIIGLARCIAM-------------------VLIWNDLACGDREAAAVLVAVNSVFQIVAYALLGYFYLELLPGWLGLE--T------SA------LD-------V-SMWDIAKIVLIFLGIPLAAGYLTRLWG----ER-SHG-------IDWYENRFLPRLGPWALYGLLFTVVILFALQGETITARPLDVARIALPLL…
A0A2H6H7F3|A0A2H6H7F3_9BACT/4-345 SIVE--------RLSLLDRFLPVWIGLAMAAGLLLGRSIPNLNNWLDAV---KIDTVSLPI--------ALGLLAMMYPVLAKVRYSRIGEVATD-----HTLMIASLLLNWIVGPAL-M--------------------------FTLAWLLLPDLPAYRTGLILVGLARCIAM-------------------VLIWNDLADGHREAAAVLVALNSLFQIVAYAILGYFYLVVLPGWLGLE--T------HT------VS-------I-SMWAIAKSVLIFLGIPLLAGWLTRLWG----ER-FKG-------VEWYEETFLPRVGPIALWGLLFTVVLLFALQGEAITSQPFDVARIALPLVA…
A0A2E0RTC0|A0A2E0RTC0_9ACTN/11-350 DVPA--------RLSTLDRFLPVWIGVAMITGIVLGGAIPDLDDTLDAI---KIDTVSLPI--------AIGLLAMMYPVLAKVRYTRIGESL-D-----RQSLVMSLVLNWLIGPAL-M--------------------------FALAWLLLPDLPEYRTGLIIVGLARCIAM-------------------VLIWNDLACGSRELAAVLVAINSLFQIVAYSLLGYLYLELLPGWLGLD--S------DG------ID-------V-TVWEIAKSVLIFLGIPLLAGFLTRTIG----ER-VKG-------VEWYEERFLPRIGPVALYGLLFTIVILFALQGEQITDRPWDVARIAIPLL…
A0A3C2B3M7|A0A3C2B3M7_9ACTN/7-348 PAPS--------RLSTLDRLLPLWIGQAMVAGILLGRGFPDLDEQLEKV---KIDTVSLPI--------AIGLLLMMYPVLAKVKYRSIGHVVAD-----RRSLAMSLVLNWLVGPAL-M--------------------------FALAWLMLPDLPEYRTGLIIVGLARCIAM-------------------VLVWNDLACGDRELAAVLVALNSLFQILAFSLLGWFYLELLPGWLGLD--S------EG------ID-------V-TVWEIAKAVLIFLGIPLLAGFLTRTFG----ER-AKG-------TEWYEQRFLPRIGPVALYGLLFTIVVLFALQGERITDQPLDVARIALPLLA…
R4YZS1|R4YZS1_9ACTN/15-356 EATP--------KLSTLDRLLPVWIGSAMVGGILLGRLIPDLNDTLDKV---KVDTVSLPI--------AIGLLAMMYPVLAKVRYRGISAELGD-----RRTMGLSLVLNWVVGPAL-M--------------------------FTLAWVFLGDLPELRTGLIIVGLARCIAM-------------------VLIWNDLACGNSELGAVLVAVNSVFQIVMYTVLGWFYLDLLPGWLGLE--T------QS------LD-------V-GMWPIAKSVLIFLGIPLVAGFLTRTIL----EA-RKG-------TDWYEHSFLPRIGPIALYGLLFTIVVLFSLQGDQILDRPLDVARVAVPLLIYFTLMWF…
A0A1G9HMW1|A0A1G9HMW1_9ACTN/12-353 GVAR--------QMSTLDRYLPVWIIGAMVLGLALGRLVPGLNEALDAV---KVGSVSVPI--------AIGLLVMMYPVLAKVRYDETRRVTAD-----KRLMGLSLVLNWVVGPAL-M--------------------------FALAWLLVPDLPEYRTGLIIVGLARCIAM-------------------VLIWNDLACGDTEAAAVLVAVNSVFQVLAFSFLGWFYLQILPGWLGLP--T------TS------AD-------F-SFWAIFLSVLVFLGIPLLAGFLTRHFG----ER-AKG-------REWYEHRFLPKLGPWALYGLLFTIVLLFALQGEAITSRPLDVARIALPLL…
A0A4Q9KF96|A0A4Q9KF96_9ACTN/18-359 TVAA--------KMSVLDRFLPVWIIAAMAVGLLLGRLVPGLAPALEAV---KIGSVSLPI--------ALGLLVMMYPVLAKVRYDETHRVTAN-----KRLMALSLVLNWVLGPAL-M--------------------------FALAWLLLPDLPEYRTGLIIVGLARCIAM-------------------VLIWNDLACGDREAAAVLVAVNSVFQVIAFSALGWFYLQVLPSWLGLP--T------TS------AE-------F-SVWAIFVSVLVFLGIPLAAGFLTRYVG----ER-AKG-------RTWYAERFLPRLGPWALYGLLFTIVLLFALQGDEILSRPLDVARIALPLL…
A0A5Q2FKE1|A0A5Q2FKE1_9ACTN/10-351 SVAG--------QLSMLDRFLPVWIIAAMAVGLLLGRFVPGLSAALDTV---KIGSVSLPI--------AIGLLVMMYPVLAKVRYDETRRVTAD-----RRLMGLSLGLNWIIGPAV-M--------------------------FTLAWLLLPDLPEYRTGLIIVGLARCIAM-------------------VLIWNDLACGDREAAAVLVAVNSIFQVIAFSALGWFYLQVLPGWLGLP--T------TS------AD-------F-SFWAIFVSVLVFLGVPLVAGFLTRLLG----ER-TKG-------RTWYEGRFLPRIGPLALYGLLFTIVLLFALQGHQITSRPWDVARIALPLI…
A0A4Q9KIM7|A0A4Q9KIM7_9ACTN/13-354 TVAK--------QLSFLDRYLPVWILAAMALGLALGRLVPGLNSALDAV---KIGSVSLPI--------ALGLLVMMYPVLAKVRYDETRRITAD-----RRLMGLSLVLNWVLGPAL-M--------------------------FALAWVFLPDLPAYRTGLIIVGLARCIAM-------------------VLIWNDLACGDREAAAVLVAINSVFQVLAFSALGWFYLVVLPGWLGLP--T------AS------AD-------F-SFWAIFVSVLVFLGIPLAAGFLTRYVG----EK-TKG-------RRWYESVLLPKLGPWALVGLLFTIVLLFALQGETITSRPFDVARIAVPLV…
A0A1H1NJ22|A0A1H1NJ22_9MICO/11-352 PVLK--------EMSFLDRWLPVWILLAMAVGLLLGNFVPGLNTALEAV---KIGEVSLPI--------AIGLLVMMYPVLAKVRYDETQRVTGD-----RKLLVLSLVLNWVAGPAF-M--------------------------FALAWIFLADLPEFRTGLIIVGLARCIAM-------------------VFIWNDLACGDREAAAVLVAINSVFQVVAFGALGWFYLQVLPSWLGLP--T------TS------AD-------F-SVWAIVLSVLVFLGIPLLAGFLTRTFG----EK-AKG-------RQWYEEKFLPKIGPWALYGLLFTIVLLFSFQGEAIISQPIDVVRIAVPLL…
A0A4P8H8C1|A0A4P8H8C1_9MICO/14-355 PVLK--------EMSFLDRWLPAWILLAMAVGLLLGRFIPGLNTALEAV---KIGEVSLPI--------AIGLLVMMYPVLAKVRYDETHRVTGD-----KRLLTLSLVLNWIVGPAL-M--------------------------FVLAWIFLSDLPEYRTGLIIVGLARCIAM-------------------VFIWNDLACGDREAAAVLVAINSVFQVVAFGALGWFYLQLLPSWLGLP--T------TS------AD-------F-SVWAIVASVLVFLGIPLLAGFLTRVFG----EK-AKG-------RQWYEETFLPKIGPWALYGLLFTIVLLFALQGDAITSQPLDVARIAVPLL…
A0A2S1R4J7|A0A2S1R4J7_9ACTN/12-353 PVAK--------EMSFLDRWLALWILAAMGVGLLLGRFIPGLDRALDAV---KVGGISVPI--------AVGLLVMMYPVLAKVRYDETHRVTGD-----RKLLTLSLLLNWIVGPAF-M--------------------------FALAWIFLPDLPEYRTGLIIVGLARCIAM-------------------VFIWNDLACGDREAAAVLVAINSVFQVVAFGALGWFYLQVLPSWLGLE--T------VS------AE-------F-SVWAIVASVLVFLGIPLLAGFLTRVLG----ER-ARG-------RTWYEETFLPRIGPWALYGLLFTIVLLFAMQGEAITSQPLDVARMAVPLL…
A0A2T5ARH5|A0A2T5ARH5_9ACTN/20-361 PVAA--------RMSFLDRYLAVWILAAMALGLLLGRLVPGIAEALEAV---EVGGISVPI--------AVGLLVMMYPVLAKVRYDETRRVTGD-----RTLLLLSLALNWLVGPAL-M--------------------------FTLAWLMLPDLPEYRTGLIVVGLARCIAM-------------------VFIWNDLACGDREAAAVLVAINSVFQVIAFAGLGWFYLQVLPGWLGLE--T------TT------AG-------F-SVWAIALSVLVFLGIPLLAGFLTRHFG----EK-AKG-------REWYEESFLPKIGPWALYGLLFTIVVLFAFQGDTIIGRPLDVARIALPLL…
A0A1H3P530|A0A1H3P530_9ACTN/18-359 PVLK--------CLSTLDRFLPVWIIAAMALGLILGRLIPGLDDALDAV---KVGDVSLPI--------AIGLLLMMYPVLAKVRYSELDRVTGD-----RKLLGASLALNWLIGPAL-M--------------------------FALAWLLLPDLPEYRTGLIIVGLARCIAM-------------------VLIWNDLSCGDREAAAVLVAINSVFQILAFAALGWFYLQVLPGWLGLS--T------TS------AD-------F-SVWAIVVSVLVFLGIPLLAGFLTRTLG----ER-AKG-------RAWYESKFLPKIGPIALYGLLFTIVMLFALQGDAITSQPWDVARIALPLL…
A0A367A6J0|A0A367A6J0_9ACTN/18-359 PVLQ--------RLSTLDRFLPVWIIAAMAAGLLLGRFVPGLDDALSAV---EIGNVSLPI--------AIGLLLMMYPVLAKVRYSELDRVTGD-----RRLLGASLVLNWLVGPAL-M--------------------------FALAWLLLPDLPEYRTGLIIVGLARCIAM-------------------VLIWNDLSCGDREAAAVLVAINSVFQIVAFAALGWFYLQVLPGWLGLA--T------TS------AE-------F-SVWAILLSVLVFLGIPLLAGFLTRTLG----ER-RKG-------RDWYEGQFLPRIGPVALYGLLFTIVLLFALQGDAITSQPWDVARIAIPLL…
H6RUX5|H6RUX5_BLASD/18-359 PVLQ--------RLSTLDRFLPVWILAAMALGLALGRWVPGLDDALGAV---EVGGISLPI--------AIGLLLMMYPVLAKVRYSELDRVTGD-----RKLLAASLVLNWLVGPAL-M--------------------------FALAWLLLPDLPEYRTGLIIVGLARCIAM-------------------VLIWNDLSCGDREAAAVLVAINSVFQIAAFAALGWFYLQVLPGWLGLS--T------TS------AE-------F-SVWAIVASVLVFLGIPLLAGFLTRTLG----ER-RNG-------RAWYEQRFLPRIGPIALYGLLFTIVMLFALQGAAITSQPWDVARIALPLLAYFALMFG…
A0A1I1NEZ0|A0A1I1NEZ0_9ACTN/18-359 PVLA--------QLSTLDRFLPVWIVAAMALGLVLGRTVPGLDTALEAV---TVGDVSLPI--------AVGLLLMMYPVLAKVRYSELDRVTGD-----RRLLLASLALNWLVGPAL-M--------------------------FALAWLLLPDLPEYRTGLVVVGLARCIAM-------------------VLIWNDLSCGDREAAAVLVAINSVFQILAFAALGWFYLQVLPGWLGLS--T------TS------AE-------F-SVWAIVVSVLVFLGIPLLAGFLTRTIG----ER-RKG-------RTWYETRFLPRIGPVALYGLLFTIVVLFALQGDAITSQPWDVVRIAVPLL…
A0A285V7A9|A0A285V7A9_9ACTN/18-359 PVMA--------RLSMLDRFLPVWIVAAMALGLALGRWVPGVDDALSAI---EVGNVSLPI--------AVGLLLMMYPVLAKVRYSELDRVTGD-----RKLLIASLALNWVLGPAL-M--------------------------FALAWALLPDQAEYRTGLIIVGLARCIAM-------------------VLIWNDLSCGDREAAAVLVAINSVFQIVAFAVLGWFYLQVLPGWLGLE--T------TS------AE-------F-SFWAIVLSVLVFLGIPLVAGYLTRTIG----ER-RRG-------RDWYEERFLPRIGPVALYGLLFTIVMLFALQGDAITSNPWDVARIALPLL…
A0A323V7Q3|A0A323V7Q3_9ACTN/18-359 PVLA--------RLSTLDRFLPVWILVAMVAGLLLGRLVPGLDDALDAV---RVGEVSLPI--------AVGLLLMMYPVLAKVRYSELDRVTGD-----RRLLAASLVLNWLIGPAL-M--------------------------FGLAWVLLPDLPEYRTGLVIVGLARCIAM-------------------VLIWNDLSCGDREAAAVLVAINSVFQILAFGALGWFYLQVLPGWLGLP--T------TS------AE-------F-SVWAIVVSVLVFLGIPLVAGFLTRTIG----ER-SKG-------RDWYEGRFLPRIGPVALYGLLFTIVMLFALQGDAITSNPWDVVRIALPLL…
A0A316ADM3|A0A316ADM3_9ACTN/16-360 PVLA--------RLSTLDRFLPVWIIAAMILGLALGRLVPGLDDALSAV---EVGSVSLPI--------ALGLLVMMYPVLAKVRYTQLGRISADAA--GRRMLAASLVLNWVLGPAL-M--------------------------FALAWLLLPDSPEFRTGLVIVGLARCIAM-------------------VLIWNDLACGDREAAAVLVAINSVFQILAFAALGWFYLQVLPAWLGLP--T------TS------AD-------F-SVAAIVVSVLVFLGIPLLAGYLTRALG----ER-AKG-------RDWYEQRFLPRLGPWALYGLLFTIVLLFALQGDAITSAPGDVARIGLPLL…
A0A5C8Z5B9|A0A5C8Z5B9_9ACTN/16-357 PVLA--------RLSTLDRFLPVWIIAAMVLGLALGRLVPGLDDALSAV---EVGSVSLPI--------ALGLLIMMYPVLAKVRYTQLGRVTGD-----RKLLIASLVLNWVLGPAL-M--------------------------FALAWLLLPDQPEFRTGLVIVGLARCIAM-------------------VLIWNDLACGDREAAAVLVAINSVFQILAFAALGWFYLQVLPAWLGLP--T------TS------AD-------F-SVVAIVVSVLVFLGIPLVAGFLTRTLG----ER-AKG-------RDWCEQRFLPKLGPWALYGLLFTIVLLFALQGDAITSAPGDVARIALPLL…
A0A3N1HQB8|A0A3N1HQB8_9ACTN/16-357 PVLA--------RLSTLDRFLPVWIVLAMVAGLLLGRLVPGLDAALSAV---EVGDVSLPI--------AVGLLLMMYPVLAKVRYSETGRVTSD-----RRLLVTSLVLNWLVGPAL-M--------------------------FALAWLLLPDQPEYRTGLIIVGLARCIAM-------------------VLIWNDLSCGDREAAAVLVAINSVFQVVAFAALGWFYLQVLPGWLGLP--T------TS------AD-------F-SVGAIVVSVLVFLGIPLLAGFLTRTLG----ER-AKG-------REWYEERFLPRIGPVALYGLLFTIVLLFALQGDAITSQPGAVARIALPLL…
A0A1Q3Q2Q4|A0A1Q3Q2Q4_9ACTN/15-356 PVLA--------RMSRLDRFLPVWIIAAMALGLALGRMIPSLAEGLDAV---KVGSVSLPI--------AIGLLLMMYPVLAKVRYRALNRVTGD-----RRMLATSLVLNWLIGPAL-M--------------------------FALAWIFLPDLPDYRTGLIIVGLARCIAM-------------------VLIWNDLSCGDREAGAVLVAINSVFQILAFGLLGWFYLQVLPGWLGLE--Q------VT------AG-------F-SVGTIVVSVLVFLGIPLIAGYLTRTIG----ER-TKG-------TDWYEQRFLPKIGPVALYGLLFTIVLLFALQGHTITSRPWDVARIALPLL…
A0A4R7TFK4|A0A4R7TFK4_9ACTN/53-394 AVVA--------GLSFLDRYLAVWIMAAMALGLLLGRLFPGLDDALDAV---EVGSVSLPI--------AIGLLLMMYPVLAKVRYTETGRVTGD-----RKLLVASLVLNWVVGPAL-M--------------------------FALAWILLPELPEYRTGLVIVGLARCIAM-------------------VLIWNDLSCGDREAAAVLVALNSVFQIVAFAALGWFYLQTLPGWLGLE--T------TS------AE-------F-SMGAIALSVLVFLGIPLLAGYLTRTIG----EK-ARG-------RDWYESRFLPRIGPVALYGLLFTIVMLFALQGDAIISAPLDVARIALPLL…
E2SBV6|E2SBV6_9ACTN/15-355 EVVA--------GLSRLDRFLPVWIVVAMAVGLVLGRTVDGLDDALDQA---KIGSVSLPI--------AVGLLVMMYPVLAKVRYDETHRVTGD-----RRLLAASLVLNWVIGPAL-M--------------------------FALAWLLLPDLPEFRTGLIIVGLARCIAM-------------------VLIWNDLACGDREAAAVLVAINSVFQVFAFSALGWFYLQTLPGWLGLE--T------TS------AD-------F-SFWAITVSVLVFLGIPLVAGFLTRTIG----ER-AKG-------REWYEETFLPRLGPWALYGLLFTIVVLFALQGDAITSEPFDVVRIAVPLLVYFAVTFA…
A0A3D9SWB3|A0A3D9SWB3_9ACTN/19-360 GVVA--------GMSFLDRFLPLWIGVAMGVGLLLGRAVPGLDDGLDAV---RVGGVSLPI--------ALGLLLMMYPVLAKVRYDRLGSVTGD-----RRLLVGSVVLNWVVGPAL-M--------------------------FALAWLLLPDLPEYRTGLIIVGLARCIAM-------------------VIIWNDLACGDREAAAVLVALNSVFQVFAFAALGWLYLEAVPSWLGLE--G------AR------LD-------V-SPWDIALSVLIFLGVPLLAGYLSRALG----ER-AKG-------RPWYEERFLPRIGPVALYGLLFTIVILFALQGDTITSRPADVARIALPLL…
A0A346XXC3|A0A346XXC3_9ACTN/21-362 EVLG--------RLSVLDRFLPVWIGVAMAVGLLLGRLLPGVADALDAA---KIDTVSVPI--------AIGLLIMMYPPLAKVRYGELGAIASD-----RRLLGASLVLNWLIGPAL-M--------------------------FTLAWLLLPDLPEFRTGLIIVGLARCIAM-------------------VLIWNDLACGDRDAAAFLVAINSVFQIVAYSVLGWFYLSVLPGWLGLE--Q------QA------LD-------V-GLWEIAKAVLVFLGIPLLAGVASRVLG----ER-ARG-------REWYEQTFLPRISPWALYGLLATVVMLFALQGEAITSRPFDVVRIALPLL…
A0A0P7HLF6|A0A0P7HLF6_9MICC/16-357 QAAA--------RLSTLDRFLPVWIVAAMAAGLLLGRFIPGIGAALDSV---KVADVSLPI--------AVGLLVMMYPVLAKVRYSETGKVVAD-----RKLMVTSLILNWVAAPGF-M--------------------------FALAWIFLPDLPEYRTGLIIVGLARCIAM-------------------VMIWNDLACGDREAAAVLVAINSVFQVLAFGALGWFYLQVLPGWLGLE--T------TS------TD-------F-SFWVITLSVLIFLGIPLLAGFLTRTFG----ER-ARG-------RAWYEGRFLPKIGPWALYGLLFTIVVLFAMQGDEIAANPLDVARIALPLL…
A0A1H1CIY6|A0A1H1CIY6_9MICC/12-353 QVSA--------RLSTLDRFLPVWIIAAMAAGLLLGRFIPGLAGALDSV---QVADVSLPI--------AIGLLVMMYPVLAKVRYDETHRVMAD-----KKLMISSLVINWLAAPAF-M--------------------------FALAWTFLPDLPEYRTGLIIVGLARCIAM-------------------VMIWNDLACGDREAAAVLVAINSVFQVIAFGALGWFYLQLLPSWLGLP--T------TS------AE-------F-SFWAITASVLVFLGIPLLAGFLTRTIG----EK-AKG-------RDWYENKFLPKLGPWALYGLLFTIVLLFALQGDEITSNPLDVARIALPLL…
A0A0Q9QV27|A0A0Q9QV27_9MICC/16-357 AVVG--------KLSTLDRFLPVWIIAAMVLGLVLGSLIPGLNTALEAV---KIGEVSLPI--------AIGLLVMMYPVLAKVRYDQTHRVVAD-----RKLMIASLVINWLAAPAF-M--------------------------FALAWIFLPDLPEYRTGLIIVGLARCIAM-------------------VMIWNDLACGDREAAAVLVFINSVFQVIAFGALGWFYLQVLPAWLDLS--T------TS------AD-------F-SFWAITVSVLIFLGIPLLAGFLTRTIG----EK-AKG-------RHWYENTLLPKLGPWALYGLLFTIVLLFALQGETITARPLDVARIALPLL…
A0A4P8GRS9|A0A4P8GRS9_9MICC/16-357 AVVG--------KLSTLDRFLPVWIIAAMVLGLLLGSFIPGLNTALEAV---KVGEVSLPI--------AIGLLVMMYPVLAKVRYDQAHRVLGD-----RKLMITSLVLNWVLAPAF-M--------------------------FALAWIFIPDLPEYRTGLIIVGLARCIAM-------------------VMIWNDLACGDREAAAVLVAINSVFQVIAFGALGWFYLQLLPSMLGLP--T------TS------AD-------F-SFWAITASVLVFLGIPLLAGFLTRTIG----EK-ARG-------RDWYEGTFLPKLGPWALYGLLFTITLLFALQGGTITSRPLDVVRIALPLL…
A0A2V5JEZ3|A0A2V5JEZ3_9MICC/15-356 AVVG--------KLSTLDRFLPVWIIAAMALGLLLGKFIPGLNSALDTV---KVGSVSLPI--------SIGLLVMMYPVLAKVRYNETGKVLTD-----RKLMITSLIINWVAAPAF-M--------------------------FALAWIFVPDLPEYRTGLIFVGLARCIAM-------------------VMIWNDLACGDREAATVLVLINSVFQVFAFGALGWFYLQVLPGWLGLP--T------TS------AD-------F-SFWAITASVLIFLGIPLLAGFLTRAIG----EK-AKG-------RDWYEDKFLPKLGPWALYGLLFTIVLLFALQGGSITSKPLDVARIAVPLL…
A0A328LL21|A0A328LL21_9BACI/15-356 AVVG--------KLSTLDRFLPAWIIAAMVAGLLLGKFIPVLNTALDAV---KIGSVSLPI--------AVGLLVMMYPVLAKVRYNETGTVLAD-----RKLLITSLVINWLAAPAF-M--------------------------FALAWIFIPDLPEYRTGLIIVGLARCIAM-------------------VMIWNDLACGDREAAAVLVLINSVFQVIAFGALGWFYLQVLPAWLGLP--T------TS------AD-------F-SFWAITASVLVFLGIPLLAGFLTRSVG----ER-LKG-------RDWYEGRFLPKLGPWALYGLLFTITLLFALQGNTITSRPLDVLRIALPLL…
A0A2T7TNS4|A0A2T7TNS4_9MICC/10-351 ETAG--------KLSTLDRLLPVWIIAAMVVGIALGQFIPGMAGALDSL---AVGSVSLPI--------ALGLLVMMYPVLAKVRYDQTGAVIKD-----RKLMITSLVINWVAAPAF-M--------------------------FILAWVFVPDLPEYRTGLIIVGLARCIAM-------------------VMIWNDLACGDREAAAVLVAINSVFQVFAFGALGWFYLQGLPSLLGLP--T------TS------AD-------F-SFWAITISVLIFLGIPLLAGFLTRTIG----ER-TKG-------RDWYEGKFLPKLGPWALYGLLFTIVILFALQGDEILARPLDVARIALPLL…
A0A1Y3LYI6|A0A1Y3LYI6_9MICC/12-353 AVQA--------RLSTLDRFLPVWIVAAMVVGLLLGRFVPGIAGALDAA---KVAGVSLPI--------ALGLLVMMYPVLAKVRYGETGAVLRD-----RRLMVTSLLLNWLAAPAL-M--------------------------FVLAWVFLPDLPEYRTGLIIVGLARCIAM-------------------VMIWNDLACGDREAAAVLVFVNSVFQVLAFGALGWFYLQWLPEQLGLA--T------TS------AE-------F-SFWAITASVLVFLGIPLLAGFLTRVIG----ER-VGG-------RDWYEDRFLPRLGPWALYGLLFTITLLFALQGDEITSNPWDVARIALPLL…
A0A2A3X1B7|A0A2A3X1B7_9MICO/13-354 PAQA--------KLSTLDRFLPVWIIAAMVLGLLLGRLVPGLGAALDSI---KIADVSLPI--------ALGLLVMMYPVLAKVRYNETGRVLAD-----KKLMITSLLINWLAAPAF-M--------------------------FALAWIFLPDLPEYRTGLIIVGLARCIAM-------------------VLIWNDLACGDREAAAVLVAINSVFQVLAFGLLGWFYLQWLPNLLGLP--T------TS------GE-------F-SFWAITLSVLVFLGIPLLAGFLTRTIG----EK-TKG-------RTWYEDRFLPKIGPFALYGLLFTIVLLFALQGDEITSNPLNVARIALPLL…
A0A3Q9P5V8|A0A3Q9P5V8_BRELN/12-353 PVAA--------RMSMLDRFLPLWIIGAMALGLVLGRLVPGLAEALDSV---RVADVSLPI--------AIGLLVMMFPVLAKVRYNETGHVLAD-----KKLMITSLVINWLAAPAF-M--------------------------FALAWLFLPDLPEYRTGLIIVGLARCIAM-------------------VLIWNDLACGDREAAVVLVAINSVFQVLAFGLLGWFYLQWLPNLLGLP--T------TS------SE-------F-SFWAITASVLVFLGIPLLAGFLTRTVG----EK-AKG-------RQWYEDRFLPTVGPWALYGLLFTIVVLFAFQGDEITSHPGNVARIALPLL…
A0A1R4ETB6|A0A1R4ETB6_9MICO/12-353 QVAA--------KLSTLDRYLAVWILAAMALGLGLGKLIPGLGAALDSM---QVGGISLPI--------AIGLLVMMYPVLAKVRYNETGEVLRD-----RKLMITSLVINWVLAPAF-M--------------------------FALAWIFLPDLPEYRTGLIIVGLARCIAM-------------------VFIWNDLACGDREAAAVLVAINSVFQVFAFGVLGWFYLQLLPSWLGLP--T------TS------AE-------F-SFWTITLSVVVFLGIPLVAGFLTRTIG----EK-RKG-------RDWYESKFLPNIGPWALYGLLFTIVLLFALQGDNIIAKPLGVIRIAIPLL…
A0A2A3XM18|A0A2A3XM18_9MICC/12-353 HVTK--------KLSTLDRYLAVWILAAMAVGLGLGRVIPGLGEALDSL---QVAGVSLPI--------AIGLLVMMYPVLAKVRYNETGRVIGD-----RKLMVTSLVMNWLLAPAF-M--------------------------FALAWIFLPDLPEYRTGLIIVGLARCIAM-------------------VLIWNDLACGDGEAAAVLVAINSVFQVVAFGALGWFYLQVLPGWLGLP--T------TS------AG-------F-SVWTITLSVLVFLGIPLVAGFLTRTFG----ER-AKG-------RDWYEGTFLPKIGPFALYGLLFTIVVLFALQGDTIIGQPLDVVRIAIPLF…
A0A3B0SWR8|A0A3B0SWR8_9ZZZZ/11-353 NVTG--------RLSTLDRYLPLWILAAMAVGLLLGRTFTGLNDIIDSA---KIGEVSLPI--------AIGLLVMMYPVLAKVNYSKVGEVTGD-----RRMLTTSLILNWVVGPAV-M--------------------------FTLAWIFLPDLPAYRTGLIIVGLARCIAM-------------------VLIWNDLACGSGEVAAVLVALNSLFQVFAYALLGWFYLQALPQWLGLD--N-----GTA------LD-------V-SMWEIAKTVLIFLGIPLLAGFLTRVWG----VR-AKG-------EEWYDTKFIPMISPFALYGLLFTIVVMFALQGDKITALPLDVLRIAVPLV…
A0A1X1Y1C4|A0A1X1Y1C4_9MYCO/17-358 HVVA--------RLSTVDRFLPLWIALAMAAGLLLGRLIPGLAQWLNAV---SLHGTCLPI--------AIGLLLMMYPVLAKVRYREIGQITAD-----RRMITVSLILNWIVGPAV-M--------------------------FGLAWLLLADLPAYRTGVILVGLARCIAM-------------------VLIWTDLACGDREMAAVLVALNAVFQVLAYAGLGVFYLNVLPAWLDLP--T------QS------LQ-------V-SFAAIAVTVVVFLGIPLVAGYLTRTLG----ER-ARG-------QQWYESALLPRIAPIALYGLLFTVVILFALQGKTITSQPVNVARIALPLL…
A0A498QDX5|A0A498QDX5_9MYCO/16-357 HLVG--------QLSVVDRFLPVWIALAMAAGLVLGRVVPGLGKALGAV---SIHGTSLPI--------AIGLLLMMYPVLAKVRYREVGRITAD-----RRMMTASLALNWIIGPAV-M--------------------------FALAWMLLPDLPEYRTGVILVGLARCIAM-------------------VLIWTDLARGDREMAAVLVALNAVFQVLAYAGLGVFYLNILPGWLGLT--T------QS------LH-------V-SFVEIAVTVVVFLGIPLVAGFLTRTLG----ER-ARG-------QEWYESRLLPRIAPIALYGLLFTVVVLFALQGKTITSQPLDVVRIALPLL…
A0A5N0I286|A0A5N0I286_9MYCO/16-357 HVVD--------KLSVVDRFLPVWIALAMAAGLVLGRVVPGLGKALSAV---SIHGTSLPI--------AIGLLLMMYPVLAKVRYREVGRITAD-----RRMLATSLILNWIVGPAV-M--------------------------FALAWLLLAELPAYRTGVILVGLARCIAM-------------------VLIWTDLACGDREMAAVLVALNAVFQVLAYAALGVFYLNILPGWLGLA--T------QS------LH-------V-SFAEIAVTVAVFLGIPLVAGYLTRTLG----ER-TRG-------QEWYESRLLPRIGPIALYGLLFTVVVLFALQGKTITSQPLNVARIALPLL…
A0A1H6CTV9|A0A1H6CTV9_9ACTN/14-355 PVLA--------RMSTLDRFLPVWIILAMVAGLALGRFVPDVRDWLEAV---KIDGTSLPI--------AAGLLAMMYPVLAKVRYEEIGHLARD-----RRMMWLSLVLNWVVGPAL-M--------------------------FALAWAFLPDEPAYRTGLIVVGLARCIAM-------------------VLIWNDLARGDREAAALLVAVNSIFQIAAYALLGTFYLKILPGWLGWQ--T------QD------VD-------F-SMWGITKAVLIFLGIPLAAGYLTRRIG----IR-RVG-------AERYEQRFLPRIGPIALYGLLFTIVVMFALQGETITGEPLTVARIALPLL…
A0A4P7GN46|A0A4P7GN46_9ACTN/15-356 GVLQ--------RLSLLDRFLPVWIVAAMLVGLALGRWVPGVTEGLDSV---KVGETSLPI--------ALGLLLMMYPVLAKVRYEEIGHLTSD-----RRMLWLSLVLNWVIGPAL-M--------------------------FTLAWTFLADQPEFRTGVIVVGLARCIAM-------------------VLIWNDLSRGDREAGALLVAVNSVFQIGAYALLGTFYLKWLPEWLGLG--G------ED------VT-------F-STWDITKAVLVFLGIPLVAGYLTRRIG----IA-RRG-------TDWYEEVFLPRIGPVALYGLLFTIVVLFGLQGEAITSDPSSVARIALPLL…
Q8NQC8|ACR3_CORGL/13-350 ------------RISFLDKYIPLWIILAMAFGLFLGRSVSGLSGFLGAM---EVGGISLPI--------ALGLLVMMYPPLAKVRYDKTKQIATD-----KHLMGVSLILNWVVGPAL-M--------------------------FALAWLFLPDQPELRTGLIIVGLARCIAM-------------------VLVWSDMSCGDREATAVLVAINSVFQVAMFGALGWFYLQVLPSWLGLP--T------TT------AQ-------F-SFWSIVTSVLVFLGIPLLAGVFSRIIG----EK-IKG-------REWYEQKFLPAISPFALIGLLYTIVLLFSLQGDQIVSQPWAVVRLAIPLVIYFVGMFFIS…
A0A0K1ECW7|A0A0K1ECW7_CHOCO/6-347 PVRA--------QLSLVDRFLPVWIFVAMGSGIALGQVVPAIGPALDAV---KVGEVSLPI--------AIGLFWMMYPVLAKVRYGKLGEVVAK-----GRLFGASLFFNWVLGPVL-M--------------------------FGLAWLLLPDLPHYRTGIILIGLARCIAM-------------------VLIWNMLAKGSDEIAAVLVALNSVFQILFLSVLGWFFLSVAPGWLGAE--Q------TA------FH-------V-SMGTIATSVFLFLGLPLIAGATTRGVL----VR-WKG-------EDWYENRFLAKVGPTALLGLLYTIVLMFAMQGDKIVRLPLDVVRIAIPLGI…
A0A0K1PRW0|A0A0K1PRW0_9DELT/6-347 KVTA--------KLSVIDRFLPLWIFVAMGLGVALGRVYPAIGPALDAV---KVGGVSLPI--------AIGLFWMMYPVLAKVRYGKLQSVSAN-----GKLFGASLAFNWILGPIL-M--------------------------FALAWLLLPDQPHYRTGLILIGLARCIAM-------------------VLIWNMLAKGSGEVAALLVALNSVFQILCYSVMGWFFITVVPTWLGAE--S------TE------FH-------V-SMWEIAKSVLLFLGLPLVAGALTRVGF----VR-SRG-------EEWYEKKFLPKVGPAALLGLLYTIVLMFAMQGDKIVSLPFDVLRIALPLVL…
A0A1M3N249|A0A1M3N249_9DELT/10-347 ------------RLSALDRFLPAWILLAMGVGVGLGRAFPALGPALDTV---KVGGVSLPI--------AVGLFWMMYPVLAKVRYGKLGSVGAN-----GKLFATSLVLNWVLGPVV-M--------------------------FALAWLLLPDLPHYRTGLVLIGLARCIAM-------------------VLIWNMLAKGNSEIAALLVALNSVFQILFYSVLGWFFLSVVPTWLGAE--G------TA------FH-------I-SMWEIAKSVLLFLGLPLVAGAVTRLAL----VR-RRG-------EAWYERRFLPKVGPMALLGLLYTIVLMFAMQGDKIVGLPMDVLRISVPLI…
A0A3A5GJ36|A0A3A5GJ36_9DELT/9-350 NIVK--------KLSLIDRFLPVWIFAAMGLGIGLGRAFPDLGSRLDTV---KLDTVSLPI--------ALGLLWMMYPVLAKVRYGELGGLRAR-----GKLFTTSLFLNWVVGPLL-M--------------------------FALAWLFLPDLPHYRNGLVLIGLARCIAM-------------------VLIWNMLACGSNEVAAVLVALNSIFQILFYSVLGWLFLTVIPGWLGAD--V------AA------FD-------V-SMWSIAKSVLIFLGVPLVAGAVTRGGL----TR-LKG-------EAWYEQRFLPRLGPTALLGLLYTIVLMFAMQGEKLTRLPLDVLRISLPLLV…
A0A3A8N7R1|A0A3A8N7R1_9DELT/9-350 NIVK--------KLSLIDRFLPVWIFAAMGLGIGLGRAFPDLGSRLDTV---KLDTVSLPI--------ALGLLWMMYPVLAKVRYGELGNLRTR-----GKLFGTSLLLNWVVGPLL-M--------------------------FALAWLFLPDLPHYRNGLVLIGLARCIAM-------------------VLIWNMLACGSNEVAAVLVALNSVFQILFYSVLGWLFLTVIPGWLGAD--V------AA------FD-------V-SMWSIAKSVLIFLGVPLVAGALTRVGL----TR-LKG-------EAWFEQRFLPRLGPTALLGLLYTIVLMFAMQGEKLTRLPLDVLRISLPLLV…
S9QXP1|S9QXP1_9DELT/4-345 ALVR--------RLSFIDRFLPVWIFAAMALGIGLGRAFPDIGARLDTV---KLDTVSLPI--------ALGLLWMMYPVLAKVRYGELGRLRSR-----GKLFGVSLLLNWVVGPVL-M--------------------------FVLAWVLLPDLPHYRTGLILIGLARCIAM-------------------VLVWNMLACGSNELAAVLVALNSVFQILFYSVLGWFFITVVPGWLGAE--G------AA------FD-------V-SMWSIARSVLIFLGVPLVAGALTRIGL----TR-LKG-------EEWYEKTFLPRLGPTALLGLLYTIVLMFAMQGEKITRLPLDVVRISIPLMLYFVIMFAS…
A0A540WM66|A0A540WM66_9DELT/16-357 GVAR--------KLSLLDRLLPVWIVAAMVLGIGLGRAFPDLGTRLDTV---KLDTVSLPI--------ALGLLWMMYPVLAKVRYGEFGQLKTR-----GKLFATSLVLNWVVGPVL-M--------------------------FALAWLFLPDLPHYRNGLILIGLARCIAM-------------------VLIWNMLACGSNEVAAVLVALNSVFQILFYSVLGWLFLTVIPGWFGQT--G------AV------FD-------V-SMWSIARSVLIFLGVPLVAGALTRGVL----TK-WKG-------EAWYEQRFLPRLGPTALLGLLYTIVLMFAMQGEKMTRLPLDVVRISLPLL…
A0A1E4BB08|A0A1E4BB08_9BACT/18-359 PVLR--------RLSTLDRLLPLWIFAAMGLGLLLGRIYPDLGTALDRV---QVAGVSVPI--------AVGLLWMMYPVLAKVRYETIGRHARD-----TKLLGTSLVLNWVVGPLL-M--------------------------LGLAWLFLPDLPEYRNGLVLIGLARCIAM-------------------VLIWNSLACGSGELAAVLVALNSVFQILTYSVLGWLFLTVVPGWLGAD--A------AA------LD-------V-SMGEIARSVGIFLGVPLVAGYLTRKAL----VR-SKG-------LAWYEGTFMPKFGPTALLGLLYTIVLMFAMQGHRILELPLDVLRIALPLL…
A0A3D4YRV5|A0A3D4YRV5_9BACT/17-358 PVLK--------RLSTLDRFLPFWIFAAMALGILLGRVYPDLGALLDRV---QLASVSVPI--------AIGLLWMMYPVLAKVRYETIGAHVRD-----TKLLTTSLLLNWVLGPLV-M--------------------------LGLAWLFLPDMPAYRNGLVLIGLARCIAM-------------------VLIWNSLARGSGELAAVLVALNSVFQILTYSVLGWLFLTVVPQWFGAD--T------TT------LR-------V-SIGQIAKSVGIFLGVPLVAGFLTRKVL----VA-QKG-------AAWYDDTFMPKFGPTALLGLLYTIVLMFAMQGHRILELPLDVLRIALPLL…
A0A3D4VDH9|A0A3D4VDH9_9BACT/14-355 SVTG--------RLSTIDRLLPVWILLAMIAGVLLGRLVPDLGAILDRV---QVAGVSVPI--------AIGLLWMMYPVLAKVRYETIADHVRD-----GRLLWTSLLLNWVVGPLL-M--------------------------LGLAWLFLPDLPEYRNGLVLIGLARCIAM-------------------VLIWNSLACGSAELAAVLVALNSVFQILTYSVLGWLFLTVIPGWFGGT--T------AV------LD-------V-TMGPIAVSVLVFLGIPLLAGYLTRRLL----VA-RRG-------NGWYESVFLPRIGPTALLGLLYTIVLMFAMQGHRLVELPLDVVRISVPLL…
A0A2G4IGA0|A0A2G4IGA0_9BACT/11-352 PMVG--------QLSMLDRFLPLWIFGAMAVGVVLGRLFPGLGALLDRV---QVAGISVPI--------GIGLLWMMYPVLAKVRYESIGGHIAN-----RRLLGTSLFFNWVLGPIV-M--------------------------FALAWLFLPDLPAYRNGLILIGLARCIAM-------------------VLIWNSLAGGSNELAAVLVALNSLFQILMYSVLGWLYLTVIPNWFGGA--S------TV------VD-------I-SMWTIARSVLIFLGVPLLAGYITRRTL----VA-RRG-------EAWYTGVFMPKFGPTALIGLLYTIVLMFAMQGGRIIELPLDVLRIAAPLL…
A0A524HAY3|A0A524HAY3_9BACT/6-346 GVAR--------RLSTLDRFLPLWIFAAMGLGLLLGRLFPDLGALLDRV---QVAGVSVPI--------GLGLLWMMYPVLAKVRYESIGSHVAD-----RRLIGTSLVLNWVIGPVV-M--------------------------FALAWWLLPDLPAYRNGLVIVGLARCIAM-------------------VLIWNTLAGGSGELAAVLVALNSIFQVLTYSFLGYLFLTVVPGWLGGS--T------AA------LD-------V-SMLDIARSVLIFLGVPLLAGYWTRRTL----VR-RRG-------TAWYEGTFLPRIGPTALLGLLYTIVLMFAMQGDRILDRPWDVLRIALPLML…
A0A1V5LPQ1|A0A1V5LPQ1_9BACT/4-345 SVIR--------QLSWLDRLLPIWIFLAMGLGVLLGRIFPVIGPALDRI---TVADVSLPI--------AIGLIWMMYPVLAKVRYESLGEFVGH-----GRLFGISLLFNWVIGPAL-M--------------------------FTLAWLLLPDLPHYRTGLILVGLARCIAM-------------------VLVWNMLARGSNEIAAILVALNSVFQIFMYSVLGYLFLAVVPRWFGGE--S------MV------VQ-------I-SMWQIAKSVLIFLGIPVVAGYLTRTTL----VR-WKG-------TTWYEHVFMAKLGPTALIGLLYTIVLMFSMQGEKIVELPLDVLRIALPLLA…
A0A1V6CFB6|A0A1V6CFB6_9BACT/4-345 VTEP--------KLSLLDKLLPVWIVAAMLLGVAIGNLFPSLGPALNSI---KIADVSLPI--------AFGLLWMMYPVLTKVKYETIPGLASN-----KKMFSYSIILNWIIGPAL-M--------------------------FGLAWLMLPDMPEYRAGIILVGLARCIAM-------------------VLVWNMLAKGSSEIAAILVALNSVFQIFMYSVLGFFYLELLPGWLGLS--Q------TQ------IQ-------I-SMWQIAKSVLIYLGIPLLAGYLTRKIL----IQ-KKG-------EAWFEKRFLPKLSPTALMALLYTIILMFSMQGEKIVSLPLDVFRIALPLLC…
A0A2E1AGM4|A0A2E1AGM4_9CHLR/15-356 NVFS--------RLSILDRFLPIWIFAAMALGIGLGNFFPEIGPALDSV---KLDTVSLPI--------AIGLLWMMYPVLAKVKYGKMPEMAAN-----WKMSGTSLFLNWIVGPAL-M--------------------------FALAWVLLPDHPEYRTGLILVGLARCIAM-------------------VLIWNMLACGDNEYAAVLVAINSVFQIVMYTVLGYFYLTVVPGWLGGS--T------VV------LD-------V-SMWEIAKSVLIFLGIPLAAGFLTRFIL----VR-RKG-------EEWYETKFVPRLSPTAIWGLLFTIVMMFSLKGEVILERPMDVVRIALPLV…
D1C3J2|D1C3J2_SPHTD/18-359 SVTA--------QLSVLDRSLPLWIFLAMALGLGLGRLFPELATVIDAI---QVGGVSLPI--------AVGLLWMMYPVLAKVKFEKLPAAASN-----GRLLVTSLVLNWVIGPAL-M--------------------------FALAWLLLPDHPAYRTGVIIVGLARCIAM-------------------VLIWNMLACGNNEYAAVLVALNSVFQIVMFTVLGYVYLSLVPGWLGGE--A------TV------LD-------I-SMWQIAKNVLIFLGIPLVAGFLSRLIL----GH-AKG-------TEWYDTQFIPRLGPTAIIGLLFTIVVMFSLKGDVILSLPLDVLRIAAPLLLYFGIMFF…
A0A0M0BH30|A0A0M0BH30_9ARCH/8-347 ------------KLTLLDRFLTFWIFLAMTVGVVIGAIFPEIASIFDRL---RIDTVSLPI--------AIGLLWMMYPPLARVKYEELSKVIKA-----WKMFSVSLFLNWIVGPFL-M--------------------------FGLAWLFLPDLPEYRIGIIMVGLARCIAM-------------------VLIWNLLAKGDNEYCAILVALNSVFQIVLYSFYAYFFITLLSAWIAPM--T------EVSV----IN-------I-SILDIAKSVFIFLGIPFIAGIVTRFFL----IN-KKG-------KEWYDRTFIPKLSPTALIGLLFTIIVMFSMKGEYILKLPYDVFRIAMPLVF…
A0A0S8CCR2|A0A0S8CCR2_9CHLR/13-357 RVVG--------QLGLLDRFLPLWIFLTMALGVGLGRIWPDIADALDAL---RIDTVSLPI--------AIGLLWMMYPVLTKVQYEQLSRVTTA-----WRMFSVSLVLNWLIGPVI-M--------------------------FLLAWVFLPDMDEYRVGLIIVGLARCIAM-------------------VLIWNLLARGDNDYCAVLVALNSVFQILLYSVYAYFFVSVASTWIPWA---------GGEAE--EVH-------V-SMWDVARSVLIFLGVPLVAGIITRFSV----IR-AKG-------RDWFESKFMPKLSPTAIIGLLFTIVIMFSLKGEYIVDLPLDVLRIAVPLL…
A0A1F8RJ10|A0A1F8RJ10_9CHLR/13-357 RIVG--------QLGILDRFLPLWIFAAMAVGVSLGRIWPGIADAIDAL---RIDTVSLPI--------AIGLLWMMYPVLTNVQYEQLSKVATA-----WKMFSVSLALNWLIGPVI-M--------------------------FLLAWIFLPDMPEYREGLIIVGLARCIAM-------------------VLIWNMLARGDNDYCAVLVALNSVFQILFYSLYAYFFISVASDWIPWG---------SGGVE--SVH-------V-SMWQVARTVFIFLGVPLVAGIITRFAV----IR-MRG-------RDWFETRFIPKLSPTAIVGLLFTIVVMFSLKGEYILDLPLDVLRIAAPLL…
A0A523VFW1|A0A523VFW1_9CHLR/13-357 RVVG--------RLGVLDRFLPLWIFAAMALGVGLGRIWPDIADAIDAL---RIDTVSLPI--------AIGLLWMMYPVLTKVQYEQLSKVATA-----WKMFSVSLGLNWIIGPVI-M--------------------------FILAWIFLPDLPEYRVGLIIVGLARCIAM-------------------VLIWNMMAGGDDDHCAVLVALNSVFQILFYSLYAYFFVSVASTWIPWG---------SSGVE--TVH-------V-SMWQVARSVLIFLGVPLVAGIITRFAV----IR-RKG-------RDWFETRFVPRLSPTAIVGLLFTIVVMFSLKGEYIVDLPLDVLRIAVPLL…
A0A3C1A181|A0A3C1A181_9CHLR/15-358 GVVA--------RLSLLDRFLPIWIFLAMAVGVAAGYIFPGIAEVFDAL---RIDTVSLPI--------AIGLLWMMYPVLAKVKYEELSKVATA-----WKMFGVSVIQNWVVGPAI-M--------------------------FALAWIFLPDLPQYREGLIIVGLARCIAM-------------------VLIWNMLAGGDNEYCAVLVALNSVFQVLFYSVLAYFYITIASSWVAGP--E------AAAV----VR-------I-SMMDIARSVFIFLGIPLIAGIITRFTL----MG-RKG-------TEWYETEFVPKLSPTAIVGLLFTIIVMFSMKGEYILTLPGDVLRIAIPLV…
A0A5E4I8M4|A0A5E4I8M4_9ARCH/7-349 ------------RLSFLDRFLTVWIFIAMAIGVTIGYFFPSVAGTLDTF---RLDTVSLPI--------AIGLLVMMYPPLAKVKYEELNQLLRAKD--AKKVFGTSLFLNWIIGPLL-M--------------------------FSLAWIFLPELPEFRMGIIMVGLARCIAM-------------------VLVWNQLAEGDCEYCAVLVALNSIFQILFYSLLAYLFITVLSGWIGGA---------SASTY---VN-------V-SIIDIAKSVFIFLGIPFIAGIITRYTL----IK-RKS-------KEWYDRTFVKRISPIALIGLLFTIVVMFSFKGLYIINKPFDVIRVAIPLIS…
A0A521UQG6|A0A521UQG6_9CHLR/15-357 SVIR--------RLSTLDRFLPVWIFLAMALGLGLGYVYPEIARILDAA---RISSVSLPI--------ALGLLWMMYPVLARVKYEELGKVTNA-----WQMFVVSLIQNWIVGPFI-M--------------------------FALAWLLLPDLPEYRTGLIIIGLARCIAM-------------------VLIWNQLAGGDREYCAVLVALNSVFQVLLYSVLAYFYITVLPDWLGLT---------SGQT----IR-------I-GFWEVAISVLVFLGIPLFAGMITRYVG----IK-SRG-------RAWYEGKLMPRMAPTALLALLFTIVVMFALKGEYIVTLPMDVLRIAIPLL…
A0A2N2PU51|A0A2N2PU51_9CHLR/15-364 GVFQ--------RLSRLDRFLPLWIILAMVAGVLLGAVWPGIKAVFDAL---AIGTVSLPI--------AIGLLWMMYPVLAKVKYEELGKVAQA-----WEQFGASLALNWVIGPII-M--------------------------FALAWLLLPDLPHFRTGLIIVGLARCIAM-------------------VLIWNMLAGGDSEYCAVLVALNSVFQIVMYSPLAYLYLRVVPGWFGGS--TGLTTGWEGTA----VN-------I-GMWDIAKSVLIFLGIPLAAGIITRFTL----IG-RRG-------VVWYETQFMPRLGPIALIGLLFTIVVMFSMQGDKILAAPWDVLRVALPLL…
A0A523Z1B2|A0A523Z1B2_9CHLR/1-340 --MG--------RLSVLDRFLPLWILLAMAVGVGLGAAVPGARDVFDAL---RIGTVSLPI--------AIGLLWMMYPVLAKVKYEELGKITQA-----KQQFGVSLILNWIIGPAI-M--------------------------FILAWIFLPDLPGYRTGLIIIGLARCIAM-------------------VLIWNMLAGGDSEYCAVLVALNSVFQILMYSPLAYFYLRVVPGWFGAA----------GMI----VD-------I-SMWDITKSVLIFLGIPLAAGAITRLAL----VK-RKG-------IEWYDAEFAPRLGPTALIGLLFTIVVMFSMQGDKILANPWHVLRVAIPLVI…
A0A2U2SN02|A0A2U2SN02_9CHLR/15-356 SVVA--------QLSLLDRFLPLWIFITMAIGVGIGAVAPGIKDMFNAL---SIGTVSAPI--------ALGLLWMMYPVLAKVRYEELGRITQA-----GRQFSVSLALNWLIGPAV-M--------------------------FALAWLFLPNDPGFRTGLIIVGLARCIAM-------------------VLIWNMLAGGDNEYCAVLVALNSVFQIVMYSPLAYFYLKVVPEWLGLP----------GTI----VH-------I-TMWDIAKSVLIFLGIPLAAGIITRFYF----LR-RRG-------REWYETQLMPRLGPTALIGLLFTIVVMFAMQGDRILAQPLDVLRVAIPLV…
A0A3A0G270|A0A3A0G270_9BACT/20-361 TVVA--------RLAWLDRYLPLWIFLAMAAGIALGALAPGAKGAFGAL---SIGGVSLPI--------AVGLLWMMYPVLAKVKYEELGRVREA-----GEQFGVSLVLNWAIGPVI-M--------------------------FALAWLFLPDLPEYRTGLILVGLARCIAM-------------------VLIWNMLAGGNDAYCAVLVALNSVFQIVLYSPLAYAFLVVVPGWFGQP----------GTV----VD-------I-SMGEIARNVLIFLGIPLAAGALTRHVM----VG-RRG-------LDWYDHVLMPRLGPTALVGLLFTIVVMFSLQGDKILAEPWDVVRIAVPLV…
A0A135VJ78|A0A135VJ78_9ARCH/5-346 -PQR--------TLGLLDKLLPLWILLAMVFGLLLGYLFPGVADALDFW---RIDTVSFPI--------AIGLLWMMYPVLAKVKYEELGRLKSE-----RKLFATSLALNWLIGPLL-M--------------------------FALAWVFLPDLPDYRVGLILVGLARCIAM-------------------VLIWNMLAGGCSETCAVLVAINSIMQILLYSVEAWFYVQVLSDFVVPG---------SGSA----VP-------I-SIIDIARSVLIFLGIPLVAGIITRFSL----IK-HRG-------NEWYDGEFAPRLGPTALVGLLFTIVVMFSYQGEKILSLPLDVLRISLPLLS…
A0A3L6JQG2|A0A3L6JQG2_THOAR/23-365 GPTK--------GLSTLDKFLPVWIILAMVLGLLLGYVVPGMAEALDFW---RIDTVSLPI--------AIGLLWMMYPVLAKVKYEELGKLKRQ-----KKMFGVSLFLNWLIGPFL-M--------------------------FALAWLFLADLPDYRTGIILVGLARCIAM-------------------VLIWNMMAGGCSESCAVLVALNSIFQIVMYSPEAWFFVTYLPSVVSPG---------AGSV----VE-------V-SILDIAKSVIIFLGIPLAAGVITRFSL----IR-RRS-------KEWYDKDFAPRLGPYALIGLLFTIVVMFSLKGDVILSLPFDVVRIAVPLL…
A0A5C9E1I8|A0A5C9E1I8_THOAR/5-346 -EMP--------SISTFDKLLPVWILIAMSLGILLGYFVPSFADVLNSW---SFGAVSIPI--------AIGLLWMMYPVLAKVKYEELGRLRDE-----KRMFGLSLVLNWLIGPML-M--------------------------FVLAWVFLPDLPDYRVGLILVGLARCIAM-------------------VLIWNMMAGGCSESCAVLVAINSIMQILLYSFEAWFYITVLSSLIDPS---------TTTI----VA-------I-SIIDIAVSVIIFLGIPLVAGVITRLVL----VN-KRG-------AEWYDEEFAPRLGPLALIGLLFTIVVMFSLKGDVILSLPFDVLRISLPLLA…
A0A1Q9ND79|A0A1Q9ND79_9ARCH/7-352 KSKS--------VLSFLDRYLTIWIFLAMTLGVMLGYFIPEISNLIESM---SIGTTSIPI--------AIGLLLMMYPPLAKVKYEELGNIVRVKG--SRTMLGITLILNWLIGPIL-M--------------------------FSLAWIFLPDLPEYRTGLILVGLARCIAM-------------------VIIWNDLAKGNNEWAAILVALNSIFQIIFYSFFAYFYITLLSSIISGS---------MGAV----VD-------L-SIFEIAQSVLIYLGIPFLAGILTRYIL----IR-KRG-------KVWYEKEFIPKISPLALWALLFTIVVMFSLEGEVIINEPLNVIRIAIPLFI…
A0A662VTT1|A0A662VTT1_9EURY/3-343 ------------RLSTLNKYLTLWIFLAMIVGVGLGYAYPKIAEVIGSL---SIGTTSIPI--------AIGLIWMMYPPLAKVRFEDLGRISKAKG--SKTMFTLSAIQNWIIGPLL-M--------------------------FILAWIFLADFPAYRNGIIMVGLARCIAM-------------------VIVWNDLADGDREWAAILVALNSVFQIAFYSLLAYVYITLATTWIS-------G---SGTV----VN-------V-SIFEIAKSVLIYLGIPFFGGIVTRFYF----LN-KKG-------REWYEEKFIPKISPTSLIALLFTIVVMFSLKGEYIVSIPFDVARIAIPLIF…
P45946|ARSB_BACSU/3-340 ------------RLSFLDRYLTIWIFLAMALGIGLGFIFPSFVGGLNKL---QVGTTSIPL--------AIGLVLMMYPPLAKVRYEEIGRVFKD-----IKVLILSLVQNWIIGPTL-M--------------------------FILAIIFLPDKPEYMIGLIMIGLARCIAM-------------------VIVWNDLSKGDTEYAAGLVAFNSIFQMLFFSVYAYIFVTVIPQWLGME---------GA-----VVN-------I-TMAEVAKSVFIYLGVPFIAGMVTRYIF----VK-VKG-------KEWYEKVFIPKISPITLIALLFTIIVMFSLKGDVIVSLPLDVVRVAIPLLIYFVLMFFVSF…
A0A0L0HPQ8|A0A0L0HPQ8_SPIPD/6-349 TVLS--------QLSWLDRLLPIWIILSMALGVLLGYFVPSVRTVLNSS---TIADVSLPI--------ALGLLWMMYPVFCKVQYEKLSKIFQTTG--VFRNLALSVLFNWLLAPLL-M--------------------------AALAWATLPDLSAYRTGVILVGVARCIAM-------------------VLIWNELAGGDREWCAVLVALNSILQVLLYGPLAYFYTVIVGKGSS-------------------ID-------I-DMWLVTRSVLIFLGIPLLAGFLTRFVLCHLCRG-LLG-------ETWYQRKFLKWIGPTSLLGLLFTIVVMFALQGHRIIDDINGVLRVAVPLIL…
A0A137NQS7|A0A137NQS7_CONC2/2-336 ------------GLSFIDRFLTVWIFLSMLLGVLLGYYVPDVSVKLSSI---KFAEVSLPM--------CIGLIWMMYPILCKVRYECLNTTLKSKE--TWKHIALSLIINWVISPLV-M--------------------------VVLGWVTLFDLVEYRSGLILVGTARCIAM-------------------VLVWNRLAGGDEELCAIIVAFNSLLQVLLYGPLSYLLVIIFSK--------------GSP-----MG-------I-NMWPVVQSVLVFLGIPLFLSIITRYIF----IK-INR--------KFFENTFLPVIGPTSLLALLFVIIVMFASQGHDIIINIKTVFRVVVPLVI…
A0A2T9ZEZ8|A0A2T9ZEZ8_9FUNG/3-337 ------------KLGFIDRFLTLWILLCMVAGVLIGYYVPDVNKKLGSS---RFADVNIPM--------AVGLIWMMYPILCKVRYEILHKILNQKA--IWKYIAFSLIINWIIAPLV-M--------------------------VALGWMTLPDMVEYRSGLVLVGTARCIAM-------------------VLVWNRLAGGDEEFCAIIVAINSILQIALYGPMSYFFVVILSK--------------GTK-----MG-------I-SIWPVVQSVLIFLGIPLVAAVITRFTL----HR-IAP--------NFFNKIFLPFIAPTSLLALLFVIIVMFASQGREIIVNIRSVLRVIVPLIL…
G8ZYM3|G8ZYM3_TORDC/3-340 -AVE--------KLGFVERFLTLWIFLSMLIGVLLGYYVPEVKDRLGSS---KFADVNIPM--------AVGLIWMMYPILCKVRYEMLHKVMATKQ--VWKDIGYSVIINWLVAPLI-M--------------------------VILGWATLPDLVEYRSGLVLVGTARCIAM-------------------VLVWNRLAGGDEEFCAIVVAINSMLQIGLYGPLSYLFVVIFSR--------------GTH-----MG-------I-SMWPVVQSVLVFLGIPLGGAVFTRLVL----YK-ISP--------TFYDKKFIRILAPTSLLALLFVIIIMFAMQGHEIVTNIKTVLRVIVPLLVYFTFMFFS…
A0A1R1PRS2|A0A1R1PRS2_ZANCU/6-344 ENKE--------KLGFLSKYMTVWVFVTMLAGVLIGYYVPGVKDKLGSS---KIANVSVPM--------TVGLLWMMYPILCNVRYEILHKMASTRT--FWKNIAFSLVVNWIIAPAI-M--------------------------LALGWATLPDLPEYRSGLMLVGTARCIAM-------------------VLIWNRMAGGDEELCAIIVAVNSLLQLVLYGPLSYVYVVVFSK--------------GTS-----MG-------I-NMWPVVQSVLIFLGIPLAAAVLTRLIL----RR-ISP--------SFYDEKFMPFISPTSFLALLFVIIVIFASQGHDIVVNIKTLIRVIVPLIL…
A0A2T9YT89|A0A2T9YT89_9FUNG/3-337 ------------KIGFIDKYLSLWIFLCMGTGILVGYYVPDVNKKLGSA---TFADVSIPI--------AVGLIWMMYPILCAVRFEILHKILAKKT--IWKDILFSLGVNWVIAPLV-M--------------------------VGLGWAMLPDLVEYRSGLVLVGTARCIAM-------------------VLIWNRLAGADEEFCAILVSVNSLLQVVLFGPLSYFYVVVLSK--------------GTY-----MG-------I-NMIPVFKSVLIFLGIPLLAAICTRLLF----RR-MCP--------DYYDKKFMPFIAPTSLLALLFIIIVMFASQGRDIIINIKTVARVIAPLVA…
A0A197JAY6|A0A197JAY6_9FUNG/1-335 --MW--------GLSLIDTLLPLWIIICMVGGVLIGYYVPNVETVLDAA---KFADVSLPI--------AIGLLVMMYPVFCRIKYEELGELFKGKF--MRNQIIFSLVVNWIIAPLF-M--------------------------VALAWATLPDLPDYRSGVILVGVARCIAM-------------------VLIWNQLADGNQEFCAVTVAINSILQIVLYGPLAYFYVVIVGK--------------GTT-----FH-------I-DMWIIVRSVLIYMGIPLLAGFLTRFAL----RR-FA----------WYNKTFVPAVGKLSLLALLYVIVVMFALQGHEIVNDIGNVLRTAVPLIL…
A0A1R1YCK5|A0A1R1YCK5_9FUNG/3-335 ------------GLSFIDRFLSLWIIVCMVGGVLIGNYVPKVSKILSGG---TLADVSIPI--------AVGLLLMMYPVFCRVRYEKSLEIFKSKG--LLSQIIISILINWIFAPLF-M--------------------------LGLAWATLPDLPEYRTGVILVGVARCIAM-------------------VLIWNRLAGGNEEYCAILVAINSILQIILFGPVAYLFIVVMGN--------------GST-----FK-------I-QIWIIIRSVLVFLGIPLVAGFFTWIFF----RK-RS----------WYNTVFIPNVGKLSLVSLLYVIIVMFSIQGKEIISEITYVLRTAVPLLI…
A0A2T9Z210|A0A2T9Z210_9FUNG/10-341 ------------GLSLKDKLLTLWIILAMIIGVLLGQYVPKVSSILNSG---TLASVSIPI--------AIGLLFMMYPVFCRVKYEKIMEIFKNKY--FLKQIIFSLIVNWIIAPLF-M--------------------------LGLAWATLPDLPEYRAGVILVGIARCIAM-------------------VLIWNFLAGGQEEFCAVLVAVNSILQIALYGPLAYLYVVKMGR--------------GGT-----FN-------I-DMWIIIRSVLIFVGIPLVAGFFTRLAF----KR-YS----------WYEKRFIPNIGNLSLIALLYVILVMFAIQGKEIVNHITSVLRTAVPLL…
D3BIE7|D3BIE7_POLPP/51-389 KMMK--------GLSLVDKLLPLWILLFMTAGILIGYYVPSVEDAFSRS---TLASVSLPI--------AVGLLLMMYPVFCRIHYEKLASKFVKDRSFFIRQIGVSLVVNWIVAPLV-M--------------------------VAIAWATLPDLVHYRSGVILVGVARCIAM-------------------VLIWNHLAKGNDEFCALVVAINSVIQMFFYGPLSYFFVVILGG--------------GSN-----IH-------I-NMWTVIRSVLIYMGIPLVAGILTRFSF----KR-FA----------WYERYYLPEVGRMSLLALLYVIIVMFAIQGRQIIDNIGEVIRTSVPLLIYFMVMFT…
A0A0G4EFP3|A0A0G4EFP3_VITBC/6-347 SVVR--------QLGLLDQLLPILVLVAMAGGILLGYYNTGIRVLWDQG---EIEGVSIPI--------AVGLLVMMYPVLCKVRYEKLPEIFRYKG--FLQQLLLSLVLNWIIGPAL-M--------------------------TALAWATLPDLPAFRVGIIMVGLARCIAM-------------------VLIWNMLASGHSEFCAVLVAVNSVLQIFLYSPFAYIYIELLGG--------------SDDV----VN-------V-SLVMILKSVAIFLGIPVVAGFLTRLII----RG-MCGL------RDWYDNKLMPVMGPLALVGLLFTIVVMFAAQGERVIDEIGNVCRVAVPLIL…
A0A1Y2CNE8|A0A1Y2CNE8_9FUNG/2-343 ------------QLSWLDRLLPLNILLAMVLGTLIGHYVPSAATNLNSG---SIADVSVPI--------FVGLLWMMYPVLCKVKYESLYSILSHQD--AKKVILFSLLINVIVAPLI-M--------------------------TGLAWATLPDLPHERTGVIMIGAARCIAM-------------------VLIWNQLACGDSEWCAILVAINAFIQLFLYGPVVYFLSVTISG--------------SDG----GI--------V-SMWLTVRSVLIFLGIPLAGGMVTRFIL----RH-LTKW------EDWYDNKFLPLIGPQALIGLLYTIVVMFVLQGDTIIHNIPNALRTAVPLLL…
A0A507FBN8|A0A507FBN8_9FUNG/7-350 ------------QLSWLDRLLPINILLAMIIGTLIGRYVPNAAVALNSG---SIADVSLPI--------FIGLLWMMYPVLCKVKYESLYSLLSNRD--AKKIIAFSLLINVIIAPLI-M--------------------------TGLAWATLPDLPHERTGVILVGAARCIAM-------------------VLIWNQLACGDSEWCAILVAVNAFVQLFLYGPVAYFLSVTIGG--------------GGE----GVQ------MV-SMWLTVRSVLIFLGIPLAGGMLTRWVL----RF-LCN------KQSWYDNKFLPFIGPQALIGLLYTIIVMFILQGNEIITHIPNALRTAVPLLL…
A0A507C766|A0A507C766_9FUNG/22-377 TVEELPATA---QLSLLDRYLYVWIFACMVLGVLIGVFVPSIQNILDSA---QLVGVSVPV--------AVGLLVMMYPVLAKVKYETIPSLIASKH--FVSYLALSILLNWILAPAL-M--------------------------AALAWATLPDLPEYRAGLMLVGTARCIAM-------------------VLIWNKLAHGDAEWCAVLVAVNSILQVIFYGPLAYFYVVIVGQ--------------GPT-----LG-------I-DMWLIFRSVLVFLGIPLVAGALTRLALRFSMRRSMTKEKWMATQARWYDDTFIPIIGPFALLGLLYTIVIIFALQGNAIIHNIGPVFRVVVPLL…
Q06598|ARR3_YEAST/25-397 TTIK--------SLSWLDLMLPFTIILSIIIAVIISVYVPSSRHTFDAEGHPNLMGVSIPL--------TVGMIVMMIPPICKVSWESIHKYFYRSY--IRKQLALSLFLNWVIGPLL-M--------------------------TALAWMALFDYKEYRQGIIMIGVARCIAM-------------------VLIWNQIAGGDNDLCVVLVITNSLLQMVLYAPLQIFYCYVISH--------------------DHLNTS---NRV-LFEEVAKSVGVFLGIPLGIGIIIRLGS----LT-IAG-------KSNYEKYILRFISPWAMIGFHYTLFVIFISRGYQFIHEIGSAILCFVPLVLYFFIAWFLT…
//

## Sheet: ArsC_tree
Phylogenetic tree (ArsC):
Leaf Order	Leaf Label	UniProt ID	amino acid residues	Organism	Protein names	Gene names	Length (full-length)	Taxonomic lineage IDs	Taxonomic lineage (ALL)	Proteomes
1	A0A1H2KZ93|A0A1H2KZ93 9ACTN/4-131	A0A1H2KZ93	4-131	Jiangella alkaliphila	Protein-tyrosine-phosphatase	SAMN04488563_4634	136	419479	cellular organisms, Bacteria, Terrabacteria group, Actinobacteria, Actinobacteria (high G+C Gram-positive bacteria), Jiangellales, Jiangellaceae, Jiangella, Jiangella alkaliphila	UP000182977: Chromosome i
2	A0A542YUW1|A0A542YUW1 9MICO/2-130	A0A542YUW1	2-130	Ornithinicoccus hortensis	Protein-tyrosine-phosphatase	FB467_2911	141	82346	cellular organisms, Bacteria, Terrabacteria group, Actinobacteria, Actinobacteria (high G+C Gram-positive bacteria), Micrococcales, Intrasporangiaceae, Ornithinicoccus, Ornithinicoccus hortensis	UP000319516: Unassembled WGS sequence
3	A0A171DPR9|A0A171DPR9 9ACTN/6-134	A0A171DPR9	6-134	Planomonospora sphaerica	Heat-shock protein HtpX	PS9374_06742	137	161355	cellular organisms, Bacteria, Terrabacteria group, Actinobacteria, Actinobacteria (high G+C Gram-positive bacteria), Streptosporangiales, Streptosporangiaceae, Planomonospora, Planomonospora sphaerica	UP000077701: Unassembled WGS sequence
4	A0A1I7MLI3|A0A1I7MLI3 9MICC/13-141	A0A1I7MLI3	13-141	Micrococcus terreus	Protein-tyrosine-phosphatase	SAMN04487966_1059	149	574650	cellular organisms, Bacteria, Terrabacteria group, Actinobacteria, Actinobacteria (high G+C Gram-positive bacteria), Micrococcales, Micrococcaceae, Micrococcus, Micrococcus terreus	UP000198881: Unassembled WGS sequence
5	A0A4P9J8C6|A0A4P9J8C6 9MICC/15-143	A0A4P9J8C6	15-143	Citricoccus sp. SGAir0253	Arsenate reductase ArsC	E7744_03535	151	2567881	cellular organisms, Bacteria, Terrabacteria group, Actinobacteria, Actinobacteria (high G+C Gram-positive bacteria), Micrococcales, Micrococcaceae, Citricoccus, unclassified Citricoccus, Citricoccus sp. SGAir0253	UP000306924: Chromosome
6	E1W0J2|E1W0J2 GLUAR/8-136	E1W0J2	8-136	Glutamicibacter arilaitensis (strain DSM 16368 / CIP 108037 / IAM 15318 / JCM 13566 / Re117) (Arthrobacter arilaitensis)	Arsenate reductase (EC 1.20.4.1)	arsC AARI_31960	140	861360	cellular organisms, Bacteria, Terrabacteria group, Actinobacteria, Actinobacteria (high G+C Gram-positive bacteria), Micrococcales, Micrococcaceae, Glutamicibacter, Glutamicibacter arilaitensis, Glutamicibacter arilaitensis (strain DSM 16368 / CIP 108037 / IAM 15318 / JCM 13566 / Re117) (Arthrobacter arilaitensis)	UP000006878: Chromosome
7	A0A2S8WSC0|A0A2S8WSC0 9MICC/5-133	A0A2S8WSC0	5-133	Arthrobacter sp. MYb227	Heat-shock protein HtpX	CQ018_09570	138	1848601	cellular organisms, Bacteria, Terrabacteria group, Actinobacteria, Actinobacteria (high G+C Gram-positive bacteria), Micrococcales, Micrococcaceae, Arthrobacter, unclassified Arthrobacter, Arthrobacter sp. MYb227	UP000239972: Unassembled WGS sequence
8	A0A5N6MEJ5|A0A5N6MEJ5 9MICC/8-136	A0A5N6MEJ5	8-136	Arthrobacter sp. 785	Heat-shock protein HtpX	GD627_14895	140	2606616	cellular organisms, Bacteria, Terrabacteria group, Actinobacteria, Actinobacteria (high G+C Gram-positive bacteria), Micrococcales, Micrococcaceae, Arthrobacter, unclassified Arthrobacter, Arthrobacter sp. 785	UP000326852: Unassembled WGS sequence
9	A0A512IFC0|A0A512IFC0 9MICC/7-134	A0A512IFC0	7-134	Kocuria turfanensis	Arsenate reductase	KTU01_25150	143	388357	cellular organisms, Bacteria, Terrabacteria group, Actinobacteria, Actinobacteria (high G+C Gram-positive bacteria), Micrococcales, Micrococcaceae, Kocuria, Kocuria turfanensis	UP000321103: Unassembled WGS sequence
10	A0A378IEF0|A0A378IEF0 KOCRO/22-150	A0A378IEF0	22-150	Kocuria rosea (Deinococcus erythromyxa) (Micrococcus rubens)	Arsenate reductase (EC 1.20.4.-)	arsC_4 NCTC7528_03535	159	1275	cellular organisms, Bacteria, Terrabacteria group, Actinobacteria, Actinobacteria (high G+C Gram-positive bacteria), Micrococcales, Micrococcaceae, Kocuria, Kocuria rosea (Deinococcus erythromyxa) (Micrococcus rubens)	UP000255046: Unassembled WGS sequence
11	A0A0A6VRW2|A0A0A6VRW2 9MICC/144-272	A0A0A6VRW2	144-272	Kocuria polaris	Arsenate reductase	GY22_08465	279	136273	cellular organisms, Bacteria, Terrabacteria group, Actinobacteria, Actinobacteria (high G+C Gram-positive bacteria), Micrococcales, Micrococcaceae, Kocuria, Kocuria polaris	UP000030466: Unassembled WGS sequence
12	A0A378GSI3|A0A378GSI3 KOCRO/6-134	A0A378GSI3	6-134	Kocuria rosea (Deinococcus erythromyxa) (Micrococcus rubens)	Arsenate reductase (EC 1.20.4.-)	arsC_1 NCTC7528_00163	146	1275	cellular organisms, Bacteria, Terrabacteria group, Actinobacteria, Actinobacteria (high G+C Gram-positive bacteria), Micrococcales, Micrococcaceae, Kocuria, Kocuria rosea (Deinococcus erythromyxa) (Micrococcus rubens)	UP000255046: Unassembled WGS sequence
13	A0A0J1BNJ4|A0A0J1BNJ4 9MICC/13-141	A0A0J1BNJ4	13-141	Kocuria sp. SM24M-10	LMWPc domain-containing protein	ABL57_20015	148	1660349	cellular organisms, Bacteria, Terrabacteria group, Actinobacteria, Actinobacteria (high G+C Gram-positive bacteria), Micrococcales, Micrococcaceae, Kocuria, unclassified Kocuria, Kocuria sp. SM24M-10	UP000036489: Unassembled WGS sequence
14	A0A512IC79|A0A512IC79 9MICC/15-143	A0A512IC79	15-143	Kocuria turfanensis	Arsenate reductase	KTU01_14150	150	388357	cellular organisms, Bacteria, Terrabacteria group, Actinobacteria, Actinobacteria (high G+C Gram-positive bacteria), Micrococcales, Micrococcaceae, Kocuria, Kocuria turfanensis	UP000321103: Unassembled WGS sequence
15	A0A1X6XKL0|A0A1X6XKL0 9MICO/6-133	A0A1X6XKL0	6-133	Brevibacterium yomogidense	Arsenate reductase (EC 1.20.4.1)	FM105_10190	139	946573	cellular organisms, Bacteria, Terrabacteria group, Actinobacteria, Actinobacteria (high G+C Gram-positive bacteria), Micrococcales, Brevibacteriaceae, Brevibacterium, Brevibacterium yomogidense	UP000196581: Unassembled WGS sequence
16	A0A2T7TNV2|A0A2T7TNV2 9MICC/6-134	A0A2T7TNV2	6-134	Arthrobacter sp. Bz4	Arsenate reductase ArsC	DDA93_02695	137	2171979	cellular organisms, Bacteria, Terrabacteria group, Actinobacteria, Actinobacteria (high G+C Gram-positive bacteria), Micrococcales, Micrococcaceae, Arthrobacter, unclassified Arthrobacter, Arthrobacter sp. Bz4	UP000244710: Unassembled WGS sequence
17	A0A3A5N9W3|A0A3A5N9W3 9MICC/7-135	A0A3A5N9W3	7-135	Arthrobacter sp. MDT2-14	Arsenate reductase ArsC	D6T65_15540	140	1258920	cellular organisms, Bacteria, Terrabacteria group, Actinobacteria, Actinobacteria (high G+C Gram-positive bacteria), Micrococcales, Micrococcaceae, Arthrobacter, unclassified Arthrobacter, Arthrobacter sp. MDT2-14	UP000281544: Unassembled WGS sequence
18	A0A0Q9R0I0|A0A0Q9R0I0 9MICC/7-135	A0A0Q9R0I0	7-135	Arthrobacter sp. Soil782	Heat-shock protein HtpX	ASH00_03025	140	1736410	cellular organisms, Bacteria, Terrabacteria group, Actinobacteria, Actinobacteria (high G+C Gram-positive bacteria), Micrococcales, Micrococcaceae, Arthrobacter, unclassified Arthrobacter, Arthrobacter sp. Soil782	UP000053496: Unassembled WGS sequence
19	A0A1G8QBN8|A0A1G8QBN8 9MICC/4-131	A0A1G8QBN8	4-131	Arthrobacter cupressi	Arsenate reductase	SAMN05216555_106128	136	1045773	cellular organisms, Bacteria, Terrabacteria group, Actinobacteria, Actinobacteria (high G+C Gram-positive bacteria), Micrococcales, Micrococcaceae, Arthrobacter, Arthrobacter cupressi	UP000182130: Unassembled WGS sequence
20	A0A1H1CKA4|A0A1H1CKA4 9MICC/10-138	A0A1H1CKA4	10-138	Arthrobacter crystallopoietes	Arsenate reductase	SAMN04489742_1944	147	37928	cellular organisms, Bacteria, Terrabacteria group, Actinobacteria, Actinobacteria (high G+C Gram-positive bacteria), Micrococcales, Micrococcaceae, Arthrobacter, Arthrobacter crystallopoietes	UP000181917: Unassembled WGS sequence
21	A0A4U6MZT1|A0A4U6MZT1 9MICC/22-150	A0A4U6MZT1	22-150	Arthrobacter sp. NamB2	Arsenate reductase ArsC	FDK12_14605	160	2576035	cellular organisms, Bacteria, Terrabacteria group, Actinobacteria, Actinobacteria (high G+C Gram-positive bacteria), Micrococcales, Micrococcaceae, Arthrobacter, unclassified Arthrobacter, Arthrobacter sp. NamB2	UP000306826: Unassembled WGS sequence
22	A0A3A5M9H6|A0A3A5M9H6 9MICC/21-149	A0A3A5M9H6	21-149	Arthrobacter sp. Hz2	Arsenate reductase ArsC	D6T63_17990	161	1258888	cellular organisms, Bacteria, Terrabacteria group, Actinobacteria, Actinobacteria (high G+C Gram-positive bacteria), Micrococcales, Micrococcaceae, Arthrobacter, unclassified Arthrobacter, Arthrobacter sp. Hz2	UP000272560: Unassembled WGS sequence
23	A0A5N8TF88|A0A5N8TF88 9MICC/26-154	A0A5N8TF88	26-154	Arthrobacter sp. KR32	Arsenate reductase ArsC	FNH21_00095	169	2594179	cellular organisms, Bacteria, Terrabacteria group, Actinobacteria, Actinobacteria (high G+C Gram-positive bacteria), Micrococcales, Micrococcaceae, Arthrobacter, unclassified Arthrobacter, Arthrobacter sp. KR32	UP000326464: Unassembled WGS sequence
24	A0A2S5J0Y7|A0A2S5J0Y7 9MICC/14-142	A0A2S5J0Y7	14-142	Arthrobacter pityocampae	Heat-shock protein HtpX	C4K88_00735	146	547334	cellular organisms, Bacteria, Terrabacteria group, Actinobacteria, Actinobacteria (high G+C Gram-positive bacteria), Micrococcales, Micrococcaceae, Arthrobacter, Arthrobacter pityocampae	UP000239297: Unassembled WGS sequence
25	A0A1Y3M3C0|A0A1Y3M3C0 9MICC/26-154	A0A1Y3M3C0	26-154	Arthrobacter agilis	Heat-shock protein HtpX	B8W73_09670	157	37921	cellular organisms, Bacteria, Terrabacteria group, Actinobacteria, Actinobacteria (high G+C Gram-positive bacteria), Micrococcales, Micrococcaceae, Arthrobacter, Arthrobacter agilis	UP000196471: Unassembled WGS sequence
26	A0A2H1IL60|A0A2H1IL60 9MICO/4-132	A0A2H1IL60	4-132	Brevibacterium aurantiacum	Protein-tyrosine-phosphatase	BAURA86_00664	136	273384	cellular organisms, Bacteria, Terrabacteria group, Actinobacteria, Actinobacteria (high G+C Gram-positive bacteria), Micrococcales, Brevibacteriaceae, Brevibacterium, Brevibacterium aurantiacum	UP000234300: Unassembled WGS sequence
27	A0A150H8P6|A0A150H8P6 9MICO/4-132	A0A150H8P6	4-132	Brevibacterium ravenspurgense	Arsenate-mycothiol transferase ArsC2 (EC 2.8.4.2)	arsC2_2 Bravens_01422	136	479117	cellular organisms, Bacteria, Terrabacteria group, Actinobacteria, Actinobacteria (high G+C Gram-positive bacteria), Micrococcales, Brevibacteriaceae, Brevibacterium, Brevibacterium ravenspurgense	UP000243589: Unassembled WGS sequence
28	A0A1R4HUA7|A0A1R4HUA7 9MICO/4-132	A0A1R4HUA7	4-132	Leucobacter sp. 7(1)	Arsenate reductase (EC 1.20.4.1)	FM113_11125	135	1255613	cellular organisms, Bacteria, Terrabacteria group, Actinobacteria, Actinobacteria (high G+C Gram-positive bacteria), Micrococcales, Microbacteriaceae, Leucobacter, unclassified Leucobacter, Leucobacter sp. 7(1)	UP000195513: Unassembled WGS sequence
29	A0A0P0ECY7|A0A0P0ECY7 9MICO/2-130	A0A0P0ECY7	2-130	Microbacterium sp. No. 7	Heat-shock protein HtpX	AOA12_13850	140	1714373	cellular organisms, Bacteria, Terrabacteria group, Actinobacteria, Actinobacteria (high G+C Gram-positive bacteria), Micrococcales, Microbacteriaceae, Microbacterium, unclassified Microbacterium, Microbacterium sp. No. 7	UP000059097: Chromosome
30	A0A4R6RW77|A0A4R6RW77 9MICO/6-132	A0A4R6RW77	6-132	Leucobacter luti	Protein-tyrosine-phosphatase	EDF62_2967	138	340320	cellular organisms, Bacteria, Terrabacteria group, Actinobacteria, Actinobacteria (high G+C Gram-positive bacteria), Micrococcales, Microbacteriaceae, Leucobacter, Leucobacter luti	UP000295601: Unassembled WGS sequence
31	A0A2P7AC84|A0A2P7AC84 9MICO/4-132	A0A2P7AC84	4-132	Gulosibacter molinativorax	Arsenate reductase ArsC	GMOLON4_13285	136	256821	cellular organisms, Bacteria, Terrabacteria group, Actinobacteria, Actinobacteria (high G+C Gram-positive bacteria), Micrococcales, Microbacteriaceae, Gulosibacter, Gulosibacter molinativorax	UP000241786: Unassembled WGS sequence
32	A0A1Q4B0A6|A0A1Q4B0A6 9MICO/4-132	A0A1Q4B0A6	4-132	Micrococcales bacterium 73-15	Heat-shock protein HtpX	BGO96_16165	134	1895792	cellular organisms, Bacteria, Terrabacteria group, Actinobacteria, Actinobacteria (high G+C Gram-positive bacteria), Micrococcales, unclassified Micrococcales, unclassified Micrococcales (miscellaneous), Micrococcales bacterium 73-15	UP000186897: Unassembled WGS sequence
33	A0A1M6BMB2|A0A1M6BMB2 9ACTN/4-132	A0A1M6BMB2	4-132	Tessaracoccus bendigoensis DSM 12906	Arsenate reductase	SAMN02745244_00483	134	1123357	cellular organisms, Bacteria, Terrabacteria group, Actinobacteria, Actinobacteria (high G+C Gram-positive bacteria), Propionibacteriales, Propionibacteriaceae, Tessaracoccus, Tessaracoccus bendigoensis, Tessaracoccus bendigoensis DSM 12906	UP000184512: Unassembled WGS sequence
34	A0A5B1LLB8|A0A5B1LLB8 9ACTN/4-132	A0A5B1LLB8	4-132	Nocardioides sp. BN130099	Arsenate reductase ArsC	F0U44_00860	133	2607660	cellular organisms, Bacteria, Terrabacteria group, Actinobacteria, Actinobacteria (high G+C Gram-positive bacteria), Propionibacteriales, Nocardioidaceae, Nocardioides, unclassified Nocardioides, Nocardioides sp. BN130099	UP000325003: Unassembled WGS sequence
35	T5K4D9|T5K4D9 9MICO/4-132	T5K4D9	4-132	Microbacterium maritypicum MF109	Heat-shock protein HtpX	L687_04570	134	1333857	cellular organisms, Bacteria, Terrabacteria group, Actinobacteria, Actinobacteria (high G+C Gram-positive bacteria), Micrococcales, Microbacteriaceae, Microbacterium, Microbacterium maritypicum, Microbacterium maritypicum MF109	UP000016033: Unassembled WGS sequence
36	A0A0F0KX20|A0A0F0KX20 9MICO/4-132	A0A0F0KX20	4-132	Microbacterium oxydans	Arsenate-mycothiol transferase ArsC2 (EC 2.8.4.2)	arsC2_1 RN51_01316	135	82380	cellular organisms, Bacteria, Terrabacteria group, Actinobacteria, Actinobacteria (high G+C Gram-positive bacteria), Micrococcales, Microbacteriaceae, Microbacterium, Microbacterium oxydans	UP000033725: Unassembled WGS sequence
37	S3ADF5|S3ADF5 9MICO/5-133	S3ADF5	5-133	Microbacterium sp. oral taxon 186 str. F0373	LMWPc domain-containing protein	HMPREF1529_00413	135	1203549	cellular organisms, Bacteria, Terrabacteria group, Actinobacteria, Actinobacteria (high G+C Gram-positive bacteria), Micrococcales, Microbacteriaceae, Microbacterium, unclassified Microbacterium, Microbacterium sp. oral taxon 186, Microbacterium sp. oral taxon 186 str. F0373	UP000014414: Unassembled WGS sequence
38	A0A318AFJ6|A0A318AFJ6 9MICC/7-135	A0A318AFJ6	7-135	Auritidibacter sp. NML120779	Heat-shock protein HtpX	DCC26_03705	142	2170744	cellular organisms, Bacteria, Terrabacteria group, Actinobacteria, Actinobacteria (high G+C Gram-positive bacteria), Micrococcales, Micrococcaceae, Auritidibacter, unclassified Auritidibacter, Auritidibacter sp. NML120779	UP000246982: Unassembled WGS sequence
39	A0A4P6EF39|A0A4P6EF39 9MICO/5-132	A0A4P6EF39	5-132	Microbacterium protaetiae	Arsenate reductase ArsC	ET475_13870	135	2509458	cellular organisms, Bacteria, Terrabacteria group, Actinobacteria, Actinobacteria (high G+C Gram-positive bacteria), Micrococcales, Microbacteriaceae, Microbacterium, Microbacterium protaetiae	UP000293995: Chromosome
40	A0A5N0TFI0|A0A5N0TFI0 9MICO/4-132	A0A5N0TFI0	4-132	Microbacterium sp. L-033	Arsenate reductase ArsC	F6B40_10215	133	2614798	cellular organisms, Bacteria, Terrabacteria group, Actinobacteria, Actinobacteria (high G+C Gram-positive bacteria), Micrococcales, Microbacteriaceae, Microbacterium, unclassified Microbacterium, Microbacterium sp. L-033	UP000326838: Unassembled WGS sequence
41	A0A3R7E0V8|A0A3R7E0V8 9MICO/5-132	A0A3R7E0V8	5-132	Microbacterium sp. AG238	Protein-tyrosine-phosphatase	DEU36_2117	133	2183994	cellular organisms, Bacteria, Terrabacteria group, Actinobacteria, Actinobacteria (high G+C Gram-positive bacteria), Micrococcales, Microbacteriaceae, Microbacterium, unclassified Microbacterium, Microbacterium sp. AG238	UP000284518: Unassembled WGS sequence
42	A0A0F0L552|A0A0F0L552 9MICO/6-134	A0A0F0L552	6-134	Microbacterium oxydans	Arsenate-mycothiol transferase ArsC1 (EC 2.8.4.2)	arsC1_1 RS83_03363	135	82380	cellular organisms, Bacteria, Terrabacteria group, Actinobacteria, Actinobacteria (high G+C Gram-positive bacteria), Micrococcales, Microbacteriaceae, Microbacterium, Microbacterium oxydans	UP000033640: Unassembled WGS sequence
43	A0A1H1X277|A0A1H1X277 9MICO/6-134	A0A1H1X277	6-134	Microbacterium paraoxydans	Protein-tyrosine-phosphatase	SAMN04489809_3336	135	199592	cellular organisms, Bacteria, Terrabacteria group, Actinobacteria, Actinobacteria (high G+C Gram-positive bacteria), Micrococcales, Microbacteriaceae, Microbacterium, Microbacterium paraoxydans	UP000182126: Chromosome i
44	A0A061LXP1|A0A061LXP1 9MICO/4-132	A0A061LXP1	4-132	Leucobacter sp. UCD-THU	Heat-shock protein HtpX	H490_0100525	135	1292023	cellular organisms, Bacteria, Terrabacteria group, Actinobacteria, Actinobacteria (high G+C Gram-positive bacteria), Micrococcales, Microbacteriaceae, Leucobacter, unclassified Leucobacter, Leucobacter sp. UCD-THU	UP000026917: Unassembled WGS sequence
45	A0A511AFJ1|A0A511AFJ1 9MICO/7-134	A0A511AFJ1	7-134	Microbacterium aerolatum	LMWPc domain-containing protein	MAE01_06070	135	153731	cellular organisms, Bacteria, Terrabacteria group, Actinobacteria, Actinobacteria (high G+C Gram-positive bacteria), Micrococcales, Microbacteriaceae, Microbacterium, Microbacterium aerolatum	UP000321225: Unassembled WGS sequence
46	A0A1H1BA21|A0A1H1BA21 9MICO/9-137	A0A1H1BA21	9-137	Microbacterium sp. cf332	Protein-tyrosine-phosphatase	SAMN04487847_1592	138	1761804	cellular organisms, Bacteria, Terrabacteria group, Actinobacteria, Actinobacteria (high G+C Gram-positive bacteria), Micrococcales, Microbacteriaceae, Microbacterium, unclassified Microbacterium, Microbacterium sp. cf332	UP000198818: Unassembled WGS sequence
47	A0A419Y1P3|A0A419Y1P3 9MICO/3-131	A0A419Y1P3	3-131	Microbacterium ginsengiterrae	Protein-tyrosine-phosphatase	C7323_0724	132	546115	cellular organisms, Bacteria, Terrabacteria group, Actinobacteria, Actinobacteria (high G+C Gram-positive bacteria), Micrococcales, Microbacteriaceae, Microbacterium, Microbacterium ginsengiterrae	UP000284187: Unassembled WGS sequence
48	A0A0F0LA42|A0A0F0LA42 9MICO/6-134	A0A0F0LA42	6-134	Microbacterium oxydans	Arsenate-mycothiol transferase ArsC2 (EC 2.8.4.2)	arsC2_3 RS83_03508	135	82380	cellular organisms, Bacteria, Terrabacteria group, Actinobacteria, Actinobacteria (high G+C Gram-positive bacteria), Micrococcales, Microbacteriaceae, Microbacterium, Microbacterium oxydans	UP000033640: Unassembled WGS sequence
49	A0A0U4GK71|A0A0U4GK71 9MICO/7-135	A0A0U4GK71	7-135	Microbacterium sp. XT11	Arsenate reductase	AB663_001471	137	367477	cellular organisms, Bacteria, Terrabacteria group, Actinobacteria, Actinobacteria (high G+C Gram-positive bacteria), Micrococcales, Microbacteriaceae, Microbacterium, unclassified Microbacterium, Microbacterium sp. XT11	UP000065197: Chromosome
50	A0A543BQI5|A0A543BQI5 9MICO/6-134	A0A543BQI5	6-134	Microbacterium saperdae	Protein-tyrosine-phosphatase	FB560_2725	137	69368	cellular organisms, Bacteria, Terrabacteria group, Actinobacteria, Actinobacteria (high G+C Gram-positive bacteria), Micrococcales, Microbacteriaceae, Microbacterium, Microbacterium saperdae	UP000317209: Unassembled WGS sequence
51	A0A1G8DMP9|A0A1G8DMP9 9MICO/4-130	A0A1G8DMP9	4-130	Agrococcus jejuensis	Protein-tyrosine-phosphatase	SAMN04489720_1704	134	399736	cellular organisms, Bacteria, Terrabacteria group, Actinobacteria, Actinobacteria (high G+C Gram-positive bacteria), Micrococcales, Microbacteriaceae, Agrococcus, Agrococcus jejuensis	UP000198822: Chromosome i
52	A0A0F0KLR2|A0A0F0KLR2 9MICO/5-133	A0A0F0KLR2	5-133	Microbacterium foliorum	Arsenate-mycothiol transferase ArsC2 (EC 2.8.4.2)	arsC2_2 RN50_02030	135	104336	cellular organisms, Bacteria, Terrabacteria group, Actinobacteria, Actinobacteria (high G+C Gram-positive bacteria), Micrococcales, Microbacteriaceae, Microbacterium, Microbacterium foliorum	UP000033572: Unassembled WGS sequence
[truncated: 736 more rows]

## Sheet: ArsC_MSA
# STOCKHOLM 1.0
[truncated: 789 more rows]

## Sheet: ArsH_tree
Phylogenetic tree (ArsH):		(((A0A3M5P925|A0A3M5P925_PSEVI/4-233:0.055842361,(A0A0S8Z5X8|A0A0S8Z5X8_9PSED/4-233:0.054174436,A0A2V4ZRS4|A0A2V4ZRS4_9PSED/4-233:0.071141763)0.931:0.037116334)0.906:0.027816164,(A0A257BIQ7|A0A257BIQ7_9PSED/4-233:0.088361951,A0A2Z4RU81|A0A2Z4RU81_PSEPU/4-233:0.020897529)0.643:0.009319086)0.000:0.000000005,A0A1H2NN82|A0A1H2NN82_9PSED/4-233:0.009839826,((A0A2S8YPZ8|A0A2S8YPZ8_9PSED/4-232:0.08798877…
[truncated: 450 more rows]

[truncated: 3 more sheets: ArsH_MSA, PGK_tree, PGK_MSA]
