# Supplementary material for: Colocality to Cofunctionality: Eukaryotic Gene Neighborhoods as a Resource for Function Discovery
Source: Mol Biol Evol. 2020 Sep 4;38(2):650–62. doi: 10.1093/molbev/msaa221 (PMC7826186; doi:10.1093/molbev/msaa221)
Supplement: msaa221_Supplementary_Data [file msaa221_supplementary_data.zip › msaa221-suppl_data/SI_file4_MAA.xlsx]

## Sheet: EEVS_tree
Phylogenetic Tree (EEVS)		((((((tr|A1YPR1|A1YPR1:0.342391479,((tr|A0A0A6UR29|A0A0A6UR29:0.215801096,tr|A0A1C4ZR95|A0A1C4ZR95:0.118854841)1.000:0.157647839,((tr|A0A5P2WAJ0|A0A5P2WAJ0:0.037416263,(tr|A0A4D4JYM8|A0A4D4JYM8:0.087445182,sp|H2K887|VALA:0.088669197)0.571:0.018378253)1.000:0.255152267,(tr|A0A1D8SJT3|A0A1D8SJT3:0.203749726,(tr|A0A3N4SEV2|A0A3N4SEV2:0.072974865,(tr|A0A2N9B3D4|A0A2N9B3D4:0.116466313,(tr|A0A0N0A4A2|A…
Leaf Order	Leaf Label	UniProt ID	Organism	Protein names	Gene names	Length (full-length)	Taxonomic lineage IDs	Taxonomic lineage (ALL)
1	tr|A0A0N1NQB9|A0A0N1NQB9	A0A0N1NQB9	Actinobacteria bacterium OV320	3-dehydroquinate synthase (EC 4.2.3.4)	OV320_1633	417	1592329	cellular organisms, Bacteria, Terrabacteria group, Actinobacteria, Actinobacteria (high G+C Gram-positive bacteria), unclassified Actinobacteria (class), unclassified Actinobacteria (class) (miscellaneous), Actinobacteria bacterium OV320
2	tr|A0A101R3U2|A0A101R3U2	A0A101R3U2	Streptomyces longwoodensis	2-epi-5-epi-valiolone synthase	AQJ30_04025	402	68231	cellular organisms, Bacteria, Terrabacteria group, Actinobacteria, Actinobacteria (high G+C Gram-positive bacteria), Streptomycetales, Streptomycetaceae, Streptomyces, Streptomyces longwoodensis
3	tr|A0A1L7FBT0|A0A1L7FBT0	A0A1L7FBT0	Actinoalloteichus sp. GBA129-24	3-dehydroquinate synthase (EC 4.2.3.4)	UA75_21530	436	1612551	cellular organisms, Bacteria, Terrabacteria group, Actinobacteria, Actinobacteria (high G+C Gram-positive bacteria), Pseudonocardiales, Pseudonocardiaceae, Actinoalloteichus, unclassified Actinoalloteichus, Actinoalloteichus sp. GBA129-24
4	tr|A0A5C4LW01|A0A5C4LW01	A0A5C4LW01	Amycolatopsis alkalitolerans	Sedoheptulose 7-phosphate cyclase	FG385_26165	428	2547244	cellular organisms, Bacteria, Terrabacteria group, Actinobacteria, Actinobacteria (high G+C Gram-positive bacteria), Pseudonocardiales, Pseudonocardiaceae, Amycolatopsis, Amycolatopsis alkalitolerans
5	tr|A0A1H0LWH9|A0A1H0LWH9	A0A1H0LWH9	Lentzea jiangxiensis	3-dehydroquinate synthase	SAMN05421507_103483	424	641025	cellular organisms, Bacteria, Terrabacteria group, Actinobacteria, Actinobacteria (high G+C Gram-positive bacteria), Pseudonocardiales, Pseudonocardiaceae, Lentzea, Lentzea jiangxiensis
6	tr|R4SZP3|R4SZP3	R4SZP3	Amycolatopsis keratiniphila	3-dehydroquinate synthase	aroB AORI_5447	424	129921	cellular organisms, Bacteria, Terrabacteria group, Actinobacteria, Actinobacteria (high G+C Gram-positive bacteria), Pseudonocardiales, Pseudonocardiaceae, Amycolatopsis, Amycolatopsis keratiniphila
7	tr|M2ZY82|M2ZY82	M2ZY82	Amycolatopsis decaplanina DSM 44594	2-epi-5-epi-valiolone synthase	H074_00117	424	1284240	cellular organisms, Bacteria, Terrabacteria group, Actinobacteria, Actinobacteria (high G+C Gram-positive bacteria), Pseudonocardiales, Pseudonocardiaceae, Amycolatopsis, Amycolatopsis decaplanina, Amycolatopsis decaplanina DSM 44594
8	tr|A0A154MWM1|A0A154MWM1	A0A154MWM1	Amycolatopsis regifaucium	2-epi-5-epi-valiolone synthase	ATP06_0231980 AVL48_18530	388	546365	cellular organisms, Bacteria, Terrabacteria group, Actinobacteria, Actinobacteria (high G+C Gram-positive bacteria), Pseudonocardiales, Pseudonocardiaceae, Amycolatopsis, Amycolatopsis regifaucium
9	tr|A0A193CB34|A0A193CB34	A0A193CB34	Amycolatopsis orientalis (Nocardia orientalis)	2-epi-5-epi-valiolone synthase	SD37_10235	394	31958	cellular organisms, Bacteria, Terrabacteria group, Actinobacteria, Actinobacteria (high G+C Gram-positive bacteria), Pseudonocardiales, Pseudonocardiaceae, Amycolatopsis, Amycolatopsis orientalis (Nocardia orientalis)
10	tr|M2P0S5|M2P0S5	M2P0S5	Amycolatopsis azurea DSM 43854	3-dehydroquinate synthase	C791_0253	390	1238180	cellular organisms, Bacteria, Terrabacteria group, Actinobacteria, Actinobacteria (high G+C Gram-positive bacteria), Pseudonocardiales, Pseudonocardiaceae, Amycolatopsis, Amycolatopsis azurea, Amycolatopsis azurea DSM 43854
11	tr|A0A2P4UEY8|A0A2P4UEY8	A0A2P4UEY8	Actinomadura sp. 5-2	3-dehydroquinate synthase (EC 4.2.3.4)	aroB_2 BTM25_47860	389	1926885	cellular organisms, Bacteria, Terrabacteria group, Actinobacteria, Actinobacteria (high G+C Gram-positive bacteria), Streptosporangiales, Thermomonosporaceae, Actinomadura, unclassified Actinomadura, Actinomadura sp. 5-2
12	sp|Q9ZAE9|ACBC	Q9ZAE9	Actinoplanes sp. (strain ATCC 31044 / CBS 674.73 / SE50/110)	2-epi-5-epi-valiolone synthase (EEVS) (EC 4.2.3.152) (C7-cyclitol synthase) (Sedoheptulose 7-phosphate cyclase)	acbC ACPL_3680	398	134676	cellular organisms, Bacteria, Terrabacteria group, Actinobacteria, Actinobacteria (high G+C Gram-positive bacteria), Micromonosporales, Micromonosporaceae, Actinoplanes, unclassified Actinoplanes, Actinoplanes sp. (strain ATCC 31044 / CBS 674.73 / SE50/110)
13	tr|A0A3S9LZQ1|A0A3S9LZQ1	A0A3S9LZQ1	Streptomyces sp. MK-45	Sedoheptulose 7-phosphate cyclase	EJ357_02100	418	2496836	cellular organisms, Bacteria, Terrabacteria group, Actinobacteria, Actinobacteria (high G+C Gram-positive bacteria), Streptomycetales, Streptomycetaceae, Streptomyces, unclassified Streptomyces, Streptomyces sp. MK-45
14	sp|A8D7K2|SALQ	A8D7K2	Streptomyces albus (strain ATCC 21838 / DSM 41398 / FERM P-419 / JCM 4703 / NBRC 107858)	2-epi-5-epi-valiolone synthase (EEVS) (EC 4.2.3.152)	salQ SLNWT_0595	410	1081613	cellular organisms, Bacteria, Terrabacteria group, Actinobacteria, Actinobacteria (high G+C Gram-positive bacteria), Streptomycetales, Streptomycetaceae, Streptomyces, Streptomyces albus, Streptomyces albus subsp. albus, Streptomyces albus (strain ATCC 21838 / DSM 41398 / FERM P-419 / JCM 4703 / NBRC 107858)
15	tr|D9V2E9|D9V2E9	D9V2E9	Streptomyces sp. AA4	3-dehydroquinate synthase	SSMG_02515	420	591158	cellular organisms, Bacteria, Terrabacteria group, Actinobacteria, Actinobacteria (high G+C Gram-positive bacteria), Streptomycetales, Streptomycetaceae, Streptomyces, unclassified Streptomyces, Streptomyces sp. AA4
16	tr|A0A5P2BE78|A0A5P2BE78	A0A5P2BE78	Streptomyces venezuelae	2-epi-5-epi-valiolone synthase	DEJ47_21780	436	54571	cellular organisms, Bacteria, Terrabacteria group, Actinobacteria, Actinobacteria (high G+C Gram-positive bacteria), Streptomycetales, Streptomycetaceae, Streptomyces, Streptomyces venezuelae
17	tr|A0A365YUL3|A0A365YUL3	A0A365YUL3	Streptomyces sp. PT12	2-epi-5-epi-valiolone synthase	DEH69_26610	417	1510197	cellular organisms, Bacteria, Terrabacteria group, Actinobacteria, Actinobacteria (high G+C Gram-positive bacteria), Streptomycetales, Streptomycetaceae, Streptomyces, unclassified Streptomyces, Streptomyces sp. PT12
18	tr|A0A197SGE3|A0A197SGE3	A0A197SGE3	Streptomyces sp. ERV7	2-epi-5-epi-valiolone synthase	A8W25_30575	381	1322334	cellular organisms, Bacteria, Terrabacteria group, Actinobacteria, Actinobacteria (high G+C Gram-positive bacteria), Streptomycetales, Streptomycetaceae, Streptomyces, unclassified Streptomyces, Streptomyces sp. ERV7
19	tr|A0A2S6IUZ4|A0A2S6IUZ4	A0A2S6IUZ4	Kineococcus xinjiangensis	3-dehydroquinate synthase	CLV92_102209	399	512762	cellular organisms, Bacteria, Terrabacteria group, Actinobacteria, Actinobacteria (high G+C Gram-positive bacteria), Kineosporiales, Kineosporiaceae, Kineococcus, Kineococcus xinjiangensis
20	tr|A0A4V0YGL9|A0A4V0YGL9	A0A4V0YGL9	Xylanimicrobium sp. FW10M-9	Sedoheptulose 7-phosphate cyclase	ET471_00715	453	2509457	cellular organisms, Bacteria, Terrabacteria group, Actinobacteria, Actinobacteria (high G+C Gram-positive bacteria), Micrococcales, Promicromonosporaceae, Xylanimicrobium, unclassified Xylanimicrobium, Xylanimicrobium sp. FW10M-9
21	tr|A0A3L8KVS4|A0A3L8KVS4	A0A3L8KVS4	Streptomyces griseocarneus	2-epi-5-epi-valiolone synthase	CTZ27_02085	407	51201	cellular organisms, Bacteria, Terrabacteria group, Actinobacteria, Actinobacteria (high G+C Gram-positive bacteria), Streptomycetales, Streptomycetaceae, Streptomyces, Streptomyces griseocarneus
22	tr|U5YRG9|U5YRG9	U5YRG9	Streptomyces sp. MMG1533	2-epi-5-epi-valiolone synthase (3-dehydroquinate synthase)	ADK57_29280	405	1415546	cellular organisms, Bacteria, Terrabacteria group, Actinobacteria, Actinobacteria (high G+C Gram-positive bacteria), Streptomycetales, Streptomycetaceae, Streptomyces, unclassified Streptomyces, Streptomyces sp. MMG1533
23	tr|A0A316HQX3|A0A316HQX3	A0A316HQX3	Lechevalieria deserti	3-dehydroquinate synthase	C8D88_12349	381	531939	cellular organisms, Bacteria, Terrabacteria group, Actinobacteria, Actinobacteria (high G+C Gram-positive bacteria), Pseudonocardiales, Pseudonocardiaceae, Lechevalieria, Lechevalieria deserti
24	tr|A0A562TGF2|A0A562TGF2	A0A562TGF2	Roseibium hamelinense	3-dehydroquinate synthase	JM93_00195	396	150831	cellular organisms, Bacteria, Proteobacteria, Alphaproteobacteria, Rhodobacterales, Rhodobacteraceae, Roseibium, Roseibium hamelinense
25	tr|A0A4Y8UWJ3|A0A4Y8UWJ3	A0A4Y8UWJ3	Cellulomonas sp. HD19AZ1	Iron-containing alcohol dehydrogenase	E4A51_05485	379	2559593	cellular organisms, Bacteria, Terrabacteria group, Actinobacteria, Actinobacteria (high G+C Gram-positive bacteria), Micrococcales, Cellulomonadaceae, Cellulomonas, unclassified Cellulomonas, Cellulomonas sp. HD19AZ1
26	tr|A0A1E8FTW2|A0A1E8FTW2	A0A1E8FTW2	Arthrobacter sp. SW1	2-epi-5-epi-valiolone synthase	BIU82_13845	391	1920889	cellular organisms, Bacteria, Terrabacteria group, Actinobacteria, Actinobacteria (high G+C Gram-positive bacteria), Micrococcales, Micrococcaceae, Arthrobacter, unclassified Arthrobacter, Arthrobacter sp. SW1
27	tr|A0A4R5K6H6|A0A4R5K6H6	A0A4R5K6H6	Arthrobacter sp. JH1-1	Sedoheptulose 7-phosphate cyclase	E1809_25115	379	2547396	cellular organisms, Bacteria, Terrabacteria group, Actinobacteria, Actinobacteria (high G+C Gram-positive bacteria), Micrococcales, Micrococcaceae, Arthrobacter, unclassified Arthrobacter, Arthrobacter sp. JH1-1
28	tr|D7WBY5|D7WBY5	D7WBY5	Corynebacterium genitalium ATCC 33030	3-dehydroquinate synthase	HMPREF0291_10994	417	585529	cellular organisms, Bacteria, Terrabacteria group, Actinobacteria, Actinobacteria (high G+C Gram-positive bacteria), Corynebacteriales, Corynebacteriaceae, Corynebacterium, Corynebacterium genitalium, Corynebacterium genitalium ATCC 33030
29	tr|A0A401W9I4|A0A401W9I4	A0A401W9I4	Streptomyces rimosus subsp. paromomycinus	3-dehydroquinate synthase	aroB_2 GKJPGBOP_05733	410	92743	cellular organisms, Bacteria, Terrabacteria group, Actinobacteria, Actinobacteria (high G+C Gram-positive bacteria), Streptomycetales, Streptomycetaceae, Streptomyces, Streptomyces rimosus, Streptomyces rimosus subsp. paromomycinus
30	tr|A0A0C1XJZ2|A0A0C1XJZ2	A0A0C1XJZ2	Streptomyces sp. 150FB	2-epi-5-epi-valiolone synthase	QR77_16435	406	1576605	cellular organisms, Bacteria, Terrabacteria group, Actinobacteria, Actinobacteria (high G+C Gram-positive bacteria), Streptomycetales, Streptomycetaceae, Streptomyces, unclassified Streptomyces, Streptomyces sp. 150FB
31	tr|A0A0N1G4V0|A0A0N1G4V0	A0A0N1G4V0	Actinobacteria bacterium OK074	3-dehydroquinate synthase (EC 4.2.3.4)	OK074_8653	408	1592327	cellular organisms, Bacteria, Terrabacteria group, Actinobacteria, Actinobacteria (high G+C Gram-positive bacteria), unclassified Actinobacteria (class), unclassified Actinobacteria (class) (miscellaneous), Actinobacteria bacterium OK074
32	tr|A0A1G8G9H5|A0A1G8G9H5	A0A1G8G9H5	Rhodococcus triatomae	3-dehydroquinate synthase	SAMN05444695_10416	407	300028	cellular organisms, Bacteria, Terrabacteria group, Actinobacteria, Actinobacteria (high G+C Gram-positive bacteria), Corynebacteriales, Nocardiaceae, Rhodococcus, Rhodococcus triatomae
33	tr|A0A1I9ZBX6|A0A1I9ZBX6	A0A1I9ZBX6	Nocardia seriolae	3-dehydroquinate synthase (EC 4.2.3.4) (Sedoheptulose 7-phosphate cyclase)	D6158_18870 NS506_05945	407	37332	cellular organisms, Bacteria, Terrabacteria group, Actinobacteria, Actinobacteria (high G+C Gram-positive bacteria), Corynebacteriales, Nocardiaceae, Nocardia, Nocardia seriolae
34	tr|A0A143QSR2|A0A143QSR2	A0A143QSR2	Rhodococcus sp. PBTS 2	3-dehydroquinate synthase (EC 4.2.3.4)	aroB_3 A3Q41_04747	411	1653479	cellular organisms, Bacteria, Terrabacteria group, Actinobacteria, Actinobacteria (high G+C Gram-positive bacteria), Corynebacteriales, Nocardiaceae, Rhodococcus, unclassified Rhodococcus, Rhodococcus sp. PBTS 2
35	tr|A0A260TDE5|A0A260TDE5	A0A260TDE5	Rhodococcus sp. 14-2686-1-2	2-epi-5-epi-valiolone synthase	CH299_23200	409	2023145	cellular organisms, Bacteria, Terrabacteria group, Actinobacteria, Actinobacteria (high G+C Gram-positive bacteria), Corynebacteriales, Nocardiaceae, Rhodococcus, unclassified Rhodococcus, Rhodococcus sp. 14-2686-1-2
36	tr|C0ZSF2|C0ZSF2	C0ZSF2	Rhodococcus erythropolis (strain PR4 / NBRC 100887)	Putative 2-epi-5-epi-valiolone synthase (EC 4.2.3.-)	RER_54360	411	234621	cellular organisms, Bacteria, Terrabacteria group, Actinobacteria, Actinobacteria (high G+C Gram-positive bacteria), Corynebacteriales, Nocardiaceae, Rhodococcus, Rhodococcus erythropolis (Arthrobacter picolinophilus), Rhodococcus erythropolis (strain PR4 / NBRC 100887)
37	tr|A0A3D9TS33|A0A3D9TS33	A0A3D9TS33	Rhodococcus sp. OK269	3-dehydroquinate synthase	C8K35_108304	417	2135728	cellular organisms, Bacteria, Terrabacteria group, Actinobacteria, Actinobacteria (high G+C Gram-positive bacteria), Corynebacteriales, Nocardiaceae, Rhodococcus, unclassified Rhodococcus, Rhodococcus sp. OK269
38	tr|A0A0U4AVS4|A0A0U4AVS4	A0A0U4AVS4	Aeromicrobium erythreum	2-epi-5-epi-valiolone synthase	AERYTH_07130	379	2041	cellular organisms, Bacteria, Terrabacteria group, Actinobacteria, Actinobacteria (high G+C Gram-positive bacteria), Propionibacteriales, Nocardioidaceae, Aeromicrobium, Aeromicrobium erythreum
39	tr|A0A5C5RYI5|A0A5C5RYI5	A0A5C5RYI5	Tsukamurella conjunctivitidis	Sedoheptulose 7-phosphate cyclase	FK530_18455	410	2592068	cellular organisms, Bacteria, Terrabacteria group, Actinobacteria, Actinobacteria (high G+C Gram-positive bacteria), Corynebacteriales, Tsukamurellaceae, Tsukamurella, Tsukamurella conjunctivitidis
40	tr|A0A3E2N074|A0A3E2N074	A0A3E2N074	Mycobacterium marinum	3-dehydroquinate synthase (EC 4.2.3.4)	aroB_1 DAVIS_01246	401	1781	cellular organisms, Bacteria, Terrabacteria group, Actinobacteria, Actinobacteria (high G+C Gram-positive bacteria), Corynebacteriales, Mycobacteriaceae, Mycobacterium, Mycobacterium marinum
41	tr|A0A542SXJ2|A0A542SXJ2	A0A542SXJ2	Streptomyces puniciscabiei	3-dehydroquinate synthase	FB563_8335	416	164348	cellular organisms, Bacteria, Terrabacteria group, Actinobacteria, Actinobacteria (high G+C Gram-positive bacteria), Streptomycetales, Streptomycetaceae, Streptomyces, Streptomyces puniciscabiei
42	tr|A0A2Z5K6C6|A0A2Z5K6C6	A0A2Z5K6C6	Streptomyces sp. Go-475	3-dehydroquinate synthase (EC 4.2.3.4)	aroB2 C1703_24835	411	2072505	cellular organisms, Bacteria, Terrabacteria group, Actinobacteria, Actinobacteria (high G+C Gram-positive bacteria), Streptomycetales, Streptomycetaceae, Streptomyces, unclassified Streptomyces, Streptomyces sp. Go-475
43	tr|B5HR69|B5HR69	B5HR69	Streptomyces sviceus ATCC 29083	3-dehydroquinate synthase	SSEG_08792	411	463191	cellular organisms, Bacteria, Terrabacteria group, Actinobacteria, Actinobacteria (high G+C Gram-positive bacteria), Streptomycetales, Streptomycetaceae, Streptomyces, Streptomyces sviceus, Streptomyces sviceus ATCC 29083
44	tr|J1RS39|J1RS39	J1RS39	Streptomyces auratus AGR0001	3-dehydroquinate synthase	SU9_09459	411	1160718	cellular organisms, Bacteria, Terrabacteria group, Actinobacteria, Actinobacteria (high G+C Gram-positive bacteria), Streptomycetales, Streptomycetaceae, Streptomyces, Streptomyces auratus, Streptomyces auratus AGR0001
45	tr|A0A344U346|A0A344U346	A0A344U346	Streptomyces globosus	2-epi-5-epi-valiolone synthase	C0216_19350	415	68209	cellular organisms, Bacteria, Terrabacteria group, Actinobacteria, Actinobacteria (high G+C Gram-positive bacteria), Streptomycetales, Streptomycetaceae, Streptomyces, Streptomyces globosus
46	tr|A0A397RK42|A0A397RK42	A0A397RK42	Streptomyces sp. 3211.1	3-dehydroquinate synthase	BX256_6199	413	1938843	cellular organisms, Bacteria, Terrabacteria group, Actinobacteria, Actinobacteria (high G+C Gram-positive bacteria), Streptomycetales, Streptomycetaceae, Streptomyces, unclassified Streptomyces, Streptomyces sp. 3211.1
47	tr|A0A0N0AH51|A0A0N0AH51	A0A0N0AH51	Streptomyces sp. NRRL B-3648	2-epi-5-epi-valiolone synthase	ADL04_04565	413	1519493	cellular organisms, Bacteria, Terrabacteria group, Actinobacteria, Actinobacteria (high G+C Gram-positive bacteria), Streptomycetales, Streptomycetaceae, Streptomyces, unclassified Streptomyces, Streptomyces sp. NRRL B-3648
48	tr|A0A4R4YS13|A0A4R4YS13	A0A4R4YS13	Kribbella antibiotica	Sedoheptulose 7-phosphate cyclase	E1263_33765	413	190195	cellular organisms, Bacteria, Terrabacteria group, Actinobacteria, Actinobacteria (high G+C Gram-positive bacteria), Propionibacteriales, Nocardioidaceae, Kribbella, Kribbella antibiotica
49	tr|A0A4U1GZR9|A0A4U1GZR9	A0A4U1GZR9	Polyangium sp. SDU3-1	Sedoheptulose 7-phosphate cyclase	E8A73_38635	390	2567896	cellular organisms, Bacteria, Proteobacteria, delta/epsilon subdivisions, Deltaproteobacteria, Myxococcales (fruiting gliding bacteria), Sorangiineae, Polyangiaceae, Polyangium, unclassified Polyangium, Polyangium sp. SDU3-1
50	tr|A0A1Q3HUW6|A0A1Q3HUW6	A0A1Q3HUW6	Archangium sp. Cb G35	2-epi-5-epi-valiolone synthase	BO221_09545	392	1920190	cellular organisms, Bacteria, Proteobacteria, delta/epsilon subdivisions, Deltaproteobacteria, Myxococcales (fruiting gliding bacteria), Cystobacterineae, Archangiaceae, Archangium, unclassified Archangium, Archangium sp. Cb G35
51	tr|S9QDQ4|S9QDQ4	S9QDQ4	Cystobacter fuscus DSM 2262	3-dehydroquinate synthase	D187_002969	394	1242864	cellular organisms, Bacteria, Proteobacteria, delta/epsilon subdivisions, Deltaproteobacteria, Myxococcales (fruiting gliding bacteria), Cystobacterineae, Archangiaceae, Cystobacter, Cystobacter fuscus, Cystobacter fuscus DSM 2262
52	tr|Q767G5|Q767G5	Q767G5	Actinoplanes sp. A40644	Putative 2-epi-5-epi-valiolone synthase		415	236489	cellular organisms, Bacteria, Terrabacteria group, Actinobacteria, Actinobacteria (high G+C Gram-positive bacteria), Micromonosporales, Micromonosporaceae, Actinoplanes, unclassified Actinoplanes, Actinoplanes sp. A40644
53	tr|A0A542DIB5|A0A542DIB5	A0A542DIB5	Amycolatopsis cihanbeyliensis	3-dehydroquinate synthase	FB471_2531	414	1128664	cellular organisms, Bacteria, Terrabacteria group, Actinobacteria, Actinobacteria (high G+C Gram-positive bacteria), Pseudonocardiales, Pseudonocardiaceae, Amycolatopsis, Amycolatopsis cihanbeyliensis
54	tr|A0A495XJW0|A0A495XJW0	A0A495XJW0	Saccharothrix variisporea	3-dehydroquinate synthase	DFJ66_6017	382	543527	cellular organisms, Bacteria, Terrabacteria group, Actinobacteria, Actinobacteria (high G+C Gram-positive bacteria), Pseudonocardiales, Pseudonocardiaceae, Saccharothrix, Saccharothrix variisporea
55	tr|A0A3A4JNV7|A0A3A4JNV7	A0A3A4JNV7	Nocardia sp. YIM PH 21724	Iron-containing alcohol dehydrogenase	D5S18_25955	386	2340916	cellular organisms, Bacteria, Terrabacteria group, Actinobacteria, Actinobacteria (high G+C Gram-positive bacteria), Corynebacteriales, Nocardiaceae, Nocardia, unclassified Nocardia, Nocardia sp. YIM PH 21724
56	tr|A0A132MTC1|A0A132MTC1	A0A132MTC1	Streptomyces thermoautotrophicus	3-dehydroquinate synthase (EC 4.2.3.4)	LI90_2163	405	1469144	cellular organisms, Bacteria, Terrabacteria group, Actinobacteria, Actinobacteria (high G+C Gram-positive bacteria), Streptomycetales, Streptomycetaceae, Streptomyces, Streptomyces thermoautotrophicus
57	tr|A0A291Q1V0|A0A291Q1V0	A0A291Q1V0	Streptomyces formicae	3-dehydroquinate synthase (EC 4.2.3.4)	KY5_0702	404	1616117	cellular organisms, Bacteria, Terrabacteria group, Actinobacteria, Actinobacteria (high G+C Gram-positive bacteria), Streptomycetales, Streptomycetaceae, Streptomyces, Streptomyces formicae
58	tr|A0A0J7Z662|A0A0J7Z662	A0A0J7Z662	Streptomyces viridochromogenes	2-epi-5-epi-valiolone synthase	ACM01_29300	391	1938	cellular organisms, Bacteria, Terrabacteria group, Actinobacteria, Actinobacteria (high G+C Gram-positive bacteria), Streptomycetales, Streptomycetaceae, Streptomyces, Streptomyces viridochromogenes
59	tr|A0A514JL83|A0A514JL83	A0A514JL83	Streptomyces asterosporus	2-epi-5-epi-valiolone synthase	CD934_05045	407	285570	cellular organisms, Bacteria, Terrabacteria group, Actinobacteria, Actinobacteria (high G+C Gram-positive bacteria), Streptomycetales, Streptomycetaceae, Streptomyces, Streptomyces asterosporus
60	tr|Q0RGV5|Q0RGV5	Q0RGV5	Frankia alni (strain ACN14a)	2-epi-5-epi-valiolone synthase (Partial match) (EC 4.2.3.-)	FRAAL4639	515	326424	cellular organisms, Bacteria, Terrabacteria group, Actinobacteria, Actinobacteria (high G+C Gram-positive bacteria), Frankiales, Frankiaceae, Frankia, Frankia alni, Frankia alni (strain ACN14a)
61	tr|A0A075V3V7|A0A075V3V7	A0A075V3V7	Amycolatopsis japonica	Uncharacterized protein	AJAP_35530	504	208439	cellular organisms, Bacteria, Terrabacteria group, Actinobacteria, Actinobacteria (high G+C Gram-positive bacteria), Pseudonocardiales, Pseudonocardiaceae, Amycolatopsis, Amycolatopsis japonica
62	tr|A0A4R7W2D3|A0A4R7W2D3	A0A4R7W2D3	Actinophytocola oryzae	3-dehydroquinate synthase	CLV71_102100	506	502181	cellular organisms, Bacteria, Terrabacteria group, Actinobacteria, Actinobacteria (high G+C Gram-positive bacteria), Pseudonocardiales, Pseudonocardiaceae, Actinophytocola, Actinophytocola oryzae
63	tr|A0A1R0KZ94|A0A1R0KZ94	A0A1R0KZ94	Amycolatopsis coloradensis	2-epi-5-epi-valiolone synthase	BS329_08735	507	76021	cellular organisms, Bacteria, Terrabacteria group, Actinobacteria, Actinobacteria (high G+C Gram-positive bacteria), Pseudonocardiales, Pseudonocardiaceae, Amycolatopsis, Amycolatopsis coloradensis
64	tr|A0A366M3M5|A0A366M3M5	A0A366M3M5	Sphaerisporangium sp. LHW63015	2-epi-5-epi-valiolone synthase	DP939_06035	517	2248750	cellular organisms, Bacteria, Terrabacteria group, Actinobacteria, Actinobacteria (high G+C Gram-positive bacteria), Streptosporangiales, Streptosporangiaceae, Sphaerisporangium, unclassified Sphaerisporangium, Sphaerisporangium sp. LHW63015
65	sp|A1YPR2|CETA	A1YPR2	Actinomyces sp.	2-epi-5-epi-valiolone synthase (EEVS) (EC 4.2.3.152)	cetA	381	29317	cellular organisms, Bacteria, Terrabacteria group, Actinobacteria, Actinobacteria (high G+C Gram-positive bacteria), Actinomycetales, Actinomycetaceae, Actinomyces, unclassified Actinomyces, Actinomyces sp.
66	tr|A0A2A9G0M5|A0A2A9G0M5	A0A2A9G0M5	Amycolatopsis sulphurea	3-dehydroquinate synthase	ATK36_0844	523	76022	cellular organisms, Bacteria, Terrabacteria group, Actinobacteria, Actinobacteria (high G+C Gram-positive bacteria), Pseudonocardiales, Pseudonocardiaceae, Amycolatopsis, Amycolatopsis sulphurea
67	tr|A0A2N3VPJ1|A0A2N3VPJ1	A0A2N3VPJ1	Streptomyces sp. TLI_146	3-dehydroquinate synthase	BX283_1057	345	1938858	cellular organisms, Bacteria, Terrabacteria group, Actinobacteria, Actinobacteria (high G+C Gram-positive bacteria), Streptomycetales, Streptomycetaceae, Streptomyces, unclassified Streptomyces, Streptomyces sp. TLI_146
68	tr|A0A100J481|A0A100J481	A0A100J481	Streptomyces acidiscabies	3-dehydroquinate synthase (EC 4.2.3.4)	aroB_1 aroB_2 a10_02411 Saa2_07525	404	42234	cellular organisms, Bacteria, Terrabacteria group, Actinobacteria, Actinobacteria (high G+C Gram-positive bacteria), Streptomycetales, Streptomycetaceae, Streptomyces, Streptomyces acidiscabies
69	tr|A0A1Q5LNS8|A0A1Q5LNS8	A0A1Q5LNS8	Streptomyces sp. CB03234	2-epi-5-epi-valiolone synthase	AMK26_19245	398	1703937	cellular organisms, Bacteria, Terrabacteria group, Actinobacteria, Actinobacteria (high G+C Gram-positive bacteria), Streptomycetales, Streptomycetaceae, Streptomyces, unclassified Streptomyces, Streptomyces sp. CB03234
70	tr|A0A2L0MZF6|A0A2L0MZF6	A0A2L0MZF6	Streptomyces sp. CB01881	2-epi-5-epi-valiolone synthase	C2142_08955	414	2078691	cellular organisms, Bacteria, Terrabacteria group, Actinobacteria, Actinobacteria (high G+C Gram-positive bacteria), Streptomycetales, Streptomycetaceae, Streptomyces, unclassified Streptomyces, Streptomyces sp. CB01881
71	tr|A0A3N1KSX5|A0A3N1KSX5	A0A3N1KSX5	Streptomyces sp. 844.5	3-dehydroquinate synthase	EDB18_7107	407	2485140	cellular organisms, Bacteria, Terrabacteria group, Actinobacteria, Actinobacteria (high G+C Gram-positive bacteria), Streptomycetales, Streptomycetaceae, Streptomyces, unclassified Streptomyces, Streptomyces sp. 844.5
72	tr|A0A561TSR0|A0A561TSR0	A0A561TSR0	Kitasatospora viridis	3-dehydroquinate synthase	FHX73_13197	427	281105	cellular organisms, Bacteria, Terrabacteria group, Actinobacteria, Actinobacteria (high G+C Gram-positive bacteria), Streptomycetales, Streptomycetaceae, Kitasatospora, Kitasatospora viridis
73	tr|A0A0Q8NV98|A0A0Q8NV98	A0A0Q8NV98	Kitasatospora sp. Root187	2-epi-5-epi-valiolone synthase	ASE03_11570	379	1736486	cellular organisms, Bacteria, Terrabacteria group, Actinobacteria, Actinobacteria (high G+C Gram-positive bacteria), Streptomycetales, Streptomycetaceae, Kitasatospora, unclassified Kitasatospora, Kitasatospora sp. Root187
74	tr|A0A2H5B8N5|A0A2H5B8N5	A0A2H5B8N5	Kitasatospora sp. MMS16-BH015	2-epi-5-epi-valiolone synthase	CFP65_6096	390	2018025	cellular organisms, Bacteria, Terrabacteria group, Actinobacteria, Actinobacteria (high G+C Gram-positive bacteria), Streptomycetales, Streptomycetaceae, Kitasatospora, unclassified Kitasatospora, Kitasatospora sp. MMS16-BH015
75	tr|A1YPR1|A1YPR1	A1YPR1	Nonomuraea spiralis	PrlA (Putative 2-epi-5-epi-valiolone synthase)	prlA	411	46182	cellular organisms, Bacteria, Terrabacteria group, Actinobacteria, Actinobacteria (high G+C Gram-positive bacteria), Streptosporangiales, Streptosporangiaceae, Nonomuraea, Nonomuraea spiralis
76	tr|A0A0A6UR29|A0A0A6UR29	A0A0A6UR29	Actinoplanes utahensis	2-epi-5-epi-valiolone synthase	MB27_15070	393	1869	cellular organisms, Bacteria, Terrabacteria group, Actinobacteria, Actinobacteria (high G+C Gram-positive bacteria), Micromonosporales, Micromonosporaceae, Actinoplanes, Actinoplanes utahensis
77	tr|A0A1C4ZR95|A0A1C4ZR95	A0A1C4ZR95	Micromonospora carbonacea	3-dehydroquinate synthase	GA0070563_109165	426	47853	cellular organisms, Bacteria, Terrabacteria group, Actinobacteria, Actinobacteria (high G+C Gram-positive bacteria), Micromonosporales, Micromonosporaceae, Micromonospora, Micromonospora carbonacea
78	tr|A0A5P2WAJ0|A0A5P2WAJ0	A0A5P2WAJ0	Streptomyces nodosus	Sedoheptulose 7-phosphate cyclase	CP978_00070	415	40318	cellular organisms, Bacteria, Terrabacteria group, Actinobacteria, Actinobacteria (high G+C Gram-positive bacteria), Streptomycetales, Streptomycetaceae, Streptomyces, Streptomyces nodosus
79	tr|A0A4D4JYM8|A0A4D4JYM8	A0A4D4JYM8	Streptomyces antimycoticus	3-dehydroquinate synthase	aroB_1 SANT12839_004180	413	68175	cellular organisms, Bacteria, Terrabacteria group, Actinobacteria, Actinobacteria (high G+C Gram-positive bacteria), Streptomycetales, Streptomycetaceae, Streptomyces, Streptomyces antimycoticus
80	sp|H2K887|VALA	H2K887	Streptomyces hygroscopicus subsp. jinggangensis (strain 5008)	2-epi-5-epi-valiolone synthase (EEVS) (EC 4.2.3.152) (Sedoheptulose 7-phosphate cyclase)	valA SHJG_0276	414	1133850	cellular organisms, Bacteria, Terrabacteria group, Actinobacteria, Actinobacteria (high G+C Gram-positive bacteria), Streptomycetales, Streptomycetaceae, Streptomyces, Streptomyces hygroscopicus, Streptomyces hygroscopicus subsp. jinggangensis, Streptomyces hygroscopicus subsp. jinggangensis (strain 5008)
81	tr|A0A1D8SJT3|A0A1D8SJT3	A0A1D8SJT3	Streptomyces olivaceus	2-epi-5-epi-valiolone synthase	BC342_02750	401	47716	cellular organisms, Bacteria, Terrabacteria group, Actinobacteria, Actinobacteria (high G+C Gram-positive bacteria), Streptomycetales, Streptomycetaceae, Streptomyces, Streptomyces olivaceus
82	tr|A0A3N4SEV2|A0A3N4SEV2	A0A3N4SEV2	Streptomyces sp. Ag109_O5-1	3-dehydroquinate synthase	EDD90_1903	426	1938851	cellular organisms, Bacteria, Terrabacteria group, Actinobacteria, Actinobacteria (high G+C Gram-positive bacteria), Streptomycetales, Streptomycetaceae, Streptomyces, unclassified Streptomyces, Streptomyces sp. Ag109_O5-1
83	tr|A0A2N9B3D4|A0A2N9B3D4	A0A2N9B3D4	Streptomyces chartreusis NRRL 3882	3-dehydroquinate synthase (EC 4.2.3.4)	aroB_1 SCNRRL3882_1306	421	1079985	cellular organisms, Bacteria, Terrabacteria group, Actinobacteria, Actinobacteria (high G+C Gram-positive bacteria), Streptomycetales, Streptomycetaceae, Streptomyces, Streptomyces chartreusis, Streptomyces chartreusis NRRL 3882
84	tr|A0A0N0A4A2|A0A0N0A4A2	A0A0N0A4A2	Streptomyces sp. NRRL WC-3618	2-epi-5-epi-valiolone synthase	ADL01_01140	417	1519490	cellular organisms, Bacteria, Terrabacteria group, Actinobacteria, Actinobacteria (high G+C Gram-positive bacteria), Streptomycetales, Streptomycetaceae, Streptomyces, unclassified Streptomyces, Streptomyces sp. NRRL WC-3618
85	tr|A0A4R3BA78|A0A4R3BA78	A0A4R3BA78	Streptomyces sp. BK205	3-dehydroquinate synthase	EV578_115115	400	2512164	cellular organisms, Bacteria, Terrabacteria group, Actinobacteria, Actinobacteria (high G+C Gram-positive bacteria), Streptomycetales, Streptomycetaceae, Streptomyces, unclassified Streptomyces, Streptomyces sp. BK205
86	tr|A0A218QTM4|A0A218QTM4	A0A218QTM4	Tolypothrix sp. NIES-4075	3-dehydroquinate synthase	NIES4075_63020	397	2005459	cellular organisms, Bacteria, Terrabacteria group, Cyanobacteria/Melainabacteria group, Cyanobacteria, Nostocales, Tolypothrichaceae, Tolypothrix, unclassified Tolypothrix, Tolypothrix sp. NIES-4075
87	tr|K9XBW4|K9XBW4	K9XBW4	Gloeocapsa sp. PCC 7428	3-dehydroquinate synthase (EC 4.2.3.4)	Glo7428_0525	397	1173026	cellular organisms, Bacteria, Terrabacteria group, Cyanobacteria/Melainabacteria group, Cyanobacteria, Oscillatoriophycideae, Chroococcales, Chroococcaceae, Gloeocapsa, unclassified Gloeocapsa, Gloeocapsa sp. PCC 7428
88	tr|M1VK68|M1VK68	M1VK68	Cyanidioschyzon merolae (strain 10D) (Red alga)	Probable 2-epi-valiolone synthase	CYME_CMP183C	437	280699	cellular organisms, Eukaryota, Rhodophyta, Bangiophyceae, Cyanidiales, Cyanidiaceae, Cyanidioschyzon, Cyanidioschyzon merolae (Red alga), Cyanidioschyzon merolae (strain 10D) (Red alga)
89	tr|M2WZV9|M2WZV9	M2WZV9	Galdieria sulphuraria (Red alga)	3-dehydroquinate synthase (EC 4.2.3.4)	Gasu_30570	415	130081	cellular organisms, Eukaryota, Rhodophyta, Bangiophyceae, Cyanidiales, Cyanidiaceae, Galdieria, Galdieria sulphuraria (Red alga)
90	tr|A0A5J4YMH0|A0A5J4YMH0	A0A5J4YMH0	Porphyridium purpureum (Red alga) (Porphyridium cruentum)	2-epi-5-epi-valiolone synthase	FVE85_3660	422	35688	cellular organisms, Eukaryota, Rhodophyta, Bangiophyceae, Porphyridiales, Porphyridiaceae, Porphyridium, Porphyridium purpureum (Red alga) (Porphyridium cruentum)
91	tr|A0A2V3J638|A0A2V3J638	A0A2V3J638	Gracilariopsis chorda	2-epi-5-epi-valiolone synthase	BWQ96_00029	426	448386	cellular organisms, Eukaryota, Rhodophyta, Florideophyceae, Rhodymeniophycidae, Gracilariales, Gracilariaceae, Gracilariopsis, Gracilariopsis chorda
92	tr|R7Q8J2|R7Q8J2	R7Q8J2	Chondrus crispus (Carrageen Irish moss) (Polymorpha crispa)	Probable 2-epi-valiolone synthase	CHC_T00009338001	425	2769	cellular organisms, Eukaryota, Rhodophyta, Florideophyceae, Rhodymeniophycidae, Gigartinales, Gigartinaceae, Chondrus, Chondrus crispus (Carrageen Irish moss) (Polymorpha crispa)
93	tr|A0A4D9D105|A0A4D9D105	A0A4D9D105	Nannochloropsis salina CCMP1776	DHQ_synthase domain-containing protein	NSK_004531	609	1027361	cellular organisms, Eukaryota, Sar, Stramenopiles, Ochrophyta, Eustigmatophyceae, Eustigmatales, Monodopsidaceae, Microchloropsis, Microchloropsis salina, Nannochloropsis salina CCMP1776
94	tr|A0A1Z5J835|A0A1Z5J835	A0A1Z5J835	Fistulifera solaris (Oleaginous diatom)	3-dehydroquinate synthase (EC 4.2.3.4)	FisN_11Lh031	530	1519565	cellular organisms, Eukaryota, Sar, Stramenopiles, Ochrophyta, Bacillariophyta (diatoms), Bacillariophyceae (Raphid, pennate diatoms), Bacillariophycidae, Naviculales, Naviculaceae, Fistulifera, Fistulifera solaris (Oleaginous diatom)
95	tr|B8BVV0|B8BVV0	B8BVV0	Thalassiosira pseudonana (Marine diatom) (Cyclotella nana)	DHQ_synthase domain-containing protein	THAPSDRAFT_21539	536	35128	cellular organisms, Eukaryota, Sar, Stramenopiles, Ochrophyta, Bacillariophyta (diatoms), Coscinodiscophyceae (centric diatoms), Thalassiosirophycidae, Thalassiosirales, Thalassiosiraceae, Thalassiosira, Thalassiosira pseudonana (Marine diatom) (Cyclotella nana)
96	tr|K0R585|K0R585	K0R585	Thalassiosira oceanica (Marine diatom)	DHQ_synthase domain-containing protein	THAOC_37874	553	159749	cellular organisms, Eukaryota, Sar, Stramenopiles, Ochrophyta, Bacillariophyta (diatoms), Coscinodiscophyceae (centric diatoms), Thalassiosirophycidae, Thalassiosirales, Thalassiosiraceae, Thalassiosira, Thalassiosira oceanica (Marine diatom)
97	tr|A0A1E7FU15|A0A1E7FU15	A0A1E7FU15	Fragilariopsis cylindrus CCMP1102	3-dehydroquinate synthase	DHQS1 FRACYDRAFT_291510	393	635003	cellular organisms, Eukaryota, Sar, Stramenopiles, Ochrophyta, Bacillariophyta (diatoms), Bacillariophyceae (Raphid, pennate diatoms), Bacillariophycidae, Bacillariales, Bacillariaceae, Fragilariopsis, Fragilariopsis cylindrus, Fragilariopsis cylindrus CCMP1102
98	tr|A0A448ZS61|A0A448ZS61	A0A448ZS61	Pseudo-nitzschia multistriata	DHQ_synthase domain-containing protein	PSNMU_V1.4_AUG-EV-PASAV3_0120310	541	183589	cellular organisms, Eukaryota, Sar, Stramenopiles, Ochrophyta, Bacillariophyta (diatoms), Bacillariophyceae (Raphid, pennate diatoms), Bacillariophycidae, Bacillariales, Bacillariaceae, Pseudo-nitzschia, Pseudo-nitzschia multistriata
99	tr|A0A0F9MIK1|A0A0F9MIK1	A0A0F9MIK1	marine sediment metagenome	DHQ_synthase domain-containing protein	LCGC14_1070100	381	412755	unclassified sequences, metagenomes, ecological metagenomes, marine sediment metagenome
100	tr|A0A0G1US27|A0A0G1US27	A0A0G1US27	Parcubacteria group bacterium GW2011_GWA2_47_16	SalQ	UX89_C0001G0019	384	1618842	cellular organisms, Bacteria, unclassified Bacteria, Bacteria candidate phyla, Patescibacteria group, Parcubacteria group, unclassified Parcubacteria group, Parcubacteria group bacterium GW2011_GWA2_47_16
101	tr|A0A328Z537|A0A328Z537	A0A328Z537	Acidovorax anthurii	3-dehydroquinate synthase	AX018_102115	398	78229	cellular organisms, Bacteria, Proteobacteria, Betaproteobacteria, Burkholderiales, Comamonadaceae, Acidovorax, Acidovorax anthurii
102	tr|A0A1G7A802|A0A1G7A802	A0A1G7A802	Acidovorax valerianellae	3-dehydroquinate synthase	SAMN05192589_11297	390	187868	cellular organisms, Bacteria, Proteobacteria, Betaproteobacteria, Burkholderiales, Comamonadaceae, Acidovorax, Acidovorax valerianellae
103	tr|A0A1I1TZI3|A0A1I1TZI3	A0A1I1TZI3	Acidovorax konjaci	3-dehydroquinate synthase	SAMN04489710_104185	391	32040	cellular organisms, Bacteria, Proteobacteria, Betaproteobacteria, Burkholderiales, Comamonadaceae, Acidovorax, Acidovorax konjaci
104	tr|A0A2A2TA18|A0A2A2TA18	A0A2A2TA18	Comamonadaceae bacterium NML91-0035	2-epi-5-epi-valiolone synthase	CLI92_02455	391	2029113	cellular organisms, Bacteria, Proteobacteria, Betaproteobacteria, Burkholderiales, Comamonadaceae, unclassified Comamonadaceae, Comamonadaceae bacterium NML91-0035
105	tr|A0A103DXL3|A0A103DXL3	A0A103DXL3	Burkholderia singularis	DHQ_synthase domain-containing protein	WS67_21045	389	1503053	cellular organisms, Bacteria, Proteobacteria, Betaproteobacteria, Burkholderiales, Burkholderiaceae, Burkholderia, pseudomallei group, Burkholderia singularis
106	tr|A0A4V5T5E4|A0A4V5T5E4	A0A4V5T5E4	Biostraticola sp. BGMRC 2031	Sedoheptulose 7-phosphate cyclase	FCN80_24810	377	2575567	cellular organisms, Bacteria, Proteobacteria, Gammaproteobacteria, Enterobacterales, Enterobacteriaceae, Biostraticola, unclassified Biostraticola, Biostraticola sp. BGMRC 2031
107	tr|D6ZBE0|D6ZBE0	D6ZBE0	Segniliparus rotundus (strain ATCC BAA-972 / CDC 1076 / CIP 108378 / DSM 44985 / JCM 13578)	3-dehydroquinate synthase (EC 4.2.3.4)	Srot_2448	391	640132	cellular organisms, Bacteria, Terrabacteria group, Actinobacteria, Actinobacteria (high G+C Gram-positive bacteria), Corynebacteriales, Segniliparaceae, Segniliparus, Segniliparus rotundus, Segniliparus rotundus (strain ATCC BAA-972 / CDC 1076 / CIP 108378 / DSM 44985 / JCM 13578)
108	tr|A0A1Q4VSM4|A0A1Q4VSM4	A0A1Q4VSM4	Streptomyces sp. CB02923	DHQ_synthase domain-containing protein	A6A06_18130	390	1718985	cellular organisms, Bacteria, Terrabacteria group, Actinobacteria, Actinobacteria (high G+C Gram-positive bacteria), Streptomycetales, Streptomycetaceae, Streptomyces, unclassified Streptomyces, Streptomyces sp. CB02923
109	tr|A0A2P7PTM5|A0A2P7PTM5	A0A2P7PTM5	Streptosporangium nondiastaticum	2-epi-5-epi-valiolone synthase	B7P34_08980	390	35764	cellular organisms, Bacteria, Terrabacteria group, Actinobacteria, Actinobacteria (high G+C Gram-positive bacteria), Streptosporangiales, Streptosporangiaceae, Streptosporangium, Streptosporangium nondiastaticum
110	tr|A0A3L8ILD5|A0A3L8ILD5	A0A3L8ILD5	Streptomyces griseocarneus	2-epi-5-epi-valiolone synthase	CTZ27_31570	382	51201	cellular organisms, Bacteria, Terrabacteria group, Actinobacteria, Actinobacteria (high G+C Gram-positive bacteria), Streptomycetales, Streptomycetaceae, Streptomyces, Streptomyces griseocarneus
111	tr|A0A1M7R8P3|A0A1M7R8P3	A0A1M7R8P3	Cryptosporangium aurantiacum	3-dehydroquinate synthase	SAMN05443668_108264	399	134849	cellular organisms, Bacteria, Terrabacteria group, Actinobacteria, Actinobacteria (high G+C Gram-positive bacteria), Cryptosporangiales, Cryptosporangiaceae, Cryptosporangium, Cryptosporangium aurantiacum
112	tr|A0A1C4XXS6|A0A1C4XXS6	A0A1C4XXS6	Micromonospora haikouensis	3-dehydroquinate synthase	GA0070558_13145	393	686309	cellular organisms, Bacteria, Terrabacteria group, Actinobacteria, Actinobacteria (high G+C Gram-positive bacteria), Micromonosporales, Micromonosporaceae, Micromonospora, Micromonospora haikouensis
113	tr|A0A223S3A0|A0A223S3A0	A0A223S3A0	Nocardiopsis gilva YIM 90087	2-epi-5-epi-valiolone synthase	CDO52_07210	411	1235441	cellular organisms, Bacteria, Terrabacteria group, Actinobacteria, Actinobacteria (high G+C Gram-positive bacteria), Streptosporangiales, Nocardiopsaceae, Nocardiopsis, Nocardiopsis gilva, Nocardiopsis gilva YIM 90087
114	tr|A0A4S2SWC2|A0A4S2SWC2	A0A4S2SWC2	Streptomyces sp. A1136	Sedoheptulose 7-phosphate cyclase	E6R62_29315	403	2563102	cellular organisms, Bacteria, Terrabacteria group, Actinobacteria, Actinobacteria (high G+C Gram-positive bacteria), Streptomycetales, Streptomycetaceae, Streptomyces, unclassified Streptomyces, Streptomyces sp. A1136
115	tr|A0A1A9QFX0|A0A1A9QFX0	A0A1A9QFX0	Streptomyces albulus	2-epi-5-epi-valiolone synthase	A4V12_31140	410	68570	cellular organisms, Bacteria, Terrabacteria group, Actinobacteria, Actinobacteria (high G+C Gram-positive bacteria), Streptomycetales, Streptomycetaceae, Streptomyces, Streptomyces albulus
116	tr|A0A3G4W429|A0A3G4W429	A0A3G4W429	Streptomyces sp. ADI95-16	3-dehydroquinate synthase (EC 4.2.3.4)	aroB3 EES41_34110	408	1522758	cellular organisms, Bacteria, Terrabacteria group, Actinobacteria, Actinobacteria (high G+C Gram-positive bacteria), Streptomycetales, Streptomycetaceae, Streptomyces, unclassified Streptomyces, Streptomyces sp. ADI95-16
117	tr|A0A5B1BPL3|A0A5B1BPL3	A0A5B1BPL3	Mycobacterium simiae (Mycobacterium habana)	Sedoheptulose 7-phosphate cyclase	F0Q45_11820	392	1784	cellular organisms, Bacteria, Terrabacteria group, Actinobacteria, Actinobacteria (high G+C Gram-positive bacteria), Corynebacteriales, Mycobacteriaceae, Mycobacterium, Mycobacterium simiae complex, Mycobacterium simiae (Mycobacterium habana)
118	tr|A0A1X1YC71|A0A1X1YC71	A0A1X1YC71	Mycobacterium lacus	2-epi-5-epi-valiolone synthase	AWC15_01030	389	169765	cellular organisms, Bacteria, Terrabacteria group, Actinobacteria, Actinobacteria (high G+C Gram-positive bacteria), Corynebacteriales, Mycobacteriaceae, Mycobacterium, Mycobacterium lacus
119	tr|A0A1X2LSB8|A0A1X2LSB8	A0A1X2LSB8	Mycobacterium decipiens	2-epi-5-epi-valiolone synthase	B8W66_16425	393	1430326	cellular organisms, Bacteria, Terrabacteria group, Actinobacteria, Actinobacteria (high G+C Gram-positive bacteria), Corynebacteriales, Mycobacteriaceae, Mycobacterium, Mycobacterium tuberculosis complex, Mycobacterium decipiens
120	tr|A0A3S0CVQ5|A0A3S0CVQ5	A0A3S0CVQ5	Streptomyces sp. WAC06614	Iron-containing alcohol dehydrogenase	EF918_03250	406	2487416	cellular organisms, Bacteria, Terrabacteria group, Actinobacteria, Actinobacteria (high G+C Gram-positive bacteria), Streptomycetales, Streptomycetaceae, Streptomyces, unclassified Streptomyces, Streptomyces sp. WAC06614
121	tr|A0A2S9Q139|A0A2S9Q139	A0A2S9Q139	Streptomyces sp. ST5x	2-epi-5-epi-valiolone synthase	C6N75_04615	429	2100817	cellular organisms, Bacteria, Terrabacteria group, Actinobacteria, Actinobacteria (high G+C Gram-positive bacteria), Streptomycetales, Streptomycetaceae, Streptomyces, unclassified Streptomyces, Streptomyces sp. ST5x
122	tr|A0A429RVN6|A0A429RVN6	A0A429RVN6	Streptomyces sp. WAC06614	Iron-containing alcohol dehydrogenase	EF918_23195	380	2487416	cellular organisms, Bacteria, Terrabacteria group, Actinobacteria, Actinobacteria (high G+C Gram-positive bacteria), Streptomycetales, Streptomycetaceae, Streptomyces, unclassified Streptomyces, Streptomyces sp. WAC06614
123	tr|A0A0E9NBI3|A0A0E9NBI3	A0A0E9NBI3	Saitoella complicata (strain BCRC 22490 / CBS 7301 / JCM 7358 / NBRC 10748 / NRRL Y-17804)	DHQ_synthase domain-containing protein	G7K_0982-t1	565	698492	cellular organisms, Eukaryota, Opisthokonta, Fungi, Dikarya, Ascomycota, Taphrinomycotina, Taphrinomycotina incertae sedis, Saitoella, Saitoella complicata, Saitoella complicata (strain BCRC 22490 / CBS 7301 / JCM 7358 / NBRC 10748 / NRRL Y-17804)
124	tr|I0ZAI8|I0ZAI8	I0ZAI8	Coccomyxa subellipsoidea (strain C-169) (Green microalga)	Dehydroquinate synthase-like protein	COCSUDRAFT_39261	456	574566	cellular organisms, Eukaryota, Viridiplantae, Chlorophyta, core chlorophytes, Trebouxiophyceae, Trebouxiophyceae incertae sedis, Elliptochloris clade, Coccomyxa, Coccomyxa subellipsoidea, Coccomyxa subellipsoidea (strain C-169) (Green microalga)
125	tr|A0A5J4XQS5|A0A5J4XQS5	A0A5J4XQS5	Trebouxia sp. A1-2	2-epi-5-epi-valiolone synthase	FRX49_08683	451	2608996	cellular organisms, Eukaryota, Viridiplantae, Chlorophyta, core chlorophytes, Trebouxiophyceae, Trebouxiales, Trebouxiaceae, Trebouxia, unclassified Trebouxia, Trebouxia sp. A1-2
126	tr|A0A1Y1I8H8|A0A1Y1I8H8	A0A1Y1I8H8	Klebsormidium nitens (Green alga) (Ulothrix nitens)	3-dehydroquinate synthase	KFL_002160060	530	105231	cellular organisms, Eukaryota, Viridiplantae, Streptophyta, Klebsormidiophyceae, Klebsormidiales, Klebsormidiaceae, Klebsormidium, Klebsormidium nitens (Green alga) (Ulothrix nitens)
127	Czof	Cz11g05100	Chromochloris zofingiensis
128	tr|A0A383V683|A0A383V683	A0A383V683	Tetradesmus obliquus (Green alga) (Acutodesmus obliquus)	DHQ_synthase domain-containing protein		584	3088	cellular organisms, Eukaryota, Viridiplantae, Chlorophyta, core chlorophytes, Chlorophyceae, Sphaeropleales, Scenedesmaceae, Tetradesmus, Tetradesmus obliquus (Green alga) (Acutodesmus obliquus)
129	tr|R1D6S6|R1D6S6	R1D6S6	Emiliania huxleyi CCMP1516	DHQ_synthase domain-containing protein (Fragment)		313	280463	cellular organisms, Eukaryota, Haptista, Haptophyta, Prymnesiophyceae, Isochrysidales, Noelaerhabdaceae, Emiliania, Emiliania huxleyi (Pontosphaera huxleyi), Emiliania huxleyi CCMP1516
130	tr|A0A5A9N9W5|A0A5A9N9W5	A0A5A9N9W5	Triplophysa tibetana	DHQ_synthase domain-containing protein		446	1572043	cellular organisms, Eukaryota, Opisthokonta, Metazoa, Eumetazoa, Bilateria, Deuterostomia, Chordata, Craniata, Vertebrata, Gnathostomata (jawed vertebrates), Teleostomi, Euteleostomi, Actinopterygii, Actinopteri, Neopterygii, Teleostei, Osteoglossocephalai, Clupeocephala, Otomorpha, Ostariophysi, Otophysi, Cypriniphysae, Cypriniformes (carps and others), Cobitoidei, Nemacheilidae, Triplophysa (pl…
131	tr|A0A553PW29|A0A553PW29	A0A553PW29	Danionella translucida	DHQ_synthase domain-containing protein		440	623744	cellular organisms, Eukaryota, Opisthokonta, Metazoa, Eumetazoa, Bilateria, Deuterostomia, Chordata, Craniata, Vertebrata, Gnathostomata (jawed vertebrates), Teleostomi, Euteleostomi, Actinopterygii, Actinopteri, Neopterygii, Teleostei, Osteoglossocephalai, Clupeocephala, Otomorpha, Ostariophysi, Otophysi, Cypriniphysae, Cypriniformes (carps and others), Cyprinoidei, Cyprinidae, Danionella, Danio…
132	tr|A0A3N0Y1Q9|A0A3N0Y1Q9	A0A3N0Y1Q9	Anabarilius grahami (Kanglang fish) (Barilius grahami)	Pentafunctional AROM polypeptide		346	495550	cellular organisms, Eukaryota, Opisthokonta, Metazoa, Eumetazoa, Bilateria, Deuterostomia, Chordata, Craniata, Vertebrata, Gnathostomata (jawed vertebrates), Teleostomi, Euteleostomi, Actinopterygii, Actinopteri, Neopterygii, Teleostei, Osteoglossocephalai, Clupeocephala, Otomorpha, Ostariophysi, Otophysi, Cypriniphysae, Cypriniformes (carps and others), Cyprinoidei, Cyprinidae, Anabarilius, Anab…
133	tr|A0A498NTS2|A0A498NTS2	A0A498NTS2	Labeo rohita (Indian major carp) (Cyprinus rohita)	2-epi-5-epi-valiolone synthase-like protein		451	84645	cellular organisms, Eukaryota, Opisthokonta, Metazoa, Eumetazoa, Bilateria, Deuterostomia, Chordata, Craniata, Vertebrata, Gnathostomata (jawed vertebrates), Teleostomi, Euteleostomi, Actinopterygii, Actinopteri, Neopterygii, Teleostei, Osteoglossocephalai, Clupeocephala, Otomorpha, Ostariophysi, Otophysi, Cypriniphysae, Cypriniformes (carps and others), Cyprinoidei, Cyprinidae, Labeo, Labeo rohi…
134	tr|A0A060XC87|A0A060XC87	A0A060XC87	Oncorhynchus mykiss (Rainbow trout) (Salmo gairdneri)	DHQ_synthase domain-containing protein		529	8022	cellular organisms, Eukaryota, Opisthokonta, Metazoa, Eumetazoa, Bilateria, Deuterostomia, Chordata, Craniata, Vertebrata, Gnathostomata (jawed vertebrates), Teleostomi, Euteleostomi, Actinopterygii, Actinopteri, Neopterygii, Teleostei, Osteoglossocephalai, Clupeocephala, Euteleosteomorpha, Protacanthopterygii, Salmoniformes (salmons and trouts), Salmonidae (salmonids), Salmoninae (trouts, salmon…
135	tr|A0A087XNH3|A0A087XNH3	A0A087XNH3	Poecilia formosa (Amazon molly) (Limia formosa)	DHQ_synthase domain-containing protein		451	48698	cellular organisms, Eukaryota, Opisthokonta, Metazoa, Eumetazoa, Bilateria, Deuterostomia, Chordata, Craniata, Vertebrata, Gnathostomata (jawed vertebrates), Teleostomi, Euteleostomi, Actinopterygii, Actinopteri, Neopterygii, Teleostei, Osteoglossocephalai, Clupeocephala, Euteleosteomorpha, Neoteleostei, Eurypterygia, Ctenosquamata, Acanthomorphata, Euacanthomorphacea, Percomorphaceae, Ovalentari…
136	tr|A0A3S2M9W2|A0A3S2M9W2	A0A3S2M9W2	Oryzias javanicus (Javanese ricefish) (Aplocheilus javanicus)	DHQ_synthase domain-containing protein		341	123683	cellular organisms, Eukaryota, Opisthokonta, Metazoa, Eumetazoa, Bilateria, Deuterostomia, Chordata, Craniata, Vertebrata, Gnathostomata (jawed vertebrates), Teleostomi, Euteleostomi, Actinopterygii, Actinopteri, Neopterygii, Teleostei, Osteoglossocephalai, Clupeocephala, Euteleosteomorpha, Neoteleostei, Eurypterygia, Ctenosquamata, Acanthomorphata, Euacanthomorphacea, Percomorphaceae, Ovalentari…
137	tr|A0A2I4BF35|A0A2I4BF35	A0A2I4BF35	Austrofundulus limnaeus	2-epi-5-epi-valiolone synthase-like		455	52670	cellular organisms, Eukaryota, Opisthokonta, Metazoa, Eumetazoa, Bilateria, Deuterostomia, Chordata, Craniata, Vertebrata, Gnathostomata (jawed vertebrates), Teleostomi, Euteleostomi, Actinopterygii, Actinopteri, Neopterygii, Teleostei, Osteoglossocephalai, Clupeocephala, Euteleosteomorpha, Neoteleostei, Eurypterygia, Ctenosquamata, Acanthomorphata, Euacanthomorphacea, Percomorphaceae, Ovalentari…
138	tr|A0A3Q3AAT6|A0A3Q3AAT6	A0A3Q3AAT6	Kryptolebias marmoratus (Mangrove killifish) (Rivulus marmoratus)	2-epi-5-epi-valiolone synthase		379	37003	cellular organisms, Eukaryota, Opisthokonta, Metazoa, Eumetazoa, Bilateria, Deuterostomia, Chordata, Craniata, Vertebrata, Gnathostomata (jawed vertebrates), Teleostomi, Euteleostomi, Actinopterygii, Actinopteri, Neopterygii, Teleostei, Osteoglossocephalai, Clupeocephala, Euteleosteomorpha, Neoteleostei, Eurypterygia, Ctenosquamata, Acanthomorphata, Euacanthomorphacea, Percomorphaceae, Ovalentari…
139	tr|W5MV82|W5MV82	W5MV82	Lepisosteus oculatus (Spotted gar)	2-epi-5-epi-valiolone synthase		451	7918	cellular organisms, Eukaryota, Opisthokonta, Metazoa, Eumetazoa, Bilateria, Deuterostomia, Chordata, Craniata, Vertebrata, Gnathostomata (jawed vertebrates), Teleostomi, Euteleostomi, Actinopterygii, Actinopteri, Neopterygii, Holostei (bowfins and gars), Semionotiformes, Lepisosteidae (gars), Lepisosteus, Lepisosteus oculatus (Spotted gar)
140	tr|A0A1L8GQ34|A0A1L8GQ34	A0A1L8GQ34	Xenopus laevis (African clawed frog)	DHQ_synthase domain-containing protein		462	8355	cellular organisms, Eukaryota, Opisthokonta, Metazoa, Eumetazoa, Bilateria, Deuterostomia, Chordata, Craniata, Vertebrata, Gnathostomata (jawed vertebrates), Teleostomi, Euteleostomi, Sarcopterygii, Dipnotetrapodomorpha, Tetrapoda, Amphibia, Batrachia, Anura, Pipoidea, Pipidae, Xenopodinae, Xenopus, Xenopus, Xenopus laevis (African clawed frog)
141	tr|A0A2G9R667|A0A2G9R667	A0A2G9R667	Lithobates catesbeianus (American bullfrog) (Rana catesbeiana)	DHQ_synthase domain-containing protein		462	8400	cellular organisms, Eukaryota, Opisthokonta, Metazoa, Eumetazoa, Bilateria, Deuterostomia, Chordata, Craniata, Vertebrata, Gnathostomata (jawed vertebrates), Teleostomi, Euteleostomi, Sarcopterygii, Dipnotetrapodomorpha, Tetrapoda, Amphibia, Batrachia, Anura, Neobatrachia, Ranoidea, Ranidae (riparian frogs), Lithobates, Lithobates catesbeianus (American bullfrog) (Rana catesbeiana)
142	tr|K7FH96|K7FH96	K7FH96	Pelodiscus sinensis (Chinese softshell turtle) (Trionyx sinensis)	DHQ_synthase domain-containing protein		351	13735	cellular organisms, Eukaryota, Opisthokonta, Metazoa, Eumetazoa, Bilateria, Deuterostomia, Chordata, Craniata, Vertebrata, Gnathostomata (jawed vertebrates), Teleostomi, Euteleostomi, Sarcopterygii, Dipnotetrapodomorpha, Tetrapoda, Amniota, Sauropsida, Sauria (diapsids), Archelosauria, Testudines (turtles), Cryptodira (hidden-necked turtles), Trionychia, Trionychidae (soft-shelled turtles), Pelod…
143	tr|A0A2P4TF49|A0A2P4TF49	A0A2P4TF49	Bambusicola thoracicus (Chinese bamboo-partridge) (Perdix thoracica)	DHQ_synthase domain-containing protein		531	9083	cellular organisms, Eukaryota, Opisthokonta, Metazoa, Eumetazoa, Bilateria, Deuterostomia, Chordata, Craniata, Vertebrata, Gnathostomata (jawed vertebrates), Teleostomi, Euteleostomi, Sarcopterygii, Dipnotetrapodomorpha, Tetrapoda, Amniota, Sauropsida, Sauria (diapsids), Archelosauria, Archosauria, Dinosauria, Saurischia, Theropoda, Coelurosauria, Aves, Neognathae, Galloanserae, Galliformes, Phas…
144	tr|A0A3L8SCZ7|A0A3L8SCZ7	A0A3L8SCZ7	Chloebia gouldiae (Gouldian finch) (Erythrura gouldiae)	DHQ_synthase domain-containing protein		507	44316	cellular organisms, Eukaryota, Opisthokonta, Metazoa, Eumetazoa, Bilateria, Deuterostomia, Chordata, Craniata, Vertebrata, Gnathostomata (jawed vertebrates), Teleostomi, Euteleostomi, Sarcopterygii, Dipnotetrapodomorpha, Tetrapoda, Amniota, Sauropsida, Sauria (diapsids), Archelosauria, Archosauria, Dinosauria, Saurischia, Theropoda, Coelurosauria, Aves, Neognathae, Passeriformes, Passeroidea, Est…
145	tr|U3KG24|U3KG24	U3KG24	Ficedula albicollis (Collared flycatcher) (Muscicapa albicollis)	DHQ_synthase domain-containing protein		448	59894	cellular organisms, Eukaryota, Opisthokonta, Metazoa, Eumetazoa, Bilateria, Deuterostomia, Chordata, Craniata, Vertebrata, Gnathostomata (jawed vertebrates), Teleostomi, Euteleostomi, Sarcopterygii, Dipnotetrapodomorpha, Tetrapoda, Amniota, Sauropsida, Sauria (diapsids), Archelosauria, Archosauria, Dinosauria, Saurischia, Theropoda, Coelurosauria, Aves, Neognathae, Passeriformes, Muscicapidae (Ol…
146	tr|A0A3M0JDQ8|A0A3M0JDQ8	A0A3M0JDQ8	Hirundo rustica rustica	DHQ_synthase domain-containing protein		463	333673	cellular organisms, Eukaryota, Opisthokonta, Metazoa, Eumetazoa, Bilateria, Deuterostomia, Chordata, Craniata, Vertebrata, Gnathostomata (jawed vertebrates), Teleostomi, Euteleostomi, Sarcopterygii, Dipnotetrapodomorpha, Tetrapoda, Amniota, Sauropsida, Sauria (diapsids), Archelosauria, Archosauria, Dinosauria, Saurischia, Theropoda, Coelurosauria, Aves, Neognathae, Passeriformes, Sylvioidea, Hiru…
147	tr|A0A0P7ULU7|A0A0P7ULU7	A0A0P7ULU7	Scleropages formosus (Asian bonytongue) (Osteoglossum formosum)	Pentafunctional AROM polypeptide-like		375	113540	cellular organisms, Eukaryota, Opisthokonta, Metazoa, Eumetazoa, Bilateria, Deuterostomia, Chordata, Craniata, Vertebrata, Gnathostomata (jawed vertebrates), Teleostomi, Euteleostomi, Actinopterygii, Actinopteri, Neopterygii, Teleostei, Osteoglossocephalai, Osteoglossocephala, Osteoglossomorpha, Osteoglossiformes (bonytongues), Osteoglossidae (bony tongues), Scleropages, Scleropages formosus (Asi…
148	tr|A0A0P7Y027|A0A0P7Y027	A0A0P7Y027	Scleropages formosus (Asian bonytongue) (Osteoglossum formosum)	DHQ_synthase domain-containing protein		445	113540	cellular organisms, Eukaryota, Opisthokonta, Metazoa, Eumetazoa, Bilateria, Deuterostomia, Chordata, Craniata, Vertebrata, Gnathostomata (jawed vertebrates), Teleostomi, Euteleostomi, Actinopterygii, Actinopteri, Neopterygii, Teleostei, Osteoglossocephalai, Osteoglossocephala, Osteoglossomorpha, Osteoglossiformes (bonytongues), Osteoglossidae (bony tongues), Scleropages, Scleropages formosus (Asi…
149	tr|A0A5A9NV22|A0A5A9NV22	A0A5A9NV22	Triplophysa tibetana	DHQ_synthase domain-containing protein		442	1572043	cellular organisms, Eukaryota, Opisthokonta, Metazoa, Eumetazoa, Bilateria, Deuterostomia, Chordata, Craniata, Vertebrata, Gnathostomata (jawed vertebrates), Teleostomi, Euteleostomi, Actinopterygii, Actinopteri, Neopterygii, Teleostei, Osteoglossocephalai, Clupeocephala, Otomorpha, Ostariophysi, Otophysi, Cypriniphysae, Cypriniformes (carps and others), Cobitoidei, Nemacheilidae, Triplophysa (pl…
150	tr|E7EXW6|E7EXW6	E7EXW6	Danio rerio (Zebrafish) (Brachydanio rerio)	2-epi-5-epi-valiolone synthase		470	7955	cellular organisms, Eukaryota, Opisthokonta, Metazoa, Eumetazoa, Bilateria, Deuterostomia, Chordata, Craniata, Vertebrata, Gnathostomata (jawed vertebrates), Teleostomi, Euteleostomi, Actinopterygii, Actinopteri, Neopterygii, Teleostei, Osteoglossocephalai, Clupeocephala, Otomorpha, Ostariophysi, Otophysi, Cypriniphysae, Cypriniformes (carps and others), Cyprinoidei, Cyprinidae, Danio, Danio reri…
151	tr|A0A3B4BS25|A0A3B4BS25	A0A3B4BS25	Pygocentrus nattereri (Red-bellied piranha)	2-epi-5-epi-valiolone synthase		429	42514	cellular organisms, Eukaryota, Opisthokonta, Metazoa, Eumetazoa, Bilateria, Deuterostomia, Chordata, Craniata, Vertebrata, Gnathostomata (jawed vertebrates), Teleostomi, Euteleostomi, Actinopterygii, Actinopteri, Neopterygii, Teleostei, Osteoglossocephalai, Clupeocephala, Otomorpha, Ostariophysi, Otophysi, Characiphysae, Characiformes, Characoidei, Serrasalmidae, Pygocentrus, Pygocentrus natterer…
152	tr|W5KB98|W5KB98	W5KB98	Astyanax mexicanus (Blind cave fish) (Astyanax fasciatus mexicanus)	2-epi-5-epi-valiolone synthase		400	7994	cellular organisms, Eukaryota, Opisthokonta, Metazoa, Eumetazoa, Bilateria, Deuterostomia, Chordata, Craniata, Vertebrata, Gnathostomata (jawed vertebrates), Teleostomi, Euteleostomi, Actinopterygii, Actinopteri, Neopterygii, Teleostei, Osteoglossocephalai, Clupeocephala, Otomorpha, Ostariophysi, Otophysi, Characiphysae, Characiformes, Characoidei, Characidae (characins), Stethaprioninae, Astyana…
153	tr|A0A060W3R8|A0A060W3R8	A0A060W3R8	Oncorhynchus mykiss (Rainbow trout) (Salmo gairdneri)	DHQ_synthase domain-containing protein		463	8022	cellular organisms, Eukaryota, Opisthokonta, Metazoa, Eumetazoa, Bilateria, Deuterostomia, Chordata, Craniata, Vertebrata, Gnathostomata (jawed vertebrates), Teleostomi, Euteleostomi, Actinopterygii, Actinopteri, Neopterygii, Teleostei, Osteoglossocephalai, Clupeocephala, Euteleosteomorpha, Protacanthopterygii, Salmoniformes (salmons and trouts), Salmonidae (salmonids), Salmoninae (trouts, salmon…
154	tr|A0A3P8ZG49|A0A3P8ZG49	A0A3P8ZG49	Esox lucius (Northern pike)	2-epi-5-epi-valiolone synthase		440	8010	cellular organisms, Eukaryota, Opisthokonta, Metazoa, Eumetazoa, Bilateria, Deuterostomia, Chordata, Craniata, Vertebrata, Gnathostomata (jawed vertebrates), Teleostomi, Euteleostomi, Actinopterygii, Actinopteri, Neopterygii, Teleostei, Osteoglossocephalai, Clupeocephala, Euteleosteomorpha, Protacanthopterygii, Esociformes (pikes and mudminnows), Esocidae (pikes), Esox, Esox lucius (Northern pike)
155	tr|A0A3B4A239|A0A3B4A239	A0A3B4A239	Periophthalmus magnuspinnatus	2-epi-5-epi-valiolone synthase		394	409849	cellular organisms, Eukaryota, Opisthokonta, Metazoa, Eumetazoa, Bilateria, Deuterostomia, Chordata, Craniata, Vertebrata, Gnathostomata (jawed vertebrates), Teleostomi, Euteleostomi, Actinopterygii, Actinopteri, Neopterygii, Teleostei, Osteoglossocephalai, Clupeocephala, Euteleosteomorpha, Neoteleostei, Eurypterygia, Ctenosquamata, Acanthomorphata, Euacanthomorphacea, Percomorphaceae, Gobiaria, …
156	tr|A0A3B4UE63|A0A3B4UE63	A0A3B4UE63	Seriola dumerili (Greater amberjack) (Caranx dumerili)	2-epi-5-epi-valiolone synthase		427	41447	cellular organisms, Eukaryota, Opisthokonta, Metazoa, Eumetazoa, Bilateria, Deuterostomia, Chordata, Craniata, Vertebrata, Gnathostomata (jawed vertebrates), Teleostomi, Euteleostomi, Actinopterygii, Actinopteri, Neopterygii, Teleostei, Osteoglossocephalai, Clupeocephala, Euteleosteomorpha, Neoteleostei, Eurypterygia, Ctenosquamata, Acanthomorphata, Euacanthomorphacea, Percomorphaceae, Carangaria…
157	tr|A0A3B5B5P8|A0A3B5B5P8	A0A3B5B5P8	Stegastes partitus (bicolor damselfish)	2-epi-5-epi-valiolone synthase		358	144197	cellular organisms, Eukaryota, Opisthokonta, Metazoa, Eumetazoa, Bilateria, Deuterostomia, Chordata, Craniata, Vertebrata, Gnathostomata (jawed vertebrates), Teleostomi, Euteleostomi, Actinopterygii, Actinopteri, Neopterygii, Teleostei, Osteoglossocephalai, Clupeocephala, Euteleosteomorpha, Neoteleostei, Eurypterygia, Ctenosquamata, Acanthomorphata, Euacanthomorphacea, Percomorphaceae, Ovalentari…
158	tr|A0A3Q1I5N3|A0A3Q1I5N3	A0A3Q1I5N3	Anabas testudineus (Climbing perch) (Anthias testudineus)	2-epi-5-epi-valiolone synthase		441	64144	cellular organisms, Eukaryota, Opisthokonta, Metazoa, Eumetazoa, Bilateria, Deuterostomia, Chordata, Craniata, Vertebrata, Gnathostomata (jawed vertebrates), Teleostomi, Euteleostomi, Actinopterygii, Actinopteri, Neopterygii, Teleostei, Osteoglossocephalai, Clupeocephala, Euteleosteomorpha, Neoteleostei, Eurypterygia, Ctenosquamata, Acanthomorphata, Euacanthomorphacea, Percomorphaceae, Anabantari…
159	tr|A0A3Q3N4Q7|A0A3Q3N4Q7	A0A3Q3N4Q7	Mastacembelus armatus (zig-zag eel)	2-epi-5-epi-valiolone synthase		394	205130	cellular organisms, Eukaryota, Opisthokonta, Metazoa, Eumetazoa, Bilateria, Deuterostomia, Chordata, Craniata, Vertebrata, Gnathostomata (jawed vertebrates), Teleostomi, Euteleostomi, Actinopterygii, Actinopteri, Neopterygii, Teleostei, Osteoglossocephalai, Clupeocephala, Euteleosteomorpha, Neoteleostei, Eurypterygia, Ctenosquamata, Acanthomorphata, Euacanthomorphacea, Percomorphaceae, Anabantari…
160	tr|A0A3Q0SVR2|A0A3Q0SVR2	A0A3Q0SVR2	Amphilophus citrinellus (Midas cichlid) (Cichlasoma citrinellum)	2-epi-5-epi-valiolone synthase		439	61819	cellular organisms, Eukaryota, Opisthokonta, Metazoa, Eumetazoa, Bilateria, Deuterostomia, Chordata, Craniata, Vertebrata, Gnathostomata (jawed vertebrates), Teleostomi, Euteleostomi, Actinopterygii, Actinopteri, Neopterygii, Teleostei, Osteoglossocephalai, Clupeocephala, Euteleosteomorpha, Neoteleostei, Eurypterygia, Ctenosquamata, Acanthomorphata, Euacanthomorphacea, Percomorphaceae, Ovalentari…
161	tr|A0A3S2N3W2|A0A3S2N3W2	A0A3S2N3W2	Oryzias javanicus (Javanese ricefish) (Aplocheilus javanicus)	DHQ_synthase domain-containing protein		454	123683	cellular organisms, Eukaryota, Opisthokonta, Metazoa, Eumetazoa, Bilateria, Deuterostomia, Chordata, Craniata, Vertebrata, Gnathostomata (jawed vertebrates), Teleostomi, Euteleostomi, Actinopterygii, Actinopteri, Neopterygii, Teleostei, Osteoglossocephalai, Clupeocephala, Euteleosteomorpha, Neoteleostei, Eurypterygia, Ctenosquamata, Acanthomorphata, Euacanthomorphacea, Percomorphaceae, Ovalentari…
162	tr|A0A315VT26|A0A315VT26	A0A315VT26	Gambusia affinis (Western mosquitofish) (Heterandria affinis)	DHQ_synthase domain-containing protein		455	33528	cellular organisms, Eukaryota, Opisthokonta, Metazoa, Eumetazoa, Bilateria, Deuterostomia, Chordata, Craniata, Vertebrata, Gnathostomata (jawed vertebrates), Teleostomi, Euteleostomi, Actinopterygii, Actinopteri, Neopterygii, Teleostei, Osteoglossocephalai, Clupeocephala, Euteleosteomorpha, Neoteleostei, Eurypterygia, Ctenosquamata, Acanthomorphata, Euacanthomorphacea, Percomorphaceae, Ovalentari…
163	tr|A0A3Q2DCV0|A0A3Q2DCV0	A0A3Q2DCV0	Cyprinodon variegatus (Sheepshead minnow)	2-epi-5-epi-valiolone synthase		424	28743	cellular organisms, Eukaryota, Opisthokonta, Metazoa, Eumetazoa, Bilateria, Deuterostomia, Chordata, Craniata, Vertebrata, Gnathostomata (jawed vertebrates), Teleostomi, Euteleostomi, Actinopterygii, Actinopteri, Neopterygii, Teleostei, Osteoglossocephalai, Clupeocephala, Euteleosteomorpha, Neoteleostei, Eurypterygia, Ctenosquamata, Acanthomorphata, Euacanthomorphacea, Percomorphaceae, Ovalentari…
164	tr|A0A3Q3FZT6|A0A3Q3FZT6	A0A3Q3FZT6	Labrus bergylta (ballan wrasse)	2-epi-5-epi-valiolone synthase		395	56723	cellular organisms, Eukaryota, Opisthokonta, Metazoa, Eumetazoa, Bilateria, Deuterostomia, Chordata, Craniata, Vertebrata, Gnathostomata (jawed vertebrates), Teleostomi, Euteleostomi, Actinopterygii, Actinopteri, Neopterygii, Teleostei, Osteoglossocephalai, Clupeocephala, Euteleosteomorpha, Neoteleostei, Eurypterygia, Ctenosquamata, Acanthomorphata, Euacanthomorphacea, Percomorphaceae, Eupercaria…
165	tr|A0A4V6AN34|A0A4V6AN34	A0A4V6AN34	Collichthys lucidus (Big head croaker) (Sciaena lucida)	DHQ_synthase domain-containing protein		454	240159	cellular organisms, Eukaryota, Opisthokonta, Metazoa, Eumetazoa, Bilateria, Deuterostomia, Chordata, Craniata, Vertebrata, Gnathostomata (jawed vertebrates), Teleostomi, Euteleostomi, Actinopterygii, Actinopteri, Neopterygii, Teleostei, Osteoglossocephalai, Clupeocephala, Euteleosteomorpha, Neoteleostei, Eurypterygia, Ctenosquamata, Acanthomorphata, Euacanthomorphacea, Percomorphaceae, Eupercaria…
166	tr|E6ZFM6|E6ZFM6	E6ZFM6	Dicentrarchus labrax (European seabass) (Morone labrax)	2-epi-5-epi-valiolone synthase		454	13489	cellular organisms, Eukaryota, Opisthokonta, Metazoa, Eumetazoa, Bilateria, Deuterostomia, Chordata, Craniata, Vertebrata, Gnathostomata (jawed vertebrates), Teleostomi, Euteleostomi, Actinopterygii, Actinopteri, Neopterygii, Teleostei, Osteoglossocephalai, Clupeocephala, Euteleosteomorpha, Neoteleostei, Eurypterygia, Ctenosquamata, Acanthomorphata, Euacanthomorphacea, Percomorphaceae, Eupercaria…
167	tr|A0A484DH30|A0A484DH30	A0A484DH30	Perca flavescens (American yellow perch) (Morone flavescens)	DHQ_synthase domain-containing protein		422	8167	cellular organisms, Eukaryota, Opisthokonta, Metazoa, Eumetazoa, Bilateria, Deuterostomia, Chordata, Craniata, Vertebrata, Gnathostomata (jawed vertebrates), Teleostomi, Euteleostomi, Actinopterygii, Actinopteri, Neopterygii, Teleostei, Osteoglossocephalai, Clupeocephala, Euteleosteomorpha, Neoteleostei, Eurypterygia, Ctenosquamata, Acanthomorphata, Euacanthomorphacea, Percomorphaceae, Eupercaria…
168	tr|A0A4Z2H3D7|A0A4Z2H3D7	A0A4Z2H3D7	Liparis tanakae (Tanaka's snailfish)	2-epi-5-epi-valiolone synthase		404	230148	cellular organisms, Eukaryota, Opisthokonta, Metazoa, Eumetazoa, Bilateria, Deuterostomia, Chordata, Craniata, Vertebrata, Gnathostomata (jawed vertebrates), Teleostomi, Euteleostomi, Actinopterygii, Actinopteri, Neopterygii, Teleostei, Osteoglossocephalai, Clupeocephala, Euteleosteomorpha, Neoteleostei, Eurypterygia, Ctenosquamata, Acanthomorphata, Euacanthomorphacea, Percomorphaceae, Eupercaria…
169	tr|G3PDM6|G3PDM6	G3PDM6	Gasterosteus aculeatus (Three-spined stickleback)	2-epi-5-epi-valiolone synthase		437	69293	cellular organisms, Eukaryota, Opisthokonta, Metazoa, Eumetazoa, Bilateria, Deuterostomia, Chordata, Craniata, Vertebrata, Gnathostomata (jawed vertebrates), Teleostomi, Euteleostomi, Actinopterygii, Actinopteri, Neopterygii, Teleostei, Osteoglossocephalai, Clupeocephala, Euteleosteomorpha, Neoteleostei, Eurypterygia, Ctenosquamata, Acanthomorphata, Euacanthomorphacea, Percomorphaceae, Eupercaria…
170	tr|A0A2T5QIT0|A0A2T5QIT0	A0A2T5QIT0	Acinetobacter pittii (Acinetobacter genomosp. 3)	DHQ_synthase domain-containing protein		379	48296	cellular organisms, Bacteria, Proteobacteria, Gammaproteobacteria, Pseudomonadales, Moraxellaceae, Acinetobacter, Acinetobacter calcoaceticus/baumannii complex, Acinetobacter pittii (Acinetobacter genomosp. 3)
171	tr|A0A0W0N9L8|A0A0W0N9L8	A0A0W0N9L8	Pseudomonas sp. ICMP 19500	3-dehydroquinate synthase		395	1208102	cellular organisms, Bacteria, Proteobacteria, Gammaproteobacteria, Pseudomonadales, Pseudomonadaceae, Pseudomonas, unclassified Pseudomonas, Pseudomonas sp. ICMP 19500
172	tr|A0A484UD34|A0A484UD34	A0A484UD34	plant metagenome	3-dehydroquinate synthase (EC 4.2.3.4)		391	1297885	unclassified sequences, metagenomes, organismal metagenomes, plant metagenome
173	tr|G4M6E1|G4M6E1	G4M6E1	Candidatus Paraburkholderia kirkii UZHbot1	3-dehydroquinate synthase (EC 4.2.3.4)		395	1055526	cellular organisms, Bacteria, Proteobacteria, Betaproteobacteria, Burkholderiales, Burkholderiaceae, Paraburkholderia, Candidatus Paraburkholderia kirkii, Candidatus Paraburkholderia kirkii UZHbot1
174	tr|A0A0J7LV75|A0A0J7LV75	A0A0J7LV75	Candidatus Burkholderia pumila	3-dehydroquinate synthase (EC 4.2.3.4)		394	1090375	cellular organisms, Bacteria, Proteobacteria, Betaproteobacteria, Burkholderiales, Burkholderiaceae, Burkholderia, Candidatus Burkholderia pumila
175	tr|A0A0L0M5K8|A0A0L0M5K8	A0A0L0M5K8	Candidatus Burkholderia verschuerenii	3-dehydroquinate synthase (EC 4.2.3.4)		394	242163	cellular organisms, Bacteria, Proteobacteria, Betaproteobacteria, Burkholderiales, Burkholderiaceae, Burkholderia, Candidatus Burkholderia verschuerenii
176	tr|A0A659JP94|A0A659JP94	A0A659JP94	Burkholderia thailandensis	Iron-containing alcohol dehydrogenase		404	57975	cellular organisms, Bacteria, Proteobacteria, Betaproteobacteria, Burkholderiales, Burkholderiaceae, Burkholderia, pseudomallei group, Burkholderia thailandensis
177	tr|A0A561DVQ4|A0A561DVQ4	A0A561DVQ4	Rudaeicoccus suwonensis	3-dehydroquinate synthase		390	657409	cellular organisms, Bacteria, Terrabacteria group, Actinobacteria, Actinobacteria (high G+C Gram-positive bacteria), Micrococcales, Dermacoccaceae, Rudaeicoccus, Rudaeicoccus suwonensis
178	tr|A0A0K3BRL8|A0A0K3BRL8	A0A0K3BRL8	Kibdelosporangium sp. MJ126-NF4	3-dehydroquinate synthase # AroB (EC 4.2.3.4)		417	703222	cellular organisms, Bacteria, Terrabacteria group, Actinobacteria, Actinobacteria (high G+C Gram-positive bacteria), Pseudonocardiales, Pseudonocardiaceae, Kibdelosporangium, unclassified Kibdelosporangium, Kibdelosporangium sp. MJ126-NF4
179	tr|A0A4R4QIU3|A0A4R4QIU3	A0A4R4QIU3	Kribbella albertanoniae	Iron-containing alcohol dehydrogenase		406	1266829	cellular organisms, Bacteria, Terrabacteria group, Actinobacteria, Actinobacteria (high G+C Gram-positive bacteria), Propionibacteriales, Nocardioidaceae, Kribbella, Kribbella albertanoniae
180	tr|A0A2V9K2M3|A0A2V9K2M3	A0A2V9K2M3	Acidobacteria bacterium	DHQ_synthase domain-containing protein		606	1978231	cellular organisms, Bacteria, Acidobacteria, unclassified Acidobacteria, unclassified Acidobacteria (miscellaneous), Acidobacteria bacterium
181	tr|A0A1F5MHM2|A0A1F5MHM2	A0A1F5MHM2	Candidatus Daviesbacteria bacterium RIFCSPLOWO2_02_FULL_36_7	DHQ_synthase domain-containing protein		385	1797792	cellular organisms, Bacteria, unclassified Bacteria, Bacteria candidate phyla, Patescibacteria group, Microgenomates group, Candidatus Daviesbacteria, Candidatus Daviesbacteria bacterium RIFCSPLOWO2_02_FULL_36_7
182	tr|A0A023PES4|A0A023PES4	A0A023PES4	Bacillus bombysepticus str. Wang	3-dehydroquinate synthase		391	1330043	cellular organisms, Bacteria, Terrabacteria group, Firmicutes, Bacilli, Bacillales, Bacillaceae, Bacillus, Bacillus cereus group, Bacillus bombysepticus, Bacillus bombysepticus str. Wang
183	tr|A0A0V8HD15|A0A0V8HD15	A0A0V8HD15	Bacillus enclensis	3-dehydroquinate synthase		392	1402860	cellular organisms, Bacteria, Terrabacteria group, Firmicutes, Bacilli, Bacillales, Bacillaceae, Bacillus, Bacillus enclensis
184	sp|B0B0T7|EEVS	B0B0T7	Streptomyces glaucescens	2-epi-5-epi-valiolone synthase (EEVS) (EC 4.2.3.152)		388	1907	cellular organisms, Bacteria, Terrabacteria group, Actinobacteria, Actinobacteria (high G+C Gram-positive bacteria), Streptomycetales, Streptomycetaceae, Streptomyces, Streptomyces glaucescens
185	tr|A0A1H7Z7A8|A0A1H7Z7A8	A0A1H7Z7A8	Stigmatella aurantiaca	3-dehydroquinate synthase		401	41	cellular organisms, Bacteria, Proteobacteria, delta/epsilon subdivisions, Deltaproteobacteria, Myxococcales (fruiting gliding bacteria), Cystobacterineae, Archangiaceae, Stigmatella, Stigmatella aurantiaca
186	sp|E3FKM2|EEVS	E3FKM2	Stigmatella aurantiaca (strain DW4/3-1)	2-epi-5-epi-valiolone synthase (EEVS) (EC 4.2.3.152)		406	378806	cellular organisms, Bacteria, Proteobacteria, delta/epsilon subdivisions, Deltaproteobacteria, Myxococcales (fruiting gliding bacteria), Cystobacterineae, Archangiaceae, Stigmatella, Stigmatella aurantiaca, Stigmatella aurantiaca (strain DW4/3-1)
187	tr|A0A1Z8SQA5|A0A1Z8SQA5	A0A1Z8SQA5	Candidatus Endolissoclinum sp. TMED37	DHQ_synthase domain-containing protein		375	1986638	cellular organisms, Bacteria, Proteobacteria, Alphaproteobacteria, Rhodospirillales, Rhodospirillaceae (purple nonsulfur bacteria), Candidatus Endolissoclinum, unclassified Candidatus Endolissoclinum, Candidatus Endolissoclinum sp. TMED37
188	tr|G9PR72|G9PR72	G9PR72	Actinomyces sp. oral taxon 849 str. F0330	DHQ_synthase domain-containing protein		366	653386	cellular organisms, Bacteria, Terrabacteria group, Actinobacteria, Actinobacteria (high G+C Gram-positive bacteria), Actinomycetales, Actinomycetaceae, Actinomyces, unclassified Actinomyces, Actinomyces sp. oral taxon 849, Actinomyces sp. oral taxon 849 str. F0330
189	tr|A0A1C6RL89|A0A1C6RL89	A0A1C6RL89	Micromonospora inyonensis	3-dehydroquinate synthase		390	47866	cellular organisms, Bacteria, Terrabacteria group, Actinobacteria, Actinobacteria (high G+C Gram-positive bacteria), Micromonosporales, Micromonosporaceae, Micromonospora, Micromonospora inyonensis
190	tr|A0A2V2RWY5|A0A2V2RWY5	A0A2V2RWY5	Verrucomicrobia bacterium	2-epi-5-epi-valiolone synthase		379	2026799	cellular organisms, Bacteria, PVC group, Verrucomicrobia, unclassified Verrucomicrobia, unclassified Verrucomicrobia (miscellaneous), Verrucomicrobia bacterium
191	tr|A0A533ZWT5|A0A533ZWT5	A0A533ZWT5	Gammaproteobacteria bacterium	Sedoheptulose 7-phosphate cyclase		372	1913989	cellular organisms, Bacteria, Proteobacteria, Gammaproteobacteria, unclassified Gammaproteobacteria, unclassified Gammaproteobacteria (miscellaneous), Gammaproteobacteria bacterium
192	tr|A0A134B9F7|A0A134B9F7	A0A134B9F7	Prevotella amnii	3-dehydroquinate synthase		382	419005	cellular organisms, Bacteria, FCB group, Bacteroidetes/Chlorobi group, Bacteroidetes, Bacteroidia, Bacteroidales, Prevotellaceae, Prevotella, Prevotella amnii
193	tr|A0A4Q1HCT7|A0A4Q1HCT7	A0A4Q1HCT7	Clostridium botulinum	Sedoheptulose 7-phosphate cyclase		372	1491	cellular organisms, Bacteria, Terrabacteria group, Firmicutes, Clostridia, Clostridiales, Clostridiaceae, Clostridium, Clostridium botulinum
194	tr|F1TFW9|F1TFW9	F1TFW9	Ruminiclostridium papyrosolvens DSM 2782	3-dehydroquinate synthase (EC 4.2.3.4)		377	588581	cellular organisms, Bacteria, Terrabacteria group, Firmicutes, Clostridia, Clostridiales, Hungateiclostridiaceae, Ruminiclostridium, Ruminiclostridium papyrosolvens, Ruminiclostridium papyrosolvens DSM 2782
195	tr|A0A1M3DST2|A0A1M3DST2	A0A1M3DST2	Alphaproteobacteria bacterium 43-37	DHQ_synthase domain-containing protein		387	1895707	cellular organisms, Bacteria, Proteobacteria, Alphaproteobacteria, unclassified Alphaproteobacteria, unclassified Alphaproteobacteria (miscellaneous), Alphaproteobacteria bacterium 43-37
196	tr|A0A521H2A6|A0A521H2A6	A0A521H2A6	Alphaproteobacteria bacterium	Iron-containing alcohol dehydrogenase		384	1913988	cellular organisms, Bacteria, Proteobacteria, Alphaproteobacteria, unclassified Alphaproteobacteria, unclassified Alphaproteobacteria (miscellaneous), Alphaproteobacteria bacterium
197	tr|A0A136KQV1|A0A136KQV1	A0A136KQV1	Chloroflexi bacterium OLB14	3-dehydroquinate synthase (EC 4.2.3.4)		379	1617415	cellular organisms, Bacteria, Terrabacteria group, Chloroflexi, Tepidiformia, unclassified Tepidiformia, Chloroflexi bacterium OLB14
198	tr|A0A350G244|A0A350G244	A0A350G244	Anaerolineae bacterium	2-epi-5-epi-valiolone synthase		381	2052143	cellular organisms, Bacteria, Terrabacteria group, Chloroflexi, Anaerolineae, unclassified Anaerolineae, Anaerolineae bacterium
199	tr|A0A1F8TVA8|A0A1F8TVA8	A0A1F8TVA8	Chloroflexi bacterium RIFOXYD12_FULL_57_15	2-epi-5-epi-valiolone synthase		380	1797675	cellular organisms, Bacteria, Terrabacteria group, Chloroflexi, unclassified Chloroflexi, unclassified Chloroflexi (miscellaneous), Chloroflexi bacterium RIFOXYD12_FULL_57_15
200	tr|A0A351G8V1|A0A351G8V1	A0A351G8V1	Chloroflexi bacterium	2-epi-5-epi-valiolone synthase		380	2026724	cellular organisms, Bacteria, Terrabacteria group, Chloroflexi, unclassified Chloroflexi, unclassified Chloroflexi (miscellaneous), Chloroflexi bacterium
201	tr|A0A3A0BIQ6|A0A3A0BIQ6	A0A3A0BIQ6	Chloroflexi bacterium	2-epi-5-epi-valiolone synthase		375	2026724	cellular organisms, Bacteria, Terrabacteria group, Chloroflexi, unclassified Chloroflexi, unclassified Chloroflexi (miscellaneous), Chloroflexi bacterium
202	tr|A0A419EF95|A0A419EF95	A0A419EF95	Anaerolineaceae bacterium	Iron-containing alcohol dehydrogenase		379	2024896	cellular organisms, Bacteria, Terrabacteria group, Chloroflexi, Anaerolineae, Anaerolineales, Anaerolineaceae, unclassified Anaerolineaceae, Anaerolineaceae bacterium
203	tr|A0A1X2E755|A0A1X2E755	A0A1X2E755	Mycobacterium szulgai	2-epi-5-epi-valiolone synthase		376	1787	cellular organisms, Bacteria, Terrabacteria group, Actinobacteria, Actinobacteria (high G+C Gram-positive bacteria), Corynebacteriales, Mycobacteriaceae, Mycobacterium, Mycobacterium szulgai
204	tr|A0A0I9VH80|A0A0I9VH80	A0A0I9VH80	Mycobacterium haemophilum	2-epi-5-epi-valiolone synthase		375	29311	cellular organisms, Bacteria, Terrabacteria group, Actinobacteria, Actinobacteria (high G+C Gram-positive bacteria), Corynebacteriales, Mycobacteriaceae, Mycobacterium, Mycobacterium haemophilum
205	tr|A0A1X2B7R0|A0A1X2B7R0	A0A1X2B7R0	Mycobacterium riyadhense	2-epi-5-epi-valiolone synthase		376	486698	cellular organisms, Bacteria, Terrabacteria group, Actinobacteria, Actinobacteria (high G+C Gram-positive bacteria), Corynebacteriales, Mycobacteriaceae, Mycobacterium, Mycobacterium riyadhense
206	tr|A0A2U2SHJ3|A0A2U2SHJ3	A0A2U2SHJ3	Anaerolineae bacterium	2-epi-5-epi-valiolone synthase		380	2052143	cellular organisms, Bacteria, Terrabacteria group, Chloroflexi, Anaerolineae, unclassified Anaerolineae, Anaerolineae bacterium
207	tr|A0A1G0CW53|A0A1G0CW53	A0A1G0CW53	Gallionellales bacterium RBG_16_56_9	2-epi-5-epi-valiolone synthase		382	1798249	cellular organisms, Bacteria, Proteobacteria, Betaproteobacteria, Nitrosomonadales, unclassified Nitrosomonadales, Gallionellales bacterium RBG_16_56_9
208	tr|A0A2N2MH18|A0A2N2MH18	A0A2N2MH18	Chloroflexi bacterium HGW-Chloroflexi-6	2-epi-5-epi-valiolone synthase		382	2013729	cellular organisms, Bacteria, Terrabacteria group, Chloroflexi, unclassified Chloroflexi, unclassified Chloroflexi (miscellaneous), Chloroflexi bacterium HGW-Chloroflexi-6
209	tr|A0A522HBJ7|A0A522HBJ7	A0A522HBJ7	Candidimonas sp.	Iron-containing alcohol dehydrogenase		390	1912597	cellular organisms, Bacteria, Proteobacteria, Betaproteobacteria, Burkholderiales, Alcaligenaceae, Candidimonas, unclassified Candidimonas, Candidimonas sp.
210	tr|A0A522TQB3|A0A522TQB3	A0A522TQB3	Castellaniella sp.	Iron-containing alcohol dehydrogenase		385	1955812	cellular organisms, Bacteria, Proteobacteria, Betaproteobacteria, Burkholderiales, Alcaligenaceae, Castellaniella, unclassified Castellaniella, Castellaniella sp.
211	tr|E1VJH8|E1VJH8	E1VJH8	gamma proteobacterium HdN1	Putative 2-epi-5-epi-valiolone synthase		394	83406	cellular organisms, Bacteria, Proteobacteria, Gammaproteobacteria, unclassified Gammaproteobacteria, unclassified Gammaproteobacteria (miscellaneous), gamma proteobacterium HdN1
212	tr|A0A522MFF4|A0A522MFF4	A0A522MFF4	Burkholderiaceae bacterium	Iron-containing alcohol dehydrogenase		382	2030806	cellular organisms, Bacteria, Proteobacteria, Betaproteobacteria, Burkholderiales, Burkholderiaceae, unclassified Burkholderiaceae, Burkholderiaceae bacterium
213	tr|A0A1E4H3V2|A0A1E4H3V2	A0A1E4H3V2	Rhodanobacter sp. SCN 67-45	2-epi-5-epi-valiolone synthase		381	1660133	cellular organisms, Bacteria, Proteobacteria, Gammaproteobacteria, Xanthomonadales, Rhodanobacteraceae, Rhodanobacter, unclassified Rhodanobacter, Rhodanobacter sp. SCN 67-45
214	tr|A0A522LAW9|A0A522LAW9	A0A522LAW9	Rhodanobacter sp.	Iron-containing alcohol dehydrogenase		379	1883446	cellular organisms, Bacteria, Proteobacteria, Gammaproteobacteria, Xanthomonadales, Rhodanobacteraceae, Rhodanobacter, unclassified Rhodanobacter, Rhodanobacter sp.
215	tr|A0A1D2U7K6|A0A1D2U7K6	A0A1D2U7K6	Comamonas sp. SCN 67-35	2-epi-5-epi-valiolone synthase		381	1660096	cellular organisms, Bacteria, Proteobacteria, Betaproteobacteria, Burkholderiales, Comamonadaceae, Comamonas, unclassified Comamonas, Comamonas sp. SCN 67-35
216	tr|A0A5B8RPU2|A0A5B8RPU2	A0A5B8RPU2	Comamonas sp. NLF-7-7	Sedoheptulose 7-phosphate cyclase		385	2597701	cellular organisms, Bacteria, Proteobacteria, Betaproteobacteria, Burkholderiales, Comamonadaceae, Comamonas, unclassified Comamonas, Comamonas sp. NLF-7-7
217	tr|A0A522LE91|A0A522LE91	A0A522LE91	Rhodanobacter sp.	Iron-containing alcohol dehydrogenase		382	1883446	cellular organisms, Bacteria, Proteobacteria, Gammaproteobacteria, Xanthomonadales, Rhodanobacteraceae, Rhodanobacter, unclassified Rhodanobacter, Rhodanobacter sp.
218	tr|A0A521V1G8|A0A521V1G8	A0A521V1G8	Xanthomonadaceae bacterium	Iron-containing alcohol dehydrogenase		376	1926873	cellular organisms, Bacteria, Proteobacteria, Gammaproteobacteria, Xanthomonadales, Xanthomonadaceae, unclassified Xanthomonadaceae, unclassified Xanthomonadaceae (miscellaneous), Xanthomonadaceae bacterium
219	tr|A0A522S1R7|A0A522S1R7	A0A522S1R7	Rhodanobacteraceae bacterium	Iron-containing alcohol dehydrogenase		383	2052182	cellular organisms, Bacteria, Proteobacteria, Gammaproteobacteria, Xanthomonadales, Rhodanobacteraceae, unclassified Rhodanobacteraceae, Rhodanobacteraceae bacterium
220	tr|A0A154QLW9|A0A154QLW9	A0A154QLW9	Rhodanobacter thiooxydans	2-epi-5-epi-valiolone synthase		383	416169	cellular organisms, Bacteria, Proteobacteria, Gammaproteobacteria, Xanthomonadales, Rhodanobacteraceae, Rhodanobacter, Rhodanobacter thiooxydans
221	tr|A0A372DNM6|A0A372DNM6	A0A372DNM6	Lysobacter sp. WF-2	2-epi-5-epi-valiolone synthase		375	2303539	cellular organisms, Bacteria, Proteobacteria, Gammaproteobacteria, Xanthomonadales, Xanthomonadaceae, Lysobacter, unclassified Lysobacter, Lysobacter sp. WF-2
222	tr|A0A4S3KMX5|A0A4S3KMX5	A0A4S3KMX5	Rhodanobacter lindaniclasticus	2-epi-5-epi-valiolone synthase		382	75310	cellular organisms, Bacteria, Proteobacteria, Gammaproteobacteria, Xanthomonadales, Rhodanobacteraceae, Rhodanobacter, Rhodanobacter lindaniclasticus
223	tr|A0A522SKJ0|A0A522SKJ0	A0A522SKJ0	Burkholderiaceae bacterium	Iron-containing alcohol dehydrogenase		386	2030806	cellular organisms, Bacteria, Proteobacteria, Betaproteobacteria, Burkholderiales, Burkholderiaceae, unclassified Burkholderiaceae, Burkholderiaceae bacterium
224	tr|A0A0G4ENP6|A0A0G4ENP6	A0A0G4ENP6	Vitrella brassicaformis (strain CCMP3155)	Uncharacterized protein		1482	1169540	cellular organisms, Eukaryota, Sar, Alveolata, Colpodellida, Vitrellaceae, Vitrella, Vitrella brassicaformis, Vitrella brassicaformis (strain CCMP3155)
225	tr|A0A2P6NJV5|A0A2P6NJV5	A0A2P6NJV5	Planoprotostelium fungivorum	DHQ_synthase domain-containing protein		441	1890364	cellular organisms, Eukaryota, Amoebozoa, Evosea, Variosea, Cavosteliida, Cavosteliaceae, Planoprotostelium, Planoprotostelium fungivorum
226	tr|A0A165J3Q4|A0A165J3Q4	A0A165J3Q4	Exidia glandulosa HHB12029	Dehydroquinate synthase-like protein		449	1314781	cellular organisms, Eukaryota, Opisthokonta, Fungi, Dikarya, Basidiomycota, Agaricomycotina, Agaricomycetes, Agaricomycetes incertae sedis, Auriculariales, Exidiaceae, Exidia, Exidia glandulosa (Black witch's butter), Exidia glandulosa HHB12029
227	tr|A0A5E3WXU4|A0A5E3WXU4	A0A5E3WXU4	Peniophora sp. CBMAI 1063	DHQ_synthase domain-containing protein		454	718367	cellular organisms, Eukaryota, Opisthokonta, Fungi, Dikarya, Basidiomycota, Agaricomycotina, Agaricomycetes, Agaricomycetes incertae sedis, Russulales, Peniophoraceae, Peniophora, unclassified Peniophora, Peniophora sp. CBMAI 1063
228	tr|A0A165SHM2|A0A165SHM2	A0A165SHM2	Neolentinus lepideus HHB14362 ss-1	2-epi-5-epi-valiolone synthase		400	1314782	cellular organisms, Eukaryota, Opisthokonta, Fungi, Dikarya, Basidiomycota, Agaricomycotina, Agaricomycetes, Agaricomycetes incertae sedis, Gloeophyllales, Gloeophyllaceae, Neolentinus, Neolentinus lepideus, Neolentinus lepideus HHB14362 ss-1
229	tr|S7RU45|S7RU45	S7RU45	Gloeophyllum trabeum (strain ATCC 11539 / FP-39264 / Madison 617) (Brown rot fungus)	3-dehydroquinate synthase		404	670483	cellular organisms, Eukaryota, Opisthokonta, Fungi, Dikarya, Basidiomycota, Agaricomycotina, Agaricomycetes, Agaricomycetes incertae sedis, Gloeophyllales, Gloeophyllaceae, Gloeophyllum, Gloeophyllum trabeum (Brown rot fungus) (Agaricus trabeus), Gloeophyllum trabeum (strain ATCC 11539 / FP-39264 / Madison 617) (Brown rot fungus)
230	tr|A0A1B9HGY5|A0A1B9HGY5	A0A1B9HGY5	Kwoniella heveanensis CBS 569	DHQ_synthase domain-containing protein		472	1296119	cellular organisms, Eukaryota, Opisthokonta, Fungi, Dikarya, Basidiomycota, Agaricomycotina, Tremellomycetes, Tremellales (jelly fungi), Cryptococcaceae, Kwoniella, Kwoniella heveanensis, Kwoniella heveanensis CBS 569
231	tr|A0A5M6BTL7|A0A5M6BTL7	A0A5M6BTL7	Kwoniella shandongensis	DHQ_synthase domain-containing protein		464	1734106	cellular organisms, Eukaryota, Opisthokonta, Fungi, Dikarya, Basidiomycota, Agaricomycotina, Tremellomycetes, Tremellales (jelly fungi), Cryptococcaceae, Kwoniella, Kwoniella shandongensis
232	tr|A0A316VBZ7|A0A316VBZ7	A0A316VBZ7	Meira miltonrushii	Dehydroquinate synthase-like protein		453	1280837	cellular organisms, Eukaryota, Opisthokonta, Fungi, Dikarya, Basidiomycota, Ustilaginomycotina, Exobasidiomycetes, Exobasidiales, Brachybasidiaceae, Meira, Meira miltonrushii
233	tr|A0A316UE85|A0A316UE85	A0A316UE85	Pseudomicrostroma glucosiphilum	Dehydroquinate synthase-like protein		496	1684307	cellular organisms, Eukaryota, Opisthokonta, Fungi, Dikarya, Basidiomycota, Ustilaginomycotina, Exobasidiomycetes, Microstromatales, Microstromatales incertae sedis, Pseudomicrostroma, Pseudomicrostroma glucosiphilum
234	tr|I2G2Y0|I2G2Y0	I2G2Y0	Ustilago hordei (strain Uh4875-4) (Barley covered smut fungus)	Related to 2-epi-5-epi-valiolone synthase		463	1128400	cellular organisms, Eukaryota, Opisthokonta, Fungi, Dikarya, Basidiomycota, Ustilaginomycotina, Ustilaginomycetes, Ustilaginales, Ustilaginaceae, Ustilago, Ustilago hordei (Barley covered smut fungus), Ustilago hordei (strain Uh4875-4) (Barley covered smut fungus)
235	tr|A0A0D1CAV0|A0A0D1CAV0	A0A0D1CAV0	Ustilago maydis (strain 521 / FGSC 9021) (Corn smut fungus)	DHQ_synthase domain-containing protein		464	237631	cellular organisms, Eukaryota, Opisthokonta, Fungi, Dikarya, Basidiomycota, Ustilaginomycotina, Ustilaginomycetes, Ustilaginales, Ustilaginaceae, Ustilago, Ustilago maydis (Corn smut fungus), Ustilago maydis (strain 521 / FGSC 9021) (Corn smut fungus)
236	tr|A0A317XS16|A0A317XS16	A0A317XS16	Testicularia cyperi	Dehydroquinate synthase-like protein		464	1882483	cellular organisms, Eukaryota, Opisthokonta, Fungi, Dikarya, Basidiomycota, Ustilaginomycotina, Ustilaginomycetes, Ustilaginales, Anthracoideaceae, Testicularia, Testicularia cyperi
237	tr|A0A5J5F1S2|A0A5J5F1S2	A0A5J5F1S2	Sphaerosporella brunnea	DHQ_synthase domain-containing protein		422	1250544	cellular organisms, Eukaryota, Opisthokonta, Fungi, Dikarya, Ascomycota, saccharomyceta, Pezizomycotina, Pezizomycetes, Pezizales, Pyronemataceae, Sphaerosporella, Sphaerosporella brunnea
238	tr|A0A4S2MLF3|A0A4S2MLF3	A0A4S2MLF3	Ascodesmis nigricans	Dehydroquinate synthase-like protein		446	341454	cellular organisms, Eukaryota, Opisthokonta, Fungi, Dikarya, Ascomycota, saccharomyceta, Pezizomycotina, Pezizomycetes, Pezizales, Ascodesmidaceae, Ascodesmis, Ascodesmis nigricans
239	tr|U4LPN0|U4LPN0	U4LPN0	Pyronema omphalodes (strain CBS 100304) (Pyronema confluens)	Similar to 2-epi-5-epi-valiolone synthase acc. no. Q9ZAE9		450	1076935	cellular organisms, Eukaryota, Opisthokonta, Fungi, Dikarya, Ascomycota, saccharomyceta, Pezizomycotina, Pezizomycetes, Pezizales, Pyronemataceae, Pyronema, Pyronema omphalodes, Pyronema omphalodes (strain CBS 100304) (Pyronema confluens)
240	tr|A0A136J0N6|A0A136J0N6	A0A136J0N6	Microdochium bolleyi	2-epi-5-epi-valiolone synthase		459	196109	cellular organisms, Eukaryota, Opisthokonta, Fungi, Dikarya, Ascomycota, saccharomyceta, Pezizomycotina, leotiomyceta, sordariomyceta, Sordariomycetes, Xylariomycetidae, Xylariales, Microdochiaceae, Microdochium, Microdochium bolleyi
241	tr|A0A1Y2WAD4|A0A1Y2WAD4	A0A1Y2WAD4	Hypoxylon sp. CI-4A	DHQ_synthase domain-containing protein		475	1001833	cellular organisms, Eukaryota, Opisthokonta, Fungi, Dikarya, Ascomycota, saccharomyceta, Pezizomycotina, leotiomyceta, sordariomyceta, Sordariomycetes, Xylariomycetidae, Xylariales, Hypoxylaceae, Hypoxylon, unclassified Hypoxylon, Hypoxylon sp. CI-4A
242	tr|A0A218YR66|A0A218YR66	A0A218YR66	Marssonina coronariae	DHQ_synthase domain-containing protein		484	503106	cellular organisms, Eukaryota, Opisthokonta, Fungi, Dikarya, Ascomycota, saccharomyceta, Pezizomycotina, leotiomyceta, sordariomyceta, Leotiomycetes, Helotiales, Dermateaceae, Marssonina, Marssonina coronariae
243	tr|A0A194XP79|A0A194XP79	A0A194XP79	Phialocephala scopiformis	Dehydroquinate synthase-like protein		495	149040	cellular organisms, Eukaryota, Opisthokonta, Fungi, Dikarya, Ascomycota, saccharomyceta, Pezizomycotina, leotiomyceta, sordariomyceta, Leotiomycetes, Helotiales, Helotiales incertae sedis, Phialocephala, Phialocephala scopiformis
244	tr|A0A2J6Q8D9|A0A2J6Q8D9	A0A2J6Q8D9	Pezoloma ericae	Dehydroquinate synthase-like protein		467	1745343	cellular organisms, Eukaryota, Opisthokonta, Fungi, Dikarya, Ascomycota, saccharomyceta, Pezizomycotina, leotiomyceta, sordariomyceta, Leotiomycetes, Helotiales, Leotiaceae, Pezoloma, Pezoloma ericae species complex, Pezoloma ericae
245	tr|A0A1Y1YQK6|A0A1Y1YQK6	A0A1Y1YQK6	Clohesyomyces aquaticus	DHQ_synthase domain-containing protein		456	1231657	cellular organisms, Eukaryota, Opisthokonta, Fungi, Dikarya, Ascomycota, saccharomyceta, Pezizomycotina, leotiomyceta, dothideomyceta, Dothideomycetes, Pleosporomycetidae, Pleosporales, Lindgomycetaceae, Clohesyomyces, Clohesyomyces aquaticus
246	tr|A0A4Q4N321|A0A4Q4N321	A0A4Q4N321	Alternaria alternata (Alternaria rot fungus) (Torula alternata)	DHQ_synthase domain-containing protein		461	5599	cellular organisms, Eukaryota, Opisthokonta, Fungi, Dikarya, Ascomycota, saccharomyceta, Pezizomycotina, leotiomyceta, dothideomyceta, Dothideomycetes, Pleosporomycetidae, Pleosporales, Pleosporineae, Pleosporaceae, Alternaria, Alternaria sect. Alternaria, Alternaria alternata complex, Alternaria alternata (Alternaria rot fungus) (Torula alternata)
247	tr|A0A2V1DZ15|A0A2V1DZ15	A0A2V1DZ15	Periconia macrospinosa	2-epi-5-epi-valiolone synthase-like protein		454	97972	cellular organisms, Eukaryota, Opisthokonta, Fungi, Dikarya, Ascomycota, saccharomyceta, Pezizomycotina, leotiomyceta, dothideomyceta, Dothideomycetes, Pleosporomycetidae, Pleosporales, Massarineae, Periconiaceae, Periconia, Periconia macrospinosa
248	tr|A0A2C5XL93|A0A2C5XL93	A0A2C5XL93	Ophiocordyceps camponoti-rufipedis	DHQ_synthase domain-containing protein		445	2004952	cellular organisms, Eukaryota, Opisthokonta, Fungi, Dikarya, Ascomycota, saccharomyceta, Pezizomycotina, leotiomyceta, sordariomyceta, Sordariomycetes, Hypocreomycetidae, Hypocreales, Ophiocordycipitaceae, Ophiocordyceps, Ophiocordyceps camponoti-rufipedis
249	tr|A0A084QGG1|A0A084QGG1	A0A084QGG1	Stachybotrys chlorohalonata (strain IBT 40285)	DHQ_synthase domain-containing protein		488	1283841	cellular organisms, Eukaryota, Opisthokonta, Fungi, Dikarya, Ascomycota, saccharomyceta, Pezizomycotina, leotiomyceta, sordariomyceta, Sordariomycetes, Hypocreomycetidae, Hypocreales, Stachybotryaceae, Stachybotrys, Stachybotrys chlorohalonata, Stachybotrys chlorohalonata (strain IBT 40285)
250	tr|A0A166ZVU1|A0A166ZVU1	A0A166ZVU1	Metarhizium rileyi RCEF 4871	2-epi-5-epi-valiolone synthase		457	1081105	cellular organisms, Eukaryota, Opisthokonta, Fungi, Dikarya, Ascomycota, saccharomyceta, Pezizomycotina, leotiomyceta, sordariomyceta, Sordariomycetes, Hypocreomycetidae, Hypocreales, Clavicipitaceae, Metarhizium, Metarhizium rileyi, Metarhizium rileyi RCEF 4871
251	tr|A0A3M9ZFP4|A0A3M9ZFP4	A0A3M9ZFP4	Leptolyngbya sp. IPPAS B-1204	Sedoheptulose 7-phosphate cyclase		411	2483801	cellular organisms, Bacteria, Terrabacteria group, Cyanobacteria/Melainabacteria group, Cyanobacteria, Synechococcales, Leptolyngbyaceae, Leptolyngbya, unclassified Leptolyngbya, Leptolyngbya sp. IPPAS B-1204
252	tr|A0A0V7ZDT1|A0A0V7ZDT1	A0A0V7ZDT1	Mastigocoleus testarum BC008	3-dehydroquinate synthase		413	371196	cellular organisms, Bacteria, Terrabacteria group, Cyanobacteria/Melainabacteria group, Cyanobacteria, Nostocales, Hapalosiphonaceae, Mastigocoleus, Mastigocoleus testarum, Mastigocoleus testarum BC008
253	tr|A0A433N3X8|A0A433N3X8	A0A433N3X8	Chlorogloeopsis fritschii PCC 6912	3-dehydroquinate synthase		413	211165	cellular organisms, Bacteria, Terrabacteria group, Cyanobacteria/Melainabacteria group, Cyanobacteria, Nostocales, Chlorogloeopsidaceae, Chlorogloeopsis, Chlorogloeopsis fritschii, Chlorogloeopsis fritschii PCC 6912
254	tr|K9R6N6|K9R6N6	K9R6N6	Rivularia sp. PCC 7116	3-dehydroquinate synthetase (EC 4.2.3.4)		413	373994	cellular organisms, Bacteria, Terrabacteria group, Cyanobacteria/Melainabacteria group, Cyanobacteria, Nostocales, Rivulariaceae, Rivularia, unclassified Rivularia (in: Bacteria), Rivularia sp. PCC 7116
255	tr|A0A0C1QNU6|A0A0C1QNU6	A0A0C1QNU6	Tolypothrix bouteillei VB521301	3-dehydroquinate synthase		411	1479485	cellular organisms, Bacteria, Terrabacteria group, Cyanobacteria/Melainabacteria group, Cyanobacteria, Nostocales, Tolypothrichaceae, Tolypothrix, Tolypothrix bouteillei, Tolypothrix bouteillei VB521301
256	tr|A0A0C2PSW4|A0A0C2PSW4	A0A0C2PSW4	Tolypothrix campylonemoides VB511288	3-dehydroquinate synthase		411	1245935	cellular organisms, Bacteria, Terrabacteria group, Cyanobacteria/Melainabacteria group, Cyanobacteria, Nostocales, Tolypothrichaceae, Tolypothrix, Tolypothrix campylonemoides, Tolypothrix campylonemoides VB511288
257	tr|A0A0C2MDT4|A0A0C2MDT4	A0A0C2MDT4	Scytonema tolypothrichoides VB-61278	3-dehydroquinate synthase		411	1233231	cellular organisms, Bacteria, Terrabacteria group, Cyanobacteria/Melainabacteria group, Cyanobacteria, Nostocales, Scytonemataceae, Scytonema, Scytonema tolypothrichoides, Scytonema tolypothrichoides VB-61278
258	tr|A0A1Y0RQH5|A0A1Y0RQH5	A0A1Y0RQH5	Nostocales cyanobacterium HT-58-2	3-dehydroquinate synthase		411	1940762	cellular organisms, Bacteria, Terrabacteria group, Cyanobacteria/Melainabacteria group, Cyanobacteria, Nostocales, unclassified Nostocales, unclassified Nostocales (miscellaneous), Nostocales cyanobacterium HT-58-2
259	tr|A0A1U7I9A6|A0A1U7I9A6	A0A1U7I9A6	Nostoc calcicola FACHB-389	3-dehydroquinate synthase		410	1357508	cellular organisms, Bacteria, Terrabacteria group, Cyanobacteria/Melainabacteria group, Cyanobacteria, Nostocales, Nostocaceae, Nostoc, Nostoc calcicola, Nostoc calcicola FACHB-389
260	tr|A0A1Z4QDR1|A0A1Z4QDR1	A0A1Z4QDR1	Cylindrospermum sp. NIES-4074	3-dehydroquinate synthase		411	2005457	cellular organisms, Bacteria, Terrabacteria group, Cyanobacteria/Melainabacteria group, Cyanobacteria, Nostocales, Nostocaceae, Cylindrospermum, unclassified Cylindrospermum, Cylindrospermum sp. NIES-4074
261	sp|Q3M6C3|DDGS	Q3M6C3	Trichormus variabilis (strain ATCC 29413 / PCC 7937) (Anabaena variabilis)	Demethyl-4-deoxygadusol synthase (DDGS) (EC 4.2.3.154)		410	240292	cellular organisms, Bacteria, Terrabacteria group, Cyanobacteria/Melainabacteria group, Cyanobacteria, Nostocales, Nostocaceae, Trichormus, Anabaena variabilis, Trichormus variabilis (strain ATCC 29413 / PCC 7937) (Anabaena variabilis)
262	tr|A0A1Z4S903|A0A1Z4S903	A0A1Z4S903	Nostoc sp. NIES-4103	3-dehydroquinate synthase		411	2005458	cellular organisms, Bacteria, Terrabacteria group, Cyanobacteria/Melainabacteria group, Cyanobacteria, Nostocales, Nostocaceae, Nostoc, unclassified Nostoc, Nostoc sp. NIES-4103
263	tr|K9QU59|K9QU59	K9QU59	Nostoc sp. (strain ATCC 29411 / PCC 7524)	3-dehydroquinate synthetase (EC 4.2.3.4)		413	28072	cellular organisms, Bacteria, Terrabacteria group, Cyanobacteria/Melainabacteria group, Cyanobacteria, Nostocales, Nostocaceae, Nostoc, unclassified Nostoc, Nostoc sp. (strain ATCC 29411 / PCC 7524)
264	tr|A0A1Q4RVB3|A0A1Q4RVB3	A0A1Q4RVB3	Calothrix sp. HK-06	3-dehydroquinate synthase		421	1137096	cellular organisms, Bacteria, Terrabacteria group, Cyanobacteria/Melainabacteria group, Cyanobacteria, Nostocales, Calotrichaceae, Calothrix, unclassified Calothrix, Calothrix sp. HK-06
265	tr|A0A0S3U2Z6|A0A0S3U2Z6	A0A0S3U2Z6	Leptolyngbya sp. NIES-3755	3-dehydroquinate synthase		409	1752064	cellular organisms, Bacteria, Terrabacteria group, Cyanobacteria/Melainabacteria group, Cyanobacteria, Synechococcales, Leptolyngbyaceae, Leptolyngbya, unclassified Leptolyngbya, Leptolyngbya sp. NIES-3755
266	tr|A0A2P8VW01|A0A2P8VW01	A0A2P8VW01	filamentous cyanobacterium CCT1	3-dehydroquinate synthase		417	2107702	cellular organisms, Bacteria, Terrabacteria group, Cyanobacteria/Melainabacteria group, Cyanobacteria, unclassified Cyanobacteria, unclassified Cyanobacteria (miscellaneous), filamentous cyanobacterium CCT1
267	tr|A0A2T1EQR7|A0A2T1EQR7	A0A2T1EQR7	Chlorogloea sp. CCALA 695	3-dehydroquinate synthase		411	2107693	cellular organisms, Bacteria, Terrabacteria group, Cyanobacteria/Melainabacteria group, Cyanobacteria, Oscillatoriophycideae, Chroococcales, Entophysalidaceae, Chlorogloea, unclassified Chlorogloea, Chlorogloea sp. CCALA 695
268	tr|A0A3D1PDH7|A0A3D1PDH7	A0A3D1PDH7	Cyanobacteria bacterium UBA11049	3-dehydroquinate synthase		413	2055787	cellular organisms, Bacteria, Terrabacteria group, Cyanobacteria/Melainabacteria group, Cyanobacteria, unclassified Cyanobacteria, unclassified Cyanobacteria (miscellaneous), Cyanobacteria bacterium UBA11049
269	tr|A0A0D8ZQW8|A0A0D8ZQW8	A0A0D8ZQW8	Aliterella atlantica CENA595	3-dehydroquinate synthase		413	1618023	cellular organisms, Bacteria, Terrabacteria group, Cyanobacteria/Melainabacteria group, Cyanobacteria, Chroococcidiopsidales, Chroococcidiopsidaceae, Aliterella, Aliterella atlantica, Aliterella atlantica CENA595
270	tr|A0A3C0NKA7|A0A3C0NKA7	A0A3C0NKA7	Cyanobacteria bacterium UBA8543	3-dehydroquinate synthase		413	2055766	cellular organisms, Bacteria, Terrabacteria group, Cyanobacteria/Melainabacteria group, Cyanobacteria, unclassified Cyanobacteria, unclassified Cyanobacteria (miscellaneous), Cyanobacteria bacterium UBA8543
271	tr|A0A218QF80|A0A218QF80	A0A218QF80	Tolypothrix sp. NIES-4075	3-dehydroquinate synthase		428	2005459	cellular organisms, Bacteria, Terrabacteria group, Cyanobacteria/Melainabacteria group, Cyanobacteria, Nostocales, Tolypothrichaceae, Tolypothrix, unclassified Tolypothrix, Tolypothrix sp. NIES-4075
272	tr|K9TWH2|K9TWH2	K9TWH2	Chroococcidiopsis thermalis (strain PCC 7203)	3-dehydroquinate synthase (EC 4.2.3.4)		409	251229	cellular organisms, Bacteria, Terrabacteria group, Cyanobacteria/Melainabacteria group, Cyanobacteria, Chroococcidiopsidales, Chroococcidiopsidaceae, Chroococcidiopsis, Chroococcidiopsis thermalis, Chroococcidiopsis thermalis (strain PCC 7203)
273	tr|K9VZ56|K9VZ56	K9VZ56	Crinalium epipsammum PCC 9333	3-dehydroquinate synthase (EC 4.2.3.4)		414	1173022	cellular organisms, Bacteria, Terrabacteria group, Cyanobacteria/Melainabacteria group, Cyanobacteria, Oscillatoriophycideae, Oscillatoriales, Gomontiellaceae, Crinalium, Crinalium epipsammum, Crinalium epipsammum PCC 9333
274	tr|A0YMN3|A0YMN3	A0YMN3	Lyngbya sp. (strain PCC 8106) (Lyngbya aestuarii (strain CCY9616))	3-dehydroquinate synthase		412	313612	cellular organisms, Bacteria, Terrabacteria group, Cyanobacteria/Melainabacteria group, Cyanobacteria, Oscillatoriophycideae, Oscillatoriales, Oscillatoriaceae, Lyngbya, unclassified Lyngbya, Lyngbya sp. (strain PCC 8106) (Lyngbya aestuarii (strain CCY9616))
275	tr|B7KFK9|B7KFK9	B7KFK9	Gloeothece citriformis (strain PCC 7424) (Cyanothece sp. (strain PCC 7424))	3-dehydroquinate synthase (EC 4.2.3.4)		411	65393	cellular organisms, Bacteria, Terrabacteria group, Cyanobacteria/Melainabacteria group, Cyanobacteria, Oscillatoriophycideae, Chroococcales, Aphanothecaceae, Gloeothece, Gloeothece citriformis, Gloeothece citriformis (strain PCC 7424) (Cyanothece sp. (strain PCC 7424))
276	tr|A0A1Z4RVH2|A0A1Z4RVH2	A0A1Z4RVH2	Chondrocystis sp. NIES-4102	3-dehydroquinate synthase		413	2005460	cellular organisms, Bacteria, Terrabacteria group, Cyanobacteria/Melainabacteria group, Cyanobacteria, Oscillatoriophycideae, Chroococcales, Chroococcaceae, Chondrocystis, unclassified Chondrocystis, Chondrocystis sp. NIES-4102
277	tr|K9XT15|K9XT15	K9XT15	Stanieria cyanosphaera (strain ATCC 29371 / PCC 7437)	3-dehydroquinate synthase (EC 4.2.3.4)		410	111780	cellular organisms, Bacteria, Terrabacteria group, Cyanobacteria/Melainabacteria group, Cyanobacteria, Pleurocapsales, Dermocarpellaceae, Stanieria, Stanieria cyanosphaera, Stanieria cyanosphaera (strain ATCC 29371 / PCC 7437)
278	tr|A0A0M0SGD5|A0A0M0SGD5	A0A0M0SGD5	Hapalosiphon sp. MRB220	3-dehydroquinate synthase		409	1704290	cellular organisms, Bacteria, Terrabacteria group, Cyanobacteria/Melainabacteria group, Cyanobacteria, Nostocales, Hapalosiphonaceae, Hapalosiphon, unclassified Hapalosiphon, Hapalosiphon sp. MRB220
279	tr|A0A1Z4NDA3|A0A1Z4NDA3	A0A1Z4NDA3	Calothrix sp. NIES-3974	3-dehydroquinate synthase		409	2005462	cellular organisms, Bacteria, Terrabacteria group, Cyanobacteria/Melainabacteria group, Cyanobacteria, Nostocales, Calotrichaceae, Calothrix, unclassified Calothrix, Calothrix sp. NIES-3974
280	tr|A0A3S1J0J2|A0A3S1J0J2	A0A3S1J0J2	Calothrix desertica PCC 7102	3-dehydroquinate synthase		409	232991	cellular organisms, Bacteria, Terrabacteria group, Cyanobacteria/Melainabacteria group, Cyanobacteria, Nostocales, Calotrichaceae, Calothrix, Calothrix desertica, Calothrix desertica PCC 7102
281	tr|A0A1B2CWG5|A0A1B2CWG5	A0A1B2CWG5	Heteroscytonema crispum UCFS15	3-dehydroquinate synthase		409	1123969	cellular organisms, Bacteria, Terrabacteria group, Cyanobacteria/Melainabacteria group, Cyanobacteria, Nostocales, Heteroscytonemataceae, Heteroscytonema, Heteroscytonema crispum, Heteroscytonema crispum UCFS15
282	tr|K9V5I9|K9V5I9	K9V5I9	Calothrix sp. PCC 6303	3-dehydroquinate synthase (EC 4.2.3.4)		409	1170562	cellular organisms, Bacteria, Terrabacteria group, Cyanobacteria/Melainabacteria group, Cyanobacteria, Nostocales, Calotrichaceae, Calothrix, Calothrix parietina, Calothrix sp. PCC 6303
283	sp|B2J6X9|DDGS	B2J6X9	Nostoc punctiforme (strain ATCC 29133 / PCC 73102)	Demethyl-4-deoxygadusol synthase (DDGS) (EC 4.2.3.154)		410	63737	cellular organisms, Bacteria, Terrabacteria group, Cyanobacteria/Melainabacteria group, Cyanobacteria, Nostocales, Nostocaceae, Nostoc, Nostoc punctiforme, Nostoc punctiforme (strain ATCC 29133 / PCC 73102)
284	tr|A0A654S9Z7|A0A654S9Z7	A0A654S9Z7	Chrysosporum ovalisporum	3-dehydroquinate synthase (EC 4.2.3.4)		411	75695	cellular organisms, Bacteria, Terrabacteria group, Cyanobacteria/Melainabacteria group, Cyanobacteria, Nostocales, Aphanizomenonaceae, Chrysosporum, Chrysosporum ovalisporum
285	tr|A0A252E4J3|A0A252E4J3	A0A252E4J3	Nostoc sp. T09	3-dehydroquinate synthase		409	1932621	cellular organisms, Bacteria, Terrabacteria group, Cyanobacteria/Melainabacteria group, Cyanobacteria, Nostocales, Nostocaceae, Nostoc, unclassified Nostoc, Nostoc sp. T09
286	tr|A0ZIV6|A0ZIV6	A0ZIV6	Nodularia spumigena CCY9414	3-dehydroquinate synthase (EC 4.2.3.4)		409	313624	cellular organisms, Bacteria, Terrabacteria group, Cyanobacteria/Melainabacteria group, Cyanobacteria, Nostocales, Aphanizomenonaceae, Nodularia, Nodularia spumigena, Nodularia spumigena CCY9414
287	tr|K9WTW2|K9WTW2	K9WTW2	Cylindrospermum stagnale PCC 7417	3-dehydroquinate synthetase (EC 4.2.3.4)		409	56107	cellular organisms, Bacteria, Terrabacteria group, Cyanobacteria/Melainabacteria group, Cyanobacteria, Nostocales, Nostocaceae, Cylindrospermum, Cylindrospermum stagnale, Cylindrospermum stagnale PCC 7417
288	tr|A0A2N5JRQ1|A0A2N5JRQ1	A0A2N5JRQ1	Cyanobacteria bacterium M5B4	3-dehydroquinate synthase		411	2054928	cellular organisms, Bacteria, Terrabacteria group, Cyanobacteria/Melainabacteria group, Cyanobacteria, unclassified Cyanobacteria, unclassified Cyanobacteria (miscellaneous), Cyanobacteria bacterium M5B4
289	tr|A0A2T1LWT3|A0A2T1LWT3	A0A2T1LWT3	Aphanothece hegewaldii CCALA 016	3-dehydroquinate synthase		412	2107694	cellular organisms, Bacteria, Terrabacteria group, Cyanobacteria/Melainabacteria group, Cyanobacteria, Oscillatoriophycideae, Chroococcales, Aphanothecaceae, Aphanothece, Aphanothece hegewaldii, Aphanothece hegewaldii CCALA 016
290	tr|A0A2T1E900|A0A2T1E900	A0A2T1E900	filamentous cyanobacterium Phorm 46	3-dehydroquinate synthase		414	2107705	cellular organisms, Bacteria, Terrabacteria group, Cyanobacteria/Melainabacteria group, Cyanobacteria, unclassified Cyanobacteria, unclassified Cyanobacteria (miscellaneous), filamentous cyanobacterium Phorm 46
291	tr|K9UHE7|K9UHE7	K9UHE7	Chamaesiphon minutus (strain ATCC 27169 / PCC 6605)	3-dehydroquinate synthetase		413	1173020	cellular organisms, Bacteria, Terrabacteria group, Cyanobacteria/Melainabacteria group, Cyanobacteria, Synechococcales, Chamaesiphonaceae, Chamaesiphon, Chamaesiphon minutus, Chamaesiphon minutus (strain ATCC 27169 / PCC 6605)
292	tr|K9VLN9|K9VLN9	K9VLN9	Oscillatoria nigro-viridis PCC 7112	3-dehydroquinate synthase (EC 4.2.3.4)		412	179408	cellular organisms, Bacteria, Terrabacteria group, Cyanobacteria/Melainabacteria group, Cyanobacteria, Oscillatoriophycideae, Oscillatoriales, Oscillatoriaceae, Oscillatoria, Oscillatoria nigro-viridis, Oscillatoria nigro-viridis PCC 7112
293	tr|I4G399|I4G399	I4G399	Microcystis aeruginosa PCC 9443	2-epi-5-epi-valiolone synthase (EC 4.2.3.-)		410	1160281	cellular organisms, Bacteria, Terrabacteria group, Cyanobacteria/Melainabacteria group, Cyanobacteria, Oscillatoriophycideae, Chroococcales, Microcystaceae, Microcystis, Microcystis aeruginosa, Microcystis aeruginosa PCC 9443
294	tr|A0A5A7S9W2|A0A5A7S9W2	A0A5A7S9W2	Rhodococcus sp. C1-24	Sedoheptulose 7-phosphate cyclase		401	2495913	cellular organisms, Bacteria, Terrabacteria group, Actinobacteria, Actinobacteria (high G+C Gram-positive bacteria), Corynebacteriales, Nocardiaceae, Rhodococcus, unclassified Rhodococcus, Rhodococcus sp. C1-24
295	tr|A0A0Q6F8K0|A0A0Q6F8K0	A0A0Q6F8K0	Marmoricola sp. Leaf446	3-dehydroquinate synthase		403	1736379	cellular organisms, Bacteria, Terrabacteria group, Actinobacteria, Actinobacteria (high G+C Gram-positive bacteria), Propionibacteriales, Nocardioidaceae, Marmoricola, unclassified Marmoricola, Marmoricola sp. Leaf446
296	tr|A0A1H1V4C2|A0A1H1V4C2	A0A1H1V4C2	Marmoricola scoriae	3-dehydroquinate synthase		403	642780	cellular organisms, Bacteria, Terrabacteria group, Actinobacteria, Actinobacteria (high G+C Gram-positive bacteria), Propionibacteriales, Nocardioidaceae, Marmoricola, Marmoricola scoriae
297	tr|A0A0Q5VID9|A0A0Q5VID9	A0A0Q5VID9	Geodermatophilus sp. Leaf369	3-dehydroquinate synthase		410	1736354	cellular organisms, Bacteria, Terrabacteria group, Actinobacteria, Actinobacteria (high G+C Gram-positive bacteria), Geodermatophilales, Geodermatophilaceae, Geodermatophilus, unclassified Geodermatophilus, Geodermatophilus sp. Leaf369
298	tr|A0A4U6QIN2|A0A4U6QIN2	A0A4U6QIN2	Nakamurella sp. N5BH11	Sedoheptulose 7-phosphate cyclase		402	2576308	cellular organisms, Bacteria, Terrabacteria group, Actinobacteria, Actinobacteria (high G+C Gram-positive bacteria), Nakamurellales, Nakamurellaceae, Nakamurella, unclassified Nakamurella, Nakamurella sp. N5BH11
299	tr|A0A0U4CJU7|A0A0U4CJU7	A0A0U4CJU7	Aeromicrobium erythreum	3-dehydroquinate synthase		408	2041	cellular organisms, Bacteria, Terrabacteria group, Actinobacteria, Actinobacteria (high G+C Gram-positive bacteria), Propionibacteriales, Nocardioidaceae, Aeromicrobium, Aeromicrobium erythreum
300	tr|A0A4R6VHL0|A0A4R6VHL0	A0A4R6VHL0	Actinomycetospora succinea	3-dehydroquinate synthase		399	663603	cellular organisms, Bacteria, Terrabacteria group, Actinobacteria, Actinobacteria (high G+C Gram-positive bacteria), Pseudonocardiales, Pseudonocardiaceae, Actinomycetospora, Actinomycetospora succinea
301	tr|A0A3L8P125|A0A3L8P125	A0A3L8P125	Marmoricola sp. 4Q3S-7	Sedoheptulose 7-phosphate cyclase		405	2478913	cellular organisms, Bacteria, Terrabacteria group, Actinobacteria, Actinobacteria (high G+C Gram-positive bacteria), Propionibacteriales, Nocardioidaceae, Marmoricola, unclassified Marmoricola, Marmoricola sp. 4Q3S-7
302	tr|A0A151BV69|A0A151BV69	A0A151BV69	Branchiibius sp. NY16-3462-2	3-dehydroquinate synthase		403	1807500	cellular organisms, Bacteria, Terrabacteria group, Actinobacteria, Actinobacteria (high G+C Gram-positive bacteria), Micrococcales, Dermacoccaceae, Branchiibius, unclassified Branchiibius, Branchiibius sp. NY16-3462-2
303	tr|A0A1M5U335|A0A1M5U335	A0A1M5U335	Jatrophihabitans endophyticus	3-dehydroquinate synthase		402	1206085	cellular organisms, Bacteria, Terrabacteria group, Actinobacteria, Actinobacteria (high G+C Gram-positive bacteria), Frankiales, Frankiaceae, Jatrophihabitans, Jatrophihabitans endophyticus
304	tr|C6WIM4|C6WIM4	C6WIM4	Actinosynnema mirum (strain ATCC 29888 / DSM 43827 / NBRC 14064 / IMRU 3971)	3-dehydroquinate synthase (EC 4.2.3.4)		406	446462	cellular organisms, Bacteria, Terrabacteria group, Actinobacteria, Actinobacteria (high G+C Gram-positive bacteria), Pseudonocardiales, Pseudonocardiaceae, Actinosynnema, Actinosynnema mirum, Actinosynnema mirum (strain ATCC 29888 / DSM 43827 / NBRC 14064 / IMRU 3971)
305	tr|A0A5B7REH7|A0A5B7REH7	A0A5B7REH7	Nocardioides sp. S-1144	Sedoheptulose 7-phosphate cyclase		404	2582905	cellular organisms, Bacteria, Terrabacteria group, Actinobacteria, Actinobacteria (high G+C Gram-positive bacteria), Propionibacteriales, Nocardioidaceae, Nocardioides, unclassified Nocardioides, Nocardioides sp. S-1144
306	tr|A0A653TVF1|A0A653TVF1	A0A653TVF1	Nocardioides sp. AX2bis	Demethyl-4-deoxygadusol synthase (EC 4.2.3.154)		417	2653157	cellular organisms, Bacteria, Terrabacteria group, Actinobacteria, Actinobacteria (high G+C Gram-positive bacteria), Propionibacteriales, Nocardioidaceae, Nocardioides, unclassified Nocardioides, Nocardioides sp. AX2bis
307	tr|A0A2T4UCP1|A0A2T4UCP1	A0A2T4UCP1	Conexibacter sp. Seoho-28	3-dehydroquinate synthase		409	2133960	cellular organisms, Bacteria, Terrabacteria group, Actinobacteria, Thermoleophilia, Solirubrobacterales, Conexibacteraceae, Conexibacter, unclassified Conexibacter, Conexibacter sp. Seoho-28
308	tr|A0A4Q7V139|A0A4Q7V139	A0A4Q7V139	Pseudonocardia sediminis	3-dehydroquinate synthase		414	1397368	cellular organisms, Bacteria, Terrabacteria group, Actinobacteria, Actinobacteria (high G+C Gram-positive bacteria), Pseudonocardiales, Pseudonocardiaceae, Pseudonocardia, Pseudonocardia sediminis
309	tr|A0A1Q8JXW2|A0A1Q8JXW2	A0A1Q8JXW2	Pseudonocardia sp. Ae707_Ps1	Demethyl 4-deoxygadusol synthase MysA		415	1885572	cellular organisms, Bacteria, Terrabacteria group, Actinobacteria, Actinobacteria (high G+C Gram-positive bacteria), Pseudonocardiales, Pseudonocardiaceae, Pseudonocardia, unclassified Pseudonocardia, Pseudonocardia sp. Ae707_Ps1
310	tr|A0A0M4QJ27|A0A0M4QJ27	A0A0M4QJ27	Pseudonocardia sp. AL041005-10	3-dehydroquinate synthase		409	445576	cellular organisms, Bacteria, Terrabacteria group, Actinobacteria, Actinobacteria (high G+C Gram-positive bacteria), Pseudonocardiales, Pseudonocardiaceae, Pseudonocardia, unclassified Pseudonocardia, Pseudonocardia sp. AL041005-10
311	tr|A0A1G7WK23|A0A1G7WK23	A0A1G7WK23	Pseudonocardia oroxyli	3-dehydroquinate synthase		404	366584	cellular organisms, Bacteria, Terrabacteria group, Actinobacteria, Actinobacteria (high G+C Gram-positive bacteria), Pseudonocardiales, Pseudonocardiaceae, Pseudonocardia, Pseudonocardia oroxyli
312	tr|A0A0J6VK85|A0A0J6VK85	A0A0J6VK85	Mycolicibacterium chlorophenolicum	3-dehydroquinate synthase (EC 4.2.3.4)		405	37916	cellular organisms, Bacteria, Terrabacteria group, Actinobacteria, Actinobacteria (high G+C Gram-positive bacteria), Corynebacteriales, Mycobacteriaceae, Mycolicibacterium, Mycolicibacterium chlorophenolicum
313	tr|A0A1X2B9D9|A0A1X2B9D9	A0A1X2B9D9	Mycobacterium parmense	3-dehydroquinate synthase		408	185642	cellular organisms, Bacteria, Terrabacteria group, Actinobacteria, Actinobacteria (high G+C Gram-positive bacteria), Corynebacteriales, Mycobacteriaceae, Mycobacterium, Mycobacterium simiae complex, Mycobacterium parmense
314	tr|A0A0Q2LTY8|A0A0Q2LTY8	A0A0Q2LTY8	Mycobacterium gordonae	3-dehydroquinate synthase		408	1778	cellular organisms, Bacteria, Terrabacteria group, Actinobacteria, Actinobacteria (high G+C Gram-positive bacteria), Corynebacteriales, Mycobacteriaceae, Mycobacterium, Mycobacterium gordonae
315	tr|A0A0T1W5H2|A0A0T1W5H2	A0A0T1W5H2	Mycobacterium sp. Root135	3-dehydroquinate synthase		407	1736457	cellular organisms, Bacteria, Terrabacteria group, Actinobacteria, Actinobacteria (high G+C Gram-positive bacteria), Corynebacteriales, Mycobacteriaceae, Mycobacterium, unclassified Mycobacterium, Mycobacterium sp. Root135
316	tr|A0A502DPT3|A0A502DPT3	A0A502DPT3	Mycolicibacterium hodleri	Sedoheptulose 7-phosphate cyclase		407	49897	cellular organisms, Bacteria, Terrabacteria group, Actinobacteria, Actinobacteria (high G+C Gram-positive bacteria), Corynebacteriales, Mycobacteriaceae, Mycolicibacterium, Mycolicibacterium hodleri
317	tr|A0A1E8Q077|A0A1E8Q077	A0A1E8Q077	Mycobacterium grossiae	3-dehydroquinate synthase		406	1552759	cellular organisms, Bacteria, Terrabacteria group, Actinobacteria, Actinobacteria (high G+C Gram-positive bacteria), Corynebacteriales, Mycobacteriaceae, Mycobacterium, Mycobacterium grossiae
318	tr|A0A378TLL1|A0A378TLL1	A0A378TLL1	Mycolicibacterium tokaiense	3-dehydroquinate synthetase (EC 4.2.3.4)		408	39695	cellular organisms, Bacteria, Terrabacteria group, Actinobacteria, Actinobacteria (high G+C Gram-positive bacteria), Corynebacteriales, Mycobacteriaceae, Mycolicibacterium, Mycolicibacterium tokaiense
319	tr|A0A178M274|A0A178M274	A0A178M274	Mycolicibacterium iranicum	3-dehydroquinate synthase		406	912594	cellular organisms, Bacteria, Terrabacteria group, Actinobacteria, Actinobacteria (high G+C Gram-positive bacteria), Corynebacteriales, Mycobacteriaceae, Mycolicibacterium, Mycolicibacterium iranicum
320	tr|A0A3S4VSW4|A0A3S4VSW4	A0A3S4VSW4	Mycolicibacterium aurum (Mycobacterium aurum)	3-dehydroquinate synthetase (EC 4.2.3.4)		407	1791	cellular organisms, Bacteria, Terrabacteria group, Actinobacteria, Actinobacteria (high G+C Gram-positive bacteria), Corynebacteriales, Mycobacteriaceae, Mycolicibacterium, Mycolicibacterium aurum (Mycobacterium aurum)
321	tr|A0A1N7H5A7|A0A1N7H5A7	A0A1N7H5A7	Williamsia sterculiae	3-dehydroquinate synthase		410	1344003	cellular organisms, Bacteria, Terrabacteria group, Actinobacteria, Actinobacteria (high G+C Gram-positive bacteria), Corynebacteriales, Nocardiaceae, Williamsia, Williamsia sterculiae
322	tr|A0A143QAW2|A0A143QAW2	A0A143QAW2	Rhodococcus sp. PBTS 1	3-dehydroquinate synthase (EC 4.2.3.4)		420	1653478	cellular organisms, Bacteria, Terrabacteria group, Actinobacteria, Actinobacteria (high G+C Gram-positive bacteria), Corynebacteriales, Nocardiaceae, Rhodococcus, unclassified Rhodococcus, Rhodococcus sp. PBTS 1
323	tr|A0A165L8L9|A0A165L8L9	A0A165L8L9	Rhodococcus fascians D188	3-dehydroquinate synthase (EC 4.2.3.4)		403	1051973	cellular organisms, Bacteria, Terrabacteria group, Actinobacteria, Actinobacteria (high G+C Gram-positive bacteria), Corynebacteriales, Nocardiaceae, Rhodococcus, Rhodococcus fascians, Rhodococcus fascians D188
324	tr|A0A0Q6JZ66|A0A0Q6JZ66	A0A0Q6JZ66	Rhodococcus sp. Leaf258	3-dehydroquinate synthase		413	1736310	cellular organisms, Bacteria, Terrabacteria group, Actinobacteria, Actinobacteria (high G+C Gram-positive bacteria), Corynebacteriales, Nocardiaceae, Rhodococcus, unclassified Rhodococcus, Rhodococcus sp. Leaf258
325	tr|A0A0Q7KR79|A0A0Q7KR79	A0A0Q7KR79	Aeromicrobium sp. Root472D3	3-dehydroquinate synthase		402	1736540	cellular organisms, Bacteria, Terrabacteria group, Actinobacteria, Actinobacteria (high G+C Gram-positive bacteria), Propionibacteriales, Nocardioidaceae, Aeromicrobium, unclassified Aeromicrobium, Aeromicrobium sp. Root472D3
326	tr|A0A371P9Z1|A0A371P9Z1	A0A371P9Z1	Aeromicrobium sp. M2KJ-4	Iron-containing alcohol dehydrogenase		402	2292704	cellular organisms, Bacteria, Terrabacteria group, Actinobacteria, Actinobacteria (high G+C Gram-positive bacteria), Propionibacteriales, Nocardioidaceae, Aeromicrobium, unclassified Aeromicrobium, Aeromicrobium sp. M2KJ-4
327	tr|A0A0Q5QEG3|A0A0Q5QEG3	A0A0Q5QEG3	Williamsia sp. Leaf354	3-dehydroquinate synthase		403	1736349	cellular organisms, Bacteria, Terrabacteria group, Actinobacteria, Actinobacteria (high G+C Gram-positive bacteria), Corynebacteriales, Nocardiaceae, Williamsia, unclassified Williamsia, Williamsia sp. Leaf354
328	tr|A0A1X0UCC2|A0A1X0UCC2	A0A1X0UCC2	Rhodococcus sp. 1168	3-dehydroquinate synthase		404	2018041	cellular organisms, Bacteria, Terrabacteria group, Actinobacteria, Actinobacteria (high G+C Gram-positive bacteria), Corynebacteriales, Nocardiaceae, Rhodococcus, unclassified Rhodococcus, Rhodococcus sp. 1168
329	tr|A0A494SUD3|A0A494SUD3	A0A494SUD3	Rhodococcus sp. P1Y	Sedoheptulose 7-phosphate cyclase		404	1302308	cellular organisms, Bacteria, Terrabacteria group, Actinobacteria, Actinobacteria (high G+C Gram-positive bacteria), Corynebacteriales, Nocardiaceae, Rhodococcus, unclassified Rhodococcus, Rhodococcus sp. P1Y
330	tr|A0A261D0E9|A0A261D0E9	A0A261D0E9	Williamsia sp. 1138	3-dehydroquinate synthase		408	1903117	cellular organisms, Bacteria, Terrabacteria group, Actinobacteria, Actinobacteria (high G+C Gram-positive bacteria), Corynebacteriales, Nocardiaceae, Williamsia, unclassified Williamsia, Williamsia sp. 1138
331	tr|A0A3D9TQB2|A0A3D9TQB2	A0A3D9TQB2	Rhodococcus sp. OK269	3-dehydroquinate synthase		405	2135728	cellular organisms, Bacteria, Terrabacteria group, Actinobacteria, Actinobacteria (high G+C Gram-positive bacteria), Corynebacteriales, Nocardiaceae, Rhodococcus, unclassified Rhodococcus, Rhodococcus sp. OK269
332	tr|A0A177YGV5|A0A177YGV5	A0A177YGV5	Rhodococcus kyotonensis	3-dehydroquinate synthase		403	398843	cellular organisms, Bacteria, Terrabacteria group, Actinobacteria, Actinobacteria (high G+C Gram-positive bacteria), Corynebacteriales, Nocardiaceae, Rhodococcus, Rhodococcus kyotonensis
333	tr|A0A0M9YTN0|A0A0M9YTN0	A0A0M9YTN0	Streptomyces sp. MMG1533	DHQ_synthase domain-containing protein		351	1415546	cellular organisms, Bacteria, Terrabacteria group, Actinobacteria, Actinobacteria (high G+C Gram-positive bacteria), Streptomycetales, Streptomycetaceae, Streptomyces, unclassified Streptomyces, Streptomyces sp. MMG1533
334	tr|A0A2S8V1A5|A0A2S8V1A5	A0A2S8V1A5	Microbacterium sp. MYb43	2-epi-5-epi-valiolone synthase		405	1848688	cellular organisms, Bacteria, Terrabacteria group, Actinobacteria, Actinobacteria (high G+C Gram-positive bacteria), Micrococcales, Microbacteriaceae, Microbacterium, unclassified Microbacterium, Microbacterium sp. MYb43
335	tr|A0A495DIC0|A0A495DIC0	A0A495DIC0	Alteromonadaceae bacterium 2052S.S.stab0a.01	3-dehydroquinate synthase		394	1304900	cellular organisms, Bacteria, Proteobacteria, Gammaproteobacteria, Alteromonadales, Alteromonadaceae, unclassified Alteromonadaceae, Alteromonadaceae bacterium 2052S.S.stab0a.01
336	tr|A0A077NFC8|A0A077NFC8	A0A077NFC8	Xenorhabdus bovienii str. puntauvense	2-epi-5-epi-valiolone synthase (EC 4.2.3.-)		397	1398201	cellular organisms, Bacteria, Proteobacteria, Gammaproteobacteria, Enterobacterales, Morganellaceae, Xenorhabdus, Xenorhabdus bovienii, Xenorhabdus bovienii str. puntauvense
337	tr|A0A2I5T3A9|A0A2I5T3A9	A0A2I5T3A9	Serratia sp. (strain ATCC 39006)	2-epi-5-epi-valiolone synthase		389	104623	cellular organisms, Bacteria, Proteobacteria, Gammaproteobacteria, Enterobacterales, Yersiniaceae, Serratia, unclassified Serratia, Serratia sp. (strain ATCC 39006)
338	tr|A0A1D9LNX4|A0A1D9LNX4	A0A1D9LNX4	Chromobacterium vaccinii	DHQ_synthase domain-containing protein		402	1108595	cellular organisms, Bacteria, Proteobacteria, Betaproteobacteria, Neisseriales, Chromobacteriaceae, Chromobacterium group, Chromobacterium, Chromobacterium vaccinii
339	tr|A0A1G0F931|A0A1G0F931	A0A1G0F931	Gammaproteobacteria bacterium RIFCSPHIGHO2_02_FULL_42_13	DHQ_synthase domain-containing protein		389	1798271	cellular organisms, Bacteria, Proteobacteria, Gammaproteobacteria, unclassified Gammaproteobacteria, unclassified Gammaproteobacteria (miscellaneous), Gammaproteobacteria bacterium RIFCSPHIGHO2_02_FULL_42_13
340	tr|A0A2N5ENF8|A0A2N5ENF8	A0A2N5ENF8	Yersiniaceae bacterium 2016Iso3	DHQ_synthase domain-containing protein		288	2060066	cellular organisms, Bacteria, Proteobacteria, Gammaproteobacteria, Enterobacterales, Yersiniaceae, unclassified Yersiniaceae, Yersiniaceae bacterium 2016Iso3
341	tr|A0A2D8P2C8|A0A2D8P2C8	A0A2D8P2C8	Salinicola sp.	2-epi-5-epi-valiolone synthase		406	1978524	cellular organisms, Bacteria, Proteobacteria, Gammaproteobacteria, Oceanospirillales, Halomonadaceae, Salinicola, unclassified Salinicola, Salinicola sp.
342	tr|A0A1S2DTF0|A0A1S2DTF0	A0A1S2DTF0	Agrobacterium vitis (Rhizobium vitis)	DHQ_synthase domain-containing protein		379	373	cellular organisms, Bacteria, Proteobacteria, Alphaproteobacteria, Rhizobiales, Rhizobiaceae, Rhizobium/Agrobacterium group, Agrobacterium, Agrobacterium vitis (Rhizobium vitis)
343	tr|A0A2S9IT68|A0A2S9IT68	A0A2S9IT68	Phyllobacterium phragmitis	2-epi-5-epi-valiolone synthase		405	2670329	cellular organisms, Bacteria, Proteobacteria, Alphaproteobacteria, Rhizobiales, Phyllobacteriaceae, Phyllobacterium, Phyllobacterium phragmitis
344	tr|A0A2S6WL11|A0A2S6WL11	A0A2S6WL11	Streptomyces sp. 46	DHQ_synthase domain-containing protein		398	1777322	cellular organisms, Bacteria, Terrabacteria group, Actinobacteria, Actinobacteria (high G+C Gram-positive bacteria), Streptomycetales, Streptomycetaceae, Streptomyces, unclassified Streptomyces, Streptomyces sp. 46
345	tr|A0A3R8S6Y9|A0A3R8S6Y9	A0A3R8S6Y9	Streptomyces griseofuscus	2-epi-5-epi-valiolone synthase		413	146922	cellular organisms, Bacteria, Terrabacteria group, Actinobacteria, Actinobacteria (high G+C Gram-positive bacteria), Streptomycetales, Streptomycetaceae, Streptomyces, Streptomyces griseofuscus
346	tr|A0A4S8QGF2|A0A4S8QGF2	A0A4S8QGF2	Glycomyces buryatensis	Sedoheptulose 7-phosphate cyclase		386	2570927	cellular organisms, Bacteria, Terrabacteria group, Actinobacteria, Actinobacteria (high G+C Gram-positive bacteria), Glycomycetales, Glycomycetaceae, Glycomyces, Glycomyces buryatensis
347	tr|A0A1Q4XJ84|A0A1Q4XJ84	A0A1Q4XJ84	Nocardiopsis sp. TSRI0078	DHQ_synthase domain-containing protein		411	1718951	cellular organisms, Bacteria, Terrabacteria group, Actinobacteria, Actinobacteria (high G+C Gram-positive bacteria), Streptosporangiales, Nocardiopsaceae, Nocardiopsis, unclassified Nocardiopsis, Nocardiopsis sp. TSRI0078
348	tr|A0A0M8WJB5|A0A0M8WJB5	A0A0M8WJB5	Nocardia sp. NRRL S-836	DHQ_synthase domain-containing protein		404	1519492	cellular organisms, Bacteria, Terrabacteria group, Actinobacteria, Actinobacteria (high G+C Gram-positive bacteria), Corynebacteriales, Nocardiaceae, Nocardia, unclassified Nocardia, Nocardia sp. NRRL S-836
349	tr|A0A1I6YFN3|A0A1I6YFN3	A0A1I6YFN3	Actinopolyspora righensis	3-dehydroquinate synthase		409	995060	cellular organisms, Bacteria, Terrabacteria group, Actinobacteria, Actinobacteria (high G+C Gram-positive bacteria), Actinopolysporales, Actinopolysporaceae, Actinopolyspora, Actinopolyspora righensis
350	tr|A0A0H4C5J3|A0A0H4C5J3	A0A0H4C5J3	Streptomyces sp. PBH53	DHQ_synthase domain-containing protein		407	1577075	cellular organisms, Bacteria, Terrabacteria group, Actinobacteria, Actinobacteria (high G+C Gram-positive bacteria), Streptomycetales, Streptomycetaceae, Streptomyces, unclassified Streptomyces, Streptomyces sp. PBH53
351	tr|A0A3D9LT11|A0A3D9LT11	A0A3D9LT11	Streptomyces sp. 62	3-dehydroquinate synthase		407	1827599	cellular organisms, Bacteria, Terrabacteria group, Actinobacteria, Actinobacteria (high G+C Gram-positive bacteria), Streptomycetales, Streptomycetaceae, Streptomyces, unclassified Streptomyces, Streptomyces sp. 62
352	tr|A0A1E7M041|A0A1E7M041	A0A1E7M041	Streptomyces nanshensis	DHQ_synthase domain-containing protein		397	518642	cellular organisms, Bacteria, Terrabacteria group, Actinobacteria, Actinobacteria (high G+C Gram-positive bacteria), Streptomycetales, Streptomycetaceae, Streptomyces, Streptomyces nanshensis
353	tr|A0A4Y3VY03|A0A4Y3VY03	A0A4Y3VY03	Streptomyces spinoverrucosus	3-dehydroquinate synthase		406	284043	cellular organisms, Bacteria, Terrabacteria group, Actinobacteria, Actinobacteria (high G+C Gram-positive bacteria), Streptomycetales, Streptomycetaceae, Streptomyces, Streptomyces spinoverrucosus
354	tr|M3EJF6|M3EJF6	M3EJF6	Streptomyces bottropensis ATCC 25435	Putative 2-epi-5-epi-valiolone synthase		412	1054862	cellular organisms, Bacteria, Terrabacteria group, Actinobacteria, Actinobacteria (high G+C Gram-positive bacteria), Streptomycetales, Streptomycetaceae, Streptomyces, Streptomyces bottropensis, Streptomyces bottropensis ATCC 25435
355	tr|A0A4R6NYR4|A0A4R6NYR4	A0A4R6NYR4	Nocardia ignorata	3-dehydroquinate synthase		375	145285	cellular organisms, Bacteria, Terrabacteria group, Actinobacteria, Actinobacteria (high G+C Gram-positive bacteria), Corynebacteriales, Nocardiaceae, Nocardia, Nocardia ignorata
356	tr|U5EAE2|U5EAE2	U5EAE2	Nocardia asteroides NBRC 15531	DHQ_synthase domain-containing protein		722	1110697	cellular organisms, Bacteria, Terrabacteria group, Actinobacteria, Actinobacteria (high G+C Gram-positive bacteria), Corynebacteriales, Nocardiaceae, Nocardia, Nocardia asteroides, Nocardia asteroides NBRC 15531
357	tr|A0A1Q4ZHJ7|A0A1Q4ZHJ7	A0A1Q4ZHJ7	Streptomyces sp. TSRI0281	2-epi-5-epi-valiolone synthase		375	1718998	cellular organisms, Bacteria, Terrabacteria group, Actinobacteria, Actinobacteria (high G+C Gram-positive bacteria), Streptomycetales, Streptomycetaceae, Streptomyces, unclassified Streptomyces, Streptomyces sp. TSRI0281
358	tr|K0K7E3|K0K7E3	K0K7E3	Saccharothrix espanaensis (strain ATCC 51144 / DSM 44229 / JCM 9112 / NBRC 15066 / NRRL 15764)	Putative 2-epi-5-epi-valiolone synthase		375	1179773	cellular organisms, Bacteria, Terrabacteria group, Actinobacteria, Actinobacteria (high G+C Gram-positive bacteria), Pseudonocardiales, Pseudonocardiaceae, Saccharothrix, Saccharothrix espanaensis, Saccharothrix espanaensis (strain ATCC 51144 / DSM 44229 / JCM 9112 / NBRC 15066 / NRRL 15764)
359	tr|G8S006|G8S006	G8S006	Actinoplanes sp. (strain ATCC 31044 / CBS 674.73 / SE50/110)	3-dehydroquinate synthase (EC 4.2.3.4)		264	134676	cellular organisms, Bacteria, Terrabacteria group, Actinobacteria, Actinobacteria (high G+C Gram-positive bacteria), Micromonosporales, Micromonosporaceae, Actinoplanes, unclassified Actinoplanes, Actinoplanes sp. (strain ATCC 31044 / CBS 674.73 / SE50/110)
360	tr|A0A561UMX6|A0A561UMX6	A0A561UMX6	Kitasatospora viridis	3-dehydroquinate synthase		377	281105	cellular organisms, Bacteria, Terrabacteria group, Actinobacteria, Actinobacteria (high G+C Gram-positive bacteria), Streptomycetales, Streptomycetaceae, Kitasatospora, Kitasatospora viridis
361	tr|A0A0F0HDJ5|A0A0F0HDJ5	A0A0F0HDJ5	Lentzea aerocolonigenes (Lechevalieria aerocolonigenes) (Saccharothrix aerocolonigenes)	2-epi-5-epi-valiolone synthase		378	68170	cellular organisms, Bacteria, Terrabacteria group, Actinobacteria, Actinobacteria (high G+C Gram-positive bacteria), Pseudonocardiales, Pseudonocardiaceae, Lechevalieria, Lentzea aerocolonigenes (Lechevalieria aerocolonigenes) (Saccharothrix aerocolonigenes)
362	tr|A0A1Q5EKF9|A0A1Q5EKF9	A0A1Q5EKF9	Streptomyces sp. TSRI0261	2-epi-5-epi-valiolone synthase		377	1703931	cellular organisms, Bacteria, Terrabacteria group, Actinobacteria, Actinobacteria (high G+C Gram-positive bacteria), Streptomycetales, Streptomycetaceae, Streptomyces, unclassified Streptomyces, Streptomyces sp. TSRI0261
363	tr|A0A652JTG1|A0A652JTG1	A0A652JTG1	Streptomyces sp. adm13(2018)	Iron-containing alcohol dehydrogenase		378	2479007	cellular organisms, Bacteria, Terrabacteria group, Actinobacteria, Actinobacteria (high G+C Gram-positive bacteria), Streptomycetales, Streptomycetaceae, Streptomyces, unclassified Streptomyces, Streptomyces sp. adm13(2018)
364	tr|A0A561WKP8|A0A561WKP8	A0A561WKP8	Actinoplanes teichomyceticus	3-dehydroquinate synthase		374	1867	cellular organisms, Bacteria, Terrabacteria group, Actinobacteria, Actinobacteria (high G+C Gram-positive bacteria), Micromonosporales, Micromonosporaceae, Actinoplanes, Actinoplanes teichomyceticus
365	tr|A0A0L8QWY3|A0A0L8QWY3	A0A0L8QWY3	Streptomyces varsoviensis	2-epi-5-epi-valiolone synthase		392	67373	cellular organisms, Bacteria, Terrabacteria group, Actinobacteria, Actinobacteria (high G+C Gram-positive bacteria), Streptomycetales, Streptomycetaceae, Streptomyces, Streptomyces varsoviensis
366	tr|B5GMF2|B5GMF2	B5GMF2	Streptomyces clavuligerus	SalQ (SalQ-like 3-dehydroquinate synthase)		375	1901	cellular organisms, Bacteria, Terrabacteria group, Actinobacteria, Actinobacteria (high G+C Gram-positive bacteria), Streptomycetales, Streptomycetaceae, Streptomyces, Streptomyces clavuligerus
367	tr|A0A371PP59|A0A371PP59	A0A371PP59	Streptomyces sp. NEAU-D10	ROK family protein		716	2293571	cellular organisms, Bacteria, Terrabacteria group, Actinobacteria, Actinobacteria (high G+C Gram-positive bacteria), Streptomycetales, Streptomycetaceae, Streptomyces, unclassified Streptomyces, Streptomyces sp. NEAU-D10
368	sp|C6WFL3|EVS	C6WFL3	Actinosynnema mirum (strain ATCC 29888 / DSM 43827 / NBRC 14064 / IMRU 3971)	2-epi-valiolone synthase (EVS) (EC 4.2.3.155) (Sedoheptulose 7-phosphate cyclase)		382	446462	cellular organisms, Bacteria, Terrabacteria group, Actinobacteria, Actinobacteria (high G+C Gram-positive bacteria), Pseudonocardiales, Pseudonocardiaceae, Actinosynnema, Actinosynnema mirum, Actinosynnema mirum (strain ATCC 29888 / DSM 43827 / NBRC 14064 / IMRU 3971)
369	sp|Q08VU0|EVS	Q08VU0	Stigmatella aurantiaca (strain DW4/3-1)	2-epi-valiolone synthase (EVS) (EC 4.2.3.155) (Sedoheptulose 7-phosphate cyclase)		406	378806	cellular organisms, Bacteria, Proteobacteria, delta/epsilon subdivisions, Deltaproteobacteria, Myxococcales (fruiting gliding bacteria), Cystobacterineae, Archangiaceae, Stigmatella, Stigmatella aurantiaca, Stigmatella aurantiaca (strain DW4/3-1)
370	sp|G0FS62|RIFG	G0FS62	Amycolatopsis mediterranei (strain S699) (Nocardia mediterranei)	Putative aminodehydroquinate synthase (aDHQS) (EC 4.2.3.-)		351	713604	cellular organisms, Bacteria, Terrabacteria group, Actinobacteria, Actinobacteria (high G+C Gram-positive bacteria), Pseudonocardiales, Pseudonocardiaceae, Amycolatopsis, Amycolatopsis mediterranei (Nocardia mediterranei), Amycolatopsis mediterranei (strain S699) (Nocardia mediterranei)
371	sp|Q83GD7|AROB	Q83GD7	Tropheryma whipplei (strain Twist) (Whipple's bacillus)	3-dehydroquinate synthase (DHQS) (EC 4.2.3.4)		380	203267	cellular organisms, Bacteria, Terrabacteria group, Actinobacteria, Actinobacteria (high G+C Gram-positive bacteria), Micrococcales, unclassified Micrococcales, Tropheryma, Tropheryma whipplei (Whipple's bacillus) (Tropheryma whippelii), Tropheryma whipplei (strain Twist) (Whipple's bacillus)
372	sp|Q83HU4|AROB	Q83HU4	Tropheryma whipplei (strain TW08/27) (Whipple's bacillus)	3-dehydroquinate synthase (DHQS) (EC 4.2.3.4)		380	218496	cellular organisms, Bacteria, Terrabacteria group, Actinobacteria, Actinobacteria (high G+C Gram-positive bacteria), Micrococcales, unclassified Micrococcales, Tropheryma, Tropheryma whipplei (Whipple's bacillus) (Tropheryma whippelii), Tropheryma whipplei (strain TW08/27) (Whipple's bacillus)
373	sp|Q4JVG2|AROB	Q4JVG2	Corynebacterium jeikeium (strain K411)	3-dehydroquinate synthase (DHQS) (EC 4.2.3.4)		368	306537	cellular organisms, Bacteria, Terrabacteria group, Actinobacteria, Actinobacteria (high G+C Gram-positive bacteria), Corynebacteriales, Corynebacteriaceae, Corynebacterium, Corynebacterium jeikeium, Corynebacterium jeikeium (strain K411)
374	sp|P96749|AROB	P96749	Corynebacterium pseudotuberculosis (strain C231)	3-dehydroquinate synthase (DHQS) (EC 4.2.3.4)		359	681645	cellular organisms, Bacteria, Terrabacteria group, Actinobacteria, Actinobacteria (high G+C Gram-positive bacteria), Corynebacteriales, Corynebacteriaceae, Corynebacterium, Corynebacterium pseudotuberculosis, Corynebacterium pseudotuberculosis (strain C231)
375	sp|Q6NH04|AROB	Q6NH04	Corynebacterium diphtheriae (strain ATCC 700971 / NCTC 13129 / Biotype gravis)	3-dehydroquinate synthase (DHQS) (EC 4.2.3.4)		359	257309	cellular organisms, Bacteria, Terrabacteria group, Actinobacteria, Actinobacteria (high G+C Gram-positive bacteria), Corynebacteriales, Corynebacteriaceae, Corynebacterium, Corynebacterium diphtheriae, Corynebacterium diphtheriae (strain ATCC 700971 / NCTC 13129 / Biotype gravis)
376	sp|Q8FT31|AROB	Q8FT31	Corynebacterium efficiens (strain DSM 44549 / YS-314 / AJ 12310 / JCM 11189 / NBRC 100395)	3-dehydroquinate synthase (DHQS) (EC 4.2.3.4)		365	196164	cellular organisms, Bacteria, Terrabacteria group, Actinobacteria, Actinobacteria (high G+C Gram-positive bacteria), Corynebacteriales, Corynebacteriaceae, Corynebacterium, Corynebacterium efficiens, Corynebacterium efficiens (strain DSM 44549 / YS-314 / AJ 12310 / JCM 11189 / NBRC 100395)
377	sp|A4QEJ6|AROB	A4QEJ6	Corynebacterium glutamicum (strain R)	3-dehydroquinate synthase (DHQS) (EC 4.2.3.4)		365	340322	cellular organisms, Bacteria, Terrabacteria group, Actinobacteria, Actinobacteria (high G+C Gram-positive bacteria), Corynebacteriales, Corynebacteriaceae, Corynebacterium, Corynebacterium glutamicum (Brevibacterium saccharolyticum), Corynebacterium glutamicum (strain R)
378	sp|Q9X5D2|AROB	Q9X5D2	Corynebacterium glutamicum (strain ATCC 13032 / DSM 20300 / JCM 1318 / LMG 3730 / NCIMB 10025)	3-dehydroquinate synthase (DHQS) (EC 4.2.3.4)		365	196627	cellular organisms, Bacteria, Terrabacteria group, Actinobacteria, Actinobacteria (high G+C Gram-positive bacteria), Corynebacteriales, Corynebacteriaceae, Corynebacterium, Corynebacterium glutamicum (Brevibacterium saccharolyticum), Corynebacterium glutamicum (strain ATCC 13032 / DSM 20300 / JCM 1318 / LMG 3730 / NCIMB 10025)
379	sp|A0JX82|AROB	A0JX82	Arthrobacter sp. (strain FB24)	3-dehydroquinate synthase (DHQS) (EC 4.2.3.4)		363	290399	cellular organisms, Bacteria, Terrabacteria group, Actinobacteria, Actinobacteria (high G+C Gram-positive bacteria), Micrococcales, Micrococcaceae, Arthrobacter, unclassified Arthrobacter, Arthrobacter sp. (strain FB24)
380	sp|A1R703|AROB	A1R703	Paenarthrobacter aurescens (strain TC1)	3-dehydroquinate synthase (DHQS) (EC 4.2.3.4)		363	290340	cellular organisms, Bacteria, Terrabacteria group, Actinobacteria, Actinobacteria (high G+C Gram-positive bacteria), Micrococcales, Micrococcaceae, Paenarthrobacter, Paenarthrobacter aurescens (Arthrobacter aurescens), Paenarthrobacter aurescens (strain TC1)
381	sp|B8H8V5|AROB	B8H8V5	Pseudarthrobacter chlorophenolicus (strain ATCC 700700 / DSM 12829 / CIP 107037 / JCM 12360 / KCTC 9906 / NCIMB 13794 / A6) (Arthrobacter chlorophenolicus)	3-dehydroquinate synthase (DHQS) (EC 4.2.3.4)		363	452863	cellular organisms, Bacteria, Terrabacteria group, Actinobacteria, Actinobacteria (high G+C Gram-positive bacteria), Micrococcales, Micrococcaceae, Pseudarthrobacter, Pseudarthrobacter chlorophenolicus, Pseudarthrobacter chlorophenolicus (strain ATCC 700700 / DSM 12829 / CIP 107037 / JCM 12360 / KCTC 9906 / NCIMB 13794 / A6) (Arthrobacter chlorophenolicus)
382	sp|Q47QY7|AROB	Q47QY7	Thermobifida fusca (strain YX)	3-dehydroquinate synthase (DHQS) (EC 4.2.3.4)		368	269800	cellular organisms, Bacteria, Terrabacteria group, Actinobacteria, Actinobacteria (high G+C Gram-positive bacteria), Streptosporangiales, Nocardiopsaceae, Thermobifida, Thermobifida fusca (Thermomonospora fusca), Thermobifida fusca (strain YX)
383	sp|Q827R8|AROB	Q827R8	Streptomyces avermitilis (strain ATCC 31267 / DSM 46492 / JCM 5070 / NBRC 14893 / NCIMB 12804 / NRRL 8165 / MA-4680)	3-dehydroquinate synthase (DHQS) (EC 4.2.3.4)		363	227882	cellular organisms, Bacteria, Terrabacteria group, Actinobacteria, Actinobacteria (high G+C Gram-positive bacteria), Streptomycetales, Streptomycetaceae, Streptomyces, Streptomyces avermitilis, Streptomyces avermitilis (strain ATCC 31267 / DSM 46492 / JCM 5070 / NBRC 14893 / NCIMB 12804 / NRRL 8165 / MA-4680)
384	sp|Q9KXQ6|AROB	Q9KXQ6	Streptomyces coelicolor (strain ATCC BAA-471 / A3(2) / M145)	3-dehydroquinate synthase (DHQS) (EC 4.2.3.4)		363	100226	cellular organisms, Bacteria, Terrabacteria group, Actinobacteria, Actinobacteria (high G+C Gram-positive bacteria), Streptomycetales, Streptomycetaceae, Streptomyces, Streptomyces albidoflavus group, Streptomyces coelicolor, Streptomyces coelicolor (strain ATCC BAA-471 / A3(2) / M145)
385	sp|A4FBE8|AROB	A4FBE8	Saccharopolyspora erythraea (strain ATCC 11635 / DSM 40517 / JCM 4748 / NBRC 13426 / NCIMB 8594 / NRRL 2338)	3-dehydroquinate synthase (DHQS) (EC 4.2.3.4)		371	405948	cellular organisms, Bacteria, Terrabacteria group, Actinobacteria, Actinobacteria (high G+C Gram-positive bacteria), Pseudonocardiales, Pseudonocardiaceae, Saccharopolyspora, Saccharopolyspora erythraea (Streptomyces erythraeus), Saccharopolyspora erythraea (strain ATCC 11635 / DSM 40517 / JCM 4748 / NBRC 13426 / NCIMB 8594 / NRRL 2338)
386	sp|Q5YTK6|AROB	Q5YTK6	Nocardia farcinica (strain IFM 10152)	3-dehydroquinate synthase (DHQS) (EC 4.2.3.4)		373	247156	cellular organisms, Bacteria, Terrabacteria group, Actinobacteria, Actinobacteria (high G+C Gram-positive bacteria), Corynebacteriales, Nocardiaceae, Nocardia, Nocardia farcinica, Nocardia farcinica (strain IFM 10152)
387	sp|C0ZZB6|AROB	C0ZZB6	Rhodococcus erythropolis (strain PR4 / NBRC 100887)	3-dehydroquinate synthase (DHQS) (EC 4.2.3.4)		369	234621	cellular organisms, Bacteria, Terrabacteria group, Actinobacteria, Actinobacteria (high G+C Gram-positive bacteria), Corynebacteriales, Nocardiaceae, Rhodococcus, Rhodococcus erythropolis (Arthrobacter picolinophilus), Rhodococcus erythropolis (strain PR4 / NBRC 100887)
388	sp|C1B4I1|AROB	C1B4I1	Rhodococcus opacus (strain B4)	3-dehydroquinate synthase (DHQS) (EC 4.2.3.4)		370	632772	cellular organisms, Bacteria, Terrabacteria group, Actinobacteria, Actinobacteria (high G+C Gram-positive bacteria), Corynebacteriales, Nocardiaceae, Rhodococcus, Rhodococcus opacus (Nocardia opaca), Rhodococcus opacus (strain B4)
389	sp|A1T8F5|AROB	A1T8F5	Mycolicibacterium vanbaalenii (strain DSM 7251 / JCM 13017 / NRRL B-24157 / PYR-1) (Mycobacterium vanbaalenii)	3-dehydroquinate synthase (DHQS) (EC 4.2.3.4)		359	350058	cellular organisms, Bacteria, Terrabacteria group, Actinobacteria, Actinobacteria (high G+C Gram-positive bacteria), Corynebacteriales, Mycobacteriaceae, Mycolicibacterium, Mycolicibacterium vanbaalenii (Mycobacterium vanbaalenii), Mycolicibacterium vanbaalenii (strain DSM 7251 / JCM 13017 / NRRL B-24157 / PYR-1) (Mycobacterium vanbaalenii)
390	sp|A4TBX8|AROB	A4TBX8	Mycolicibacterium gilvum (strain PYR-GCK) (Mycobacterium gilvum (strain PYR-GCK))	3-dehydroquinate synthase (DHQS) (EC 4.2.3.4)		359	350054	cellular organisms, Bacteria, Terrabacteria group, Actinobacteria, Actinobacteria (high G+C Gram-positive bacteria), Corynebacteriales, Mycobacteriaceae, Mycolicibacterium, Mycolicibacterium gilvum, Mycolicibacterium gilvum (strain PYR-GCK) (Mycobacterium gilvum (strain PYR-GCK))
391	sp|Q741J7|AROB	Q741J7	Mycolicibacterium paratuberculosis (strain ATCC BAA-968 / K-10) (Mycobacterium paratuberculosis)	3-dehydroquinate synthase (DHQS) (EC 4.2.3.4)		365	262316	cellular organisms, Bacteria, Terrabacteria group, Actinobacteria, Actinobacteria (high G+C Gram-positive bacteria), Corynebacteriales, Mycobacteriaceae, Mycobacterium, Mycobacterium avium complex (MAC), Mycobacterium avium, Mycobacterium paratuberculosis, Mycolicibacterium paratuberculosis (strain ATCC BAA-968 / K-10) (Mycobacterium paratuberculosis)
392	sp|Q9CCS4|AROB	Q9CCS4	Mycobacterium leprae (strain TN)	3-dehydroquinate synthase (DHQS) (EC 4.2.3.4)		361	272631	cellular organisms, Bacteria, Terrabacteria group, Actinobacteria, Actinobacteria (high G+C Gram-positive bacteria), Corynebacteriales, Mycobacteriaceae, Mycobacterium, Mycobacterium leprae, Mycobacterium leprae (strain TN)
393	sp|P0A4Z5|AROB	P0A4Z5	Mycobacterium bovis (strain ATCC BAA-935 / AF2122/97)	3-dehydroquinate synthase (DHQS) (EC 4.2.3.4)		362	233413	cellular organisms, Bacteria, Terrabacteria group, Actinobacteria, Actinobacteria (high G+C Gram-positive bacteria), Corynebacteriales, Mycobacteriaceae, Mycobacterium, Mycobacterium tuberculosis complex, Mycobacterium tuberculosis, Mycobacterium bovis, Mycobacterium bovis (strain ATCC BAA-935 / AF2122/97)
394	sp|P9WPX8|AROB	P9WPX8	Mycobacterium tuberculosis (strain CDC 1551 / Oshkosh)	3-dehydroquinate synthase (DHQS) (EC 4.2.3.4)		362	83331	cellular organisms, Bacteria, Terrabacteria group, Actinobacteria, Actinobacteria (high G+C Gram-positive bacteria), Corynebacteriales, Mycobacteriaceae, Mycobacterium, Mycobacterium tuberculosis complex, Mycobacterium tuberculosis, Mycobacterium tuberculosis (strain CDC 1551 / Oshkosh)
395	sp|P9WPX9|AROB	P9WPX9	Mycobacterium tuberculosis (strain ATCC 25618 / H37Rv)	3-dehydroquinate synthase (DHQS) (EC 4.2.3.4)		362	83332	cellular organisms, Bacteria, Terrabacteria group, Actinobacteria, Actinobacteria (high G+C Gram-positive bacteria), Corynebacteriales, Mycobacteriaceae, Mycobacterium, Mycobacterium tuberculosis complex, Mycobacterium tuberculosis, Mycobacterium tuberculosis (strain ATCC 25618 / H37Rv)
396	sp|A5N6A8|AROB	A5N6A8	Clostridium kluyveri (strain ATCC 8527 / DSM 555 / NCIMB 10680)	3-dehydroquinate synthase (DHQS) (EC 4.2.3.4)		359	431943	cellular organisms, Bacteria, Terrabacteria group, Firmicutes, Clostridia, Clostridiales, Clostridiaceae, Clostridium, Clostridium kluyveri, Clostridium kluyveri (strain ATCC 8527 / DSM 555 / NCIMB 10680)
397	sp|Q97KM3|AROB	Q97KM3	Clostridium acetobutylicum (strain ATCC 824 / DSM 792 / JCM 1419 / LMG 5710 / VKM B-1787)	3-dehydroquinate synthase (DHQS) (EC 4.2.3.4)		356	272562	cellular organisms, Bacteria, Terrabacteria group, Firmicutes, Clostridia, Clostridiales, Clostridiaceae, Clostridium, Clostridium acetobutylicum, Clostridium acetobutylicum (strain ATCC 824 / DSM 792 / JCM 1419 / LMG 5710 / VKM B-1787)
398	sp|A6M255|AROB	A6M255	Clostridium beijerinckii (strain ATCC 51743 / NCIMB 8052) (Clostridium acetobutylicum)	3-dehydroquinate synthase (DHQS) (EC 4.2.3.4)		350	290402	cellular organisms, Bacteria, Terrabacteria group, Firmicutes, Clostridia, Clostridiales, Clostridiaceae, Clostridium, Clostridium beijerinckii (Clostridium MP), Clostridium beijerinckii (strain ATCC 51743 / NCIMB 8052) (Clostridium acetobutylicum)
399	sp|B2UYK8|AROB	B2UYK8	Clostridium botulinum (strain Alaska E43 / Type E3)	3-dehydroquinate synthase (DHQS) (EC 4.2.3.4)		350	508767	cellular organisms, Bacteria, Terrabacteria group, Firmicutes, Clostridia, Clostridiales, Clostridiaceae, Clostridium, Clostridium botulinum, Clostridium botulinum E, Clostridium botulinum (strain Alaska E43 / Type E3)
400	sp|Q0SV35|AROB	Q0SV35	Clostridium perfringens (strain SM101 / Type A)	3-dehydroquinate synthase (DHQS) (EC 4.2.3.4)		350	289380	cellular organisms, Bacteria, Terrabacteria group, Firmicutes, Clostridia, Clostridiales, Clostridiaceae, Clostridium, Clostridium perfringens, Clostridium perfringens (strain SM101 / Type A)
401	sp|Q0TTA0|AROB	Q0TTA0	Clostridium perfringens (strain ATCC 13124 / DSM 756 / JCM 1290 / NCIMB 6125 / NCTC 8237 / Type A)	3-dehydroquinate synthase (DHQS) (EC 4.2.3.4)		350	195103	cellular organisms, Bacteria, Terrabacteria group, Firmicutes, Clostridia, Clostridiales, Clostridiaceae, Clostridium, Clostridium perfringens, Clostridium perfringens (strain ATCC 13124 / DSM 756 / JCM 1290 / NCIMB 6125 / NCTC 8237 / Type A)
402	sp|Q8XMJ3|AROB	Q8XMJ3	Clostridium perfringens (strain 13 / Type A)	3-dehydroquinate synthase (DHQS) (EC 4.2.3.4)		350	195102	cellular organisms, Bacteria, Terrabacteria group, Firmicutes, Clostridia, Clostridiales, Clostridiaceae, Clostridium, Clostridium perfringens, Clostridium perfringens (strain 13 / Type A)
403	sp|B1MYC9|AROB	B1MYC9	Leuconostoc citreum (strain KM20)	3-dehydroquinate synthase (DHQS) (EC 4.2.3.4)		360	349519	cellular organisms, Bacteria, Terrabacteria group, Firmicutes, Bacilli, Lactobacillales, Leuconostocaceae, Leuconostoc, Leuconostoc citreum, Leuconostoc citreum (strain KM20)
404	sp|Q03X08|AROB	Q03X08	Leuconostoc mesenteroides subsp. mesenteroides (strain ATCC 8293 / NCDO 523)	3-dehydroquinate synthase (DHQS) (EC 4.2.3.4)		354	203120	cellular organisms, Bacteria, Terrabacteria group, Firmicutes, Bacilli, Lactobacillales, Leuconostocaceae, Leuconostoc, Leuconostoc mesenteroides, Leuconostoc mesenteroides subsp. mesenteroides, Leuconostoc mesenteroides subsp. mesenteroides (strain ATCC 8293 / NCDO 523)
405	sp|Q38X86|AROB	Q38X86	Lactobacillus sakei subsp. sakei (strain 23K)	3-dehydroquinate synthase (DHQS) (EC 4.2.3.4)		355	314315	cellular organisms, Bacteria, Terrabacteria group, Firmicutes, Bacilli, Lactobacillales, Lactobacillaceae, Lactobacillus, Lactobacillus sakei, Lactobacillus sakei subsp. sakei, Lactobacillus sakei subsp. sakei (strain 23K)
406	sp|Q88XU0|AROB	Q88XU0	Lactobacillus plantarum (strain ATCC BAA-793 / NCIMB 8826 / WCFS1)	3-dehydroquinate synthase (DHQS) (EC 4.2.3.4)		359	220668	cellular organisms, Bacteria, Terrabacteria group, Firmicutes, Bacilli, Lactobacillales, Lactobacillaceae, Lactobacillus, Lactobacillus plantarum, Lactobacillus plantarum (strain ATCC BAA-793 / NCIMB 8826 / WCFS1)
407	sp|F2MTI0|AROB	F2MTI0	Enterococcus faecalis (strain ATCC 47077 / OG1RF)	3-dehydroquinate synthase (DHQS) (EC 4.2.3.4)		358	474186	cellular organisms, Bacteria, Terrabacteria group, Firmicutes, Bacilli, Lactobacillales, Enterococcaceae, Enterococcus, Enterococcus faecalis (Streptococcus faecalis), Enterococcus faecalis (strain ATCC 47077 / OG1RF)
408	sp|P0DH71|AROB	P0DH71	Enterococcus faecalis (strain ATCC 700802 / V583)	3-dehydroquinate synthase (DHQS) (EC 4.2.3.4)		358	226185	cellular organisms, Bacteria, Terrabacteria group, Firmicutes, Bacilli, Lactobacillales, Enterococcaceae, Enterococcus, Enterococcus faecalis (Streptococcus faecalis), Enterococcus faecalis (strain ATCC 700802 / V583)
409	sp|Q9CES8|AROB	Q9CES8	Lactococcus lactis subsp. lactis (strain IL1403) (Streptococcus lactis)	3-dehydroquinate synthase (DHQS) (EC 4.2.3.4)		356	272623	cellular organisms, Bacteria, Terrabacteria group, Firmicutes, Bacilli, Lactobacillales, Streptococcaceae, Lactococcus (lactic streptococci), Lactococcus lactis, Lactococcus lactis subsp. lactis (Streptococcus lactis), Lactococcus lactis subsp. lactis (strain IL1403) (Streptococcus lactis)
410	sp|A2RMH5|AROB	A2RMH5	Lactococcus lactis subsp. cremoris (strain MG1363)	3-dehydroquinate synthase (DHQS) (EC 4.2.3.4)		356	416870	cellular organisms, Bacteria, Terrabacteria group, Firmicutes, Bacilli, Lactobacillales, Streptococcaceae, Lactococcus (lactic streptococci), Lactococcus lactis, Lactococcus lactis subsp. cremoris (Streptococcus cremoris), Lactococcus lactis subsp. cremoris (strain MG1363)
411	sp|Q02XB8|AROB	Q02XB8	Lactococcus lactis subsp. cremoris (strain SK11)	3-dehydroquinate synthase (DHQS) (EC 4.2.3.4)		356	272622	cellular organisms, Bacteria, Terrabacteria group, Firmicutes, Bacilli, Lactobacillales, Streptococcaceae, Lactococcus (lactic streptococci), Lactococcus lactis, Lactococcus lactis subsp. cremoris (Streptococcus cremoris), Lactococcus lactis subsp. cremoris (strain SK11)
412	sp|Q8DYU5|AROB	Q8DYU5	Streptococcus agalactiae serotype V (strain ATCC BAA-611 / 2603 V/R)	3-dehydroquinate synthase (DHQS) (EC 4.2.3.4)		355	208435	cellular organisms, Bacteria, Terrabacteria group, Firmicutes, Bacilli, Lactobacillales, Streptococcaceae, Streptococcus, Streptococcus agalactiae, Streptococcus agalactiae serogroup V, Streptococcus agalactiae serotype V (strain ATCC BAA-611 / 2603 V/R)
413	sp|Q3K0D4|AROB	Q3K0D4	Streptococcus agalactiae serotype Ia (strain ATCC 27591 / A909 / CDC SS700)	3-dehydroquinate synthase (DHQS) (EC 4.2.3.4)		355	205921	cellular organisms, Bacteria, Terrabacteria group, Firmicutes, Bacilli, Lactobacillales, Streptococcaceae, Streptococcus, Streptococcus agalactiae, Streptococcus agalactiae serogroup Ia, Streptococcus agalactiae serotype Ia (strain ATCC 27591 / A909 / CDC SS700)
414	sp|Q8E4F3|AROB	Q8E4F3	Streptococcus agalactiae serotype III (strain NEM316)	3-dehydroquinate synthase (DHQS) (EC 4.2.3.4)		355	211110	cellular organisms, Bacteria, Terrabacteria group, Firmicutes, Bacilli, Lactobacillales, Streptococcaceae, Streptococcus, Streptococcus agalactiae, Streptococcus agalactiae serogroup III, Streptococcus agalactiae serotype III (strain NEM316)
415	sp|A4VVS9|AROB	A4VVS9	Streptococcus suis (strain 05ZYH33)	3-dehydroquinate synthase (DHQS) (EC 4.2.3.4)		355	391295	cellular organisms, Bacteria, Terrabacteria group, Firmicutes, Bacilli, Lactobacillales, Streptococcaceae, Streptococcus, Streptococcus suis, Streptococcus suis (strain 05ZYH33)
416	sp|A4W236|AROB	A4W236	Streptococcus suis (strain 98HAH33)	3-dehydroquinate synthase (DHQS) (EC 4.2.3.4)		355	391296	cellular organisms, Bacteria, Terrabacteria group, Firmicutes, Bacilli, Lactobacillales, Streptococcaceae, Streptococcus, Streptococcus suis, Streptococcus suis (strain 98HAH33)
417	sp|Q8DUW2|AROB	Q8DUW2	Streptococcus mutans serotype c (strain ATCC 700610 / UA159)	3-dehydroquinate synthase (DHQS) (EC 4.2.3.4)		355	210007	cellular organisms, Bacteria, Terrabacteria group, Firmicutes, Bacilli, Lactobacillales, Streptococcaceae, Streptococcus, Streptococcus mutans, Streptococcus mutans serotype c (strain ATCC 700610 / UA159)
418	sp|Q03LH4|AROB	Q03LH4	Streptococcus thermophilus (strain ATCC BAA-491 / LMD-9)	3-dehydroquinate synthase (DHQS) (EC 4.2.3.4)		355	322159	cellular organisms, Bacteria, Terrabacteria group, Firmicutes, Bacilli, Lactobacillales, Streptococcaceae, Streptococcus, Streptococcus thermophilus, Streptococcus thermophilus (strain ATCC BAA-491 / LMD-9)
419	sp|Q5M0M0|AROB	Q5M0M0	Streptococcus thermophilus (strain CNRZ 1066)	3-dehydroquinate synthase (DHQS) (EC 4.2.3.4)		355	299768	cellular organisms, Bacteria, Terrabacteria group, Firmicutes, Bacilli, Lactobacillales, Streptococcaceae, Streptococcus, Streptococcus thermophilus, Streptococcus thermophilus (strain CNRZ 1066)
420	sp|Q5M556|AROB	Q5M556	Streptococcus thermophilus (strain ATCC BAA-250 / LMG 18311)	3-dehydroquinate synthase (DHQS) (EC 4.2.3.4)		355	264199	cellular organisms, Bacteria, Terrabacteria group, Firmicutes, Bacilli, Lactobacillales, Streptococcaceae, Streptococcus, Streptococcus thermophilus, Streptococcus thermophilus (strain ATCC BAA-250 / LMG 18311)
421	sp|A3CNV7|AROB	A3CNV7	Streptococcus sanguinis (strain SK36)	3-dehydroquinate synthase (DHQS) (EC 4.2.3.4)		355	388919	cellular organisms, Bacteria, Terrabacteria group, Firmicutes, Bacilli, Lactobacillales, Streptococcaceae, Streptococcus, Streptococcus sanguinis, Streptococcus sanguinis (strain SK36)
422	sp|A8AXZ4|AROB	A8AXZ4	Streptococcus gordonii (strain Challis / ATCC 35105 / BCRC 15272 / CH1 / DL1 / V288)	3-dehydroquinate synthase (DHQS) (EC 4.2.3.4)		355	467705	cellular organisms, Bacteria, Terrabacteria group, Firmicutes, Bacilli, Lactobacillales, Streptococcaceae, Streptococcus, Streptococcus gordonii, Streptococcus gordonii str. Challis, Streptococcus gordonii (strain Challis / ATCC 35105 / BCRC 15272 / CH1 / DL1 / V288)
423	sp|B8ZKM4|AROB	B8ZKM4	Streptococcus pneumoniae (strain ATCC 700669 / Spain 23F-1)	3-dehydroquinate synthase (DHQS) (EC 4.2.3.4)		355	561276	cellular organisms, Bacteria, Terrabacteria group, Firmicutes, Bacilli, Lactobacillales, Streptococcaceae, Streptococcus, Streptococcus pneumoniae, Streptococcus pneumoniae (strain ATCC 700669 / Spain 23F-1)
424	sp|Q97Q56|AROB	Q97Q56	Streptococcus pneumoniae serotype 4 (strain ATCC BAA-334 / TIGR4)	3-dehydroquinate synthase (DHQS) (EC 4.2.3.4)		355	170187	cellular organisms, Bacteria, Terrabacteria group, Firmicutes, Bacilli, Lactobacillales, Streptococcaceae, Streptococcus, Streptococcus pneumoniae, Streptococcus pneumoniae serotype 4 (strain ATCC BAA-334 / TIGR4)
425	sp|B1ICH6|AROB	B1ICH6	Streptococcus pneumoniae (strain Hungary19A-6)	3-dehydroquinate synthase (DHQS) (EC 4.2.3.4)		355	487214	cellular organisms, Bacteria, Terrabacteria group, Firmicutes, Bacilli, Lactobacillales, Streptococcaceae, Streptococcus, Streptococcus pneumoniae, Streptococcus pneumoniae (strain Hungary19A-6)
426	sp|B2IQJ3|AROB	B2IQJ3	Streptococcus pneumoniae (strain CGSP14)	3-dehydroquinate synthase (DHQS) (EC 4.2.3.4)		355	516950	cellular organisms, Bacteria, Terrabacteria group, Firmicutes, Bacilli, Lactobacillales, Streptococcaceae, Streptococcus, Streptococcus pneumoniae, Streptococcus pneumoniae (strain CGSP14)
427	sp|C1CEW4|AROB	C1CEW4	Streptococcus pneumoniae (strain JJA)	3-dehydroquinate synthase (DHQS) (EC 4.2.3.4)		355	488222	cellular organisms, Bacteria, Terrabacteria group, Firmicutes, Bacilli, Lactobacillales, Streptococcaceae, Streptococcus, Streptococcus pneumoniae, Streptococcus pneumoniae (strain JJA)
428	sp|C1C7X6|AROB	C1C7X6	Streptococcus pneumoniae (strain 70585)	3-dehydroquinate synthase (DHQS) (EC 4.2.3.4)		355	488221	cellular organisms, Bacteria, Terrabacteria group, Firmicutes, Bacilli, Lactobacillales, Streptococcaceae, Streptococcus, Streptococcus pneumoniae, Streptococcus pneumoniae (strain 70585)
429	sp|C1CL84|AROB	C1CL84	Streptococcus pneumoniae (strain P1031)	3-dehydroquinate synthase (DHQS) (EC 4.2.3.4)		355	488223	cellular organisms, Bacteria, Terrabacteria group, Firmicutes, Bacilli, Lactobacillales, Streptococcaceae, Streptococcus, Streptococcus pneumoniae, Streptococcus pneumoniae (strain P1031)
430	sp|B5E5N3|AROB	B5E5N3	Streptococcus pneumoniae serotype 19F (strain G54)	3-dehydroquinate synthase (DHQS) (EC 4.2.3.4)		355	512566	cellular organisms, Bacteria, Terrabacteria group, Firmicutes, Bacilli, Lactobacillales, Streptococcaceae, Streptococcus, Streptococcus pneumoniae, Streptococcus pneumoniae serotype 19F (strain G54)
431	sp|C1CQY0|AROB	C1CQY0	Streptococcus pneumoniae (strain Taiwan19F-14)	3-dehydroquinate synthase (DHQS) (EC 4.2.3.4)		355	487213	cellular organisms, Bacteria, Terrabacteria group, Firmicutes, Bacilli, Lactobacillales, Streptococcaceae, Streptococcus, Streptococcus pneumoniae, Streptococcus pneumoniae (strain Taiwan19F-14)
432	sp|Q04JX2|AROB	Q04JX2	Streptococcus pneumoniae serotype 2 (strain D39 / NCTC 7466)	3-dehydroquinate synthase (DHQS) (EC 4.2.3.4)		355	373153	cellular organisms, Bacteria, Terrabacteria group, Firmicutes, Bacilli, Lactobacillales, Streptococcaceae, Streptococcus, Streptococcus pneumoniae, Streptococcus pneumoniae serotype 2 (strain D39 / NCTC 7466)
433	sp|Q8DPD1|AROB	Q8DPD1	Streptococcus pneumoniae (strain ATCC BAA-255 / R6)	3-dehydroquinate synthase (DHQS) (EC 4.2.3.4)		355	171101	cellular organisms, Bacteria, Terrabacteria group, Firmicutes, Bacilli, Lactobacillales, Streptococcaceae, Streptococcus, Streptococcus pneumoniae, Streptococcus pneumoniae (strain ATCC BAA-255 / R6)
434	sp|Q3Z988|AROB	Q3Z988	Dehalococcoides mccartyi (strain ATCC BAA-2266 / KCTC 15142 / 195) (Dehalococcoides ethenogenes (strain 195))	3-dehydroquinate synthase (DHQS) (EC 4.2.3.4)		359	243164	cellular organisms, Bacteria, Terrabacteria group, Chloroflexi, Dehalococcoidia, Dehalococcoidales, Dehalococcoidaceae, Dehalococcoides, Dehalococcoides mccartyi, Dehalococcoides mccartyi (strain ATCC BAA-2266 / KCTC 15142 / 195) (Dehalococcoides ethenogenes (strain 195))
435	sp|A5FRZ7|AROB	A5FRZ7	Dehalococcoides mccartyi (strain ATCC BAA-2100 / JCM 16839 / KCTC 5957 / BAV1)	3-dehydroquinate synthase (DHQS) (EC 4.2.3.4)		359	216389	cellular organisms, Bacteria, Terrabacteria group, Chloroflexi, Dehalococcoidia, Dehalococcoidales, Dehalococcoidaceae, Dehalococcoides, Dehalococcoides mccartyi, Dehalococcoides mccartyi (strain ATCC BAA-2100 / JCM 16839 / KCTC 5957 / BAV1)
436	sp|Q3ZZN1|AROB	Q3ZZN1	Dehalococcoides mccartyi (strain CBDB1)	3-dehydroquinate synthase (DHQS) (EC 4.2.3.4)		359	255470	cellular organisms, Bacteria, Terrabacteria group, Chloroflexi, Dehalococcoidia, Dehalococcoidales, Dehalococcoidaceae, Dehalococcoides, Dehalococcoides mccartyi, Dehalococcoides mccartyi (strain CBDB1)
437	sp|Q894C9|AROB	Q894C9	Clostridium tetani (strain Massachusetts / E88)	3-dehydroquinate synthase (DHQS) (EC 4.2.3.4)		373	212717	cellular organisms, Bacteria, Terrabacteria group, Firmicutes, Clostridia, Clostridiales, Clostridiaceae, Clostridium, Clostridium tetani, Clostridium tetani (strain Massachusetts / E88)
438	sp|Q6MF52|AROB	Q6MF52	Protochlamydia amoebophila (strain UWE25)	3-dehydroquinate synthase (DHQS) (EC 4.2.3.4)		352	264201	cellular organisms, Bacteria, PVC group, Chlamydiae, Chlamydiia, Parachlamydiales, Parachlamydiaceae, Candidatus Protochlamydia, Candidatus Protochlamydia amoebophila, Protochlamydia amoebophila (strain UWE25)
439	sp|B5YE18|AROB	B5YE18	Dictyoglomus thermophilum (strain ATCC 35947 / DSM 3960 / H-6-12)	3-dehydroquinate synthase (DHQS) (EC 4.2.3.4)		355	309799	cellular organisms, Bacteria, Dictyoglomi, Dictyoglomia, Dictyoglomales, Dictyoglomaceae, Dictyoglomus, Dictyoglomus thermophilum, Dictyoglomus thermophilum (strain ATCC 35947 / DSM 3960 / H-6-12)
440	sp|B8E259|AROB	B8E259	Dictyoglomus turgidum (strain Z-1310 / DSM 6724)	3-dehydroquinate synthase (DHQS) (EC 4.2.3.4)		355	515635	cellular organisms, Bacteria, Dictyoglomi, Dictyoglomia, Dictyoglomales, Dictyoglomaceae, Dictyoglomus, Dictyoglomus turgidum, Dictyoglomus turgidum (strain Z-1310 / DSM 6724)
441	sp|C0MC29|AROB	C0MC29	Streptococcus equi subsp. equi (strain 4047)	3-dehydroquinate synthase (DHQS) (EC 4.2.3.4)		360	553482	cellular organisms, Bacteria, Terrabacteria group, Firmicutes, Bacilli, Lactobacillales, Streptococcaceae, Streptococcus, Streptococcus dysgalactiae group, Streptococcus equi, Streptococcus equi subsp. equi, Streptococcus equi subsp. equi (strain 4047)
442	sp|C0MHD7|AROB	C0MHD7	Streptococcus equi subsp. zooepidemicus (strain H70)	3-dehydroquinate synthase (DHQS) (EC 4.2.3.4)		360	553483	cellular organisms, Bacteria, Terrabacteria group, Firmicutes, Bacilli, Lactobacillales, Streptococcaceae, Streptococcus, Streptococcus dysgalactiae group, Streptococcus equi, Streptococcus equi subsp. zooepidemicus, Streptococcus equi subsp. zooepidemicus (strain H70)
443	sp|A2RDH0|AROB	A2RDH0	Streptococcus pyogenes serotype M5 (strain Manfredo)	3-dehydroquinate synthase (DHQS) (EC 4.2.3.4)		357	160491	cellular organisms, Bacteria, Terrabacteria group, Firmicutes, Bacilli, Lactobacillales, Streptococcaceae, Streptococcus, Streptococcus pyogenes, Streptococcus pyogenes serotype M5, Streptococcus pyogenes serotype M5 (strain Manfredo)
444	sp|B5XME6|AROB	B5XME6	Streptococcus pyogenes serotype M49 (strain NZ131)	3-dehydroquinate synthase (DHQS) (EC 4.2.3.4)		357	471876	cellular organisms, Bacteria, Terrabacteria group, Firmicutes, Bacilli, Lactobacillales, Streptococcaceae, Streptococcus, Streptococcus pyogenes, Streptococcus pyogenes serotype M49, Streptococcus pyogenes serotype M49 (strain NZ131)
445	sp|Q48S61|AROB	Q48S61	Streptococcus pyogenes serotype M28 (strain MGAS6180)	3-dehydroquinate synthase (DHQS) (EC 4.2.3.4)		357	319701	cellular organisms, Bacteria, Terrabacteria group, Firmicutes, Bacilli, Lactobacillales, Streptococcaceae, Streptococcus, Streptococcus pyogenes, Streptococcus pyogenes serotype M28, Streptococcus pyogenes serotype M28 (strain MGAS6180)
446	sp|Q99YR3|AROB	Q99YR3	Streptococcus pyogenes serotype M1	3-dehydroquinate synthase (DHQS) (EC 4.2.3.4)		357	301447	cellular organisms, Bacteria, Terrabacteria group, Firmicutes, Bacilli, Lactobacillales, Streptococcaceae, Streptococcus, Streptococcus pyogenes, Streptococcus pyogenes serotype M1
447	sp|P0CZ80|AROB	P0CZ80	Streptococcus pyogenes serotype M3 (strain ATCC BAA-595 / MGAS315)	3-dehydroquinate synthase (DHQS) (EC 4.2.3.4)		357	198466	cellular organisms, Bacteria, Terrabacteria group, Firmicutes, Bacilli, Lactobacillales, Streptococcaceae, Streptococcus, Streptococcus pyogenes, Streptococcus pyogenes serotype M3, Streptococcus pyogenes serotype M3 (strain ATCC BAA-595 / MGAS315)
448	sp|P0CZ81|AROB	P0CZ81	Streptococcus pyogenes serotype M3 (strain SSI-1)	3-dehydroquinate synthase (DHQS) (EC 4.2.3.4)		357	193567	cellular organisms, Bacteria, Terrabacteria group, Firmicutes, Bacilli, Lactobacillales, Streptococcaceae, Streptococcus, Streptococcus pyogenes, Streptococcus pyogenes serotype M3, Streptococcus pyogenes serotype M3 (strain SSI-1)
449	sp|Q8P036|AROB	Q8P036	Streptococcus pyogenes serotype M18 (strain MGAS8232)	3-dehydroquinate synthase (DHQS) (EC 4.2.3.4)		357	186103	cellular organisms, Bacteria, Terrabacteria group, Firmicutes, Bacilli, Lactobacillales, Streptococcaceae, Streptococcus, Streptococcus pyogenes, Streptococcus pyogenes serotype M18, Streptococcus pyogenes serotype M18 (strain MGAS8232)
450	sp|Q5XAW2|AROB	Q5XAW2	Streptococcus pyogenes serotype M6 (strain ATCC BAA-946 / MGAS10394)	3-dehydroquinate synthase (DHQS) (EC 4.2.3.4)		357	286636	cellular organisms, Bacteria, Terrabacteria group, Firmicutes, Bacilli, Lactobacillales, Streptococcaceae, Streptococcus, Streptococcus pyogenes, Streptococcus pyogenes serotype M6, Streptococcus pyogenes serotype M6 (strain ATCC BAA-946 / MGAS10394)
451	sp|Q9V1H9|AROB	Q9V1H9	Pyrococcus abyssi (strain GE5 / Orsay)	3-dehydroquinate synthase (DHQS) (EC 4.2.3.4)		332	272844	cellular organisms, Archaea, Euryarchaeota, Thermococci, Thermococcales, Thermococcaceae, Pyrococcus, Pyrococcus abyssi, Pyrococcus abyssi (strain GE5 / Orsay)
452	sp|Q9Z6M3|AROB	Q9Z6M3	Chlamydia pneumoniae (Chlamydophila pneumoniae)	3-dehydroquinate synthase (DHQS) (EC 4.2.3.4)		380	83558	cellular organisms, Bacteria, PVC group, Chlamydiae, Chlamydiia, Chlamydiales, Chlamydiaceae, Chlamydia/Chlamydophila group, Chlamydia, Chlamydia pneumoniae (Chlamydophila pneumoniae)
453	sp|Q822F7|AROB	Q822F7	Chlamydophila caviae (strain ATCC VR-813 / DSM 19441 / GPIC) (Chlamydia caviae)	3-dehydroquinate synthase (DHQS) (EC 4.2.3.4)		379	227941	cellular organisms, Bacteria, PVC group, Chlamydiae, Chlamydiia, Chlamydiales, Chlamydiaceae, Chlamydia/Chlamydophila group, Chlamydia, Chlamydia caviae (Chlamydophila caviae), Chlamydophila caviae (strain ATCC VR-813 / DSM 19441 / GPIC) (Chlamydia caviae)
454	sp|Q255H6|AROB	Q255H6	Chlamydia felis (strain Fe/C-56) (Chlamydophila felis)	3-dehydroquinate synthase (DHQS) (EC 4.2.3.4)		379	264202	cellular organisms, Bacteria, PVC group, Chlamydiae, Chlamydiia, Chlamydiales, Chlamydiaceae, Chlamydia/Chlamydophila group, Chlamydia, Chlamydia felis, Chlamydia felis (strain Fe/C-56) (Chlamydophila felis)
455	sp|Q5L5F1|AROB	Q5L5F1	Chlamydia abortus (strain DSM 27085 / S26/3) (Chlamydophila abortus)	3-dehydroquinate synthase (DHQS) (EC 4.2.3.4)		379	218497	cellular organisms, Bacteria, PVC group, Chlamydiae, Chlamydiia, Chlamydiales, Chlamydiaceae, Chlamydia/Chlamydophila group, Chlamydia, Chlamydia abortus (Chlamydophila abortus), Chlamydia abortus (strain DSM 27085 / S26/3) (Chlamydophila abortus)
456	sp|A1RVE1|AROB	A1RVE1	Pyrobaculum islandicum (strain DSM 4184 / JCM 9189 / GEO3)	3-dehydroquinate synthase (DHQS) (EC 4.2.3.4)		343	384616	cellular organisms, Archaea, TACK group, Crenarchaeota, Thermoprotei, Thermoproteales, Thermoproteaceae, Pyrobaculum, Pyrobaculum islandicum, Pyrobaculum islandicum (strain DSM 4184 / JCM 9189 / GEO3)
457	sp|A3MUK4|AROB	A3MUK4	Pyrobaculum calidifontis (strain JCM 11548 / VA1)	3-dehydroquinate synthase (DHQS) (EC 4.2.3.4)		341	410359	cellular organisms, Archaea, TACK group, Crenarchaeota, Thermoprotei, Thermoproteales, Thermoproteaceae, Pyrobaculum, Pyrobaculum calidifontis, Pyrobaculum calidifontis (strain JCM 11548 / VA1)
458	sp|Q980I9|AROB	Q980I9	Saccharolobus solfataricus (strain ATCC 35092 / DSM 1617 / JCM 11322 / P2) (Sulfolobus solfataricus)	3-dehydroquinate synthase (DHQS) (EC 4.2.3.4)		354	273057	cellular organisms, Archaea, TACK group, Crenarchaeota, Thermoprotei, Sulfolobales, Sulfolobaceae, Saccharolobus, Saccharolobus solfataricus (Sulfolobus solfataricus), Saccharolobus solfataricus (strain ATCC 35092 / DSM 1617 / JCM 11322 / P2) (Sulfolobus solfataricus)
459	sp|Q96Y96|AROB	Q96Y96	Sulfurisphaera tokodaii (strain DSM 16993 / JCM 10545 / NBRC 100140 / 7) (Sulfolobus tokodaii)	3-dehydroquinate synthase (DHQS) (EC 4.2.3.4)		352	273063	cellular organisms, Archaea, TACK group, Crenarchaeota, Thermoprotei, Sulfolobales, Sulfolobaceae, Sulfurisphaera, Sulfurisphaera tokodaii, Sulfurisphaera tokodaii (strain DSM 16993 / JCM 10545 / NBRC 100140 / 7) (Sulfolobus tokodaii)
460	sp|Q4JC76|AROB	Q4JC76	Sulfolobus acidocaldarius (strain ATCC 33909 / DSM 639 / JCM 8929 / NBRC 15157 / NCIMB 11770)	3-dehydroquinate synthase (DHQS) (EC 4.2.3.4)		353	330779	cellular organisms, Archaea, TACK group, Crenarchaeota, Thermoprotei, Sulfolobales, Sulfolobaceae, Sulfolobus, Sulfolobus acidocaldarius, Sulfolobus acidocaldarius (strain ATCC 33909 / DSM 639 / JCM 8929 / NBRC 15157 / NCIMB 11770)
461	sp|B2A259|AROB	B2A259	Natranaerobius thermophilus (strain ATCC BAA-1301 / DSM 18059 / JW/NM-WN-LF)	3-dehydroquinate synthase (DHQS) (EC 4.2.3.4)		368	457570	cellular organisms, Bacteria, Terrabacteria group, Firmicutes, Clostridia, Natranaerobiales, Natranaerobiaceae, Natranaerobius, Natranaerobius thermophilus, Natranaerobius thermophilus (strain ATCC BAA-1301 / DSM 18059 / JW/NM-WN-LF)
462	sp|A4J3A3|AROB	A4J3A3	Desulfotomaculum reducens (strain MI-1)	3-dehydroquinate synthase (DHQS) (EC 4.2.3.4)		359	349161	cellular organisms, Bacteria, Terrabacteria group, Firmicutes, Clostridia, Clostridiales, Peptococcaceae, Desulfotomaculum, Desulfotomaculum reducens, Desulfotomaculum reducens (strain MI-1)
463	sp|A5D374|AROB	A5D374	Pelotomaculum thermopropionicum (strain DSM 13744 / JCM 10971 / SI)	3-dehydroquinate synthase (DHQS) (EC 4.2.3.4)		371	370438	cellular organisms, Bacteria, Terrabacteria group, Firmicutes, Clostridia, Clostridiales, Peptococcaceae, Pelotomaculum, Pelotomaculum thermopropionicum, Pelotomaculum thermopropionicum (strain DSM 13744 / JCM 10971 / SI)
464	sp|Q67N10|AROB	Q67N10	Symbiobacterium thermophilum (strain T / IAM 14863)	3-dehydroquinate synthase (DHQS) (EC 4.2.3.4)		358	292459	cellular organisms, Bacteria, Terrabacteria group, Firmicutes, Clostridia, Clostridiales, Symbiobacteriaceae, Symbiobacterium, Symbiobacterium thermophilum, Symbiobacterium thermophilum (strain T / IAM 14863)
465	sp|A3DDJ2|AROB	A3DDJ2	Hungateiclostridium thermocellum (strain ATCC 27405 / DSM 1237 / JCM 9322 / NBRC 103400 / NCIMB 10682 / NRRL B-4536 / VPI 7372) (Clostridium thermocellum)	3-dehydroquinate synthase (DHQS) (EC 4.2.3.4)		360	203119	cellular organisms, Bacteria, Terrabacteria group, Firmicutes, Clostridia, Clostridiales, Hungateiclostridiaceae, Hungateiclostridium, Hungateiclostridium thermocellum (Clostridium thermocellum), Hungateiclostridium thermocellum (strain ATCC 27405 / DSM 1237 / JCM 9322 / NBRC 103400 / NCIMB 10682 / NRRL B-4536 / VPI 7372) (Clostridium thermocellum)
466	sp|B8I359|AROB	B8I359	Ruminiclostridium cellulolyticum (strain ATCC 35319 / DSM 5812 / JCM 6584 / H10) (Clostridium cellulolyticum)	3-dehydroquinate synthase (DHQS) (EC 4.2.3.4)		359	394503	cellular organisms, Bacteria, Terrabacteria group, Firmicutes, Clostridia, Clostridiales, Hungateiclostridiaceae, Ruminiclostridium, Ruminiclostridium cellulolyticum, Ruminiclostridium cellulolyticum (strain ATCC 35319 / DSM 5812 / JCM 6584 / H10) (Clostridium cellulolyticum)
467	sp|A6TL07|AROB	A6TL07	Alkaliphilus metalliredigens (strain QYMF)	3-dehydroquinate synthase (DHQS) (EC 4.2.3.4)		356	293826	cellular organisms, Bacteria, Terrabacteria group, Firmicutes, Clostridia, Clostridiales, Clostridiaceae, Alkaliphilus, Alkaliphilus metalliredigens, Alkaliphilus metalliredigens (strain QYMF)
468	sp|Q8RB14|AROB	Q8RB14	Caldanaerobacter subterraneus subsp. tengcongensis (strain DSM 15242 / JCM 11007 / NBRC 100824 / MB4) (Thermoanaerobacter tengcongensis)	3-dehydroquinate synthase (DHQS) (EC 4.2.3.4)		356	273068	cellular organisms, Bacteria, Terrabacteria group, Firmicutes, Clostridia, Thermoanaerobacterales, Thermoanaerobacteraceae, Caldanaerobacter, Caldanaerobacter subterraneus, Caldanaerobacter subterraneus subsp. tengcongensis, Caldanaerobacter subterraneus subsp. tengcongensis (strain DSM 15242 / JCM 11007 / NBRC 100824 / MB4) (Thermoanaerobacter tengcongensis)
469	sp|B0K0I7|AROB	B0K0I7	Thermoanaerobacter sp. (strain X514)	3-dehydroquinate synthase (DHQS) (EC 4.2.3.4)		356	399726	cellular organisms, Bacteria, Terrabacteria group, Firmicutes, Clostridia, Thermoanaerobacterales, Thermoanaerobacteraceae, Thermoanaerobacter, unclassified Thermoanaerobacter, Thermoanaerobacter sp. (strain X514)
470	sp|B0K924|AROB	B0K924	Thermoanaerobacter pseudethanolicus (strain ATCC 33223 / 39E) (Clostridium thermohydrosulfuricum)	3-dehydroquinate synthase (DHQS) (EC 4.2.3.4)		356	340099	cellular organisms, Bacteria, Terrabacteria group, Firmicutes, Clostridia, Thermoanaerobacterales, Thermoanaerobacteraceae, Thermoanaerobacter, Thermoanaerobacter pseudethanolicus, Thermoanaerobacter pseudethanolicus (strain ATCC 33223 / 39E) (Clostridium thermohydrosulfuricum)
471	sp|B5YHI4|AROB	B5YHI4	Thermodesulfovibrio yellowstonii (strain ATCC 51303 / DSM 11347 / YP87)	3-dehydroquinate synthase (DHQS) (EC 4.2.3.4)		359	289376	cellular organisms, Bacteria, Nitrospirae, Nitrospira, Nitrospirales, Nitrospiraceae, Thermodesulfovibrio, Thermodesulfovibrio yellowstonii, Thermodesulfovibrio yellowstonii (strain ATCC 51303 / DSM 11347 / YP87)
472	sp|Q3A2N6|AROB	Q3A2N6	Pelobacter carbinolicus (strain DSM 2380 / NBRC 103641 / GraBd1)	3-dehydroquinate synthase (DHQS) (EC 4.2.3.4)		362	338963	cellular organisms, Bacteria, Proteobacteria, delta/epsilon subdivisions, Deltaproteobacteria, Desulfuromonadales, Desulfuromonadaceae, Pelobacter, Pelobacter carbinolicus, Pelobacter carbinolicus (strain DSM 2380 / NBRC 103641 / GraBd1)
473	sp|A1AQL5|AROB	A1AQL5	Pelobacter propionicus (strain DSM 2379 / NBRC 103807 / OttBd1)	3-dehydroquinate synthase (DHQS) (EC 4.2.3.4)		359	338966	cellular organisms, Bacteria, Proteobacteria, delta/epsilon subdivisions, Deltaproteobacteria, Desulfuromonadales, Desulfuromonadaceae, Pelobacter, Pelobacter propionicus, Pelobacter propionicus (strain DSM 2379 / NBRC 103807 / OttBd1)
474	sp|A5GF05|AROB	A5GF05	Geobacter uraniireducens (strain Rf4) (Geobacter uraniumreducens)	3-dehydroquinate synthase (DHQS) (EC 4.2.3.4)		360	351605	cellular organisms, Bacteria, Proteobacteria, delta/epsilon subdivisions, Deltaproteobacteria, Desulfuromonadales, Geobacteraceae, Geobacter, Geobacter uraniireducens, Geobacter uraniireducens (strain Rf4) (Geobacter uraniumreducens)
475	sp|Q39X04|AROB	Q39X04	Geobacter metallireducens (strain GS-15 / ATCC 53774 / DSM 7210)	3-dehydroquinate synthase (DHQS) (EC 4.2.3.4)		360	269799	cellular organisms, Bacteria, Proteobacteria, delta/epsilon subdivisions, Deltaproteobacteria, Desulfuromonadales, Geobacteraceae, Geobacter, Geobacter metallireducens, Geobacter metallireducens (strain GS-15 / ATCC 53774 / DSM 7210)
476	sp|Q74BL6|AROB	Q74BL6	Geobacter sulfurreducens (strain ATCC 51573 / DSM 12127 / PCA)	3-dehydroquinate synthase (DHQS) (EC 4.2.3.4)		362	243231	cellular organisms, Bacteria, Proteobacteria, delta/epsilon subdivisions, Deltaproteobacteria, Desulfuromonadales, Geobacteraceae, Geobacter, Geobacter sulfurreducens, Geobacter sulfurreducens (strain ATCC 51573 / DSM 12127 / PCA)
477	sp|B5E8I9|AROB	B5E8I9	Geobacter bemidjiensis (strain Bem / ATCC BAA-1014 / DSM 16622)	3-dehydroquinate synthase (DHQS) (EC 4.2.3.4)		362	404380	cellular organisms, Bacteria, Proteobacteria, delta/epsilon subdivisions, Deltaproteobacteria, Desulfuromonadales, Geobacteraceae, Geobacter, Geobacter bemidjiensis, Geobacter bemidjiensis (strain Bem / ATCC BAA-1014 / DSM 16622)
478	sp|C6E0S2|AROB	C6E0S2	Geobacter sp. (strain M21)	3-dehydroquinate synthase (DHQS) (EC 4.2.3.4)		362	443144	cellular organisms, Bacteria, Proteobacteria, delta/epsilon subdivisions, Deltaproteobacteria, Desulfuromonadales, Geobacteraceae, Geobacter, unclassified Geobacter, Geobacter sp. (strain M21)
479	sp|A7GYE1|AROB	A7GYE1	Campylobacter curvus (strain 525.92)	3-dehydroquinate synthase (DHQS) (EC 4.2.3.4)		346	360105	cellular organisms, Bacteria, Proteobacteria, delta/epsilon subdivisions, Epsilonproteobacteria, Campylobacterales, Campylobacteraceae, Campylobacter, Campylobacter curvus, Campylobacter curvus (strain 525.92)
480	sp|A7ZD95|AROB	A7ZD95	Campylobacter concisus (strain 13826)	3-dehydroquinate synthase (DHQS) (EC 4.2.3.4)		345	360104	cellular organisms, Bacteria, Proteobacteria, delta/epsilon subdivisions, Epsilonproteobacteria, Campylobacterales, Campylobacteraceae, Campylobacter, Campylobacter concisus, Campylobacter concisus (strain 13826)
481	sp|A7I291|AROB	A7I291	Campylobacter hominis (strain ATCC BAA-381 / LMG 19568 / NCTC 13146 / CH001A)	3-dehydroquinate synthase (DHQS) (EC 4.2.3.4)		344	360107	cellular organisms, Bacteria, Proteobacteria, delta/epsilon subdivisions, Epsilonproteobacteria, Campylobacterales, Campylobacteraceae, Campylobacter, Campylobacter hominis, Campylobacter hominis (strain ATCC BAA-381 / LMG 19568 / NCTC 13146 / CH001A)
482	sp|A0RP96|AROB	A0RP96	Campylobacter fetus subsp. fetus (strain 82-40)	3-dehydroquinate synthase (DHQS) (EC 4.2.3.4)		346	360106	cellular organisms, Bacteria, Proteobacteria, delta/epsilon subdivisions, Epsilonproteobacteria, Campylobacterales, Campylobacteraceae, Campylobacter, Campylobacter fetus, Campylobacter fetus subsp. fetus, Campylobacter fetus subsp. fetus (strain 82-40)
483	sp|B9KG40|AROB	B9KG40	Campylobacter lari (strain RM2100 / D67 / ATCC BAA-1060)	3-dehydroquinate synthase (DHQS) (EC 4.2.3.4)		352	306263	cellular organisms, Bacteria, Proteobacteria, delta/epsilon subdivisions, Epsilonproteobacteria, Campylobacterales, Campylobacteraceae, Campylobacter, Campylobacter lari, Campylobacter lari (strain RM2100 / D67 / ATCC BAA-1060)
484	sp|A7H333|AROB	A7H333	Campylobacter jejuni subsp. doylei (strain ATCC BAA-1458 / RM4099 / 269.97)	3-dehydroquinate synthase (DHQS) (EC 4.2.3.4)		351	360109	cellular organisms, Bacteria, Proteobacteria, delta/epsilon subdivisions, Epsilonproteobacteria, Campylobacterales, Campylobacteraceae, Campylobacter, Campylobacter jejuni, Campylobacter jejuni subsp. doylei, Campylobacter jejuni subsp. doylei (strain ATCC BAA-1458 / RM4099 / 269.97)
485	sp|Q5HUF4|AROB	Q5HUF4	Campylobacter jejuni (strain RM1221)	3-dehydroquinate synthase (DHQS) (EC 4.2.3.4)		351	195099	cellular organisms, Bacteria, Proteobacteria, delta/epsilon subdivisions, Epsilonproteobacteria, Campylobacterales, Campylobacteraceae, Campylobacter, Campylobacter jejuni, Campylobacter jejuni (strain RM1221)
486	sp|Q9PNT2|AROB	Q9PNT2	Campylobacter jejuni subsp. jejuni serotype O:2 (strain ATCC 700819 / NCTC 11168)	3-dehydroquinate synthase (DHQS) (EC 4.2.3.4)		351	192222	cellular organisms, Bacteria, Proteobacteria, delta/epsilon subdivisions, Epsilonproteobacteria, Campylobacterales, Campylobacteraceae, Campylobacter, Campylobacter jejuni, Campylobacter jejuni subsp. jejuni, Campylobacter jejuni subsp. jejuni serotype O:2 (strain ATCC 700819 / NCTC 11168)
487	sp|A1VZZ6|AROB	A1VZZ6	Campylobacter jejuni subsp. jejuni serotype O:23/36 (strain 81-176)	3-dehydroquinate synthase (DHQS) (EC 4.2.3.4)		351	354242	cellular organisms, Bacteria, Proteobacteria, delta/epsilon subdivisions, Epsilonproteobacteria, Campylobacterales, Campylobacteraceae, Campylobacter, Campylobacter jejuni, Campylobacter jejuni subsp. jejuni, Campylobacter jejuni subsp. jejuni serotype O:23/36 (strain 81-176)
488	sp|A8FM57|AROB	A8FM57	Campylobacter jejuni subsp. jejuni serotype O:6 (strain 81116 / NCTC 11828)	3-dehydroquinate synthase (DHQS) (EC 4.2.3.4)		351	407148	cellular organisms, Bacteria, Proteobacteria, delta/epsilon subdivisions, Epsilonproteobacteria, Campylobacterales, Campylobacteraceae, Campylobacter, Campylobacter jejuni, Campylobacter jejuni subsp. jejuni, Campylobacter jejuni subsp. jejuni serotype O:6 (strain 81116 / NCTC 11828)
489	sp|A6Q3Y3|AROB	A6Q3Y3	Nitratiruptor sp. (strain SB155-2)	3-dehydroquinate synthase (DHQS) (EC 4.2.3.4)		349	387092	cellular organisms, Bacteria, Proteobacteria, delta/epsilon subdivisions, Epsilonproteobacteria, unclassified Epsilonproteobacteria, Nitratiruptor, unclassified Nitratiruptor, Nitratiruptor sp. (strain SB155-2)
490	sp|A6Q908|AROB	A6Q908	Sulfurovum sp. (strain NBC37-1)	3-dehydroquinate synthase (DHQS) (EC 4.2.3.4)		350	387093	cellular organisms, Bacteria, Proteobacteria, delta/epsilon subdivisions, Epsilonproteobacteria, unclassified Epsilonproteobacteria, Sulfurovum, unclassified Sulfurovum, Sulfurovum sp. (strain NBC37-1)
491	sp|Q30RT3|AROB	Q30RT3	Sulfurimonas denitrificans (strain ATCC 33889 / DSM 1251) (Thiomicrospira denitrificans (strain ATCC 33889 / DSM 1251))	3-dehydroquinate synthase (DHQS) (EC 4.2.3.4)		349	326298	cellular organisms, Bacteria, Proteobacteria, delta/epsilon subdivisions, Epsilonproteobacteria, Campylobacterales, Helicobacteraceae, Sulfurimonas, Sulfurimonas denitrificans, Sulfurimonas denitrificans (strain ATCC 33889 / DSM 1251) (Thiomicrospira denitrificans (strain ATCC 33889 / DSM 1251))
492	sp|Q7M8N9|AROB	Q7M8N9	Wolinella succinogenes (strain ATCC 29543 / DSM 1740 / LMG 7466 / NCTC 11488 / FDC 602W) (Vibrio succinogenes)	3-dehydroquinate synthase (DHQS) (EC 4.2.3.4)		346	273121	cellular organisms, Bacteria, Proteobacteria, delta/epsilon subdivisions, Epsilonproteobacteria, Campylobacterales, Helicobacteraceae, Wolinella, Wolinella succinogenes, Wolinella succinogenes (strain ATCC 29543 / DSM 1740 / LMG 7466 / NCTC 11488 / FDC 602W) (Vibrio succinogenes)
493	sp|Q7VHT1|AROB	Q7VHT1	Helicobacter hepaticus (strain ATCC 51449 / 3B1)	3-dehydroquinate synthase (DHQS) (EC 4.2.3.4)		353	235279	cellular organisms, Bacteria, Proteobacteria, delta/epsilon subdivisions, Epsilonproteobacteria, Campylobacterales, Helicobacteraceae, Helicobacter, Helicobacter hepaticus, Helicobacter hepaticus (strain ATCC 51449 / 3B1)
494	sp|B2USB4|AROB	B2USB4	Helicobacter pylori (strain Shi470)	3-dehydroquinate synthase (DHQS) (EC 4.2.3.4)		343	512562	cellular organisms, Bacteria, Proteobacteria, delta/epsilon subdivisions, Epsilonproteobacteria, Campylobacterales, Helicobacteraceae, Helicobacter, Helicobacter pylori (Campylobacter pylori), Helicobacter pylori (strain Shi470)
495	sp|Q1CUM0|AROB	Q1CUM0	Helicobacter pylori (strain HPAG1)	3-dehydroquinate synthase (DHQS) (EC 4.2.3.4)		343	357544	cellular organisms, Bacteria, Proteobacteria, delta/epsilon subdivisions, Epsilonproteobacteria, Campylobacterales, Helicobacteraceae, Helicobacter, Helicobacter pylori (Campylobacter pylori), Helicobacter pylori (strain HPAG1)
496	sp|B6JKL2|AROB	B6JKL2	Helicobacter pylori (strain P12)	3-dehydroquinate synthase (DHQS) (EC 4.2.3.4)		343	570508	cellular organisms, Bacteria, Proteobacteria, delta/epsilon subdivisions, Epsilonproteobacteria, Campylobacterales, Helicobacteraceae, Helicobacter, Helicobacter pylori (Campylobacter pylori), Helicobacter pylori (strain P12)
497	sp|B5ZA49|AROB	B5ZA49	Helicobacter pylori (strain G27)	3-dehydroquinate synthase (DHQS) (EC 4.2.3.4)		343	563041	cellular organisms, Bacteria, Proteobacteria, delta/epsilon subdivisions, Epsilonproteobacteria, Campylobacterales, Helicobacteraceae, Helicobacter, Helicobacter pylori (Campylobacter pylori), Helicobacter pylori (strain G27)
498	sp|P56081|AROB	P56081	Helicobacter pylori (strain ATCC 700392 / 26695) (Campylobacter pylori)	3-dehydroquinate synthase (DHQS) (EC 4.2.3.4)		343	85962	cellular organisms, Bacteria, Proteobacteria, delta/epsilon subdivisions, Epsilonproteobacteria, Campylobacterales, Helicobacteraceae, Helicobacter, Helicobacter pylori (Campylobacter pylori), Helicobacter pylori (strain ATCC 700392 / 26695) (Campylobacter pylori)
499	sp|Q9ZMF2|AROB	Q9ZMF2	Helicobacter pylori (strain J99 / ATCC 700824) (Campylobacter pylori J99)	3-dehydroquinate synthase (DHQS) (EC 4.2.3.4)		343	85963	cellular organisms, Bacteria, Proteobacteria, delta/epsilon subdivisions, Epsilonproteobacteria, Campylobacterales, Helicobacteraceae, Helicobacter, Helicobacter pylori (Campylobacter pylori), Helicobacter pylori (strain J99 / ATCC 700824) (Campylobacter pylori J99)
500	sp|B0JID6|AROB	B0JID6	Microcystis aeruginosa (strain NIES-843)	3-dehydroquinate synthase (DHQS) (EC 4.2.3.4)		366	449447	cellular organisms, Bacteria, Terrabacteria group, Cyanobacteria/Melainabacteria group, Cyanobacteria, Oscillatoriophycideae, Chroococcales, Microcystaceae, Microcystis, Microcystis aeruginosa, Microcystis aeruginosa (strain NIES-843)
501	sp|B7KJH2|AROB	B7KJH2	Gloeothece citriformis (strain PCC 7424) (Cyanothece sp. (strain PCC 7424))	3-dehydroquinate synthase (DHQS) (EC 4.2.3.4)		367	65393	cellular organisms, Bacteria, Terrabacteria group, Cyanobacteria/Melainabacteria group, Cyanobacteria, Oscillatoriophycideae, Chroococcales, Aphanothecaceae, Gloeothece, Gloeothece citriformis, Gloeothece citriformis (strain PCC 7424) (Cyanothece sp. (strain PCC 7424))
502	sp|B1XKA0|AROB	B1XKA0	Synechococcus sp. (strain ATCC 27264 / PCC 7002 / PR-6) (Agmenellum quadruplicatum)	3-dehydroquinate synthase (DHQS) (EC 4.2.3.4)		365	32049	cellular organisms, Bacteria, Terrabacteria group, Cyanobacteria/Melainabacteria group, Cyanobacteria, Synechococcales, Synechococcaceae, Synechococcus, unclassified Synechococcus, Synechococcus sp. (strain ATCC 27264 / PCC 7002 / PR-6) (Agmenellum quadruplicatum)
503	sp|B7K660|AROB	B7K660	Rippkaea orientalis (strain PCC 8801) (Cyanothece sp. (strain PCC 8801))	3-dehydroquinate synthase (DHQS) (EC 4.2.3.4)		366	41431	cellular organisms, Bacteria, Terrabacteria group, Cyanobacteria/Melainabacteria group, Cyanobacteria, Oscillatoriophycideae, Chroococcales, Aphanothecaceae, Rippkaea, Rippkaea orientalis, Rippkaea orientalis (strain PCC 8801) (Cyanothece sp. (strain PCC 8801))
504	sp|B1WUD4|AROB	B1WUD4	Crocosphaera subtropica (strain ATCC 51142 / BH68) (Cyanothece sp. (strain ATCC 51142))	3-dehydroquinate synthase (DHQS) (EC 4.2.3.4)		365	43989	cellular organisms, Bacteria, Terrabacteria group, Cyanobacteria/Melainabacteria group, Cyanobacteria, Oscillatoriophycideae, Chroococcales, Aphanothecaceae, Crocosphaera, Crocosphaera subtropica, Crocosphaera subtropica (strain ATCC 51142 / BH68) (Cyanothece sp. (strain ATCC 51142))
505	sp|P73997|AROB	P73997	Synechocystis sp. (strain PCC 6803 / Kazusa)	3-dehydroquinate synthase (DHQS) (EC 4.2.3.4)		361	1111708	cellular organisms, Bacteria, Terrabacteria group, Cyanobacteria/Melainabacteria group, Cyanobacteria, Synechococcales, Merismopediaceae, Synechocystis, unclassified Synechocystis, Synechocystis sp. PCC 6803, Synechocystis sp. (strain PCC 6803 / Kazusa)
506	sp|Q5N3D4|AROB	Q5N3D4	Synechococcus sp. (strain ATCC 27144 / PCC 6301 / SAUG 1402/1) (Anacystis nidulans)	3-dehydroquinate synthase (DHQS) (EC 4.2.3.4)		368	269084	cellular organisms, Bacteria, Terrabacteria group, Cyanobacteria/Melainabacteria group, Cyanobacteria, Synechococcales, Synechococcaceae, Synechococcus, Synechococcus elongatus, Synechococcus sp. (strain ATCC 27144 / PCC 6301 / SAUG 1402/1) (Anacystis nidulans)
507	sp|Q8DKS3|AROB	Q8DKS3	Thermosynechococcus elongatus (strain BP-1)	3-dehydroquinate synthase (DHQS) (EC 4.2.3.4)		368	197221	cellular organisms, Bacteria, Terrabacteria group, Cyanobacteria/Melainabacteria group, Cyanobacteria, Synechococcales, Synechococcaceae, Thermosynechococcus, Thermosynechococcus elongatus, Thermosynechococcus elongatus (strain BP-1)
508	sp|Q7NHM2|AROB	Q7NHM2	Gloeobacter violaceus (strain ATCC 29082 / PCC 7421)	3-dehydroquinate synthase (DHQS) (EC 4.2.3.4)		361	251221	cellular organisms, Bacteria, Terrabacteria group, Cyanobacteria/Melainabacteria group, Cyanobacteria, Gloeobacteria, Gloeobacterales, Gloeobacteraceae, Gloeobacter, Gloeobacter violaceus, Gloeobacter violaceus (strain ATCC 29082 / PCC 7421)
509	sp|B0CBS9|AROB	B0CBS9	Acaryochloris marina (strain MBIC 11017)	3-dehydroquinate synthase (DHQS) (EC 4.2.3.4)		372	329726	cellular organisms, Bacteria, Terrabacteria group, Cyanobacteria/Melainabacteria group, Cyanobacteria, Synechococcales, Acaryochloridaceae, Acaryochloris, Acaryochloris marina, Acaryochloris marina (strain MBIC 11017)
510	sp|B8HRK7|AROB	B8HRK7	Cyanothece sp. (strain PCC 7425 / ATCC 29141)	3-dehydroquinate synthase (DHQS) (EC 4.2.3.4)		369	395961	cellular organisms, Bacteria, Terrabacteria group, Cyanobacteria/Melainabacteria group, Cyanobacteria, Oscillatoriophycideae, Oscillatoriales, Cyanothecaceae, Cyanothece, unclassified Cyanothece, Cyanothece sp. (strain PCC 7425 / ATCC 29141)
511	sp|B2J913|AROB	B2J913	Nostoc punctiforme (strain ATCC 29133 / PCC 73102)	3-dehydroquinate synthase (DHQS) (EC 4.2.3.4)		363	63737	cellular organisms, Bacteria, Terrabacteria group, Cyanobacteria/Melainabacteria group, Cyanobacteria, Nostocales, Nostocaceae, Nostoc, Nostoc punctiforme, Nostoc punctiforme (strain ATCC 29133 / PCC 73102)
512	sp|Q3M4V2|AROB	Q3M4V2	Trichormus variabilis (strain ATCC 29413 / PCC 7937) (Anabaena variabilis)	3-dehydroquinate synthase (DHQS) (EC 4.2.3.4)		363	240292	cellular organisms, Bacteria, Terrabacteria group, Cyanobacteria/Melainabacteria group, Cyanobacteria, Nostocales, Nostocaceae, Trichormus, Anabaena variabilis, Trichormus variabilis (strain ATCC 29413 / PCC 7937) (Anabaena variabilis)
513	sp|Q8YVQ0|AROB	Q8YVQ0	Nostoc sp. (strain PCC 7120 / SAG 25.82 / UTEX 2576)	3-dehydroquinate synthase (DHQS) (EC 4.2.3.4)		363	103690	cellular organisms, Bacteria, Terrabacteria group, Cyanobacteria/Melainabacteria group, Cyanobacteria, Nostocales, Nostocaceae, Nostoc, unclassified Nostoc, Nostoc sp. (strain PCC 7120 / SAG 25.82 / UTEX 2576)
514	sp|A2BW03|AROB	A2BW03	Prochlorococcus marinus (strain MIT 9515)	3-dehydroquinate synthase (DHQS) (EC 4.2.3.4)		363	167542	cellular organisms, Bacteria, Terrabacteria group, Cyanobacteria/Melainabacteria group, Cyanobacteria, Synechococcales, Prochloraceae, Prochlorococcus, Prochlorococcus marinus, Prochlorococcus marinus (strain MIT 9515)
515	sp|Q7V209|AROB	Q7V209	Prochlorococcus marinus subsp. pastoris (strain CCMP1986 / NIES-2087 / MED4)	3-dehydroquinate synthase (DHQS) (EC 4.2.3.4)		363	59919	cellular organisms, Bacteria, Terrabacteria group, Cyanobacteria/Melainabacteria group, Cyanobacteria, Synechococcales, Prochloraceae, Prochlorococcus, Prochlorococcus marinus, Prochlorococcus marinus subsp. pastoris, Prochlorococcus marinus subsp. pastoris (strain CCMP1986 / NIES-2087 / MED4)
516	sp|Q31BK2|AROB	Q31BK2	Prochlorococcus marinus (strain MIT 9312)	3-dehydroquinate synthase (DHQS) (EC 4.2.3.4)		363	74546	cellular organisms, Bacteria, Terrabacteria group, Cyanobacteria/Melainabacteria group, Cyanobacteria, Synechococcales, Prochloraceae, Prochlorococcus, Prochlorococcus marinus, Prochlorococcus marinus (strain MIT 9312)
517	sp|A3PC83|AROB	A3PC83	Prochlorococcus marinus (strain MIT 9301)	3-dehydroquinate synthase (DHQS) (EC 4.2.3.4)		363	167546	cellular organisms, Bacteria, Terrabacteria group, Cyanobacteria/Melainabacteria group, Cyanobacteria, Synechococcales, Prochloraceae, Prochlorococcus, Prochlorococcus marinus, Prochlorococcus marinus (strain MIT 9301)
518	sp|A2BQG2|AROB	A2BQG2	Prochlorococcus marinus (strain AS9601)	3-dehydroquinate synthase (DHQS) (EC 4.2.3.4)		363	146891	cellular organisms, Bacteria, Terrabacteria group, Cyanobacteria/Melainabacteria group, Cyanobacteria, Synechococcales, Prochloraceae, Prochlorococcus, Prochlorococcus marinus, Prochlorococcus marinus (strain AS9601)
519	sp|A8G451|AROB	A8G451	Prochlorococcus marinus (strain MIT 9215)	3-dehydroquinate synthase (DHQS) (EC 4.2.3.4)		363	93060	cellular organisms, Bacteria, Terrabacteria group, Cyanobacteria/Melainabacteria group, Cyanobacteria, Synechococcales, Prochloraceae, Prochlorococcus, Prochlorococcus marinus, Prochlorococcus marinus (strain MIT 9215)
520	sp|A9BA66|AROB	A9BA66	Prochlorococcus marinus (strain MIT 9211)	3-dehydroquinate synthase (DHQS) (EC 4.2.3.4)		370	93059	cellular organisms, Bacteria, Terrabacteria group, Cyanobacteria/Melainabacteria group, Cyanobacteria, Synechococcales, Prochloraceae, Prochlorococcus, Prochlorococcus marinus, Prochlorococcus marinus (strain MIT 9211)
521	sp|Q7VBT3|AROB	Q7VBT3	Prochlorococcus marinus (strain SARG / CCMP1375 / SS120)	3-dehydroquinate synthase (DHQS) (EC 4.2.3.4)		367	167539	cellular organisms, Bacteria, Terrabacteria group, Cyanobacteria/Melainabacteria group, Cyanobacteria, Synechococcales, Prochloraceae, Prochlorococcus, Prochlorococcus marinus, Prochlorococcus marinus subsp. marinus, Prochlorococcus marinus (strain SARG / CCMP1375 / SS120)
522	sp|A2C1E0|AROB	A2C1E0	Prochlorococcus marinus (strain NATL1A)	3-dehydroquinate synthase (DHQS) (EC 4.2.3.4)		368	167555	cellular organisms, Bacteria, Terrabacteria group, Cyanobacteria/Melainabacteria group, Cyanobacteria, Synechococcales, Prochloraceae, Prochlorococcus, Prochlorococcus marinus, Prochlorococcus marinus (strain NATL1A)
523	sp|Q46LM0|AROB	Q46LM0	Prochlorococcus marinus (strain NATL2A)	3-dehydroquinate synthase (DHQS) (EC 4.2.3.4)		368	59920	cellular organisms, Bacteria, Terrabacteria group, Cyanobacteria/Melainabacteria group, Cyanobacteria, Synechococcales, Prochloraceae, Prochlorococcus, Prochlorococcus marinus, Prochlorococcus marinus (strain NATL2A)
524	sp|A2C9Z1|AROB	A2C9Z1	Prochlorococcus marinus (strain MIT 9303)	3-dehydroquinate synthase (DHQS) (EC 4.2.3.4)		372	59922	cellular organisms, Bacteria, Terrabacteria group, Cyanobacteria/Melainabacteria group, Cyanobacteria, Synechococcales, Prochloraceae, Prochlorococcus, Prochlorococcus marinus, Prochlorococcus marinus (strain MIT 9303)
525	sp|Q7V7S1|AROB	Q7V7S1	Prochlorococcus marinus (strain MIT 9313)	3-dehydroquinate synthase (DHQS) (EC 4.2.3.4)		372	74547	cellular organisms, Bacteria, Terrabacteria group, Cyanobacteria/Melainabacteria group, Cyanobacteria, Synechococcales, Prochloraceae, Prochlorococcus, Prochlorococcus marinus, Prochlorococcus marinus (strain MIT 9313)
526	sp|Q3AJM8|AROB	Q3AJM8	Synechococcus sp. (strain CC9605)	3-dehydroquinate synthase (DHQS) (EC 4.2.3.4)		371	110662	cellular organisms, Bacteria, Terrabacteria group, Cyanobacteria/Melainabacteria group, Cyanobacteria, Synechococcales, Synechococcaceae, Synechococcus, unclassified Synechococcus, Synechococcus sp. (strain CC9605)
527	sp|Q7U6M8|AROB	Q7U6M8	Synechococcus sp. (strain WH8102)	3-dehydroquinate synthase (DHQS) (EC 4.2.3.4)		371	84588	cellular organisms, Bacteria, Terrabacteria group, Cyanobacteria/Melainabacteria group, Cyanobacteria, Synechococcales, Synechococcaceae, Synechococcus, unclassified Synechococcus, Synechococcus sp. (strain WH8102)
528	sp|B3QMM2|AROB	B3QMM2	Chlorobaculum parvum (strain NCIB 8327) (Chlorobium vibrioforme subsp. thiosulfatophilum (strain DSM 263 / NCIB 8327))	3-dehydroquinate synthase (DHQS) (EC 4.2.3.4)		367	517417	cellular organisms, Bacteria, FCB group, Bacteroidetes/Chlorobi group, Chlorobi, Chlorobia, Chlorobiales, Chlorobiaceae, Chlorobaculum, Chlorobaculum parvum, Chlorobaculum parvum (strain NCIB 8327) (Chlorobium vibrioforme subsp. thiosulfatophilum (strain DSM 263 / NCIB 8327))
529	sp|Q8KCK9|AROB	Q8KCK9	Chlorobaculum tepidum (strain ATCC 49652 / DSM 12025 / NBRC 103806 / TLS) (Chlorobium tepidum)	3-dehydroquinate synthase (DHQS) (EC 4.2.3.4)		368	194439	cellular organisms, Bacteria, FCB group, Bacteroidetes/Chlorobi group, Chlorobi, Chlorobia, Chlorobiales, Chlorobiaceae, Chlorobaculum, Chlorobaculum tepidum, Chlorobaculum tepidum (strain ATCC 49652 / DSM 12025 / NBRC 103806 / TLS) (Chlorobium tepidum)
530	sp|Q3AR94|AROB	Q3AR94	Chlorobium chlorochromatii (strain CaD3)	3-dehydroquinate synthase (DHQS) (EC 4.2.3.4)		365	340177	cellular organisms, Bacteria, FCB group, Bacteroidetes/Chlorobi group, Chlorobi, Chlorobia, Chlorobiales, Chlorobiaceae, Chlorobium/Pelodictyon group, Chlorobium, Chlorobium chlorochromatii, Chlorobium chlorochromatii (strain CaD3)
531	sp|Q3B315|AROB	Q3B315	Pelodictyon luteolum (strain DSM 273 / 2530) (Chlorobium luteolum)	3-dehydroquinate synthase (DHQS) (EC 4.2.3.4)		362	319225	cellular organisms, Bacteria, FCB group, Bacteroidetes/Chlorobi group, Chlorobi, Chlorobia, Chlorobiales, Chlorobiaceae, Chlorobium/Pelodictyon group, Pelodictyon, Pelodictyon luteolum, Pelodictyon luteolum (strain DSM 273 / 2530) (Chlorobium luteolum)
532	sp|B3DUF9|AROB	B3DUF9	Methylacidiphilum infernorum (isolate V4) (Methylokorus infernorum (strain V4))	3-dehydroquinate synthase (DHQS) (EC 4.2.3.4)		358	481448	cellular organisms, Bacteria, PVC group, Verrucomicrobia, Methylacidiphilae, Methylacidiphilales, Methylacidiphilaceae, Methylacidiphilum, Methylacidiphilum infernorum, Methylacidiphilum infernorum (isolate V4) (Methylokorus infernorum (strain V4))
533	sp|Q2S2D3|AROB	Q2S2D3	Salinibacter ruber (strain DSM 13855 / M31)	3-dehydroquinate synthase (DHQS) (EC 4.2.3.4)		367	309807	cellular organisms, Bacteria, FCB group, Bacteroidetes/Chlorobi group, Bacteroidetes, Bacteroidetes Order II. Incertae sedis, Rhodothermaceae, Salinibacter, Salinibacter ruber, Salinibacter ruber (strain DSM 13855 / M31)
534	sp|B1ZQS6|AROB	B1ZQS6	Opitutus terrae (strain DSM 11246 / JCM 15787 / PB90-1)	3-dehydroquinate synthase (DHQS) (EC 4.2.3.4)		361	452637	cellular organisms, Bacteria, PVC group, Verrucomicrobia, Opitutae, Opitutales, Opitutaceae, Opitutus, Opitutus terrae, Opitutus terrae (strain DSM 11246 / JCM 15787 / PB90-1)
535	sp|C5D3E0|AROB	C5D3E0	Geobacillus sp. (strain WCH70)	3-dehydroquinate synthase (DHQS) (EC 4.2.3.4)		375	471223	cellular organisms, Bacteria, Terrabacteria group, Firmicutes, Bacilli, Bacillales, Bacillaceae, Geobacillus, unclassified Geobacillus, Geobacillus sp. (strain WCH70)
536	sp|Q9KCB6|AROB	Q9KCB6	Bacillus halodurans (strain ATCC BAA-125 / DSM 18197 / FERM 7344 / JCM 9153 / C-125)	3-dehydroquinate synthase (DHQS) (EC 4.2.3.4)		361	272558	cellular organisms, Bacteria, Terrabacteria group, Firmicutes, Bacilli, Bacillales, Bacillaceae, Bacillus, Bacillus halodurans, Bacillus halodurans (strain ATCC BAA-125 / DSM 18197 / FERM 7344 / JCM 9153 / C-125)
537	sp|C1F548|AROB	C1F548	Acidobacterium capsulatum (strain ATCC 51196 / DSM 11244 / JCM 7670 / NBRC 15755 / NCIMB 13165 / 161)	3-dehydroquinate synthase (DHQS) (EC 4.2.3.4)		372	240015	cellular organisms, Bacteria, Acidobacteria, Acidobacteriia, Acidobacteriales, Acidobacteriaceae, Acidobacterium, Acidobacterium capsulatum, Acidobacterium capsulatum (strain ATCC 51196 / DSM 11244 / JCM 7670 / NBRC 15755 / NCIMB 13165 / 161)
538	sp|Q2MF16|DOIS	Q2MF16	Streptoalloteichus tenebrarius (strain ATCC 17920 / DSM 40477 / NCIB 11028) (Streptomyces tenebrarius)	2-deoxy-scyllo-inosose synthase (DOI synthase) (DOIS) (EC 4.2.3.124)		386	1933	cellular organisms, Bacteria, Terrabacteria group, Actinobacteria, Actinobacteria (high G+C Gram-positive bacteria), Pseudonocardiales, Pseudonocardiaceae, Streptoalloteichus, Streptoalloteichus tenebrarius (strain ATCC 17920 / DSM 40477 / NCIB 11028) (Streptomyces tenebrarius)
539	sp|Q2MFP1|DOIS	Q2MFP1	Streptomyces rimosus subsp. paromomycinus	2-deoxy-scyllo-inosose synthase (DOI synthase) (DOIS) (EC 4.2.3.124)		386	92743	cellular organisms, Bacteria, Terrabacteria group, Actinobacteria, Actinobacteria (high G+C Gram-positive bacteria), Streptomycetales, Streptomycetaceae, Streptomyces, Streptomyces rimosus, Streptomyces rimosus subsp. paromomycinus
540	sp|P0CM22|ARO1	P0CM22	Cryptococcus neoformans var. neoformans serotype D (strain JEC21 / ATCC MYA-565) (Filobasidiella neoformans)	Pentafunctional AROM polypeptide [Includes: 3-dehydroquinate synthase (DHQS) (EC 4.2.3.4); 3-phosphoshikimate 1-carboxyvinyltransferase (EC 2.5.1.19) (5-enolpyruvylshikimate-3-phosphate synthase) (EPSP synthase) (EPSPS); Shikimate kinase (SK) (EC 2.7.1.71); 3-dehydroquinate dehydratase (3-dehydroquinase) (EC 4.2.1.10); Shikimate dehydrogenase (EC 1.1.1.25)]		1611	214684	cellular organisms, Eukaryota, Opisthokonta, Fungi, Dikarya, Basidiomycota, Agaricomycotina, Tremellomycetes, Tremellales (jelly fungi), Cryptococcaceae, Cryptococcus, Cryptococcus neoformans species complex, Cryptococcus neoformans (Filobasidiella neoformans), Cryptococcus neoformans var. neoformans, Cryptococcus neoformans var. neoformans serotype D (strain JEC21 / ATCC MYA-565) (Filobasidiella…
541	sp|P0CM23|ARO1	P0CM23	Cryptococcus neoformans var. neoformans serotype D (strain B-3501A) (Filobasidiella neoformans)	Pentafunctional AROM polypeptide [Includes: 3-dehydroquinate synthase (DHQS) (EC 4.2.3.4); 3-phosphoshikimate 1-carboxyvinyltransferase (EC 2.5.1.19) (5-enolpyruvylshikimate-3-phosphate synthase) (EPSP synthase) (EPSPS); Shikimate kinase (SK) (EC 2.7.1.71); 3-dehydroquinate dehydratase (3-dehydroquinase) (EC 4.2.1.10); Shikimate dehydrogenase (EC 1.1.1.25)]		1611	283643	cellular organisms, Eukaryota, Opisthokonta, Fungi, Dikarya, Basidiomycota, Agaricomycotina, Tremellomycetes, Tremellales (jelly fungi), Cryptococcaceae, Cryptococcus, Cryptococcus neoformans species complex, Cryptococcus neoformans (Filobasidiella neoformans), Cryptococcus neoformans var. neoformans, Cryptococcus neoformans var. neoformans serotype D (strain B-3501A) (Filobasidiella neoformans)
542	sp|Q8J294|ARO1	Q8J294	Thanatephorus cucumeris (Black scurf of potato) (Rhizoctonia solani)	Pentafunctional AROM polypeptide [Includes: 3-dehydroquinate synthase (DHQS) (EC 4.2.3.4); 3-phosphoshikimate 1-carboxyvinyltransferase (EC 2.5.1.19) (5-enolpyruvylshikimate-3-phosphate synthase) (EPSP synthase) (EPSPS); Shikimate kinase (SK) (EC 2.7.1.71); 3-dehydroquinate dehydratase (3-dehydroquinase) (EC 4.2.1.10); Shikimate dehydrogenase (EC 1.1.1.25)]		1618	107832	cellular organisms, Eukaryota, Opisthokonta, Fungi, Dikarya, Basidiomycota, Agaricomycotina, Agaricomycetes, Agaricomycetes incertae sedis, Cantharellales, Ceratobasidiaceae, Thanatephorus, Thanatephorus cucumeris (Black scurf of potato) (Rhizoctonia solani)
543	sp|A8NMB4|ARO1	A8NMB4	Coprinopsis cinerea (strain Okayama-7 / 130 / ATCC MYA-4618 / FGSC 9003) (Inky cap fungus) (Hormographiella aspergillata)	Pentafunctional AROM polypeptide [Includes: 3-dehydroquinate synthase (DHQS) (EC 4.2.3.4); 3-phosphoshikimate 1-carboxyvinyltransferase (EC 2.5.1.19) (5-enolpyruvylshikimate-3-phosphate synthase) (EPSP synthase) (EPSPS); Shikimate kinase (SK) (EC 2.7.1.71); 3-dehydroquinate dehydratase (3-dehydroquinase) (EC 4.2.1.10); Shikimate dehydrogenase (EC 1.1.1.25)]		1677	240176	cellular organisms, Eukaryota, Opisthokonta, Fungi, Dikarya, Basidiomycota, Agaricomycotina, Agaricomycetes, Agaricomycetidae, Agaricales, Psathyrellaceae, Coprinopsis, Coprinopsis cinerea (Inky cap fungus) (Hormographiella aspergillata), Coprinopsis cinerea (strain Okayama-7 / 130 / ATCC MYA-4618 / FGSC 9003) (Inky cap fungus) (Hormographiella aspergillata)
544	sp|B0D6H2|ARO1	B0D6H2	Laccaria bicolor (strain S238N-H82 / ATCC MYA-4686) (Bicoloured deceiver) (Laccaria laccata var. bicolor)	Pentafunctional AROM polypeptide [Includes: 3-dehydroquinate synthase (DHQS) (EC 4.2.3.4); 3-phosphoshikimate 1-carboxyvinyltransferase (EC 2.5.1.19) (5-enolpyruvylshikimate-3-phosphate synthase) (EPSP synthase) (EPSPS); Shikimate kinase (SK) (EC 2.7.1.71); 3-dehydroquinate dehydratase (3-dehydroquinase) (EC 4.2.1.10); Shikimate dehydrogenase (EC 1.1.1.25)]		1606	486041	cellular organisms, Eukaryota, Opisthokonta, Fungi, Dikarya, Basidiomycota, Agaricomycotina, Agaricomycetes, Agaricomycetidae, Agaricales, Tricholomataceae, Laccaria, Laccaria bicolor (Bicoloured deceiver) (Laccaria laccata var. bicolor), Laccaria bicolor (strain S238N-H82 / ATCC MYA-4686) (Bicoloured deceiver) (Laccaria laccata var. bicolor)
545	sp|B6JVD0|ARO1	B6JVD0	Schizosaccharomyces japonicus (strain yFS275 / FY16936) (Fission yeast)	Pentafunctional AROM polypeptide [Includes: 3-dehydroquinate synthase (DHQS) (EC 4.2.3.4); 3-phosphoshikimate 1-carboxyvinyltransferase (EC 2.5.1.19) (5-enolpyruvylshikimate-3-phosphate synthase) (EPSP synthase) (EPSPS); Shikimate kinase (SK) (EC 2.7.1.71); 3-dehydroquinate dehydratase (3-dehydroquinase) (EC 4.2.1.10); Shikimate dehydrogenase (EC 1.1.1.25)]		1584	402676	cellular organisms, Eukaryota, Opisthokonta, Fungi, Dikarya, Ascomycota, Taphrinomycotina, Schizosaccharomycetes, Schizosaccharomycetales, Schizosaccharomycetaceae, Schizosaccharomyces, Schizosaccharomyces japonicus (Fission yeast), Schizosaccharomyces japonicus (strain yFS275 / FY16936) (Fission yeast)
546	sp|Q9P7R0|ARO1	Q9P7R0	Schizosaccharomyces pombe (strain 972 / ATCC 24843) (Fission yeast)	Pentafunctional AROM polypeptide [Includes: 3-dehydroquinate synthase (DHQS) (EC 4.2.3.4); 3-phosphoshikimate 1-carboxyvinyltransferase (EC 2.5.1.19) (5-enolpyruvylshikimate-3-phosphate synthase) (EPSP synthase) (EPSPS); Shikimate kinase (SK) (EC 2.7.1.71); 3-dehydroquinate dehydratase (3-dehydroquinase) (EC 4.2.1.10); Shikimate dehydrogenase (EC 1.1.1.25)]		1573	284812	cellular organisms, Eukaryota, Opisthokonta, Fungi, Dikarya, Ascomycota, Taphrinomycotina, Schizosaccharomycetes, Schizosaccharomycetales, Schizosaccharomycetaceae, Schizosaccharomyces, Schizosaccharomyces pombe (Fission yeast), Schizosaccharomyces pombe (strain 972 / ATCC 24843) (Fission yeast)
547	sp|A5H2P4|ARO12	A5H2P4	Lodderomyces elongisporus (strain ATCC 11503 / CBS 2605 / JCM 1781 / NBRC 1676 / NRRL YB-4239) (Yeast) (Saccharomyces elongisporus)	Pentafunctional AROM polypeptide 2 [Includes: 3-dehydroquinate synthase (DHQS) (EC 4.2.3.4); 3-phosphoshikimate 1-carboxyvinyltransferase (EC 2.5.1.19) (5-enolpyruvylshikimate-3-phosphate synthase) (EPSP synthase) (EPSPS); Shikimate kinase (SK) (EC 2.7.1.71); 3-dehydroquinate dehydratase (3-dehydroquinase) (EC 4.2.1.10); Shikimate dehydrogenase (EC 1.1.1.25)]		1551	379508	cellular organisms, Eukaryota, Opisthokonta, Fungi, Dikarya, Ascomycota, saccharomyceta, Saccharomycotina (true yeasts), Saccharomycetes, Saccharomycetales, Debaryomycetaceae, Candida/Lodderomyces clade, Lodderomyces, Lodderomyces elongisporus, Lodderomyces elongisporus (strain ATCC 11503 / CBS 2605 / JCM 1781 / NBRC 1676 / NRRL YB-4239) (Yeast) (Saccharomyces elongisporus)
548	sp|A5H2Q8|ARO11	A5H2Q8	Lodderomyces elongisporus (strain ATCC 11503 / CBS 2605 / JCM 1781 / NBRC 1676 / NRRL YB-4239) (Yeast) (Saccharomyces elongisporus)	Pentafunctional AROM polypeptide 1 [Includes: 3-dehydroquinate synthase (DHQS) (EC 4.2.3.4); 3-phosphoshikimate 1-carboxyvinyltransferase (EC 2.5.1.19) (5-enolpyruvylshikimate-3-phosphate synthase) (EPSP synthase) (EPSPS); Shikimate kinase (SK) (EC 2.7.1.71); 3-dehydroquinate dehydratase (3-dehydroquinase) (EC 4.2.1.10); Shikimate dehydrogenase (EC 1.1.1.25)]		1551	379508	cellular organisms, Eukaryota, Opisthokonta, Fungi, Dikarya, Ascomycota, saccharomyceta, Saccharomycotina (true yeasts), Saccharomycetes, Saccharomycetales, Debaryomycetaceae, Candida/Lodderomyces clade, Lodderomyces, Lodderomyces elongisporus, Lodderomyces elongisporus (strain ATCC 11503 / CBS 2605 / JCM 1781 / NBRC 1676 / NRRL YB-4239) (Yeast) (Saccharomyces elongisporus)
549	sp|C4Y9D5|ARO1	C4Y9D5	Clavispora lusitaniae (strain ATCC 42720) (Yeast) (Candida lusitaniae)	Pentafunctional AROM polypeptide [Includes: 3-dehydroquinate synthase (DHQS) (EC 4.2.3.4); 3-phosphoshikimate 1-carboxyvinyltransferase (EC 2.5.1.19) (5-enolpyruvylshikimate-3-phosphate synthase) (EPSP synthase) (EPSPS); Shikimate kinase (SK) (EC 2.7.1.71); 3-dehydroquinate dehydratase (3-dehydroquinase) (EC 4.2.1.10); Shikimate dehydrogenase (EC 1.1.1.25)]		1568	306902	cellular organisms, Eukaryota, Opisthokonta, Fungi, Dikarya, Ascomycota, saccharomyceta, Saccharomycotina (true yeasts), Saccharomycetes, Saccharomycetales, Metschnikowiaceae, Clavispora, Clavispora lusitaniae (Candida lusitaniae), Clavispora lusitaniae (strain ATCC 42720) (Yeast) (Candida lusitaniae)
550	sp|A3LSZ2|ARO1	A3LSZ2	Scheffersomyces stipitis (strain ATCC 58785 / CBS 6054 / NBRC 10063 / NRRL Y-11545) (Yeast) (Pichia stipitis)	Pentafunctional AROM polypeptide [Includes: 3-dehydroquinate synthase (DHQS) (EC 4.2.3.4); 3-phosphoshikimate 1-carboxyvinyltransferase (EC 2.5.1.19) (5-enolpyruvylshikimate-3-phosphate synthase) (EPSP synthase) (EPSPS); Shikimate kinase (SK) (EC 2.7.1.71); 3-dehydroquinate dehydratase (3-dehydroquinase) (EC 4.2.1.10); Shikimate dehydrogenase (EC 1.1.1.25)]		1571	322104	cellular organisms, Eukaryota, Opisthokonta, Fungi, Dikarya, Ascomycota, saccharomyceta, Saccharomycotina (true yeasts), Saccharomycetes, Saccharomycetales, Debaryomycetaceae, Scheffersomyces, Scheffersomyces stipitis (Yeast) (Pichia stipitis), Scheffersomyces stipitis (strain ATCC 58785 / CBS 6054 / NBRC 10063 / NRRL Y-11545) (Yeast) (Pichia stipitis)
551	sp|C5M1X2|ARO1	C5M1X2	Candida tropicalis (strain ATCC MYA-3404 / T1) (Yeast)	Pentafunctional AROM polypeptide [Includes: 3-dehydroquinate synthase (DHQS) (EC 4.2.3.4); 3-phosphoshikimate 1-carboxyvinyltransferase (EC 2.5.1.19) (5-enolpyruvylshikimate-3-phosphate synthase) (EPSP synthase) (EPSPS); Shikimate kinase (SK) (EC 2.7.1.71); 3-dehydroquinate dehydratase (3-dehydroquinase) (EC 4.2.1.10); Shikimate dehydrogenase (EC 1.1.1.25)]		1551	294747	cellular organisms, Eukaryota, Opisthokonta, Fungi, Dikarya, Ascomycota, saccharomyceta, Saccharomycotina (true yeasts), Saccharomycetes, Saccharomycetales, Debaryomycetaceae, Candida/Lodderomyces clade, Candida, Candida tropicalis (Yeast), Candida tropicalis (strain ATCC MYA-3404 / T1) (Yeast)
552	sp|B9WFG1|ARO1	B9WFG1	Candida dubliniensis (strain CD36 / ATCC MYA-646 / CBS 7987 / NCPF 3949 / NRRL Y-17841) (Yeast)	Pentafunctional AROM polypeptide [Includes: 3-dehydroquinate synthase (DHQS) (EC 4.2.3.4); 3-phosphoshikimate 1-carboxyvinyltransferase (EC 2.5.1.19) (5-enolpyruvylshikimate-3-phosphate synthase) (EPSP synthase) (EPSPS); Shikimate kinase (SK) (EC 2.7.1.71); 3-dehydroquinate dehydratase (3-dehydroquinase) (EC 4.2.1.10); Shikimate dehydrogenase (EC 1.1.1.25)]		1550	573826	cellular organisms, Eukaryota, Opisthokonta, Fungi, Dikarya, Ascomycota, saccharomyceta, Saccharomycotina (true yeasts), Saccharomycetes, Saccharomycetales, Debaryomycetaceae, Candida/Lodderomyces clade, Candida, Candida dubliniensis (Yeast), Candida dubliniensis (strain CD36 / ATCC MYA-646 / CBS 7987 / NCPF 3949 / NRRL Y-17841) (Yeast)
553	sp|Q5AME2|ARO1	Q5AME2	Candida albicans (strain SC5314 / ATCC MYA-2876) (Yeast)	Pentafunctional AROM polypeptide [Includes: 3-dehydroquinate synthase (DHQS) (EC 4.2.3.4); 3-phosphoshikimate 1-carboxyvinyltransferase (EC 2.5.1.19) (5-enolpyruvylshikimate-3-phosphate synthase) (EPSP synthase) (EPSPS); Shikimate kinase (SK) (EC 2.7.1.71); 3-dehydroquinate dehydratase (3-dehydroquinase) (EC 4.2.1.10); Shikimate dehydrogenase (EC 1.1.1.25)]		1551	237561	cellular organisms, Eukaryota, Opisthokonta, Fungi, Dikarya, Ascomycota, saccharomyceta, Saccharomycotina (true yeasts), Saccharomycetes, Saccharomycetales, Debaryomycetaceae, Candida/Lodderomyces clade, Candida, Candida albicans (Yeast), Candida albicans (strain SC5314 / ATCC MYA-2876) (Yeast)
554	sp|C5DN02|ARO1	C5DN02	Lachancea thermotolerans (strain ATCC 56472 / CBS 6340 / NRRL Y-8284) (Yeast) (Kluyveromyces thermotolerans)	Pentafunctional AROM polypeptide [Includes: 3-dehydroquinate synthase (DHQS) (EC 4.2.3.4); 3-phosphoshikimate 1-carboxyvinyltransferase (EC 2.5.1.19) (5-enolpyruvylshikimate-3-phosphate synthase) (EPSP synthase) (EPSPS); Shikimate kinase (SK) (EC 2.7.1.71); 3-dehydroquinate dehydratase (3-dehydroquinase) (EC 4.2.1.10); Shikimate dehydrogenase (EC 1.1.1.25)]		1579	559295	cellular organisms, Eukaryota, Opisthokonta, Fungi, Dikarya, Ascomycota, saccharomyceta, Saccharomycotina (true yeasts), Saccharomycetes, Saccharomycetales, Saccharomycetaceae, Lachancea, Lachancea thermotolerans (Yeast) (Kluyveromyces thermotolerans), Lachancea thermotolerans (strain ATCC 56472 / CBS 6340 / NRRL Y-8284) (Yeast) (Kluyveromyces thermotolerans)
555	sp|Q6CJC4|ARO1	Q6CJC4	Kluyveromyces lactis (strain ATCC 8585 / CBS 2359 / DSM 70799 / NBRC 1267 / NRRL Y-1140 / WM37) (Yeast) (Candida sphaerica)	Pentafunctional AROM polypeptide [Includes: 3-dehydroquinate synthase (DHQS) (EC 4.2.3.4); 3-phosphoshikimate 1-carboxyvinyltransferase (EC 2.5.1.19) (5-enolpyruvylshikimate-3-phosphate synthase) (EPSP synthase) (EPSPS); Shikimate kinase (SK) (EC 2.7.1.71); 3-dehydroquinate dehydratase (3-dehydroquinase) (EC 4.2.1.10); Shikimate dehydrogenase (EC 1.1.1.25)]		1578	284590	cellular organisms, Eukaryota, Opisthokonta, Fungi, Dikarya, Ascomycota, saccharomyceta, Saccharomycotina (true yeasts), Saccharomycetes, Saccharomycetales, Saccharomycetaceae, Kluyveromyces, Kluyveromyces lactis (Yeast) (Candida sphaerica), Kluyveromyces lactis (strain ATCC 8585 / CBS 2359 / DSM 70799 / NBRC 1267 / NRRL Y-1140 / WM37) (Yeast) (Candida sphaerica)
556	sp|Q74ZZ1|ARO1	Q74ZZ1	Ashbya gossypii (strain ATCC 10895 / CBS 109.51 / FGSC 9923 / NRRL Y-1056) (Yeast) (Eremothecium gossypii)	Pentafunctional AROM polypeptide [Includes: 3-dehydroquinate synthase (DHQS) (EC 4.2.3.4); 3-phosphoshikimate 1-carboxyvinyltransferase (EC 2.5.1.19) (5-enolpyruvylshikimate-3-phosphate synthase) (EPSP synthase) (EPSPS); Shikimate kinase (SK) (EC 2.7.1.71); 3-dehydroquinate dehydratase (3-dehydroquinase) (EC 4.2.1.10); Shikimate dehydrogenase (EC 1.1.1.25)]		1577	284811	cellular organisms, Eukaryota, Opisthokonta, Fungi, Dikarya, Ascomycota, saccharomyceta, Saccharomycotina (true yeasts), Saccharomycetes, Saccharomycetales, Saccharomycetaceae, Eremothecium, Eremothecium gossypii (Yeast) (Ashbya gossypii), Ashbya gossypii (strain ATCC 10895 / CBS 109.51 / FGSC 9923 / NRRL Y-1056) (Yeast) (Eremothecium gossypii)
557	sp|Q6FIV4|ARO1	Q6FIV4	Candida glabrata (strain ATCC 2001 / CBS 138 / JCM 3761 / NBRC 0622 / NRRL Y-65) (Yeast) (Torulopsis glabrata)	Pentafunctional AROM polypeptide [Includes: 3-dehydroquinate synthase (DHQS) (EC 4.2.3.4); 3-phosphoshikimate 1-carboxyvinyltransferase (EC 2.5.1.19) (5-enolpyruvylshikimate-3-phosphate synthase) (EPSP synthase) (EPSPS); Shikimate kinase (SK) (EC 2.7.1.71); 3-dehydroquinate dehydratase (3-dehydroquinase) (EC 4.2.1.10); Shikimate dehydrogenase (EC 1.1.1.25)]		1579	284593	cellular organisms, Eukaryota, Opisthokonta, Fungi, Dikarya, Ascomycota, saccharomyceta, Saccharomycotina (true yeasts), Saccharomycetes, Saccharomycetales, Saccharomycetaceae, Nakaseomyces, Nakaseomyces/Candida clade, Candida glabrata (Yeast) (Torulopsis glabrata), Candida glabrata (strain ATCC 2001 / CBS 138 / JCM 3761 / NBRC 0622 / NRRL Y-65) (Yeast) (Torulopsis glabrata)
558	sp|C5DVG6|ARO1	C5DVG6	Zygosaccharomyces rouxii (strain ATCC 2623 / CBS 732 / NBRC 1130 / NCYC 568 / NRRL Y-229) (Candida mogii)	Pentafunctional AROM polypeptide [Includes: 3-dehydroquinate synthase (DHQS) (EC 4.2.3.4); 3-phosphoshikimate 1-carboxyvinyltransferase (EC 2.5.1.19) (5-enolpyruvylshikimate-3-phosphate synthase) (EPSP synthase) (EPSPS); Shikimate kinase (SK) (EC 2.7.1.71); 3-dehydroquinate dehydratase (3-dehydroquinase) (EC 4.2.1.10); Shikimate dehydrogenase (EC 1.1.1.25)]		1589	559307	cellular organisms, Eukaryota, Opisthokonta, Fungi, Dikarya, Ascomycota, saccharomyceta, Saccharomycotina (true yeasts), Saccharomycetes, Saccharomycetales, Saccharomycetaceae, Zygosaccharomyces, Zygosaccharomyces rouxii (Candida mogii), Zygosaccharomyces rouxii (strain ATCC 2623 / CBS 732 / NBRC 1130 / NCYC 568 / NRRL Y-229) (Candida mogii)
559	sp|C7GIN5|ARO1	C7GIN5	Saccharomyces cerevisiae (strain JAY291) (Baker's yeast)	Pentafunctional AROM polypeptide [Includes: 3-dehydroquinate synthase (DHQS) (EC 4.2.3.4); 3-phosphoshikimate 1-carboxyvinyltransferase (EC 2.5.1.19) (5-enolpyruvylshikimate-3-phosphate synthase) (EPSP synthase) (EPSPS); Shikimate kinase (SK) (EC 2.7.1.71); 3-dehydroquinate dehydratase (3-dehydroquinase) (EC 4.2.1.10); Shikimate dehydrogenase (EC 1.1.1.25)]		1588	574961	cellular organisms, Eukaryota, Opisthokonta, Fungi, Dikarya, Ascomycota, saccharomyceta, Saccharomycotina (true yeasts), Saccharomycetes, Saccharomycetales, Saccharomycetaceae, Saccharomyces, Saccharomyces cerevisiae (Baker's yeast), Saccharomyces cerevisiae (strain JAY291) (Baker's yeast)
560	sp|C8Z543|ARO1	C8Z543	Saccharomyces cerevisiae (strain Lalvin EC1118 / Prise de mousse) (Baker's yeast)	Pentafunctional AROM polypeptide [Includes: 3-dehydroquinate synthase (DHQS) (EC 4.2.3.4); 3-phosphoshikimate 1-carboxyvinyltransferase (EC 2.5.1.19) (5-enolpyruvylshikimate-3-phosphate synthase) (EPSP synthase) (EPSPS); Shikimate kinase (SK) (EC 2.7.1.71); 3-dehydroquinate dehydratase (3-dehydroquinase) (EC 4.2.1.10); Shikimate dehydrogenase (EC 1.1.1.25)]		1588	643680	cellular organisms, Eukaryota, Opisthokonta, Fungi, Dikarya, Ascomycota, saccharomyceta, Saccharomycotina (true yeasts), Saccharomycetes, Saccharomycetales, Saccharomycetaceae, Saccharomyces, Saccharomyces cerevisiae (Baker's yeast), Saccharomyces cerevisiae (strain Lalvin EC1118 / Prise de mousse) (Baker's yeast)
561	sp|P08566|ARO1	P08566	Saccharomyces cerevisiae (strain ATCC 204508 / S288c) (Baker's yeast)	Pentafunctional AROM polypeptide [Includes: 3-dehydroquinate synthase (DHQS) (EC 4.2.3.4); 3-phosphoshikimate 1-carboxyvinyltransferase (EC 2.5.1.19) (5-enolpyruvylshikimate-3-phosphate synthase) (EPSP synthase) (EPSPS); Shikimate kinase (SK) (EC 2.7.1.71); 3-dehydroquinate dehydratase (3-dehydroquinase) (EC 4.2.1.10); Shikimate dehydrogenase (EC 1.1.1.25)]		1588	559292	cellular organisms, Eukaryota, Opisthokonta, Fungi, Dikarya, Ascomycota, saccharomyceta, Saccharomycotina (true yeasts), Saccharomycetes, Saccharomycetales, Saccharomycetaceae, Saccharomyces, Saccharomyces cerevisiae (Baker's yeast), Saccharomyces cerevisiae (strain ATCC 204508 / S288c) (Baker's yeast)
562	sp|A7F7H0|ARO1	A7F7H0	Sclerotinia sclerotiorum (strain ATCC 18683 / 1980 / Ss-1) (White mold) (Whetzelinia sclerotiorum)	Pentafunctional AROM polypeptide [Includes: 3-dehydroquinate synthase (DHQS) (EC 4.2.3.4); 3-phosphoshikimate 1-carboxyvinyltransferase (EC 2.5.1.19) (5-enolpyruvylshikimate-3-phosphate synthase) (EPSP synthase) (EPSPS); Shikimate kinase (SK) (EC 2.7.1.71); 3-dehydroquinate dehydratase (3-dehydroquinase) (EC 4.2.1.10); Shikimate dehydrogenase (EC 1.1.1.25)]		1576	665079	cellular organisms, Eukaryota, Opisthokonta, Fungi, Dikarya, Ascomycota, saccharomyceta, Pezizomycotina, leotiomyceta, sordariomyceta, Leotiomycetes, Helotiales, Sclerotiniaceae, Sclerotinia, Sclerotinia sclerotiorum (White mold) (Whetzelinia sclerotiorum), Sclerotinia sclerotiorum (strain ATCC 18683 / 1980 / Ss-1) (White mold) (Whetzelinia sclerotiorum)
563	sp|Q5XNP0|ARO1	Q5XNP0	Sclerotinia sclerotiorum (White mold) (Whetzelinia sclerotiorum)	Pentafunctional AROM polypeptide [Includes: 3-dehydroquinate synthase (DHQS) (EC 4.2.3.4); 3-phosphoshikimate 1-carboxyvinyltransferase (EC 2.5.1.19) (5-enolpyruvylshikimate-3-phosphate synthase) (EPSP synthase) (EPSPS); Shikimate kinase (SK) (EC 2.7.1.71); 3-dehydroquinate dehydratase (3-dehydroquinase) (EC 4.2.1.10); Shikimate dehydrogenase (EC 1.1.1.25)]		1590	5180	cellular organisms, Eukaryota, Opisthokonta, Fungi, Dikarya, Ascomycota, saccharomyceta, Pezizomycotina, leotiomyceta, sordariomyceta, Leotiomycetes, Helotiales, Sclerotiniaceae, Sclerotinia, Sclerotinia sclerotiorum (White mold) (Whetzelinia sclerotiorum)
564	sp|D1ZA70|ARO1	D1ZA70	Sordaria macrospora (strain ATCC MYA-333 / DSM 997 / K(L3346) / K-hell)	Pentafunctional AROM polypeptide [Includes: 3-dehydroquinate synthase (DHQS) (EC 4.2.3.4); 3-phosphoshikimate 1-carboxyvinyltransferase (EC 2.5.1.19) (5-enolpyruvylshikimate-3-phosphate synthase) (EPSP synthase) (EPSPS); Shikimate kinase (SK) (EC 2.7.1.71); 3-dehydroquinate dehydratase (3-dehydroquinase) (EC 4.2.1.10); Shikimate dehydrogenase (EC 1.1.1.25)]		1563	771870	cellular organisms, Eukaryota, Opisthokonta, Fungi, Dikarya, Ascomycota, saccharomyceta, Pezizomycotina, leotiomyceta, sordariomyceta, Sordariomycetes, Sordariomycetidae, Sordariales, Sordariaceae, Sordaria, Sordaria macrospora, Sordaria macrospora (strain ATCC MYA-333 / DSM 997 / K(L3346) / K-hell)
565	sp|Q8X071|ARO1	Q8X071	Neurospora crassa (strain ATCC 24698 / 74-OR23-1A / CBS 708.71 / DSM 1257 / FGSC 987)	Pentafunctional AROM polypeptide [Includes: 3-dehydroquinate synthase (DHQS) (EC 4.2.3.4); 3-phosphoshikimate 1-carboxyvinyltransferase (EC 2.5.1.19) (5-enolpyruvylshikimate-3-phosphate synthase) (EPSP synthase) (EPSPS); Shikimate kinase (SK) (EC 2.7.1.71); 3-dehydroquinate dehydratase (3-dehydroquinase) (EC 4.2.1.10); Shikimate dehydrogenase (EC 1.1.1.25)]		1563	367110	cellular organisms, Eukaryota, Opisthokonta, Fungi, Dikarya, Ascomycota, saccharomyceta, Pezizomycotina, leotiomyceta, sordariomyceta, Sordariomycetes, Sordariomycetidae, Sordariales, Sordariaceae, Neurospora, Neurospora crassa, Neurospora crassa (strain ATCC 24698 / 74-OR23-1A / CBS 708.71 / DSM 1257 / FGSC 987)
566	sp|A4RD09|ARO1	A4RD09	Magnaporthe oryzae (strain 70-15 / ATCC MYA-4617 / FGSC 8958) (Rice blast fungus) (Pyricularia oryzae)	Pentafunctional AROM polypeptide [Includes: 3-dehydroquinate synthase (DHQS) (EC 4.2.3.4); 3-phosphoshikimate 1-carboxyvinyltransferase (EC 2.5.1.19) (5-enolpyruvylshikimate-3-phosphate synthase) (EPSP synthase) (EPSPS); Shikimate kinase (SK) (EC 2.7.1.71); 3-dehydroquinate dehydratase (3-dehydroquinase) (EC 4.2.1.10); Shikimate dehydrogenase (EC 1.1.1.25)]		1590	242507	cellular organisms, Eukaryota, Opisthokonta, Fungi, Dikarya, Ascomycota, saccharomyceta, Pezizomycotina, leotiomyceta, sordariomyceta, Sordariomycetes, Sordariomycetidae, Magnaporthales, Pyriculariaceae, Pyricularia, Magnaporthe oryzae (Rice blast fungus) (Pyricularia oryzae), Magnaporthe oryzae (strain 70-15 / ATCC MYA-4617 / FGSC 8958) (Rice blast fungus) (Pyricularia oryzae)
567	sp|C7YZ74|ARO1	C7YZ74	Nectria haematococca (strain 77-13-4 / ATCC MYA-4622 / FGSC 9596 / MPVI) (Fusarium solani subsp. pisi)	Pentafunctional AROM polypeptide [Includes: 3-dehydroquinate synthase (DHQS) (EC 4.2.3.4); 3-phosphoshikimate 1-carboxyvinyltransferase (EC 2.5.1.19) (5-enolpyruvylshikimate-3-phosphate synthase) (EPSP synthase) (EPSPS); Shikimate kinase (SK) (EC 2.7.1.71); 3-dehydroquinate dehydratase (3-dehydroquinase) (EC 4.2.1.10); Shikimate dehydrogenase (EC 1.1.1.25)]		1569	660122	cellular organisms, Eukaryota, Opisthokonta, Fungi, Dikarya, Ascomycota, saccharomyceta, Pezizomycotina, leotiomyceta, sordariomyceta, Sordariomycetes, Hypocreomycetidae, Hypocreales, Nectriaceae, Fusarium, Fusarium solani species complex, Nectria haematococca, Fusarium solani subsp. pisi (Nectria haematococca), Nectria haematococca (strain 77-13-4 / ATCC MYA-4622 / FGSC 9596 / MPVI) (Fusarium so…
568	sp|C9SE96|ARO1	C9SE96	Verticillium alfalfae (strain VaMs.102 / ATCC MYA-4576 / FGSC 10136) (Verticillium wilt of alfalfa) (Verticillium albo-atrum)	Pentafunctional AROM polypeptide [Includes: 3-dehydroquinate synthase (DHQS) (EC 4.2.3.4); 3-phosphoshikimate 1-carboxyvinyltransferase (EC 2.5.1.19) (5-enolpyruvylshikimate-3-phosphate synthase) (EPSP synthase) (EPSPS); Shikimate kinase (SK) (EC 2.7.1.71); 3-dehydroquinate dehydratase (3-dehydroquinase) (EC 4.2.1.10); Shikimate dehydrogenase (EC 1.1.1.25)]		1574	526221	cellular organisms, Eukaryota, Opisthokonta, Fungi, Dikarya, Ascomycota, saccharomyceta, Pezizomycotina, leotiomyceta, sordariomyceta, Sordariomycetes, Hypocreomycetidae, Glomerellales, Plectosphaerellaceae, Verticillium, Verticillium alfalfae, Verticillium alfalfae (strain VaMs.102 / ATCC MYA-4576 / FGSC 10136) (Verticillium wilt of alfalfa) (Verticillium albo-atrum)
569	sp|Q0V3H0|ARO1	Q0V3H0	Phaeosphaeria nodorum (strain SN15 / ATCC MYA-4574 / FGSC 10173) (Glume blotch fungus) (Parastagonospora nodorum)	Pentafunctional AROM polypeptide [Includes: 3-dehydroquinate synthase (DHQS) (EC 4.2.3.4); 3-phosphoshikimate 1-carboxyvinyltransferase (EC 2.5.1.19) (5-enolpyruvylshikimate-3-phosphate synthase) (EPSP synthase) (EPSPS); Shikimate kinase (SK) (EC 2.7.1.71); 3-dehydroquinate dehydratase (3-dehydroquinase) (EC 4.2.1.10); Shikimate dehydrogenase (EC 1.1.1.25)]		1661	321614	cellular organisms, Eukaryota, Opisthokonta, Fungi, Dikarya, Ascomycota, saccharomyceta, Pezizomycotina, leotiomyceta, dothideomyceta, Dothideomycetes, Pleosporomycetidae, Pleosporales, Pleosporineae, Phaeosphaeriaceae, Parastagonospora, Phaeosphaeria nodorum (Glume blotch fungus) (Parastagonospora nodorum), Phaeosphaeria nodorum (strain SN15 / ATCC MYA-4574 / FGSC 10173) (Glume blotch fungus) (P…
570	sp|C5PA86|ARO1	C5PA86	Coccidioides posadasii (strain C735) (Valley fever fungus)	Pentafunctional AROM polypeptide [Includes: 3-dehydroquinate synthase (DHQS) (EC 4.2.3.4); 3-phosphoshikimate 1-carboxyvinyltransferase (EC 2.5.1.19) (5-enolpyruvylshikimate-3-phosphate synthase) (EPSP synthase) (EPSPS); Shikimate kinase (SK) (EC 2.7.1.71); 3-dehydroquinate dehydratase (3-dehydroquinase) (EC 4.2.1.10); Shikimate dehydrogenase (EC 1.1.1.25)]		1589	222929	cellular organisms, Eukaryota, Opisthokonta, Fungi, Dikarya, Ascomycota, saccharomyceta, Pezizomycotina, leotiomyceta, Eurotiomycetes, Eurotiomycetidae, Onygenales, Onygenales incertae sedis, Coccidioides, Coccidioides posadasii (Valley fever fungus), Coccidioides posadasii (strain C735) (Valley fever fungus)
571	sp|C5FQ73|ARO1	C5FQ73	Arthroderma otae (strain ATCC MYA-4605 / CBS 113480) (Microsporum canis)	Pentafunctional AROM polypeptide [Includes: 3-dehydroquinate synthase (DHQS) (EC 4.2.3.4); 3-phosphoshikimate 1-carboxyvinyltransferase (EC 2.5.1.19) (5-enolpyruvylshikimate-3-phosphate synthase) (EPSP synthase) (EPSPS); Shikimate kinase (SK) (EC 2.7.1.71); 3-dehydroquinate dehydratase (3-dehydroquinase) (EC 4.2.1.10); Shikimate dehydrogenase (EC 1.1.1.25)]		1571	554155	cellular organisms, Eukaryota, Opisthokonta, Fungi, Dikarya, Ascomycota, saccharomyceta, Pezizomycotina, leotiomyceta, Eurotiomycetes, Eurotiomycetidae, Onygenales, Arthrodermataceae (dermatophytes), Microsporum, Arthroderma otae (Microsporum canis), Arthroderma otae (strain ATCC MYA-4605 / CBS 113480) (Microsporum canis)
572	sp|C1H8L1|ARO1	C1H8L1	Paracoccidioides lutzii (strain ATCC MYA-826 / Pb01) (Paracoccidioides brasiliensis)	Pentafunctional AROM polypeptide [Includes: 3-dehydroquinate synthase (DHQS) (EC 4.2.3.4); 3-phosphoshikimate 1-carboxyvinyltransferase (EC 2.5.1.19) (5-enolpyruvylshikimate-3-phosphate synthase) (EPSP synthase) (EPSPS); Shikimate kinase (SK) (EC 2.7.1.71); 3-dehydroquinate dehydratase (3-dehydroquinase) (EC 4.2.1.10); Shikimate dehydrogenase (EC 1.1.1.25)]		1598	502779	cellular organisms, Eukaryota, Opisthokonta, Fungi, Dikarya, Ascomycota, saccharomyceta, Pezizomycotina, leotiomyceta, Eurotiomycetes, Eurotiomycetidae, Onygenales, Onygenales incertae sedis, Paracoccidioides, Paracoccidioides lutzii, Paracoccidioides lutzii (strain ATCC MYA-826 / Pb01) (Paracoccidioides brasiliensis)
573	sp|C0S433|ARO1	C0S433	Paracoccidioides brasiliensis (strain Pb03)	Pentafunctional AROM polypeptide [Includes: 3-dehydroquinate synthase (DHQS) (EC 4.2.3.4); 3-phosphoshikimate 1-carboxyvinyltransferase (EC 2.5.1.19) (5-enolpyruvylshikimate-3-phosphate synthase) (EPSP synthase) (EPSPS); Shikimate kinase (SK) (EC 2.7.1.71); 3-dehydroquinate dehydratase (3-dehydroquinase) (EC 4.2.1.10); Shikimate dehydrogenase (EC 1.1.1.25)]		1603	482561	cellular organisms, Eukaryota, Opisthokonta, Fungi, Dikarya, Ascomycota, saccharomyceta, Pezizomycotina, leotiomyceta, Eurotiomycetes, Eurotiomycetidae, Onygenales, Onygenales incertae sedis, Paracoccidioides, Paracoccidioides brasiliensis, Paracoccidioides brasiliensis (strain Pb03)
574	sp|C1FYJ9|ARO1	C1FYJ9	Paracoccidioides brasiliensis (strain Pb18)	Pentafunctional AROM polypeptide [Includes: 3-dehydroquinate synthase (DHQS) (EC 4.2.3.4); 3-phosphoshikimate 1-carboxyvinyltransferase (EC 2.5.1.19) (5-enolpyruvylshikimate-3-phosphate synthase) (EPSP synthase) (EPSPS); Shikimate kinase (SK) (EC 2.7.1.71); 3-dehydroquinate dehydratase (3-dehydroquinase) (EC 4.2.1.10); Shikimate dehydrogenase (EC 1.1.1.25)]		1598	502780	cellular organisms, Eukaryota, Opisthokonta, Fungi, Dikarya, Ascomycota, saccharomyceta, Pezizomycotina, leotiomyceta, Eurotiomycetes, Eurotiomycetidae, Onygenales, Onygenales incertae sedis, Paracoccidioides, Paracoccidioides brasiliensis, Paracoccidioides brasiliensis (strain Pb18)
575	sp|C5G8R4|ARO1	C5G8R4	Ajellomyces dermatitidis (strain ER-3 / ATCC MYA-2586) (Blastomyces dermatitidis)	Pentafunctional AROM polypeptide [Includes: 3-dehydroquinate synthase (DHQS) (EC 4.2.3.4); 3-phosphoshikimate 1-carboxyvinyltransferase (EC 2.5.1.19) (5-enolpyruvylshikimate-3-phosphate synthase) (EPSP synthase) (EPSPS); Shikimate kinase (SK) (EC 2.7.1.71); 3-dehydroquinate dehydratase (3-dehydroquinase) (EC 4.2.1.10); Shikimate dehydrogenase (EC 1.1.1.25)]		1597	559297	cellular organisms, Eukaryota, Opisthokonta, Fungi, Dikarya, Ascomycota, saccharomyceta, Pezizomycotina, leotiomyceta, Eurotiomycetes, Eurotiomycetidae, Onygenales, Ajellomycetaceae, Blastomyces, Ajellomyces dermatitidis (Blastomyces dermatitidis), Ajellomyces dermatitidis (strain ER-3 / ATCC MYA-2586) (Blastomyces dermatitidis)
576	sp|C5JKE6|ARO1	C5JKE6	Blastomyces gilchristii (strain SLH14081) (Blastomyces dermatitidis)	Pentafunctional AROM polypeptide [Includes: 3-dehydroquinate synthase (DHQS) (EC 4.2.3.4); 3-phosphoshikimate 1-carboxyvinyltransferase (EC 2.5.1.19) (5-enolpyruvylshikimate-3-phosphate synthase) (EPSP synthase) (EPSPS); Shikimate kinase (SK) (EC 2.7.1.71); 3-dehydroquinate dehydratase (3-dehydroquinase) (EC 4.2.1.10); Shikimate dehydrogenase (EC 1.1.1.25)]		1597	559298	cellular organisms, Eukaryota, Opisthokonta, Fungi, Dikarya, Ascomycota, saccharomyceta, Pezizomycotina, leotiomyceta, Eurotiomycetes, Eurotiomycetidae, Onygenales, Ajellomycetaceae, Blastomyces, Blastomyces gilchristii, Blastomyces gilchristii (strain SLH14081) (Blastomyces dermatitidis)
577	sp|C6HCG7|ARO1	C6HCG7	Ajellomyces capsulatus (strain H143) (Darling's disease fungus) (Histoplasma capsulatum)	Pentafunctional AROM polypeptide [Includes: 3-dehydroquinate synthase (DHQS) (EC 4.2.3.4); 3-phosphoshikimate 1-carboxyvinyltransferase (EC 2.5.1.19) (5-enolpyruvylshikimate-3-phosphate synthase) (EPSP synthase) (EPSPS); Shikimate kinase (SK) (EC 2.7.1.71); 3-dehydroquinate dehydratase (3-dehydroquinase) (EC 4.2.1.10); Shikimate dehydrogenase (EC 1.1.1.25)]		1595	544712	cellular organisms, Eukaryota, Opisthokonta, Fungi, Dikarya, Ascomycota, saccharomyceta, Pezizomycotina, leotiomyceta, Eurotiomycetes, Eurotiomycetidae, Onygenales, Ajellomycetaceae, Histoplasma, Ajellomyces capsulatus (Darling's disease fungus) (Histoplasma capsulatum), Ajellomyces capsulatus (strain H143) (Darling's disease fungus) (Histoplasma capsulatum)
578	sp|C0NL63|ARO1	C0NL63	Ajellomyces capsulatus (strain G186AR / H82 / ATCC MYA-2454 / RMSCC 2432) (Darling's disease fungus) (Histoplasma capsulatum)	Pentafunctional AROM polypeptide [Includes: 3-dehydroquinate synthase (DHQS) (EC 4.2.3.4); 3-phosphoshikimate 1-carboxyvinyltransferase (EC 2.5.1.19) (5-enolpyruvylshikimate-3-phosphate synthase) (EPSP synthase) (EPSPS); Shikimate kinase (SK) (EC 2.7.1.71); 3-dehydroquinate dehydratase (3-dehydroquinase) (EC 4.2.1.10); Shikimate dehydrogenase (EC 1.1.1.25)]		1595	447093	cellular organisms, Eukaryota, Opisthokonta, Fungi, Dikarya, Ascomycota, saccharomyceta, Pezizomycotina, leotiomyceta, Eurotiomycetes, Eurotiomycetidae, Onygenales, Ajellomycetaceae, Histoplasma, Ajellomyces capsulatus (Darling's disease fungus) (Histoplasma capsulatum), Ajellomyces capsulatus (strain G186AR / H82 / ATCC MYA-2454 / RMSCC 2432) (Darling's disease fungus) (Histoplasma capsulatum)
579	sp|A6R8Q8|ARO1	A6R8Q8	Ajellomyces capsulatus (strain NAm1 / WU24) (Darling's disease fungus) (Histoplasma capsulatum)	Pentafunctional AROM polypeptide [Includes: 3-dehydroquinate synthase (DHQS) (EC 4.2.3.4); 3-phosphoshikimate 1-carboxyvinyltransferase (EC 2.5.1.19) (5-enolpyruvylshikimate-3-phosphate synthase) (EPSP synthase) (EPSPS); Shikimate kinase (SK) (EC 2.7.1.71); 3-dehydroquinate dehydratase (3-dehydroquinase) (EC 4.2.1.10); Shikimate dehydrogenase (EC 1.1.1.25)]		1538	339724	cellular organisms, Eukaryota, Opisthokonta, Fungi, Dikarya, Ascomycota, saccharomyceta, Pezizomycotina, leotiomyceta, Eurotiomycetes, Eurotiomycetidae, Onygenales, Ajellomycetaceae, Histoplasma, Ajellomyces capsulatus (Darling's disease fungus) (Histoplasma capsulatum), Ajellomyces capsulatus (strain NAm1 / WU24) (Darling's disease fungus) (Histoplasma capsulatum)
580	sp|B8M0U4|ARO1	B8M0U4	Talaromyces stipitatus (strain ATCC 10500 / CBS 375.48 / QM 6759 / NRRL 1006) (Penicillium stipitatum)	Pentafunctional AROM polypeptide [Includes: 3-dehydroquinate synthase (DHQS) (EC 4.2.3.4); 3-phosphoshikimate 1-carboxyvinyltransferase (EC 2.5.1.19) (5-enolpyruvylshikimate-3-phosphate synthase) (EPSP synthase) (EPSPS); Shikimate kinase (SK) (EC 2.7.1.71); 3-dehydroquinate dehydratase (3-dehydroquinase) (EC 4.2.1.10); Shikimate dehydrogenase (EC 1.1.1.25)]		1577	441959	cellular organisms, Eukaryota, Opisthokonta, Fungi, Dikarya, Ascomycota, saccharomyceta, Pezizomycotina, leotiomyceta, Eurotiomycetes, Eurotiomycetidae, Eurotiales (green and blue molds), Trichocomaceae, Talaromyces, Talaromyces stipitatus, Talaromyces stipitatus (strain ATCC 10500 / CBS 375.48 / QM 6759 / NRRL 1006) (Penicillium stipitatum)
581	sp|B6QCA7|ARO12	B6QCA7	Talaromyces marneffei (strain ATCC 18224 / CBS 334.59 / QM 7333) (Penicillium marneffei)	Pentafunctional AROM polypeptide 2 [Includes: 3-dehydroquinate synthase (DHQS) (EC 4.2.3.4); 3-phosphoshikimate 1-carboxyvinyltransferase (EC 2.5.1.19) (5-enolpyruvylshikimate-3-phosphate synthase) (EPSP synthase) (EPSPS); Shikimate kinase (SK) (EC 2.7.1.71); 3-dehydroquinate dehydratase (3-dehydroquinase) (EC 4.2.1.10); Shikimate dehydrogenase (EC 1.1.1.25)]		1571	441960	cellular organisms, Eukaryota, Opisthokonta, Fungi, Dikarya, Ascomycota, saccharomyceta, Pezizomycotina, leotiomyceta, Eurotiomycetes, Eurotiomycetidae, Eurotiales (green and blue molds), Trichocomaceae, Talaromyces, Talaromyces marneffei (Penicillium marneffei), Talaromyces marneffei (strain ATCC 18224 / CBS 334.59 / QM 7333) (Penicillium marneffei)
582	sp|B6QWH9|ARO11	B6QWH9	Talaromyces marneffei (strain ATCC 18224 / CBS 334.59 / QM 7333) (Penicillium marneffei)	Pentafunctional AROM polypeptide 1 [Includes: 3-dehydroquinate synthase (DHQS) (EC 4.2.3.4); 3-phosphoshikimate 1-carboxyvinyltransferase (EC 2.5.1.19) (5-enolpyruvylshikimate-3-phosphate synthase) (EPSP synthase) (EPSPS); Shikimate kinase (SK) (EC 2.7.1.71); 3-dehydroquinate dehydratase (3-dehydroquinase) (EC 4.2.1.10); Shikimate dehydrogenase (EC 1.1.1.25)]		1573	441960	cellular organisms, Eukaryota, Opisthokonta, Fungi, Dikarya, Ascomycota, saccharomyceta, Pezizomycotina, leotiomyceta, Eurotiomycetes, Eurotiomycetidae, Eurotiales (green and blue molds), Trichocomaceae, Talaromyces, Talaromyces marneffei (Penicillium marneffei), Talaromyces marneffei (strain ATCC 18224 / CBS 334.59 / QM 7333) (Penicillium marneffei)
583	sp|B6HAA7|ARO1	B6HAA7	Penicillium rubens (strain ATCC 28089 / DSM 1075 / NRRL 1951 / Wisconsin 54-1255) (Penicillium chrysogenum)	Pentafunctional AROM polypeptide [Includes: 3-dehydroquinate synthase (DHQS) (EC 4.2.3.4); 3-phosphoshikimate 1-carboxyvinyltransferase (EC 2.5.1.19) (5-enolpyruvylshikimate-3-phosphate synthase) (EPSP synthase) (EPSPS); Shikimate kinase (SK) (EC 2.7.1.71); 3-dehydroquinate dehydratase (3-dehydroquinase) (EC 4.2.1.10); Shikimate dehydrogenase (EC 1.1.1.25)]		1586	500485	cellular organisms, Eukaryota, Opisthokonta, Fungi, Dikarya, Ascomycota, saccharomyceta, Pezizomycotina, leotiomyceta, Eurotiomycetes, Eurotiomycetidae, Eurotiales (green and blue molds), Aspergillaceae, Penicillium, Penicillium chrysogenum species complex, Penicillium rubens, Penicillium rubens (strain ATCC 28089 / DSM 1075 / NRRL 1951 / Wisconsin 54-1255) (Penicillium chrysogenum)
584	sp|A1CP85|ARO1	A1CP85	Aspergillus clavatus (strain ATCC 1007 / CBS 513.65 / DSM 816 / NCTC 3887 / NRRL 1)	Pentafunctional AROM polypeptide [Includes: 3-dehydroquinate synthase (DHQS) (EC 4.2.3.4); 3-phosphoshikimate 1-carboxyvinyltransferase (EC 2.5.1.19) (5-enolpyruvylshikimate-3-phosphate synthase) (EPSP synthase) (EPSPS); Shikimate kinase (SK) (EC 2.7.1.71); 3-dehydroquinate dehydratase (3-dehydroquinase) (EC 4.2.1.10); Shikimate dehydrogenase (EC 1.1.1.25)]		1587	344612	cellular organisms, Eukaryota, Opisthokonta, Fungi, Dikarya, Ascomycota, saccharomyceta, Pezizomycotina, leotiomyceta, Eurotiomycetes, Eurotiomycetidae, Eurotiales (green and blue molds), Aspergillaceae, Aspergillus, Aspergillus clavatus, Aspergillus clavatus (strain ATCC 1007 / CBS 513.65 / DSM 816 / NCTC 3887 / NRRL 1)
585	sp|A1D244|ARO1	A1D244	Neosartorya fischeri (strain ATCC 1020 / DSM 3700 / CBS 544.65 / FGSC A1164 / JCM 1740 / NRRL 181 / WB 181) (Aspergillus fischerianus)	Pentafunctional AROM polypeptide [Includes: 3-dehydroquinate synthase (DHQS) (EC 4.2.3.4); 3-phosphoshikimate 1-carboxyvinyltransferase (EC 2.5.1.19) (5-enolpyruvylshikimate-3-phosphate synthase) (EPSP synthase) (EPSPS); Shikimate kinase (SK) (EC 2.7.1.71); 3-dehydroquinate dehydratase (3-dehydroquinase) (EC 4.2.1.10); Shikimate dehydrogenase (EC 1.1.1.25)]		1578	331117	cellular organisms, Eukaryota, Opisthokonta, Fungi, Dikarya, Ascomycota, saccharomyceta, Pezizomycotina, leotiomyceta, Eurotiomycetes, Eurotiomycetidae, Eurotiales (green and blue molds), Aspergillaceae, Aspergillus, Aspergillus fischeri, Neosartorya fischeri (strain ATCC 1020 / DSM 3700 / CBS 544.65 / FGSC A1164 / JCM 1740 / NRRL 181 / WB 181) (Aspergillus fischerianus)
586	sp|B0XRM8|ARO1	B0XRM8	Neosartorya fumigata (strain CEA10 / CBS 144.89 / FGSC A1163) (Aspergillus fumigatus)	Pentafunctional AROM polypeptide [Includes: 3-dehydroquinate synthase (DHQS) (EC 4.2.3.4); 3-phosphoshikimate 1-carboxyvinyltransferase (EC 2.5.1.19) (5-enolpyruvylshikimate-3-phosphate synthase) (EPSP synthase) (EPSPS); Shikimate kinase (SK) (EC 2.7.1.71); 3-dehydroquinate dehydratase (3-dehydroquinase) (EC 4.2.1.10); Shikimate dehydrogenase (EC 1.1.1.25)]		1605	451804	cellular organisms, Eukaryota, Opisthokonta, Fungi, Dikarya, Ascomycota, saccharomyceta, Pezizomycotina, leotiomyceta, Eurotiomycetes, Eurotiomycetidae, Eurotiales (green and blue molds), Aspergillaceae, Aspergillus, Neosartorya fumigata (Aspergillus fumigatus), Neosartorya fumigata (strain CEA10 / CBS 144.89 / FGSC A1163) (Aspergillus fumigatus)
587	sp|Q4WS76|ARO1	Q4WS76	Neosartorya fumigata (strain ATCC MYA-4609 / Af293 / CBS 101355 / FGSC A1100) (Aspergillus fumigatus)	Pentafunctional AROM polypeptide [Includes: 3-dehydroquinate synthase (DHQS) (EC 4.2.3.4); 3-phosphoshikimate 1-carboxyvinyltransferase (EC 2.5.1.19) (5-enolpyruvylshikimate-3-phosphate synthase) (EPSP synthase) (EPSPS); Shikimate kinase (SK) (EC 2.7.1.71); 3-dehydroquinate dehydratase (3-dehydroquinase) (EC 4.2.1.10); Shikimate dehydrogenase (EC 1.1.1.25)]		1605	330879	cellular organisms, Eukaryota, Opisthokonta, Fungi, Dikarya, Ascomycota, saccharomyceta, Pezizomycotina, leotiomyceta, Eurotiomycetes, Eurotiomycetidae, Eurotiales (green and blue molds), Aspergillaceae, Aspergillus, Neosartorya fumigata (Aspergillus fumigatus), Neosartorya fumigata (strain ATCC MYA-4609 / Af293 / CBS 101355 / FGSC A1100) (Aspergillus fumigatus)
588	sp|Q0D0F3|ARO1	Q0D0F3	Aspergillus terreus (strain NIH 2624 / FGSC A1156)	Pentafunctional AROM polypeptide [Includes: 3-dehydroquinate synthase (DHQS) (EC 4.2.3.4); 3-phosphoshikimate 1-carboxyvinyltransferase (EC 2.5.1.19) (5-enolpyruvylshikimate-3-phosphate synthase) (EPSP synthase) (EPSPS); Shikimate kinase (SK) (EC 2.7.1.71); 3-dehydroquinate dehydratase (3-dehydroquinase) (EC 4.2.1.10); Shikimate dehydrogenase (EC 1.1.1.25)]		1581	341663	cellular organisms, Eukaryota, Opisthokonta, Fungi, Dikarya, Ascomycota, saccharomyceta, Pezizomycotina, leotiomyceta, Eurotiomycetes, Eurotiomycetidae, Eurotiales (green and blue molds), Aspergillaceae, Aspergillus, Aspergillus terreus, Aspergillus terreus (strain NIH 2624 / FGSC A1156)
589	sp|P07547|ARO1	P07547	Emericella nidulans (strain FGSC A4 / ATCC 38163 / CBS 112.46 / NRRL 194 / M139) (Aspergillus nidulans)	Pentafunctional AROM polypeptide [Includes: 3-dehydroquinate synthase (DHQS) (EC 4.2.3.4); 3-phosphoshikimate 1-carboxyvinyltransferase (EC 2.5.1.19) (5-enolpyruvylshikimate-3-phosphate synthase) (EPSP synthase) (EPSPS); Shikimate kinase (SK) (EC 2.7.1.71); 3-dehydroquinate dehydratase (3-dehydroquinase) (EC 4.2.1.10); Shikimate dehydrogenase (EC 1.1.1.25)]		1583	227321	cellular organisms, Eukaryota, Opisthokonta, Fungi, Dikarya, Ascomycota, saccharomyceta, Pezizomycotina, leotiomyceta, Eurotiomycetes, Eurotiomycetidae, Eurotiales (green and blue molds), Aspergillaceae, Aspergillus, Emericella nidulans (Aspergillus nidulans), Emericella nidulans (strain FGSC A4 / ATCC 38163 / CBS 112.46 / NRRL 194 / M139) (Aspergillus nidulans)
590	sp|B8N4Q9|ARO1	B8N4Q9	Aspergillus flavus (strain ATCC 200026 / FGSC A1120 / NRRL 3357 / JCM 12722 / SRRC 167)	Pentafunctional AROM polypeptide [Includes: 3-dehydroquinate synthase (DHQS) (EC 4.2.3.4); 3-phosphoshikimate 1-carboxyvinyltransferase (EC 2.5.1.19) (5-enolpyruvylshikimate-3-phosphate synthase) (EPSP synthase) (EPSPS); Shikimate kinase (SK) (EC 2.7.1.71); 3-dehydroquinate dehydratase (3-dehydroquinase) (EC 4.2.1.10); Shikimate dehydrogenase (EC 1.1.1.25)]		1578	332952	cellular organisms, Eukaryota, Opisthokonta, Fungi, Dikarya, Ascomycota, saccharomyceta, Pezizomycotina, leotiomyceta, Eurotiomycetes, Eurotiomycetidae, Eurotiales (green and blue molds), Aspergillaceae, Aspergillus, Aspergillus flavus, Aspergillus flavus (strain ATCC 200026 / FGSC A1120 / NRRL 3357 / JCM 12722 / SRRC 167)
591	sp|Q2UCP6|ARO1	Q2UCP6	Aspergillus oryzae (strain ATCC 42149 / RIB 40) (Yellow koji mold)	Pentafunctional AROM polypeptide [Includes: 3-dehydroquinate synthase (DHQS) (EC 4.2.3.4); 3-phosphoshikimate 1-carboxyvinyltransferase (EC 2.5.1.19) (5-enolpyruvylshikimate-3-phosphate synthase) (EPSP synthase) (EPSPS); Shikimate kinase (SK) (EC 2.7.1.71); 3-dehydroquinate dehydratase (3-dehydroquinase) (EC 4.2.1.10); Shikimate dehydrogenase (EC 1.1.1.25)]		1595	510516	cellular organisms, Eukaryota, Opisthokonta, Fungi, Dikarya, Ascomycota, saccharomyceta, Pezizomycotina, leotiomyceta, Eurotiomycetes, Eurotiomycetidae, Eurotiales (green and blue molds), Aspergillaceae, Aspergillus, Aspergillus oryzae (Yellow koji mold), Aspergillus oryzae (strain ATCC 42149 / RIB 40) (Yellow koji mold)
592	sp|Q7UWN8|AROB	Q7UWN8	Rhodopirellula baltica (strain DSM 10527 / NCIMB 13988 / SH1)	3-dehydroquinate synthase (DHQS) (EC 4.2.3.4)		375	243090	cellular organisms, Bacteria, PVC group, Planctomycetes, Planctomycetia, Pirellulales, Pirellulaceae, Rhodopirellula, Rhodopirellula baltica, Rhodopirellula baltica (strain DSM 10527 / NCIMB 13988 / SH1)
593	sp|Q2P6C9|AROB	Q2P6C9	Xanthomonas oryzae pv. oryzae (strain MAFF 311018)	3-dehydroquinate synthase (DHQS) (EC 4.2.3.4)		370	342109	cellular organisms, Bacteria, Proteobacteria, Gammaproteobacteria, Xanthomonadales, Xanthomonadaceae, Xanthomonas, Xanthomonas oryzae, Xanthomonas oryzae pv. oryzae, Xanthomonas oryzae pv. oryzae (strain MAFF 311018)
594	sp|B0U6C7|AROB	B0U6C7	Xylella fastidiosa (strain M12)	3-dehydroquinate synthase (DHQS) (EC 4.2.3.4)		370	405440	cellular organisms, Bacteria, Proteobacteria, Gammaproteobacteria, Xanthomonadales, Xanthomonadaceae, Xylella, Xylella fastidiosa, Xylella fastidiosa (strain M12)
595	sp|Q9PDP5|AROB	Q9PDP5	Xylella fastidiosa (strain 9a5c)	3-dehydroquinate synthase (DHQS) (EC 4.2.3.4)		394	160492	cellular organisms, Bacteria, Proteobacteria, Gammaproteobacteria, Xanthomonadales, Xanthomonadaceae, Xylella, Xylella fastidiosa, Xylella fastidiosa (strain 9a5c)
596	sp|B2I9G0|AROB	B2I9G0	Xylella fastidiosa (strain M23)	3-dehydroquinate synthase (DHQS) (EC 4.2.3.4)		370	405441	cellular organisms, Bacteria, Proteobacteria, Gammaproteobacteria, Xanthomonadales, Xanthomonadaceae, Xylella, Xylella fastidiosa, Xylella fastidiosa (strain M23)
597	sp|Q87DU9|AROB	Q87DU9	Xylella fastidiosa (strain Temecula1 / ATCC 700964)	3-dehydroquinate synthase (DHQS) (EC 4.2.3.4)		370	183190	cellular organisms, Bacteria, Proteobacteria, Gammaproteobacteria, Xanthomonadales, Xanthomonadaceae, Xylella, Xylella fastidiosa, Xylella fastidiosa (strain Temecula1 / ATCC 700964)
598	sp|Q0C627|AROB	Q0C627	Hyphomonas neptunium (strain ATCC 15444)	3-dehydroquinate synthase (DHQS) (EC 4.2.3.4)		373	228405	cellular organisms, Bacteria, Proteobacteria, Alphaproteobacteria, Rhodobacterales, Hyphomonadaceae, Hyphomonas, Hyphomonas neptunium, Hyphomonas neptunium (strain ATCC 15444)
599	sp|B4RG33|AROB	B4RG33	Phenylobacterium zucineum (strain HLK1)	3-dehydroquinate synthase (DHQS) (EC 4.2.3.4)		370	450851	cellular organisms, Bacteria, Proteobacteria, Alphaproteobacteria, Caulobacterales, Caulobacteraceae, Phenylobacterium, Phenylobacterium zucineum, Phenylobacterium zucineum (strain HLK1)
600	sp|B0T8F3|AROB	B0T8F3	Caulobacter sp. (strain K31)	3-dehydroquinate synthase (DHQS) (EC 4.2.3.4)		369	366602	cellular organisms, Bacteria, Proteobacteria, Alphaproteobacteria, Caulobacterales, Caulobacteraceae, Caulobacter, unclassified Caulobacter, Caulobacter sp. (strain K31)
601	sp|B8H332|AROB	B8H332	Caulobacter vibrioides (strain NA1000 / CB15N) (Caulobacter crescentus)	3-dehydroquinate synthase (DHQS) (EC 4.2.3.4)		370	565050	cellular organisms, Bacteria, Proteobacteria, Alphaproteobacteria, Caulobacterales, Caulobacteraceae, Caulobacter, Caulobacter vibrioides (Caulobacter crescentus), Caulobacter vibrioides (strain ATCC 19089 / CB15) (Caulobacter crescentus), Caulobacter vibrioides (strain NA1000 / CB15N) (Caulobacter crescentus)
602	sp|Q9A434|AROB	Q9A434	Caulobacter vibrioides (strain ATCC 19089 / CB15) (Caulobacter crescentus)	3-dehydroquinate synthase (DHQS) (EC 4.2.3.4)		370	190650	cellular organisms, Bacteria, Proteobacteria, Alphaproteobacteria, Caulobacterales, Caulobacteraceae, Caulobacter, Caulobacter vibrioides (Caulobacter crescentus), Caulobacter vibrioides (strain ATCC 19089 / CB15) (Caulobacter crescentus)
603	sp|Q2RMW0|AROB	Q2RMW0	Rhodospirillum rubrum (strain ATCC 11170 / ATH 1.1.1 / DSM 467 / LMG 4362 / NCIB 8255 / S1)	3-dehydroquinate synthase (DHQS) (EC 4.2.3.4)		385	269796	cellular organisms, Bacteria, Proteobacteria, Alphaproteobacteria, Rhodospirillales, Rhodospirillaceae (purple nonsulfur bacteria), Rhodospirillum, Rhodospirillum rubrum, Rhodospirillum rubrum (strain ATCC 11170 / ATH 1.1.1 / DSM 467 / LMG 4362 / NCIB 8255 / S1)
604	sp|Q5NPY8|AROB	Q5NPY8	Zymomonas mobilis subsp. mobilis (strain ATCC 31821 / ZM4 / CP4)	3-dehydroquinate synthase (DHQS) (EC 4.2.3.4)		379	264203	cellular organisms, Bacteria, Proteobacteria, Alphaproteobacteria, Sphingomonadales, Sphingomonadaceae, Zymomonas, Zymomonas mobilis, Zymomonas mobilis subsp. mobilis, Zymomonas mobilis subsp. mobilis (strain ATCC 31821 / ZM4 / CP4)
605	sp|A1B1J4|AROB	A1B1J4	Paracoccus denitrificans (strain Pd 1222)	3-dehydroquinate synthase (DHQS) (EC 4.2.3.4)		367	318586	cellular organisms, Bacteria, Proteobacteria, Alphaproteobacteria, Rhodobacterales, Rhodobacteraceae, Paracoccus, Paracoccus denitrificans, Paracoccus denitrificans (strain Pd 1222)
606	sp|A4WSQ8|AROB	A4WSQ8	Rhodobacter sphaeroides (strain ATCC 17025 / ATH 2.4.3)	3-dehydroquinate synthase (DHQS) (EC 4.2.3.4)		370	349102	cellular organisms, Bacteria, Proteobacteria, Alphaproteobacteria, Rhodobacterales, Rhodobacteraceae, Rhodobacter, Rhodobacter sphaeroides (Rhodopseudomonas sphaeroides), Rhodobacter sphaeroides (strain ATCC 17025 / ATH 2.4.3)
607	sp|B9KSJ9|AROB	B9KSJ9	Rhodobacter sphaeroides (strain KD131 / KCTC 12085)	3-dehydroquinate synthase (DHQS) (EC 4.2.3.4)		370	557760	cellular organisms, Bacteria, Proteobacteria, Alphaproteobacteria, Rhodobacterales, Rhodobacteraceae, Rhodobacter, Rhodobacter sphaeroides (Rhodopseudomonas sphaeroides), Rhodobacter sphaeroides (strain KD131 / KCTC 12085)
608	sp|A3PJS2|AROB	A3PJS2	Rhodobacter sphaeroides (strain ATCC 17029 / ATH 2.4.9)	3-dehydroquinate synthase (DHQS) (EC 4.2.3.4)		370	349101	cellular organisms, Bacteria, Proteobacteria, Alphaproteobacteria, Rhodobacterales, Rhodobacteraceae, Rhodobacter, Rhodobacter sphaeroides (Rhodopseudomonas sphaeroides), Rhodobacter sphaeroides (strain ATCC 17029 / ATH 2.4.9)
609	sp|Q3J2J0|AROB	Q3J2J0	Rhodobacter sphaeroides (strain ATCC 17023 / 2.4.1 / NCIB 8253 / DSM 158)	3-dehydroquinate synthase (DHQS) (EC 4.2.3.4)		370	272943	cellular organisms, Bacteria, Proteobacteria, Alphaproteobacteria, Rhodobacterales, Rhodobacteraceae, Rhodobacter, Rhodobacter sphaeroides (Rhodopseudomonas sphaeroides), Rhodobacter sphaeroides (strain ATCC 17023 / 2.4.1 / NCIB 8253 / DSM 158)
610	sp|Q28PF8|AROB	Q28PF8	Jannaschia sp. (strain CCS1)	3-dehydroquinate synthase (DHQS) (EC 4.2.3.4)		370	290400	cellular organisms, Bacteria, Proteobacteria, Alphaproteobacteria, Rhodobacterales, Rhodobacteraceae, Jannaschia, unclassified Jannaschia, Jannaschia sp. (strain CCS1)
611	sp|Q164J6|AROB	Q164J6	Roseobacter denitrificans (strain ATCC 33942 / OCh 114) (Erythrobacter sp. (strain OCh 114)) (Roseobacter denitrificans)	3-dehydroquinate synthase (DHQS) (EC 4.2.3.4)		370	375451	cellular organisms, Bacteria, Proteobacteria, Alphaproteobacteria, Rhodobacterales, Rhodobacteraceae, Roseobacter, Roseobacter denitrificans, Roseobacter denitrificans (strain ATCC 33942 / OCh 114) (Erythrobacter sp. (strain OCh 114)) (Roseobacter denitrificans)
612	sp|Q1GGQ1|AROB	Q1GGQ1	Ruegeria sp. (strain TM1040) (Silicibacter sp.)	3-dehydroquinate synthase (DHQS) (EC 4.2.3.4)		373	292414	cellular organisms, Bacteria, Proteobacteria, Alphaproteobacteria, Rhodobacterales, Rhodobacteraceae, Ruegeria, unclassified Ruegeria, Ruegeria sp. (strain TM1040) (Silicibacter sp.)
613	sp|Q5LSX9|AROB	Q5LSX9	Ruegeria pomeroyi (strain ATCC 700808 / DSM 15171 / DSS-3) (Silicibacter pomeroyi)	3-dehydroquinate synthase (DHQS) (EC 4.2.3.4)		370	246200	cellular organisms, Bacteria, Proteobacteria, Alphaproteobacteria, Rhodobacterales, Rhodobacteraceae, Ruegeria, Ruegeria pomeroyi, Ruegeria pomeroyi (strain ATCC 700808 / DSM 15171 / DSS-3) (Silicibacter pomeroyi)
614	sp|Q1QQW6|AROB	Q1QQW6	Nitrobacter hamburgensis (strain DSM 10229 / NCIMB 13809 / X14)	3-dehydroquinate synthase (DHQS) (EC 4.2.3.4)		383	323097	cellular organisms, Bacteria, Proteobacteria, Alphaproteobacteria, Rhizobiales, Bradyrhizobiaceae, Nitrobacter, Nitrobacter hamburgensis, Nitrobacter hamburgensis (strain DSM 10229 / NCIMB 13809 / X14)
615	sp|Q3SVM8|AROB	Q3SVM8	Nitrobacter winogradskyi (strain ATCC 25391 / DSM 10237 / CIP 104748 / NCIMB 11846 / Nb-255)	3-dehydroquinate synthase (DHQS) (EC 4.2.3.4)		383	323098	cellular organisms, Bacteria, Proteobacteria, Alphaproteobacteria, Rhizobiales, Bradyrhizobiaceae, Nitrobacter, Nitrobacter winogradskyi (Nitrobacter agilis), Nitrobacter winogradskyi (strain ATCC 25391 / DSM 10237 / CIP 104748 / NCIMB 11846 / Nb-255)
616	sp|A5ETC5|AROB	A5ETC5	Bradyrhizobium sp. (strain BTAi1 / ATCC BAA-1182)	3-dehydroquinate synthase (DHQS) (EC 4.2.3.4)		382	288000	cellular organisms, Bacteria, Proteobacteria, Alphaproteobacteria, Rhizobiales, Bradyrhizobiaceae, Bradyrhizobium, unclassified Bradyrhizobium, Bradyrhizobium sp. (strain BTAi1 / ATCC BAA-1182)
617	sp|Q89XW8|AROB	Q89XW8	Bradyrhizobium diazoefficiens (strain JCM 10833 / IAM 13628 / NBRC 14792 / USDA 110)	3-dehydroquinate synthase (DHQS) (EC 4.2.3.4)		382	224911	cellular organisms, Bacteria, Proteobacteria, Alphaproteobacteria, Rhizobiales, Bradyrhizobiaceae, Bradyrhizobium, Bradyrhizobium diazoefficiens, Bradyrhizobium diazoefficiens (strain JCM 10833 / IAM 13628 / NBRC 14792 / USDA 110)
618	sp|B3QAH7|AROB	B3QAH7	Rhodopseudomonas palustris (strain TIE-1)	3-dehydroquinate synthase (DHQS) (EC 4.2.3.4)		381	395960	cellular organisms, Bacteria, Proteobacteria, Alphaproteobacteria, Rhizobiales, Bradyrhizobiaceae, Rhodopseudomonas, Rhodopseudomonas palustris, Rhodopseudomonas palustris (strain TIE-1)
619	sp|Q6NCG9|AROB	Q6NCG9	Rhodopseudomonas palustris (strain ATCC BAA-98 / CGA009)	3-dehydroquinate synthase (DHQS) (EC 4.2.3.4)		381	258594	cellular organisms, Bacteria, Proteobacteria, Alphaproteobacteria, Rhizobiales, Bradyrhizobiaceae, Rhodopseudomonas, Rhodopseudomonas palustris, Rhodopseudomonas palustris (strain ATCC BAA-98 / CGA009)
620	sp|Q07VC9|AROB	Q07VC9	Rhodopseudomonas palustris (strain BisA53)	3-dehydroquinate synthase (DHQS) (EC 4.2.3.4)		381	316055	cellular organisms, Bacteria, Proteobacteria, Alphaproteobacteria, Rhizobiales, Bradyrhizobiaceae, Rhodopseudomonas, Rhodopseudomonas palustris, Rhodopseudomonas palustris (strain BisA53)
621	sp|Q21BX8|AROB	Q21BX8	Rhodopseudomonas palustris (strain BisB18)	3-dehydroquinate synthase (DHQS) (EC 4.2.3.4)		382	316056	cellular organisms, Bacteria, Proteobacteria, Alphaproteobacteria, Rhizobiales, Bradyrhizobiaceae, Rhodopseudomonas, Rhodopseudomonas palustris, Rhodopseudomonas palustris (strain BisB18)
622	sp|Q8U9V0|AROB	Q8U9V0	Agrobacterium fabrum (strain C58 / ATCC 33970) (Agrobacterium tumefaciens (strain C58))	3-dehydroquinate synthase (DHQS) (EC 4.2.3.4)		377	176299	cellular organisms, Bacteria, Proteobacteria, Alphaproteobacteria, Rhizobiales, Rhizobiaceae, Rhizobium/Agrobacterium group, Agrobacterium, Agrobacterium tumefaciens complex, Agrobacterium fabrum, Agrobacterium fabrum (strain C58 / ATCC 33970) (Agrobacterium tumefaciens (strain C58))
623	sp|A6UCL4|AROB	A6UCL4	Sinorhizobium medicae (strain WSM419) (Ensifer medicae)	3-dehydroquinate synthase (DHQS) (EC 4.2.3.4)		380	366394	cellular organisms, Bacteria, Proteobacteria, Alphaproteobacteria, Rhizobiales, Rhizobiaceae, Sinorhizobium/Ensifer group, Sinorhizobium, Sinorhizobium medicae, Sinorhizobium medicae (strain WSM419) (Ensifer medicae)
624	sp|Q92ME7|AROB	Q92ME7	Rhizobium meliloti (strain 1021) (Ensifer meliloti) (Sinorhizobium meliloti)	3-dehydroquinate synthase (DHQS) (EC 4.2.3.4)		377	266834	cellular organisms, Bacteria, Proteobacteria, Alphaproteobacteria, Rhizobiales, Rhizobiaceae, Sinorhizobium/Ensifer group, Sinorhizobium, Rhizobium meliloti (Ensifer meliloti) (Sinorhizobium meliloti), Rhizobium meliloti (strain 1021) (Ensifer meliloti) (Sinorhizobium meliloti)
625	sp|B9JBT6|AROB	B9JBT6	Agrobacterium radiobacter (strain K84 / ATCC BAA-868)	3-dehydroquinate synthase (DHQS) (EC 4.2.3.4)		377	311403	cellular organisms, Bacteria, Proteobacteria, Alphaproteobacteria, Rhizobiales, Rhizobiaceae, Rhizobium/Agrobacterium group, Agrobacterium, Agrobacterium tumefaciens complex, Rhizobium radiobacter (Agrobacterium tumefaciens) (Agrobacterium radiobacter), Agrobacterium radiobacter (strain K84 / ATCC BAA-868)
626	sp|B3PPF1|AROB	B3PPF1	Rhizobium etli (strain CIAT 652)	3-dehydroquinate synthase (DHQS) (EC 4.2.3.4)		376	491916	cellular organisms, Bacteria, Proteobacteria, Alphaproteobacteria, Rhizobiales, Rhizobiaceae, Rhizobium/Agrobacterium group, Rhizobium, Rhizobium etli, Rhizobium etli (strain CIAT 652)
627	sp|Q2K3L3|AROB	Q2K3L3	Rhizobium etli (strain CFN 42 / ATCC 51251)	3-dehydroquinate synthase (DHQS) (EC 4.2.3.4)		377	347834	cellular organisms, Bacteria, Proteobacteria, Alphaproteobacteria, Rhizobiales, Rhizobiaceae, Rhizobium/Agrobacterium group, Rhizobium, Rhizobium etli, Rhizobium etli (strain CFN 42 / ATCC 51251)
628	sp|B5ZSI4|AROB	B5ZSI4	Rhizobium leguminosarum bv. trifolii (strain WSM2304)	3-dehydroquinate synthase (DHQS) (EC 4.2.3.4)		376	395492	cellular organisms, Bacteria, Proteobacteria, Alphaproteobacteria, Rhizobiales, Rhizobiaceae, Rhizobium/Agrobacterium group, Rhizobium, Rhizobium leguminosarum, Rhizobium leguminosarum bv. trifolii, Rhizobium leguminosarum bv. trifolii (strain WSM2304)
629	sp|Q1MB46|AROB	Q1MB46	Rhizobium leguminosarum bv. viciae (strain 3841)	3-dehydroquinate synthase (DHQS) (EC 4.2.3.4)		376	216596	cellular organisms, Bacteria, Proteobacteria, Alphaproteobacteria, Rhizobiales, Rhizobiaceae, Rhizobium/Agrobacterium group, Rhizobium, Rhizobium leguminosarum, Rhizobium leguminosarum bv. viciae, Rhizobium leguminosarum bv. viciae (strain 3841)
630	sp|Q98FY1|AROB	Q98FY1	Mesorhizobium japonicum (strain LMG 29417 / CECT 9101 / MAFF 303099) (Mesorhizobium loti (strain MAFF 303099))	3-dehydroquinate synthase (DHQS) (EC 4.2.3.4)		378	266835	cellular organisms, Bacteria, Proteobacteria, Alphaproteobacteria, Rhizobiales, Phyllobacteriaceae, Mesorhizobium, Mesorhizobium japonicum, Mesorhizobium japonicum (strain LMG 29417 / CECT 9101 / MAFF 303099) (Mesorhizobium loti (strain MAFF 303099))
631	sp|Q6G1H4|AROB	Q6G1H4	Bartonella quintana (strain Toulouse) (Rochalimaea quintana)	3-dehydroquinate synthase (DHQS) (EC 4.2.3.4)		377	283165	cellular organisms, Bacteria, Proteobacteria, Alphaproteobacteria, Rhizobiales, Bartonellaceae, Bartonella, Bartonella quintana (Rochalimaea quintana), Bartonella quintana (strain Toulouse) (Rochalimaea quintana)
632	sp|A9IZS4|AROB	A9IZS4	Bartonella tribocorum (strain CIP 105476 / IBS 506)	3-dehydroquinate synthase (DHQS) (EC 4.2.3.4)		377	382640	cellular organisms, Bacteria, Proteobacteria, Alphaproteobacteria, Rhizobiales, Bartonellaceae, Bartonella, Bartonella tribocorum, Bartonella tribocorum (strain CIP 105476 / IBS 506)
633	sp|A1UQX3|AROB	A1UQX3	Bartonella bacilliformis (strain ATCC 35685 / NCTC 12138 / KC583)	3-dehydroquinate synthase (DHQS) (EC 4.2.3.4)		377	360095	cellular organisms, Bacteria, Proteobacteria, Alphaproteobacteria, Rhizobiales, Bartonellaceae, Bartonella, Bartonella bacilliformis, Bartonella bacilliformis (strain ATCC 35685 / NCTC 12138 / KC583)
634	sp|Q6G1N8|AROB	Q6G1N8	Bartonella henselae (strain ATCC 49882 / DSM 28221 / Houston 1) (Rochalimaea henselae)	3-dehydroquinate synthase (DHQS) (EC 4.2.3.4)		377	283166	cellular organisms, Bacteria, Proteobacteria, Alphaproteobacteria, Rhizobiales, Bartonellaceae, Bartonella, Bartonella henselae (Rochalimaea henselae), Bartonella henselae (strain ATCC 49882 / DSM 28221 / Houston 1) (Rochalimaea henselae)
635	sp|A6WXC7|AROB	A6WXC7	Ochrobactrum anthropi (strain ATCC 49188 / DSM 6882 / JCM 21032 / NBRC 15819 / NCTC 12168)	3-dehydroquinate synthase (DHQS) (EC 4.2.3.4)		378	439375	cellular organisms, Bacteria, Proteobacteria, Alphaproteobacteria, Rhizobiales, Brucellaceae, Ochrobactrum, Ochrobactrum anthropi, Ochrobactrum anthropi (strain ATCC 49188 / DSM 6882 / JCM 21032 / NBRC 15819 / NCTC 12168)
636	sp|B0CJD0|AROB	B0CJD0	Brucella suis (strain ATCC 23445 / NCTC 10510)	3-dehydroquinate synthase (DHQS) (EC 4.2.3.4)		378	470137	cellular organisms, Bacteria, Proteobacteria, Alphaproteobacteria, Rhizobiales, Brucellaceae, Brucella, Brucella suis, Brucella suis bv. 2, Brucella suis (strain ATCC 23445 / NCTC 10510)
637	sp|Q2YR43|AROB	Q2YR43	Brucella abortus (strain 2308)	3-dehydroquinate synthase (DHQS) (EC 4.2.3.4)		378	359391	cellular organisms, Bacteria, Proteobacteria, Alphaproteobacteria, Rhizobiales, Brucellaceae, Brucella, Brucella abortus, Brucella abortus (strain 2308)
638	sp|Q57AM9|AROB	Q57AM9	Brucella abortus biovar 1 (strain 9-941)	3-dehydroquinate synthase (DHQS) (EC 4.2.3.4)		378	262698	cellular organisms, Bacteria, Proteobacteria, Alphaproteobacteria, Rhizobiales, Brucellaceae, Brucella, Brucella abortus, Brucella abortus bv. 1, Brucella abortus biovar 1 (strain 9-941)
639	sp|A5VSZ3|AROB	A5VSZ3	Brucella ovis (strain ATCC 25840 / 63/290 / NCTC 10512)	3-dehydroquinate synthase (DHQS) (EC 4.2.3.4)		378	444178	cellular organisms, Bacteria, Proteobacteria, Alphaproteobacteria, Rhizobiales, Brucellaceae, Brucella, Brucella ovis, Brucella ovis (strain ATCC 25840 / 63/290 / NCTC 10512)
640	sp|A9M9B3|AROB	A9M9B3	Brucella canis (strain ATCC 23365 / NCTC 10854)	3-dehydroquinate synthase (DHQS) (EC 4.2.3.4)		378	483179	cellular organisms, Bacteria, Proteobacteria, Alphaproteobacteria, Rhizobiales, Brucellaceae, Brucella, Brucella canis, Brucella canis (strain ATCC 23365 / NCTC 10854)
641	sp|C0RFR9|AROB	C0RFR9	Brucella melitensis biotype 2 (strain ATCC 23457)	3-dehydroquinate synthase (DHQS) (EC 4.2.3.4)		378	546272	cellular organisms, Bacteria, Proteobacteria, Alphaproteobacteria, Rhizobiales, Brucellaceae, Brucella, Brucella melitensis, Brucella melitensis bv. 2, Brucella melitensis biotype 2 (strain ATCC 23457)
642	sp|P63615|AROB	P63615	Brucella melitensis biotype 1 (strain 16M / ATCC 23456 / NCTC 10094)	3-dehydroquinate synthase (DHQS) (EC 4.2.3.4)		378	224914	cellular organisms, Bacteria, Proteobacteria, Alphaproteobacteria, Rhizobiales, Brucellaceae, Brucella, Brucella melitensis, Brucella melitensis bv. 1, Brucella melitensis biotype 1 (strain 16M / ATCC 23456 / NCTC 10094)
643	sp|P63616|AROB	P63616	Brucella suis biovar 1 (strain 1330)	3-dehydroquinate synthase (DHQS) (EC 4.2.3.4)		378	204722	cellular organisms, Bacteria, Proteobacteria, Alphaproteobacteria, Rhizobiales, Brucellaceae, Brucella, Brucella suis, Brucella suis biovar 1 (strain 1330)
644	sp|B5EP40|AROB	B5EP40	Acidithiobacillus ferrooxidans (strain ATCC 53993) (Leptospirillum ferrooxidans (ATCC 53993))	3-dehydroquinate synthase (DHQS) (EC 4.2.3.4)		364	380394	cellular organisms, Bacteria, Proteobacteria, Acidithiobacillia, Acidithiobacillales, Acidithiobacillaceae, Acidithiobacillus, Acidithiobacillus ferrooxidans (Thiobacillus ferrooxidans), Acidithiobacillus ferrooxidans (strain ATCC 53993) (Leptospirillum ferrooxidans (ATCC 53993))
645	sp|B7J629|AROB	B7J629	Acidithiobacillus ferrooxidans (strain ATCC 23270 / DSM 14882 / CIP 104768 / NCIMB 8455) (Ferrobacillus ferrooxidans (strain ATCC 23270))	3-dehydroquinate synthase (DHQS) (EC 4.2.3.4)		364	243159	cellular organisms, Bacteria, Proteobacteria, Acidithiobacillia, Acidithiobacillales, Acidithiobacillaceae, Acidithiobacillus, Acidithiobacillus ferrooxidans (Thiobacillus ferrooxidans), Acidithiobacillus ferrooxidans (strain ATCC 23270 / DSM 14882 / CIP 104768 / NCIMB 8455) (Ferrobacillus ferrooxidans (strain ATCC 23270))
646	sp|Q3SLY4|AROB	Q3SLY4	Thiobacillus denitrificans (strain ATCC 25259)	3-dehydroquinate synthase (DHQS) (EC 4.2.3.4)		359	292415	cellular organisms, Bacteria, Proteobacteria, Betaproteobacteria, Nitrosomonadales, Thiobacillaceae, Thiobacillus, Thiobacillus denitrificans, Thiobacillus denitrificans (strain ATCC 25259)
647	sp|Q47JK6|AROB	Q47JK6	Dechloromonas aromatica (strain RCB)	3-dehydroquinate synthase (DHQS) (EC 4.2.3.4)		364	159087	cellular organisms, Bacteria, Proteobacteria, Betaproteobacteria, Rhodocyclales, Azonexaceae, Dechloromonas, Dechloromonas aromatica, Dechloromonas aromatica (strain RCB)
648	sp|A1KBQ4|AROB	A1KBQ4	Azoarcus sp. (strain BH72)	3-dehydroquinate synthase (DHQS) (EC 4.2.3.4)		360	62928	cellular organisms, Bacteria, Proteobacteria, Betaproteobacteria, Rhodocyclales, Zoogloeaceae, Azoarcus, unclassified Azoarcus, Azoarcus sp. (strain BH72)
649	sp|Q5P5P3|AROB	Q5P5P3	Aromatoleum aromaticum (strain EbN1) (Azoarcus sp. (strain EbN1))	3-dehydroquinate synthase (DHQS) (EC 4.2.3.4)		360	76114	cellular organisms, Bacteria, Proteobacteria, Betaproteobacteria, Rhodocyclales, Rhodocyclaceae, Aromatoleum, Aromatoleum aromaticum, Aromatoleum aromaticum (strain EbN1) (Azoarcus sp. (strain EbN1))
650	sp|Q2YB61|AROB	Q2YB61	Nitrosospira multiformis (strain ATCC 25196 / NCIMB 11849 / C 71)	3-dehydroquinate synthase (DHQS) (EC 4.2.3.4)		366	323848	cellular organisms, Bacteria, Proteobacteria, Betaproteobacteria, Nitrosomonadales, Nitrosomonadaceae, Nitrosospira, Nitrosospira multiformis, Nitrosospira multiformis (strain ATCC 25196 / NCIMB 11849 / C 71)
651	sp|Q0AJ12|AROB	Q0AJ12	Nitrosomonas eutropha (strain DSM 101675 / C91)	3-dehydroquinate synthase (DHQS) (EC 4.2.3.4)		369	335283	cellular organisms, Bacteria, Proteobacteria, Betaproteobacteria, Nitrosomonadales, Nitrosomonadaceae, Nitrosomonas, Nitrosomonas eutropha, Nitrosomonas eutropha (strain DSM 101675 / C91)
652	sp|Q82TB9|AROB	Q82TB9	Nitrosomonas europaea (strain ATCC 19718 / CIP 103999 / KCTC 2705 / NBRC 14298)	3-dehydroquinate synthase (DHQS) (EC 4.2.3.4)		369	228410	cellular organisms, Bacteria, Proteobacteria, Betaproteobacteria, Nitrosomonadales, Nitrosomonadaceae, Nitrosomonas, Nitrosomonas europaea, Nitrosomonas europaea (strain ATCC 19718 / CIP 103999 / KCTC 2705 / NBRC 14298)
653	sp|Q7NZU4|AROB	Q7NZU4	Chromobacterium violaceum (strain ATCC 12472 / DSM 30191 / JCM 1249 / NBRC 12614 / NCIMB 9131 / NCTC 9757)	3-dehydroquinate synthase (DHQS) (EC 4.2.3.4)		359	243365	cellular organisms, Bacteria, Proteobacteria, Betaproteobacteria, Neisseriales, Chromobacteriaceae, Chromobacterium group, Chromobacterium, Chromobacterium violaceum, Chromobacterium violaceum (strain ATCC 12472 / DSM 30191 / JCM 1249 / NBRC 12614 / NCIMB 9131 / NCTC 9757)
654	sp|C1D4Z4|AROB	C1D4Z4	Laribacter hongkongensis (strain HLHK9)	3-dehydroquinate synthase (DHQS) (EC 4.2.3.4)		362	557598	cellular organisms, Bacteria, Proteobacteria, Betaproteobacteria, Neisseriales, Chromobacteriaceae, Laribacter, Laribacter hongkongensis, Laribacter hongkongensis (strain HLHK9)
655	sp|A9M1U4|AROB	A9M1U4	Neisseria meningitidis serogroup C (strain 053442)	3-dehydroquinate synthase (DHQS) (EC 4.2.3.4)		359	374833	cellular organisms, Bacteria, Proteobacteria, Betaproteobacteria, Neisseriales, Neisseriaceae, Neisseria, Neisseria meningitidis, Neisseria meningitidis serogroup C, Neisseria meningitidis serogroup C (strain 053442)
656	sp|Q9JVW5|AROB	Q9JVW5	Neisseria meningitidis serogroup A / serotype 4A (strain Z2491)	3-dehydroquinate synthase (DHQS) (EC 4.2.3.4)		359	122587	cellular organisms, Bacteria, Proteobacteria, Betaproteobacteria, Neisseriales, Neisseriaceae, Neisseria, Neisseria meningitidis, Neisseria meningitidis serogroup A, Neisseria meningitidis serogroup A / serotype 4A (strain Z2491)
657	sp|A1KS84|AROB	A1KS84	Neisseria meningitidis serogroup C / serotype 2a (strain ATCC 700532 / DSM 15464 / FAM18)	3-dehydroquinate synthase (DHQS) (EC 4.2.3.4)		359	272831	cellular organisms, Bacteria, Proteobacteria, Betaproteobacteria, Neisseriales, Neisseriaceae, Neisseria, Neisseria meningitidis, Neisseria meningitidis serogroup C, Neisseria meningitidis serogroup C / serotype 2a (strain ATCC 700532 / DSM 15464 / FAM18)
658	sp|Q9JY01|AROB	Q9JY01	Neisseria meningitidis serogroup B (strain MC58)	3-dehydroquinate synthase (DHQS) (EC 4.2.3.4)		359	122586	cellular organisms, Bacteria, Proteobacteria, Betaproteobacteria, Neisseriales, Neisseriaceae, Neisseria, Neisseria meningitidis, Neisseria meningitidis serogroup B, Neisseria meningitidis serogroup B (strain MC58)
659	sp|O50468|AROB	O50468	Neisseria gonorrhoeae	3-dehydroquinate synthase (DHQS) (EC 4.2.3.4)		359	485	cellular organisms, Bacteria, Proteobacteria, Betaproteobacteria, Neisseriales, Neisseriaceae, Neisseria, Neisseria gonorrhoeae
660	sp|B4RQ17|AROB	B4RQ17	Neisseria gonorrhoeae (strain NCCP11945)	3-dehydroquinate synthase (DHQS) (EC 4.2.3.4)		359	521006	cellular organisms, Bacteria, Proteobacteria, Betaproteobacteria, Neisseriales, Neisseriaceae, Neisseria, Neisseria gonorrhoeae, Neisseria gonorrhoeae (strain NCCP11945)
661	sp|Q5FAD4|AROB	Q5FAD4	Neisseria gonorrhoeae (strain ATCC 700825 / FA 1090)	3-dehydroquinate synthase (DHQS) (EC 4.2.3.4)		359	242231	cellular organisms, Bacteria, Proteobacteria, Betaproteobacteria, Neisseriales, Neisseriaceae, Neisseria, Neisseria gonorrhoeae, Neisseria gonorrhoeae (strain ATCC 700825 / FA 1090)
662	sp|Q7VT93|AROB	Q7VT93	Bordetella pertussis (strain Tohama I / ATCC BAA-589 / NCTC 13251)	3-dehydroquinate synthase (DHQS) (EC 4.2.3.4)		358	257313	cellular organisms, Bacteria, Proteobacteria, Betaproteobacteria, Burkholderiales, Alcaligenaceae, Bordetella, Bordetella pertussis, Bordetella pertussis (strain Tohama I / ATCC BAA-589 / NCTC 13251)
663	sp|Q7W2B6|AROB	Q7W2B6	Bordetella parapertussis (strain 12822 / ATCC BAA-587 / NCTC 13253)	3-dehydroquinate synthase (DHQS) (EC 4.2.3.4)		358	257311	cellular organisms, Bacteria, Proteobacteria, Betaproteobacteria, Burkholderiales, Alcaligenaceae, Bordetella, Bordetella parapertussis, Bordetella parapertussis (strain 12822 / ATCC BAA-587 / NCTC 13253)
664	sp|Q7WR84|AROB	Q7WR84	Bordetella bronchiseptica (strain ATCC BAA-588 / NCTC 13252 / RB50) (Alcaligenes bronchisepticus)	3-dehydroquinate synthase (DHQS) (EC 4.2.3.4)		358	257310	cellular organisms, Bacteria, Proteobacteria, Betaproteobacteria, Burkholderiales, Alcaligenaceae, Bordetella, Bordetella bronchiseptica (Alcaligenes bronchisepticus), Bordetella bronchiseptica (strain ATCC BAA-588 / NCTC 13252 / RB50) (Alcaligenes bronchisepticus)
665	sp|B2UEG9|AROB	B2UEG9	Ralstonia pickettii (strain 12J)	3-dehydroquinate synthase (DHQS) (EC 4.2.3.4)		368	402626	cellular organisms, Bacteria, Proteobacteria, Betaproteobacteria, Burkholderiales, Burkholderiaceae, Ralstonia, Ralstonia pickettii (Burkholderia pickettii), Ralstonia pickettii (strain 12J)
666	sp|Q8XV62|AROB	Q8XV62	Ralstonia solanacearum (strain GMI1000) (Pseudomonas solanacearum)	3-dehydroquinate synthase (DHQS) (EC 4.2.3.4)		368	267608	cellular organisms, Bacteria, Proteobacteria, Betaproteobacteria, Burkholderiales, Burkholderiaceae, Ralstonia, Ralstonia solanacearum (Pseudomonas solanacearum), Ralstonia solanacearum (strain GMI1000) (Pseudomonas solanacearum)
667	sp|Q1LI88|AROB	Q1LI88	Cupriavidus metallidurans (strain ATCC 43123 / DSM 2839 / NBRC 102507 / CH34) (Ralstonia metallidurans)	3-dehydroquinate synthase (DHQS) (EC 4.2.3.4)		368	266264	cellular organisms, Bacteria, Proteobacteria, Betaproteobacteria, Burkholderiales, Burkholderiaceae, Cupriavidus, Cupriavidus metallidurans, Cupriavidus metallidurans (strain ATCC 43123 / DSM 2839 / NBRC 102507 / CH34) (Ralstonia metallidurans)
668	sp|B3R7B8|AROB	B3R7B8	Cupriavidus taiwanensis (strain DSM 17343 / BCRC 17206 / CIP 107171 / LMG 19424 / R1) (Ralstonia taiwanensis (strain LMG 19424))	3-dehydroquinate synthase (DHQS) (EC 4.2.3.4)		368	977880	cellular organisms, Bacteria, Proteobacteria, Betaproteobacteria, Burkholderiales, Burkholderiaceae, Cupriavidus, Cupriavidus taiwanensis, Cupriavidus taiwanensis (strain DSM 17343 / BCRC 17206 / CIP 107171 / LMG 19424 / R1) (Ralstonia taiwanensis (strain LMG 19424))
669	sp|Q46WJ4|AROB	Q46WJ4	Cupriavidus pinatubonensis (strain JMP 134 / LMG 1197) (Cupriavidus necator (strain JMP 134))	3-dehydroquinate synthase (DHQS) (EC 4.2.3.4)		368	264198	cellular organisms, Bacteria, Proteobacteria, Betaproteobacteria, Burkholderiales, Burkholderiaceae, Cupriavidus, Cupriavidus pinatubonensis, Cupriavidus pinatubonensis (strain JMP 134 / LMG 1197) (Cupriavidus necator (strain JMP 134))
670	sp|Q0K669|AROB	Q0K669	Cupriavidus necator (strain ATCC 17699 / H16 / DSM 428 / Stanier 337) (Ralstonia eutropha)	3-dehydroquinate synthase (DHQS) (EC 4.2.3.4)		368	381666	cellular organisms, Bacteria, Proteobacteria, Betaproteobacteria, Burkholderiales, Burkholderiaceae, Cupriavidus, Cupriavidus necator (Alcaligenes eutrophus) (Ralstonia eutropha), Cupriavidus necator (strain ATCC 17699 / H16 / DSM 428 / Stanier 337) (Ralstonia eutropha)
671	sp|A1V8D7|AROB	A1V8D7	Burkholderia mallei (strain SAVP1)	3-dehydroquinate synthase (DHQS) (EC 4.2.3.4)		359	320388	cellular organisms, Bacteria, Proteobacteria, Betaproteobacteria, Burkholderiales, Burkholderiaceae, Burkholderia, pseudomallei group, Burkholderia mallei (Pseudomonas mallei), Burkholderia mallei (strain SAVP1)
672	sp|A2S718|AROB	A2S718	Burkholderia mallei (strain NCTC 10229)	3-dehydroquinate synthase (DHQS) (EC 4.2.3.4)		359	412022	cellular organisms, Bacteria, Proteobacteria, Betaproteobacteria, Burkholderiales, Burkholderiaceae, Burkholderia, pseudomallei group, Burkholderia mallei (Pseudomonas mallei), Burkholderia mallei (strain NCTC 10229)
673	sp|A3MPY1|AROB	A3MPY1	Burkholderia mallei (strain NCTC 10247)	3-dehydroquinate synthase (DHQS) (EC 4.2.3.4)		359	320389	cellular organisms, Bacteria, Proteobacteria, Betaproteobacteria, Burkholderiales, Burkholderiaceae, Burkholderia, pseudomallei group, Burkholderia mallei (Pseudomonas mallei), Burkholderia mallei (strain NCTC 10247)
674	sp|A3NED2|AROB	A3NED2	Burkholderia pseudomallei (strain 668)	3-dehydroquinate synthase (DHQS) (EC 4.2.3.4)		359	320373	cellular organisms, Bacteria, Proteobacteria, Betaproteobacteria, Burkholderiales, Burkholderiaceae, Burkholderia, pseudomallei group, Burkholderia pseudomallei (Pseudomonas pseudomallei), Burkholderia pseudomallei (strain 668)
675	sp|A3P066|AROB	A3P066	Burkholderia pseudomallei (strain 1106a)	3-dehydroquinate synthase (DHQS) (EC 4.2.3.4)		359	357348	cellular organisms, Bacteria, Proteobacteria, Betaproteobacteria, Burkholderiales, Burkholderiaceae, Burkholderia, pseudomallei group, Burkholderia pseudomallei (Pseudomonas pseudomallei), Burkholderia pseudomallei (strain 1106a)
676	sp|Q3JMW1|AROB	Q3JMW1	Burkholderia pseudomallei (strain 1710b)	3-dehydroquinate synthase (DHQS) (EC 4.2.3.4)		359	320372	cellular organisms, Bacteria, Proteobacteria, Betaproteobacteria, Burkholderiales, Burkholderiaceae, Burkholderia, pseudomallei group, Burkholderia pseudomallei (Pseudomonas pseudomallei), Burkholderia pseudomallei (strain 1710b)
677	sp|Q62GB0|AROB	Q62GB0	Burkholderia mallei (strain ATCC 23344)	3-dehydroquinate synthase (DHQS) (EC 4.2.3.4)		359	243160	cellular organisms, Bacteria, Proteobacteria, Betaproteobacteria, Burkholderiales, Burkholderiaceae, Burkholderia, pseudomallei group, Burkholderia mallei (Pseudomonas mallei), Burkholderia mallei (strain ATCC 23344)
678	sp|Q63Q57|AROB	Q63Q57	Burkholderia pseudomallei (strain K96243)	3-dehydroquinate synthase (DHQS) (EC 4.2.3.4)		359	272560	cellular organisms, Bacteria, Proteobacteria, Betaproteobacteria, Burkholderiales, Burkholderiaceae, Burkholderia, pseudomallei group, Burkholderia pseudomallei (Pseudomonas pseudomallei), Burkholderia pseudomallei (strain K96243)
679	sp|Q0BJ01|AROB	Q0BJ01	Burkholderia ambifaria (strain ATCC BAA-244 / AMMD) (Burkholderia cepacia (strain AMMD))	3-dehydroquinate synthase (DHQS) (EC 4.2.3.4)		359	339670	cellular organisms, Bacteria, Proteobacteria, Betaproteobacteria, Burkholderiales, Burkholderiaceae, Burkholderia, Burkholderia cepacia complex, Burkholderia ambifaria, Burkholderia ambifaria (strain ATCC BAA-244 / AMMD) (Burkholderia cepacia (strain AMMD))
680	sp|B1YRS4|AROB	B1YRS4	Burkholderia ambifaria (strain MC40-6)	3-dehydroquinate synthase (DHQS) (EC 4.2.3.4)		359	398577	cellular organisms, Bacteria, Proteobacteria, Betaproteobacteria, Burkholderiales, Burkholderiaceae, Burkholderia, Burkholderia cepacia complex, Burkholderia ambifaria, Burkholderia ambifaria (strain MC40-6)
681	sp|A9ADP0|AROB	A9ADP0	Burkholderia multivorans (strain ATCC 17616 / 249)	3-dehydroquinate synthase (DHQS) (EC 4.2.3.4)		359	395019	cellular organisms, Bacteria, Proteobacteria, Betaproteobacteria, Burkholderiales, Burkholderiaceae, Burkholderia, Burkholderia cepacia complex, Burkholderia multivorans, Burkholderia multivorans (strain ATCC 17616 / 249)
682	sp|A4JAT5|AROB	A4JAT5	Burkholderia vietnamiensis (strain G4 / LMG 22486) (Burkholderia cepacia (strain R1808))	3-dehydroquinate synthase (DHQS) (EC 4.2.3.4)		359	269482	cellular organisms, Bacteria, Proteobacteria, Betaproteobacteria, Burkholderiales, Burkholderiaceae, Burkholderia, Burkholderia cepacia complex, Burkholderia vietnamiensis, Burkholderia vietnamiensis (strain G4 / LMG 22486) (Burkholderia cepacia (strain R1808))
683	sp|Q39KC4|AROB	Q39KC4	Burkholderia lata (strain ATCC 17760 / DSM 23089 / LMG 22485 / NCIMB 9086 / R18194 / 383)	3-dehydroquinate synthase (DHQS) (EC 4.2.3.4)		359	482957	cellular organisms, Bacteria, Proteobacteria, Betaproteobacteria, Burkholderiales, Burkholderiaceae, Burkholderia, Burkholderia cepacia complex, Burkholderia lata (strain ATCC 17760 / DSM 23089 / LMG 22485 / NCIMB 9086 / R18194 / 383)
684	sp|B4E603|AROB	B4E603	Burkholderia cenocepacia (strain ATCC BAA-245 / DSM 16553 / LMG 16656 / NCTC 13227 / J2315 / CF5610) (Burkholderia cepacia (strain J2315))	3-dehydroquinate synthase (DHQS) (EC 4.2.3.4)		359	216591	cellular organisms, Bacteria, Proteobacteria, Betaproteobacteria, Burkholderiales, Burkholderiaceae, Burkholderia, Burkholderia cepacia complex, Burkholderia cenocepacia, Burkholderia cenocepacia (strain ATCC BAA-245 / DSM 16553 / LMG 16656 / NCTC 13227 / J2315 / CF5610) (Burkholderia cepacia (strain J2315))
685	sp|B1JU67|AROB	B1JU67	Burkholderia cenocepacia (strain MC0-3)	3-dehydroquinate synthase (DHQS) (EC 4.2.3.4)		359	406425	cellular organisms, Bacteria, Proteobacteria, Betaproteobacteria, Burkholderiales, Burkholderiaceae, Burkholderia, Burkholderia cepacia complex, Burkholderia cenocepacia, Burkholderia cenocepacia (strain MC0-3)
686	sp|A0K3S0|AROB	A0K3S0	Burkholderia cenocepacia (strain HI2424)	3-dehydroquinate synthase (DHQS) (EC 4.2.3.4)		359	331272	cellular organisms, Bacteria, Proteobacteria, Betaproteobacteria, Burkholderiales, Burkholderiaceae, Burkholderia, Burkholderia cepacia complex, Burkholderia cenocepacia, Burkholderia cenocepacia (strain HI2424)
687	sp|Q1BRZ3|AROB	Q1BRZ3	Burkholderia cenocepacia (strain AU 1054)	3-dehydroquinate synthase (DHQS) (EC 4.2.3.4)		359	331271	cellular organisms, Bacteria, Proteobacteria, Betaproteobacteria, Burkholderiales, Burkholderiaceae, Burkholderia, Burkholderia cepacia complex, Burkholderia cenocepacia, Burkholderia cenocepacia (strain AU 1054)
688	sp|A6W2T3|AROB	A6W2T3	Marinomonas sp. (strain MWYL1)	3-dehydroquinate synthase (DHQS) (EC 4.2.3.4)		368	400668	cellular organisms, Bacteria, Proteobacteria, Gammaproteobacteria, Oceanospirillales, Oceanospirillaceae, Marinomonas, unclassified Marinomonas, Marinomonas sp. (strain MWYL1)
689	sp|C1DHQ5|AROB	C1DHQ5	Azotobacter vinelandii (strain DJ / ATCC BAA-1303)	3-dehydroquinate synthase (DHQS) (EC 4.2.3.4)		367	322710	cellular organisms, Bacteria, Proteobacteria, Gammaproteobacteria, Pseudomonadales, Pseudomonadaceae, Azotobacter group, Azotobacter, Azotobacter vinelandii, Azotobacter vinelandii (strain DJ / ATCC BAA-1303)
690	sp|A6VDF9|AROB	A6VDF9	Pseudomonas aeruginosa (strain PA7)	3-dehydroquinate synthase (DHQS) (EC 4.2.3.4)		368	381754	cellular organisms, Bacteria, Proteobacteria, Gammaproteobacteria, Pseudomonadales, Pseudomonadaceae, Pseudomonas, Pseudomonas aeruginosa group, Pseudomonas aeruginosa, Pseudomonas aeruginosa (strain PA7)
691	sp|B7V3D1|AROB	B7V3D1	Pseudomonas aeruginosa (strain LESB58)	3-dehydroquinate synthase (DHQS) (EC 4.2.3.4)		368	557722	cellular organisms, Bacteria, Proteobacteria, Gammaproteobacteria, Pseudomonadales, Pseudomonadaceae, Pseudomonas, Pseudomonas aeruginosa group, Pseudomonas aeruginosa, Pseudomonas aeruginosa (strain LESB58)
692	sp|P34002|AROB	P34002	Pseudomonas aeruginosa (strain ATCC 15692 / DSM 22644 / CIP 104116 / JCM 14847 / LMG 12228 / 1C / PRS 101 / PAO1)	3-dehydroquinate synthase (DHQS) (EC 4.2.3.4)		368	208964	cellular organisms, Bacteria, Proteobacteria, Gammaproteobacteria, Pseudomonadales, Pseudomonadaceae, Pseudomonas, Pseudomonas aeruginosa group, Pseudomonas aeruginosa, Pseudomonas aeruginosa (strain ATCC 15692 / DSM 22644 / CIP 104116 / JCM 14847 / LMG 12228 / 1C / PRS 101 / PAO1)
693	sp|Q02EX9|AROB	Q02EX9	Pseudomonas aeruginosa (strain UCBPP-PA14)	3-dehydroquinate synthase (DHQS) (EC 4.2.3.4)		368	208963	cellular organisms, Bacteria, Proteobacteria, Gammaproteobacteria, Pseudomonadales, Pseudomonadaceae, Pseudomonas, Pseudomonas aeruginosa group, Pseudomonas aeruginosa, Pseudomonas aeruginosa (strain UCBPP-PA14)
694	sp|A4VH14|AROB	A4VH14	Pseudomonas stutzeri (strain A1501)	3-dehydroquinate synthase (DHQS) (EC 4.2.3.4)		367	379731	cellular organisms, Bacteria, Proteobacteria, Gammaproteobacteria, Pseudomonadales, Pseudomonadaceae, Pseudomonas, Pseudomonas stutzeri group, Pseudomonas stutzeri subgroup, Pseudomonas stutzeri (Pseudomonas perfectomarina), Pseudomonas stutzeri (strain A1501)
695	sp|A4XPQ2|AROB	A4XPQ2	Pseudomonas mendocina (strain ymp)	3-dehydroquinate synthase (DHQS) (EC 4.2.3.4)		367	399739	cellular organisms, Bacteria, Proteobacteria, Gammaproteobacteria, Pseudomonadales, Pseudomonadaceae, Pseudomonas, Pseudomonas aeruginosa group, Pseudomonas mendocina, Pseudomonas mendocina (strain ymp)
696	sp|Q1IGA7|AROB	Q1IGA7	Pseudomonas entomophila (strain L48)	3-dehydroquinate synthase (DHQS) (EC 4.2.3.4)		365	384676	cellular organisms, Bacteria, Proteobacteria, Gammaproteobacteria, Pseudomonadales, Pseudomonadaceae, Pseudomonas, Pseudomonas entomophila, Pseudomonas entomophila (strain L48)
697	sp|B1J2J5|AROB	B1J2J5	Pseudomonas putida (strain W619)	3-dehydroquinate synthase (DHQS) (EC 4.2.3.4)		365	390235	cellular organisms, Bacteria, Proteobacteria, Gammaproteobacteria, Pseudomonadales, Pseudomonadaceae, Pseudomonas, Pseudomonas putida group, Pseudomonas putida (Arthrobacter siderocapsulatus), Pseudomonas putida (strain W619)
698	sp|A5WAB1|AROB	A5WAB1	Pseudomonas putida (strain ATCC 700007 / DSM 6899 / BCRC 17059 / F1)	3-dehydroquinate synthase (DHQS) (EC 4.2.3.4)		365	351746	cellular organisms, Bacteria, Proteobacteria, Gammaproteobacteria, Pseudomonadales, Pseudomonadaceae, Pseudomonas, Pseudomonas putida group, Pseudomonas putida (Arthrobacter siderocapsulatus), Pseudomonas putida (strain ATCC 700007 / DSM 6899 / BCRC 17059 / F1)
699	sp|Q88CV2|AROB	Q88CV2	Pseudomonas putida (strain ATCC 47054 / DSM 6125 / NCIMB 11950 / KT2440)	3-dehydroquinate synthase (DHQS) (EC 4.2.3.4)		365	160488	cellular organisms, Bacteria, Proteobacteria, Gammaproteobacteria, Pseudomonadales, Pseudomonadaceae, Pseudomonas, Pseudomonas putida group, Pseudomonas putida (Arthrobacter siderocapsulatus), Pseudomonas putida (strain ATCC 47054 / DSM 6125 / NCIMB 11950 / KT2440)
700	sp|C3KAI3|AROB	C3KAI3	Pseudomonas fluorescens (strain SBW25)	3-dehydroquinate synthase (DHQS) (EC 4.2.3.4)		366	216595	cellular organisms, Bacteria, Proteobacteria, Gammaproteobacteria, Pseudomonadales, Pseudomonadaceae, Pseudomonas, Pseudomonas fluorescens group (fluorescent pseudomonads), Pseudomonas fluorescens, Pseudomonas fluorescens (strain SBW25)
701	sp|Q3KJA1|AROB	Q3KJA1	Pseudomonas fluorescens (strain Pf0-1)	3-dehydroquinate synthase (DHQS) (EC 4.2.3.4)		366	205922	cellular organisms, Bacteria, Proteobacteria, Gammaproteobacteria, Pseudomonadales, Pseudomonadaceae, Pseudomonas, Pseudomonas fluorescens group (fluorescent pseudomonads), Pseudomonas fluorescens, Pseudomonas fluorescens (strain Pf0-1)
702	sp|Q4KJI8|AROB	Q4KJI8	Pseudomonas fluorescens (strain ATCC BAA-477 / NRRL B-23932 / Pf-5)	3-dehydroquinate synthase (DHQS) (EC 4.2.3.4)		366	220664	cellular organisms, Bacteria, Proteobacteria, Gammaproteobacteria, Pseudomonadales, Pseudomonadaceae, Pseudomonas, Pseudomonas fluorescens group (fluorescent pseudomonads), Pseudomonas protegens, Pseudomonas fluorescens (strain ATCC BAA-477 / NRRL B-23932 / Pf-5)
703	sp|Q87V15|AROB	Q87V15	Pseudomonas syringae pv. tomato (strain ATCC BAA-871 / DC3000)	3-dehydroquinate synthase (DHQS) (EC 4.2.3.4)		367	223283	cellular organisms, Bacteria, Proteobacteria, Gammaproteobacteria, Pseudomonadales, Pseudomonadaceae, Pseudomonas, Pseudomonas syringae group, Pseudomonas syringae group genomosp. 3, Pseudomonas syringae pv. tomato, Pseudomonas syringae pv. tomato (strain ATCC BAA-871 / DC3000)
704	sp|Q48PH0|AROB	Q48PH0	Pseudomonas savastanoi pv. phaseolicola (strain 1448A / Race 6) (Pseudomonas syringae pv. phaseolicola (strain 1448A / Race 6))	3-dehydroquinate synthase (DHQS) (EC 4.2.3.4)		367	264730	cellular organisms, Bacteria, Proteobacteria, Gammaproteobacteria, Pseudomonadales, Pseudomonadaceae, Pseudomonas, Pseudomonas syringae group, Pseudomonas syringae group genomosp. 2, Pseudomonas savastanoi (Pseudomonas syringae pv. savastanoi), Pseudomonas savastanoi pv. phaseolicola (Pseudomonas syringae pv. phaseolicola), Pseudomonas savastanoi pv. phaseolicola (strain 1448A / Race 6) (Pseudomo…
705	sp|Q4ZZE3|AROB	Q4ZZE3	Pseudomonas syringae pv. syringae (strain B728a)	3-dehydroquinate synthase (DHQS) (EC 4.2.3.4)		367	205918	cellular organisms, Bacteria, Proteobacteria, Gammaproteobacteria, Pseudomonadales, Pseudomonadaceae, Pseudomonas, Pseudomonas syringae group, Pseudomonas syringae group genomosp. 1, Pseudomonas syringae, Pseudomonas syringae pv. syringae, Pseudomonas syringae pv. syringae (strain B728a)
706	sp|C5BRJ7|AROB	C5BRJ7	Teredinibacter turnerae (strain ATCC 39867 / T7901)	3-dehydroquinate synthase (DHQS) (EC 4.2.3.4)		361	377629	cellular organisms, Bacteria, Proteobacteria, Gammaproteobacteria, Cellvibrionales, Cellvibrionaceae, Teredinibacter, Teredinibacter turnerae, Teredinibacter turnerae (strain ATCC 39867 / T7901)
707	sp|Q21H84|AROB	Q21H84	Saccharophagus degradans (strain 2-40 / ATCC 43961 / DSM 17024)	3-dehydroquinate synthase (DHQS) (EC 4.2.3.4)		362	203122	cellular organisms, Bacteria, Proteobacteria, Gammaproteobacteria, Cellvibrionales, Cellvibrionaceae, Saccharophagus, Saccharophagus degradans, Saccharophagus degradans (strain 2-40 / ATCC 43961 / DSM 17024)
708	sp|Q31DP9|AROB	Q31DP9	Hydrogenovibrio crunogenus (strain XCL-2) (Thiomicrospira crunogena)	3-dehydroquinate synthase (DHQS) (EC 4.2.3.4)		358	317025	cellular organisms, Bacteria, Proteobacteria, Gammaproteobacteria, Thiotrichales, Piscirickettsiaceae, Hydrogenovibrio, Hydrogenovibrio crunogenus, Hydrogenovibrio crunogenus (strain XCL-2) (Thiomicrospira crunogena)
709	sp|B8GPV3|AROB	B8GPV3	Thioalkalivibrio sulfidiphilus (strain HL-EbGR7)	3-dehydroquinate synthase (DHQS) (EC 4.2.3.4)		361	396588	cellular organisms, Bacteria, Proteobacteria, Gammaproteobacteria, Chromatiales, Ectothiorhodospiraceae (purple sulfur bacteria), Thioalkalivibrio, Thioalkalivibrio sulfidiphilus, Thioalkalivibrio sulfidiphilus (strain HL-EbGR7)
710	sp|A1WZA9|AROB	A1WZA9	Halorhodospira halophila (strain DSM 244 / SL1) (Ectothiorhodospira halophila (strain DSM 244 / SL1))	3-dehydroquinate synthase (DHQS) (EC 4.2.3.4)		354	349124	cellular organisms, Bacteria, Proteobacteria, Gammaproteobacteria, Chromatiales, Ectothiorhodospiraceae (purple sulfur bacteria), Halorhodospira, Halorhodospira halophila (Ectothiorhodospira halophila), Halorhodospira halophila (strain DSM 244 / SL1) (Ectothiorhodospira halophila (strain DSM 244 / SL1))
711	sp|Q3JEG3|AROB	Q3JEG3	Nitrosococcus oceani (strain ATCC 19707 / BCRC 17464 / NCIMB 11848 / C-107)	3-dehydroquinate synthase (DHQS) (EC 4.2.3.4)		359	323261	cellular organisms, Bacteria, Proteobacteria, Gammaproteobacteria, Chromatiales, Chromatiaceae, Nitrosococcus, Nitrosococcus oceani, Nitrosococcus oceani (strain ATCC 19707 / BCRC 17464 / NCIMB 11848 / C-107)
712	sp|Q60BY2|AROB	Q60BY2	Methylococcus capsulatus (strain ATCC 33009 / NCIMB 11132 / Bath)	3-dehydroquinate synthase (DHQS) (EC 4.2.3.4)		359	243233	cellular organisms, Bacteria, Proteobacteria, Gammaproteobacteria, Methylococcales, Methylococcaceae, Methylococcus, Methylococcus capsulatus, Methylococcus capsulatus (strain ATCC 33009 / NCIMB 11132 / Bath)
713	sp|Q8RU74|DHQS	Q8RU74	Solanum lycopersicum (Tomato) (Lycopersicon esculentum)	3-dehydroquinate synthase, chloroplastic (EC 4.2.3.4)		442	4081	cellular organisms, Eukaryota, Viridiplantae, Streptophyta, Streptophytina, Embryophyta, Tracheophyta, Euphyllophyta, Spermatophyta, Magnoliopsida, Mesangiospermae, eudicotyledons, Gunneridae, Pentapetalae, asterids, lamiids, Solanales, Solanaceae, Solanoideae, Solaneae, Solanum, Lycopersicon, Solanum lycopersicum (Tomato) (Lycopersicon esculentum)
714	sp|Q8VYV7|DHQS	Q8VYV7	Arabidopsis thaliana (Mouse-ear cress)	3-dehydroquinate synthase, chloroplastic (EC 4.2.3.4)		442	3702	cellular organisms, Eukaryota, Viridiplantae, Streptophyta, Streptophytina, Embryophyta, Tracheophyta, Euphyllophyta, Spermatophyta, Magnoliopsida, Mesangiospermae, eudicotyledons, Gunneridae, Pentapetalae, rosids, malvids, Brassicales, Brassicaceae, Camelineae, Arabidopsis, Arabidopsis thaliana (Mouse-ear cress)
715	sp|U3KRF2|DHQS	U3KRF2	Actinidia chinensis var. chinensis (Chinese soft-hair kiwi)	3-dehydroquinate synthase, chloroplastic (EC 4.2.3.4)		445	1590841	cellular organisms, Eukaryota, Viridiplantae, Streptophyta, Streptophytina, Embryophyta, Tracheophyta, Euphyllophyta, Spermatophyta, Magnoliopsida, Mesangiospermae, eudicotyledons, Gunneridae, Pentapetalae, asterids, Ericales, Actinidiaceae, Actinidia, Actinidia chinensis (Kiwi) (Yangtao), Actinidia chinensis var. chinensis (Chinese soft-hair kiwi)
716	sp|A1AW10|AROB	A1AW10	Ruthia magnifica subsp. Calyptogena magnifica	3-dehydroquinate synthase (DHQS) (EC 4.2.3.4)		359	413404	cellular organisms, Bacteria, Proteobacteria, Gammaproteobacteria, unclassified Gammaproteobacteria, sulfur-oxidizing symbionts, Candidatus Ruthia, Candidatus Ruthia magnifica, Ruthia magnifica subsp. Calyptogena magnifica
717	sp|A5CX62|AROB	A5CX62	Vesicomyosocius okutanii subsp. Calyptogena okutanii (strain HA)	3-dehydroquinate synthase (DHQS) (EC 4.2.3.4)		360	412965	cellular organisms, Bacteria, Proteobacteria, Gammaproteobacteria, unclassified Gammaproteobacteria, sulfur-oxidizing symbionts, Calyptogena okutanii thioautotrophic gill symbiont, Vesicomyosocius okutanii subsp. Calyptogena okutanii (strain HA)
718	sp|Q1Q8Q9|AROB	Q1Q8Q9	Psychrobacter cryohalolentis (strain K5)	3-dehydroquinate synthase (DHQS) (EC 4.2.3.4)		369	335284	cellular organisms, Bacteria, Proteobacteria, Gammaproteobacteria, Pseudomonadales, Moraxellaceae, Psychrobacter, Psychrobacter cryohalolentis, Psychrobacter cryohalolentis (strain K5)
719	sp|Q4FQI3|AROB	Q4FQI3	Psychrobacter arcticus (strain DSM 17307 / 273-4)	3-dehydroquinate synthase (DHQS) (EC 4.2.3.4)		388	259536	cellular organisms, Bacteria, Proteobacteria, Gammaproteobacteria, Pseudomonadales, Moraxellaceae, Psychrobacter, Psychrobacter arcticus, Psychrobacter arcticus (strain DSM 17307 / 273-4)
720	sp|Q6F7E5|AROB	Q6F7E5	Acinetobacter baylyi (strain ATCC 33305 / BD413 / ADP1)	3-dehydroquinate synthase (DHQS) (EC 4.2.3.4)		362	62977	cellular organisms, Bacteria, Proteobacteria, Gammaproteobacteria, Pseudomonadales, Moraxellaceae, Acinetobacter, Acinetobacter baylyi, Acinetobacter baylyi (strain ATCC 33305 / BD413 / ADP1)
721	sp|B0VQ34|AROB	B0VQ34	Acinetobacter baumannii (strain SDF)	3-dehydroquinate synthase (DHQS) (EC 4.2.3.4)		360	509170	cellular organisms, Bacteria, Proteobacteria, Gammaproteobacteria, Pseudomonadales, Moraxellaceae, Acinetobacter, Acinetobacter calcoaceticus/baumannii complex, Acinetobacter baumannii, Acinetobacter baumannii (strain SDF)
722	sp|A3M9I8|AROB	A3M9I8	Acinetobacter baumannii (strain ATCC 17978 / CIP 53.77 / LMG 1025 / NCDC KC755 / 5377)	3-dehydroquinate synthase (DHQS) (EC 4.2.3.4)		360	400667	cellular organisms, Bacteria, Proteobacteria, Gammaproteobacteria, Pseudomonadales, Moraxellaceae, Acinetobacter, Acinetobacter calcoaceticus/baumannii complex, Acinetobacter baumannii, Acinetobacter baumannii (strain ATCC 17978 / CIP 53.77 / LMG 1025 / NCDC KC755 / 5377)
723	sp|B2I0J2|AROB	B2I0J2	Acinetobacter baumannii (strain ACICU)	3-dehydroquinate synthase (DHQS) (EC 4.2.3.4)		360	405416	cellular organisms, Bacteria, Proteobacteria, Gammaproteobacteria, Pseudomonadales, Moraxellaceae, Acinetobacter, Acinetobacter calcoaceticus/baumannii complex, Acinetobacter baumannii, Acinetobacter baumannii (strain ACICU)
724	sp|B0V8M9|AROB	B0V8M9	Acinetobacter baumannii (strain AYE)	3-dehydroquinate synthase (DHQS) (EC 4.2.3.4)		360	509173	cellular organisms, Bacteria, Proteobacteria, Gammaproteobacteria, Pseudomonadales, Moraxellaceae, Acinetobacter, Acinetobacter calcoaceticus/baumannii complex, Acinetobacter baumannii, Acinetobacter baumannii (strain AYE)
725	sp|B7GVP5|AROB	B7GVP5	Acinetobacter baumannii (strain AB307-0294)	3-dehydroquinate synthase (DHQS) (EC 4.2.3.4)		360	557600	cellular organisms, Bacteria, Proteobacteria, Gammaproteobacteria, Pseudomonadales, Moraxellaceae, Acinetobacter, Acinetobacter calcoaceticus/baumannii complex, Acinetobacter baumannii, Acinetobacter baumannii (strain AB307-0294)
726	sp|B7IAV6|AROB	B7IAV6	Acinetobacter baumannii (strain AB0057)	3-dehydroquinate synthase (DHQS) (EC 4.2.3.4)		360	480119	cellular organisms, Bacteria, Proteobacteria, Gammaproteobacteria, Pseudomonadales, Moraxellaceae, Acinetobacter, Acinetobacter calcoaceticus/baumannii complex, Acinetobacter baumannii, Acinetobacter baumannii (strain AB0057)
727	sp|A5EXS0|AROB	A5EXS0	Dichelobacter nodosus (strain VCS1703A)	3-dehydroquinate synthase (DHQS) (EC 4.2.3.4)		369	246195	cellular organisms, Bacteria, Proteobacteria, Gammaproteobacteria, Cardiobacteriales, Cardiobacteriaceae, Dichelobacter, Dichelobacter nodosus (Bacteroides nodosus), Dichelobacter nodosus (strain VCS1703A)
728	sp|Q5ZX00|AROB	Q5ZX00	Legionella pneumophila subsp. pneumophila (strain Philadelphia 1 / ATCC 33152 / DSM 7513)	3-dehydroquinate synthase (DHQS) (EC 4.2.3.4)		369	272624	cellular organisms, Bacteria, Proteobacteria, Gammaproteobacteria, Legionellales, Legionellaceae, Legionella, Legionella pneumophila, Legionella pneumophila subsp. pneumophila, Legionella pneumophila subsp. pneumophila (strain Philadelphia 1 / ATCC 33152 / DSM 7513)
729	sp|Q5X6H0|AROB	Q5X6H0	Legionella pneumophila (strain Paris)	3-dehydroquinate synthase (DHQS) (EC 4.2.3.4)		369	297246	cellular organisms, Bacteria, Proteobacteria, Gammaproteobacteria, Legionellales, Legionellaceae, Legionella, Legionella pneumophila, Legionella pneumophila (strain Paris)
730	sp|Q5WXX5|AROB	Q5WXX5	Legionella pneumophila (strain Lens)	3-dehydroquinate synthase (DHQS) (EC 4.2.3.4)		369	297245	cellular organisms, Bacteria, Proteobacteria, Gammaproteobacteria, Legionellales, Legionellaceae, Legionella, Legionella pneumophila, Legionella pneumophila (strain Lens)
731	sp|A5IFX9|AROB	A5IFX9	Legionella pneumophila (strain Corby)	3-dehydroquinate synthase (DHQS) (EC 4.2.3.4)		369	400673	cellular organisms, Bacteria, Proteobacteria, Gammaproteobacteria, Legionellales, Legionellaceae, Legionella, Legionella pneumophila, Legionella pneumophila (strain Corby)
732	sp|A9NB81|AROB	A9NB81	Coxiella burnetii (strain RSA 331 / Henzerling II)	3-dehydroquinate synthase (DHQS) (EC 4.2.3.4)		360	360115	cellular organisms, Bacteria, Proteobacteria, Gammaproteobacteria, Legionellales, Coxiellaceae, Coxiella, Coxiella burnetii, Coxiella burnetii (strain RSA 331 / Henzerling II)
733	sp|Q83AJ2|AROB	Q83AJ2	Coxiella burnetii (strain RSA 493 / Nine Mile phase I)	3-dehydroquinate synthase (DHQS) (EC 4.2.3.4)		360	227377	cellular organisms, Bacteria, Proteobacteria, Gammaproteobacteria, Legionellales, Coxiellaceae, Coxiella, Coxiella burnetii, Coxiella burnetii (strain RSA 493 / Nine Mile phase I)
734	sp|A9KBB1|AROB	A9KBB1	Coxiella burnetii (strain Dugway 5J108-111)	3-dehydroquinate synthase (DHQS) (EC 4.2.3.4)		359	434922	cellular organisms, Bacteria, Proteobacteria, Gammaproteobacteria, Legionellales, Coxiellaceae, Coxiella, Coxiella burnetii, Coxiella burnetii (strain Dugway 5J108-111)
735	sp|B6J3I1|AROB	B6J3I1	Coxiella burnetii (strain CbuG_Q212) (Coxiella burnetii (strain Q212))	3-dehydroquinate synthase (DHQS) (EC 4.2.3.4)		360	434923	cellular organisms, Bacteria, Proteobacteria, Gammaproteobacteria, Legionellales, Coxiellaceae, Coxiella, Coxiella burnetii, Coxiella burnetii (strain CbuG_Q212) (Coxiella burnetii (strain Q212))
736	sp|B6J4A4|AROB	B6J4A4	Coxiella burnetii (strain CbuK_Q154) (Coxiella burnetii (strain Q154))	3-dehydroquinate synthase (DHQS) (EC 4.2.3.4)		360	434924	cellular organisms, Bacteria, Proteobacteria, Gammaproteobacteria, Legionellales, Coxiellaceae, Coxiella, Coxiella burnetii, Coxiella burnetii (strain CbuK_Q154) (Coxiella burnetii (strain Q154))
737	sp|Q3IJA2|AROB	Q3IJA2	Pseudoalteromonas haloplanktis (strain TAC 125)	3-dehydroquinate synthase (DHQS) (EC 4.2.3.4)		356	326442	cellular organisms, Bacteria, Proteobacteria, Gammaproteobacteria, Alteromonadales, Pseudoalteromonadaceae, Pseudoalteromonas, Pseudoalteromonas haloplanktis (Alteromonas haloplanktis), Pseudoalteromonas haloplanktis (strain TAC 125)
738	sp|Q5QV59|AROB	Q5QV59	Idiomarina loihiensis (strain ATCC BAA-735 / DSM 15497 / L2-TR)	3-dehydroquinate synthase (DHQS) (EC 4.2.3.4)		357	283942	cellular organisms, Bacteria, Proteobacteria, Gammaproteobacteria, Alteromonadales, Idiomarinaceae, Idiomarina, Idiomarina loihiensis, Idiomarina loihiensis (strain ATCC BAA-735 / DSM 15497 / L2-TR)
739	sp|Q6LVF5|AROB	Q6LVF5	Photobacterium profundum (strain SS9)	3-dehydroquinate synthase (DHQS) (EC 4.2.3.4)		359	298386	cellular organisms, Bacteria, Proteobacteria, Gammaproteobacteria, Vibrionales, Vibrionaceae, Photobacterium, Photobacterium profundum, Photobacterium profundum (strain SS9)
740	sp|B6EM44|AROB	B6EM44	Aliivibrio salmonicida (strain LFI1238) (Vibrio salmonicida (strain LFI1238))	3-dehydroquinate synthase (DHQS) (EC 4.2.3.4)		362	316275	cellular organisms, Bacteria, Proteobacteria, Gammaproteobacteria, Vibrionales, Vibrionaceae, Aliivibrio, Aliivibrio salmonicida, Aliivibrio salmonicida (strain LFI1238) (Vibrio salmonicida (strain LFI1238))
741	sp|B5FBN1|AROB	B5FBN1	Aliivibrio fischeri (strain MJ11) (Vibrio fischeri)	3-dehydroquinate synthase (DHQS) (EC 4.2.3.4)		362	388396	cellular organisms, Bacteria, Proteobacteria, Gammaproteobacteria, Vibrionales, Vibrionaceae, Aliivibrio, Aliivibrio fischeri (Vibrio fischeri), Aliivibrio fischeri (strain MJ11) (Vibrio fischeri)
742	sp|Q5E2G0|AROB	Q5E2G0	Aliivibrio fischeri (strain ATCC 700601 / ES114) (Vibrio fischeri)	3-dehydroquinate synthase (DHQS) (EC 4.2.3.4)		362	312309	cellular organisms, Bacteria, Proteobacteria, Gammaproteobacteria, Vibrionales, Vibrionaceae, Aliivibrio, Aliivibrio fischeri (Vibrio fischeri), Aliivibrio fischeri (strain ATCC 700601 / ES114) (Vibrio fischeri)
743	sp|Q9KNV2|AROB	Q9KNV2	Vibrio cholerae serotype O1 (strain ATCC 39315 / El Tor Inaba N16961)	3-dehydroquinate synthase (DHQS) (EC 4.2.3.4)		361	243277	cellular organisms, Bacteria, Proteobacteria, Gammaproteobacteria, Vibrionales, Vibrionaceae, Vibrio, Vibrio cholerae, Vibrio cholerae O1, Vibrio cholerae O1 biovar El Tor, Vibrio cholerae serotype O1 (strain ATCC 39315 / El Tor Inaba N16961)
744	sp|B7VLJ6|AROB	B7VLJ6	Vibrio tasmaniensis (strain LGP32) (Vibrio splendidus (strain Mel32))	3-dehydroquinate synthase (DHQS) (EC 4.2.3.4)		362	575788	cellular organisms, Bacteria, Proteobacteria, Gammaproteobacteria, Vibrionales, Vibrionaceae, Vibrio, Vibrio tasmaniensis, Vibrio tasmaniensis (strain LGP32) (Vibrio splendidus (strain Mel32))
745	sp|Q7MH84|AROB	Q7MH84	Vibrio vulnificus (strain YJ016)	3-dehydroquinate synthase (DHQS) (EC 4.2.3.4)		368	196600	cellular organisms, Bacteria, Proteobacteria, Gammaproteobacteria, Vibrionales, Vibrionaceae, Vibrio, Vibrio vulnificus, Vibrio vulnificus (strain YJ016)
746	sp|Q8DCM0|AROB	Q8DCM0	Vibrio vulnificus (strain CMCP6)	3-dehydroquinate synthase (DHQS) (EC 4.2.3.4)		363	216895	cellular organisms, Bacteria, Proteobacteria, Gammaproteobacteria, Vibrionales, Vibrionaceae, Vibrio, Vibrio vulnificus, Vibrio vulnificus (strain CMCP6)
747	sp|A7MSY2|AROB	A7MSY2	Vibrio campbellii (strain ATCC BAA-1116 / BB120)	3-dehydroquinate synthase (DHQS) (EC 4.2.3.4)		366	338187	cellular organisms, Bacteria, Proteobacteria, Gammaproteobacteria, Vibrionales, Vibrionaceae, Vibrio, Vibrio harveyi group, Vibrio campbellii, Vibrio campbellii (strain ATCC BAA-1116 / BB120)
748	sp|Q87L68|AROB	Q87L68	Vibrio parahaemolyticus serotype O3:K6 (strain RIMD 2210633)	3-dehydroquinate synthase (DHQS) (EC 4.2.3.4)		366	223926	cellular organisms, Bacteria, Proteobacteria, Gammaproteobacteria, Vibrionales, Vibrionaceae, Vibrio, Vibrio harveyi group, Vibrio parahaemolyticus, Vibrio parahaemolyticus serotype O3:K6 (strain RIMD 2210633)
749	sp|C4LB07|AROB	C4LB07	Tolumonas auensis (strain DSM 9187 / TA4)	3-dehydroquinate synthase (DHQS) (EC 4.2.3.4)		358	595494	cellular organisms, Bacteria, Proteobacteria, Gammaproteobacteria, Aeromonadales, Aeromonadaceae, Tolumonas, Tolumonas auensis, Tolumonas auensis (strain DSM 9187 / TA4)
750	sp|A0KN28|AROB	A0KN28	Aeromonas hydrophila subsp. hydrophila (strain ATCC 7966 / DSM 30187 / JCM 1027 / KCTC 2358 / NCIMB 9240)	3-dehydroquinate synthase (DHQS) (EC 4.2.3.4)		360	380703	cellular organisms, Bacteria, Proteobacteria, Gammaproteobacteria, Aeromonadales, Aeromonadaceae, Aeromonas, Aeromonas hydrophila, Aeromonas hydrophila subsp. hydrophila, Aeromonas hydrophila subsp. hydrophila (strain ATCC 7966 / DSM 30187 / JCM 1027 / KCTC 2358 / NCIMB 9240)
751	sp|A4SK25|AROB	A4SK25	Aeromonas salmonicida (strain A449)	3-dehydroquinate synthase (DHQS) (EC 4.2.3.4)		359	382245	cellular organisms, Bacteria, Proteobacteria, Gammaproteobacteria, Aeromonadales, Aeromonadaceae, Aeromonas, Aeromonas salmonicida, Aeromonas salmonicida subsp. salmonicida, Aeromonas salmonicida (strain A449)
752	sp|A1SRB7|AROB	A1SRB7	Psychromonas ingrahamii (strain 37)	3-dehydroquinate synthase (DHQS) (EC 4.2.3.4)		356	357804	cellular organisms, Bacteria, Proteobacteria, Gammaproteobacteria, Alteromonadales, Psychromonadaceae, Psychromonas, Psychromonas ingrahamii, Psychromonas ingrahamii (strain 37)
753	sp|Q15Y44|AROB	Q15Y44	Pseudoalteromonas atlantica (strain T6c / ATCC BAA-1087)	3-dehydroquinate synthase (DHQS) (EC 4.2.3.4)		355	342610	cellular organisms, Bacteria, Proteobacteria, Gammaproteobacteria, Alteromonadales, Pseudoalteromonadaceae, Pseudoalteromonas, Pseudoalteromonas atlantica (Alteromonas atlantica), Pseudoalteromonas atlantica (strain T6c / ATCC BAA-1087)
754	sp|Q489N3|AROB	Q489N3	Colwellia psychrerythraea (strain 34H / ATCC BAA-681) (Vibrio psychroerythus)	3-dehydroquinate synthase (DHQS) (EC 4.2.3.4)		354	167879	cellular organisms, Bacteria, Proteobacteria, Gammaproteobacteria, Alteromonadales, Colwelliaceae, Colwellia, Colwellia psychrerythraea (Vibrio psychroerythus), Colwellia psychrerythraea (strain 34H / ATCC BAA-681) (Vibrio psychroerythus)
755	sp|Q12SL8|AROB	Q12SL8	Shewanella denitrificans (strain OS217 / ATCC BAA-1090 / DSM 15013)	3-dehydroquinate synthase (DHQS) (EC 4.2.3.4)		357	318161	cellular organisms, Bacteria, Proteobacteria, Gammaproteobacteria, Alteromonadales, Shewanellaceae, Shewanella, Shewanella denitrificans, Shewanella denitrificans (strain OS217 / ATCC BAA-1090 / DSM 15013)
756	sp|A1SB13|AROB	A1SB13	Shewanella amazonensis (strain ATCC BAA-1098 / SB2B)	3-dehydroquinate synthase (DHQS) (EC 4.2.3.4)		359	326297	cellular organisms, Bacteria, Proteobacteria, Gammaproteobacteria, Alteromonadales, Shewanellaceae, Shewanella, Shewanella amazonensis, Shewanella amazonensis (strain ATCC BAA-1098 / SB2B)
757	sp|A3Q9D8|AROB	A3Q9D8	Shewanella loihica (strain ATCC BAA-1088 / PV-4)	3-dehydroquinate synthase (DHQS) (EC 4.2.3.4)		358	323850	cellular organisms, Bacteria, Proteobacteria, Gammaproteobacteria, Alteromonadales, Shewanellaceae, Shewanella, Shewanella loihica, Shewanella loihica (strain ATCC BAA-1088 / PV-4)
758	sp|A8G195|AROB	A8G195	Shewanella sediminis (strain HAW-EB3)	3-dehydroquinate synthase (DHQS) (EC 4.2.3.4)		358	425104	cellular organisms, Bacteria, Proteobacteria, Gammaproteobacteria, Alteromonadales, Shewanellaceae, Shewanella, Shewanella sediminis, Shewanella sediminis (strain HAW-EB3)
759	sp|B1KP72|AROB	B1KP72	Shewanella woodyi (strain ATCC 51908 / MS32)	3-dehydroquinate synthase (DHQS) (EC 4.2.3.4)		358	392500	cellular organisms, Bacteria, Proteobacteria, Gammaproteobacteria, Alteromonadales, Shewanellaceae, Shewanella, Shewanella woodyi, Shewanella woodyi (strain ATCC 51908 / MS32)
760	sp|B8CNI9|AROB	B8CNI9	Shewanella piezotolerans (strain WP3 / JCM 13877)	3-dehydroquinate synthase (DHQS) (EC 4.2.3.4)		359	225849	cellular organisms, Bacteria, Proteobacteria, Gammaproteobacteria, Alteromonadales, Shewanellaceae, Shewanella, Shewanella piezotolerans, Shewanella piezotolerans (strain WP3 / JCM 13877)
761	sp|A8GZ30|AROB	A8GZ30	Shewanella pealeana (strain ATCC 700345 / ANG-SQ1)	3-dehydroquinate synthase (DHQS) (EC 4.2.3.4)		359	398579	cellular organisms, Bacteria, Proteobacteria, Gammaproteobacteria, Alteromonadales, Shewanellaceae, Shewanella, Shewanella pealeana, Shewanella pealeana (strain ATCC 700345 / ANG-SQ1)
762	sp|B0TL76|AROB	B0TL76	Shewanella halifaxensis (strain HAW-EB4)	3-dehydroquinate synthase (DHQS) (EC 4.2.3.4)		359	458817	cellular organisms, Bacteria, Proteobacteria, Gammaproteobacteria, Alteromonadales, Shewanellaceae, Shewanella, Shewanella halifaxensis, Shewanella halifaxensis (strain HAW-EB4)
763	sp|Q088S6|AROB	Q088S6	Shewanella frigidimarina (strain NCIMB 400)	3-dehydroquinate synthase (DHQS) (EC 4.2.3.4)		358	318167	cellular organisms, Bacteria, Proteobacteria, Gammaproteobacteria, Alteromonadales, Shewanellaceae, Shewanella, Shewanella frigidimarina, Shewanella frigidimarina (strain NCIMB 400)
764	sp|A1RPQ6|AROB	A1RPQ6	Shewanella sp. (strain W3-18-1)	3-dehydroquinate synthase (DHQS) (EC 4.2.3.4)		359	351745	cellular organisms, Bacteria, Proteobacteria, Gammaproteobacteria, Alteromonadales, Shewanellaceae, Shewanella, unclassified Shewanella, Shewanella sp. (strain W3-18-1)
765	sp|A4YBT0|AROB	A4YBT0	Shewanella putrefaciens (strain CN-32 / ATCC BAA-453)	3-dehydroquinate synthase (DHQS) (EC 4.2.3.4)		359	319224	cellular organisms, Bacteria, Proteobacteria, Gammaproteobacteria, Alteromonadales, Shewanellaceae, Shewanella, Shewanella putrefaciens (Pseudomonas putrefaciens), Shewanella putrefaciens (strain CN-32 / ATCC BAA-453)
766	sp|Q8EK19|AROB	Q8EK19	Shewanella oneidensis (strain MR-1)	3-dehydroquinate synthase (DHQS) (EC 4.2.3.4)		359	211586	cellular organisms, Bacteria, Proteobacteria, Gammaproteobacteria, Alteromonadales, Shewanellaceae, Shewanella, Shewanella oneidensis, Shewanella oneidensis (strain MR-1)
767	sp|Q0I052|AROB	Q0I052	Shewanella sp. (strain MR-7)	3-dehydroquinate synthase (DHQS) (EC 4.2.3.4)		359	60481	cellular organisms, Bacteria, Proteobacteria, Gammaproteobacteria, Alteromonadales, Shewanellaceae, Shewanella, unclassified Shewanella, Shewanella sp. (strain MR-7)
768	sp|Q0HDV7|AROB	Q0HDV7	Shewanella sp. (strain MR-4)	3-dehydroquinate synthase (DHQS) (EC 4.2.3.4)		359	60480	cellular organisms, Bacteria, Proteobacteria, Gammaproteobacteria, Alteromonadales, Shewanellaceae, Shewanella, unclassified Shewanella, Shewanella sp. (strain MR-4)
769	sp|A0L242|AROB	A0L242	Shewanella sp. (strain ANA-3)	3-dehydroquinate synthase (DHQS) (EC 4.2.3.4)		359	94122	cellular organisms, Bacteria, Proteobacteria, Gammaproteobacteria, Alteromonadales, Shewanellaceae, Shewanella, unclassified Shewanella, Shewanella sp. (strain ANA-3)
770	sp|A9L694|AROB	A9L694	Shewanella baltica (strain OS195)	3-dehydroquinate synthase (DHQS) (EC 4.2.3.4)		358	399599	cellular organisms, Bacteria, Proteobacteria, Gammaproteobacteria, Alteromonadales, Shewanellaceae, Shewanella, Shewanella baltica, Shewanella baltica (strain OS195)
771	sp|A3DA14|AROB	A3DA14	Shewanella baltica (strain OS155 / ATCC BAA-1091)	3-dehydroquinate synthase (DHQS) (EC 4.2.3.4)		358	325240	cellular organisms, Bacteria, Proteobacteria, Gammaproteobacteria, Alteromonadales, Shewanellaceae, Shewanella, Shewanella baltica, Shewanella baltica (strain OS155 / ATCC BAA-1091)
772	sp|B8EBF1|AROB	B8EBF1	Shewanella baltica (strain OS223)	3-dehydroquinate synthase (DHQS) (EC 4.2.3.4)		358	407976	cellular organisms, Bacteria, Proteobacteria, Gammaproteobacteria, Alteromonadales, Shewanellaceae, Shewanella, Shewanella baltica, Shewanella baltica (strain OS223)
773	sp|A6WTR1|AROB	A6WTR1	Shewanella baltica (strain OS185)	3-dehydroquinate synthase (DHQS) (EC 4.2.3.4)		358	402882	cellular organisms, Bacteria, Proteobacteria, Gammaproteobacteria, Alteromonadales, Shewanellaceae, Shewanella, Shewanella baltica, Shewanella baltica (strain OS185)
774	sp|Q7VNR5|AROB	Q7VNR5	Haemophilus ducreyi (strain 35000HP / ATCC 700724)	3-dehydroquinate synthase (DHQS) (EC 4.2.3.4)		362	233412	cellular organisms, Bacteria, Proteobacteria, Gammaproteobacteria, Pasteurellales, Pasteurellaceae, Haemophilus, Haemophilus ducreyi, Haemophilus ducreyi (strain 35000HP / ATCC 700724)
775	sp|A3MYR5|AROB	A3MYR5	Actinobacillus pleuropneumoniae serotype 5b (strain L20)	3-dehydroquinate synthase (DHQS) (EC 4.2.3.4)		366	416269	cellular organisms, Bacteria, Proteobacteria, Gammaproteobacteria, Pasteurellales, Pasteurellaceae, Actinobacillus, Actinobacillus pleuropneumoniae (Haemophilus pleuropneumoniae), Actinobacillus pleuropneumoniae serovar 5, Actinobacillus pleuropneumoniae serotype 5b (strain L20)
776	sp|B3H035|AROB	B3H035	Actinobacillus pleuropneumoniae serotype 7 (strain AP76)	3-dehydroquinate synthase (DHQS) (EC 4.2.3.4)		366	537457	cellular organisms, Bacteria, Proteobacteria, Gammaproteobacteria, Pasteurellales, Pasteurellaceae, Actinobacillus, Actinobacillus pleuropneumoniae (Haemophilus pleuropneumoniae), Actinobacillus pleuropneumoniae serovar 7, Actinobacillus pleuropneumoniae serotype 7 (strain AP76)
777	sp|P57924|AROB	P57924	Pasteurella multocida (strain Pm70)	3-dehydroquinate synthase (DHQS) (EC 4.2.3.4)		362	272843	cellular organisms, Bacteria, Proteobacteria, Gammaproteobacteria, Pasteurellales, Pasteurellaceae, Pasteurella, Pasteurella multocida, Pasteurella multocida subsp. multocida, Pasteurella multocida (strain Pm70)
778	sp|A6VKZ5|AROB	A6VKZ5	Actinobacillus succinogenes (strain ATCC 55618 / DSM 22257 / 130Z)	3-dehydroquinate synthase (DHQS) (EC 4.2.3.4)		362	339671	cellular organisms, Bacteria, Proteobacteria, Gammaproteobacteria, Pasteurellales, Pasteurellaceae, Actinobacillus, Actinobacillus succinogenes, Actinobacillus succinogenes (strain ATCC 55618 / DSM 22257 / 130Z)
779	sp|Q65R35|AROB	Q65R35	Mannheimia succiniciproducens (strain MBEL55E)	3-dehydroquinate synthase (DHQS) (EC 4.2.3.4)		362	221988	cellular organisms, Bacteria, Proteobacteria, Gammaproteobacteria, Pasteurellales, Pasteurellaceae, Basfia, [Mannheimia] succiniciproducens, Mannheimia succiniciproducens (strain MBEL55E)
780	sp|B0UTE6|AROB	B0UTE6	Histophilus somni (strain 2336) (Haemophilus somnus)	3-dehydroquinate synthase (DHQS) (EC 4.2.3.4)		362	228400	cellular organisms, Bacteria, Proteobacteria, Gammaproteobacteria, Pasteurellales, Pasteurellaceae, Histophilus, Histophilus somni (Haemophilus somnus), Histophilus somni (strain 2336) (Haemophilus somnus)
781	sp|Q0I432|AROB	Q0I432	Haemophilus somnus (strain 129Pt) (Histophilus somni)	3-dehydroquinate synthase (DHQS) (EC 4.2.3.4)		362	205914	cellular organisms, Bacteria, Proteobacteria, Gammaproteobacteria, Pasteurellales, Pasteurellaceae, Histophilus, Histophilus somni (Haemophilus somnus), Haemophilus somnus (strain 129Pt) (Histophilus somni)
782	sp|Q4QNY2|AROB	Q4QNY2	Haemophilus influenzae (strain 86-028NP)	3-dehydroquinate synthase (DHQS) (EC 4.2.3.4)		362	281310	cellular organisms, Bacteria, Proteobacteria, Gammaproteobacteria, Pasteurellales, Pasteurellaceae, Haemophilus, Haemophilus influenzae, Haemophilus influenzae (strain 86-028NP)
783	sp|P43879|AROB	P43879	Haemophilus influenzae (strain ATCC 51907 / DSM 11121 / KW20 / Rd)	3-dehydroquinate synthase (DHQS) (EC 4.2.3.4)		362	71421	cellular organisms, Bacteria, Proteobacteria, Gammaproteobacteria, Pasteurellales, Pasteurellaceae, Haemophilus, Haemophilus influenzae, Haemophilus influenzae (strain ATCC 51907 / DSM 11121 / KW20 / Rd)
784	sp|A5UAU8|AROB	A5UAU8	Haemophilus influenzae (strain PittEE)	3-dehydroquinate synthase (DHQS) (EC 4.2.3.4)		362	374930	cellular organisms, Bacteria, Proteobacteria, Gammaproteobacteria, Pasteurellales, Pasteurellaceae, Haemophilus, Haemophilus influenzae, Haemophilus influenzae (strain PittEE)
785	sp|A5UG10|AROB	A5UG10	Haemophilus influenzae (strain PittGG)	3-dehydroquinate synthase (DHQS) (EC 4.2.3.4)		362	374931	cellular organisms, Bacteria, Proteobacteria, Gammaproteobacteria, Pasteurellales, Pasteurellaceae, Haemophilus, Haemophilus influenzae, Haemophilus influenzae (strain PittGG)
786	sp|C4K6Q9|AROB	C4K6Q9	Hamiltonella defensa subsp. Acyrthosiphon pisum (strain 5AT)	3-dehydroquinate synthase (DHQS) (EC 4.2.3.4)		362	572265	cellular organisms, Bacteria, Proteobacteria, Gammaproteobacteria, Enterobacterales, Enterobacteriaceae, unclassified Enterobacteriaceae, ant, tsetse, mealybug, aphid, etc. endosymbionts, aphid secondary symbionts, Candidatus Hamiltonella, Candidatus Hamiltonella defensa, Hamiltonella defensa subsp. Acyrthosiphon pisum (strain 5AT)
787	sp|Q1LU62|AROB	Q1LU62	Baumannia cicadellinicola subsp. Homalodisca coagulata	3-dehydroquinate synthase (DHQS) (EC 4.2.3.4)		359	374463	cellular organisms, Bacteria, Proteobacteria, Gammaproteobacteria, unclassified Gammaproteobacteria, Candidatus Baumannia, Candidatus Baumannia cicadellinicola, Baumannia cicadellinicola subsp. Homalodisca coagulata
788	sp|Q492A5|AROB	Q492A5	Blochmannia pennsylvanicus (strain BPEN)	3-dehydroquinate synthase (DHQS) (EC 4.2.3.4)		362	291272	cellular organisms, Bacteria, Proteobacteria, Gammaproteobacteria, Enterobacterales, Enterobacteriaceae, unclassified Enterobacteriaceae, ant, tsetse, mealybug, aphid, etc. endosymbionts, ant endosymbionts, Candidatus Blochmannia, Candidatus Blochmannia pennsylvanicus, Blochmannia pennsylvanicus (strain BPEN)
789	sp|Q7VRN3|AROB	Q7VRN3	Blochmannia floridanus	3-dehydroquinate synthase (DHQS) (EC 4.2.3.4)		364	203907	cellular organisms, Bacteria, Proteobacteria, Gammaproteobacteria, Enterobacterales, Enterobacteriaceae, unclassified Enterobacteriaceae, ant, tsetse, mealybug, aphid, etc. endosymbionts, ant endosymbionts, Candidatus Blochmannia, Blochmannia floridanus
790	sp|P57604|AROB	P57604	Buchnera aphidicola subsp. Acyrthosiphon pisum (strain APS) (Acyrthosiphon pisum symbiotic bacterium)	3-dehydroquinate synthase (DHQS) (EC 4.2.3.4)		363	107806	cellular organisms, Bacteria, Proteobacteria, Gammaproteobacteria, Enterobacterales, Erwiniaceae, Buchnera (aphid P-endosymbionts), Buchnera aphidicola, Buchnera aphidicola (Acyrthosiphon pisum), Buchnera aphidicola subsp. Acyrthosiphon pisum (strain APS) (Acyrthosiphon pisum symbiotic bacterium)
791	sp|Q8K939|AROB	Q8K939	Buchnera aphidicola subsp. Schizaphis graminum (strain Sg)	3-dehydroquinate synthase (DHQS) (EC 4.2.3.4)		360	198804	cellular organisms, Bacteria, Proteobacteria, Gammaproteobacteria, Enterobacterales, Erwiniaceae, Buchnera (aphid P-endosymbionts), Buchnera aphidicola, Buchnera aphidicola (Schizaphis graminum), Buchnera aphidicola subsp. Schizaphis graminum (strain Sg)
792	sp|P59487|AROB	P59487	Buchnera aphidicola subsp. Baizongia pistaciae (strain Bp)	3-dehydroquinate synthase (DHQS) (EC 4.2.3.4)		355	224915	cellular organisms, Bacteria, Proteobacteria, Gammaproteobacteria, Enterobacterales, Erwiniaceae, Buchnera (aphid P-endosymbionts), Buchnera aphidicola, Buchnera aphidicola (Baizongia pistaciae), Buchnera aphidicola subsp. Baizongia pistaciae (strain Bp)
793	sp|Q056Z3|AROB	Q056Z3	Buchnera aphidicola subsp. Cinara cedri (strain Cc)	3-dehydroquinate synthase (DHQS) (EC 4.2.3.4)		367	372461	cellular organisms, Bacteria, Proteobacteria, Gammaproteobacteria, Enterobacterales, Erwiniaceae, Buchnera (aphid P-endosymbionts), Buchnera aphidicola, Buchnera aphidicola (Cinara cedri), Buchnera aphidicola subsp. Cinara cedri (strain Cc)
794	sp|C5BGQ4|AROB	C5BGQ4	Edwardsiella ictaluri (strain 93-146)	3-dehydroquinate synthase (DHQS) (EC 4.2.3.4)		361	634503	cellular organisms, Bacteria, Proteobacteria, Gammaproteobacteria, Enterobacterales, Hafniaceae, Edwardsiella, Edwardsiella ictaluri, Edwardsiella ictaluri (strain 93-146)
795	sp|B4F0B1|AROB	B4F0B1	Proteus mirabilis (strain HI4320)	3-dehydroquinate synthase (DHQS) (EC 4.2.3.4)		364	529507	cellular organisms, Bacteria, Proteobacteria, Gammaproteobacteria, Enterobacterales, Morganellaceae, Proteus, Proteus mirabilis, Proteus mirabilis (strain HI4320)
796	sp|Q7NA56|AROB	Q7NA56	Photorhabdus laumondii subsp. laumondii (strain DSM 15139 / CIP 105565 / TT01)	3-dehydroquinate synthase (DHQS) (EC 4.2.3.4)		366	243265	cellular organisms, Bacteria, Proteobacteria, Gammaproteobacteria, Enterobacterales, Morganellaceae, Photorhabdus, Photorhabdus laumondii, Photorhabdus luminescens subsp. laumondii, Photorhabdus laumondii subsp. laumondii (strain DSM 15139 / CIP 105565 / TT01)
797	sp|C6DGD4|AROB	C6DGD4	Pectobacterium carotovorum subsp. carotovorum (strain PC1)	3-dehydroquinate synthase (DHQS) (EC 4.2.3.4)		361	561230	cellular organisms, Bacteria, Proteobacteria, Gammaproteobacteria, Enterobacterales, Pectobacteriaceae, Pectobacterium, Pectobacterium carotovorum (Erwinia carotovora), Pectobacterium carotovorum subsp. carotovorum (Erwinia carotovora subsp. carotovora), Pectobacterium carotovorum subsp. carotovorum (strain PC1)
798	sp|Q6CZQ9|AROB	Q6CZQ9	Pectobacterium atrosepticum (strain SCRI 1043 / ATCC BAA-672) (Erwinia carotovora subsp. atroseptica)	3-dehydroquinate synthase (DHQS) (EC 4.2.3.4)		361	218491	cellular organisms, Bacteria, Proteobacteria, Gammaproteobacteria, Enterobacterales, Pectobacteriaceae, Pectobacterium, Pectobacterium atrosepticum (Erwinia carotovora subsp. atroseptica), Pectobacterium atrosepticum (strain SCRI 1043 / ATCC BAA-672) (Erwinia carotovora subsp. atroseptica)
799	sp|A8GKQ7|AROB	A8GKQ7	Serratia proteamaculans (strain 568)	3-dehydroquinate synthase (DHQS) (EC 4.2.3.4)		366	399741	cellular organisms, Bacteria, Proteobacteria, Gammaproteobacteria, Enterobacterales, Yersiniaceae, Serratia, Serratia proteamaculans, Serratia proteamaculans (strain 568)
800	sp|A4TGU2|AROB	A4TGU2	Yersinia pestis (strain Pestoides F)	3-dehydroquinate synthase (DHQS) (EC 4.2.3.4)		362	386656	cellular organisms, Bacteria, Proteobacteria, Gammaproteobacteria, Enterobacterales, Yersiniaceae, Yersinia, Yersinia pseudotuberculosis complex, Yersinia pestis, Yersinia pestis (strain Pestoides F)
801	sp|A7FNT5|AROB	A7FNT5	Yersinia pseudotuberculosis serotype O:1b (strain IP 31758)	3-dehydroquinate synthase (DHQS) (EC 4.2.3.4)		362	349747	cellular organisms, Bacteria, Proteobacteria, Gammaproteobacteria, Enterobacterales, Yersiniaceae, Yersinia, Yersinia pseudotuberculosis complex, Yersinia pseudotuberculosis, Yersinia pseudotuberculosis serotype O:1b (strain IP 31758)
802	sp|A9R4A9|AROB	A9R4A9	Yersinia pestis bv. Antiqua (strain Angola)	3-dehydroquinate synthase (DHQS) (EC 4.2.3.4)		362	349746	cellular organisms, Bacteria, Proteobacteria, Gammaproteobacteria, Enterobacterales, Yersiniaceae, Yersinia, Yersinia pseudotuberculosis complex, Yersinia pestis, Yersinia pestis bv. Antiqua (strain Angola)
803	sp|B1JIQ4|AROB	B1JIQ4	Yersinia pseudotuberculosis serotype O:3 (strain YPIII)	3-dehydroquinate synthase (DHQS) (EC 4.2.3.4)		362	502800	cellular organisms, Bacteria, Proteobacteria, Gammaproteobacteria, Enterobacterales, Yersiniaceae, Yersinia, Yersinia pseudotuberculosis complex, Yersinia pseudotuberculosis, Yersinia pseudotuberculosis serotype O:3 (strain YPIII)
804	sp|B2K5T4|AROB	B2K5T4	Yersinia pseudotuberculosis serotype IB (strain PB1/+)	3-dehydroquinate synthase (DHQS) (EC 4.2.3.4)		362	502801	cellular organisms, Bacteria, Proteobacteria, Gammaproteobacteria, Enterobacterales, Yersiniaceae, Yersinia, Yersinia pseudotuberculosis complex, Yersinia pseudotuberculosis, Yersinia pseudotuberculosis serotype IB (strain PB1/+)
805	sp|Q1C2P3|AROB	Q1C2P3	Yersinia pestis bv. Antiqua (strain Antiqua)	3-dehydroquinate synthase (DHQS) (EC 4.2.3.4)		362	360102	cellular organisms, Bacteria, Proteobacteria, Gammaproteobacteria, Enterobacterales, Yersiniaceae, Yersinia, Yersinia pseudotuberculosis complex, Yersinia pestis, Yersinia pestis bv. Antiqua (strain Antiqua)
806	sp|Q1CCP0|AROB	Q1CCP0	Yersinia pestis bv. Antiqua (strain Nepal516)	3-dehydroquinate synthase (DHQS) (EC 4.2.3.4)		362	377628	cellular organisms, Bacteria, Proteobacteria, Gammaproteobacteria, Enterobacterales, Yersiniaceae, Yersinia, Yersinia pseudotuberculosis complex, Yersinia pestis, Yersinia pestis bv. Antiqua (strain Nepal516)
807	sp|Q664M0|AROB	Q664M0	Yersinia pseudotuberculosis serotype I (strain IP32953)	3-dehydroquinate synthase (DHQS) (EC 4.2.3.4)		362	273123	cellular organisms, Bacteria, Proteobacteria, Gammaproteobacteria, Enterobacterales, Yersiniaceae, Yersinia, Yersinia pseudotuberculosis complex, Yersinia pseudotuberculosis, Yersinia pseudotuberculosis serotype I (strain IP32953)
808	sp|Q8ZJF6|AROB	Q8ZJF6	Yersinia pestis	3-dehydroquinate synthase (DHQS) (EC 4.2.3.4)		362	632	cellular organisms, Bacteria, Proteobacteria, Gammaproteobacteria, Enterobacterales, Yersiniaceae, Yersinia, Yersinia pseudotuberculosis complex, Yersinia pestis
809	sp|B2VJW7|AROB	B2VJW7	Erwinia tasmaniensis (strain DSM 17950 / CIP 109463 / Et1/99)	3-dehydroquinate synthase (DHQS) (EC 4.2.3.4)		360	465817	cellular organisms, Bacteria, Proteobacteria, Gammaproteobacteria, Enterobacterales, Erwiniaceae, Erwinia, Erwinia tasmaniensis, Erwinia tasmaniensis (strain DSM 17950 / CIP 109463 / Et1/99)
810	sp|Q2NQJ2|AROB	Q2NQJ2	Sodalis glossinidius (strain morsitans)	3-dehydroquinate synthase (DHQS) (EC 4.2.3.4)		361	343509	cellular organisms, Bacteria, Proteobacteria, Gammaproteobacteria, Enterobacterales, Pectobacteriaceae, Sodalis (tsetse S-endosymbionts), Sodalis glossinidius, Sodalis glossinidius (strain morsitans)
811	sp|A7MKL4|AROB	A7MKL4	Cronobacter sakazakii (strain ATCC BAA-894) (Enterobacter sakazakii)	3-dehydroquinate synthase (DHQS) (EC 4.2.3.4)		362	290339	cellular organisms, Bacteria, Proteobacteria, Gammaproteobacteria, Enterobacterales, Enterobacteriaceae, Cronobacter, Cronobacter sakazakii (Enterobacter sakazakii), Cronobacter sakazakii (strain ATCC BAA-894) (Enterobacter sakazakii)
812	sp|A4WFH7|AROB	A4WFH7	Enterobacter sp. (strain 638)	3-dehydroquinate synthase (DHQS) (EC 4.2.3.4)		362	399742	cellular organisms, Bacteria, Proteobacteria, Gammaproteobacteria, Enterobacterales, Enterobacteriaceae, Enterobacter, unclassified Enterobacter, Enterobacter sp. (strain 638)
813	sp|A6TF13|AROB	A6TF13	Klebsiella pneumoniae subsp. pneumoniae (strain ATCC 700721 / MGH 78578)	3-dehydroquinate synthase (DHQS) (EC 4.2.3.4)		364	272620	cellular organisms, Bacteria, Proteobacteria, Gammaproteobacteria, Enterobacterales, Enterobacteriaceae, Klebsiella, Klebsiella pneumoniae, Klebsiella pneumoniae subsp. pneumoniae, Klebsiella pneumoniae subsp. pneumoniae (strain ATCC 700721 / MGH 78578)
814	sp|B5XTU7|AROB	B5XTU7	Klebsiella pneumoniae (strain 342)	3-dehydroquinate synthase (DHQS) (EC 4.2.3.4)		364	507522	cellular organisms, Bacteria, Proteobacteria, Gammaproteobacteria, Enterobacterales, Enterobacteriaceae, Klebsiella, Klebsiella pneumoniae, Klebsiella pneumoniae (strain 342)
815	sp|A8AQU3|AROB	A8AQU3	Citrobacter koseri (strain ATCC BAA-895 / CDC 4225-83 / SGSC4696)	3-dehydroquinate synthase (DHQS) (EC 4.2.3.4)		362	290338	cellular organisms, Bacteria, Proteobacteria, Gammaproteobacteria, Enterobacterales, Enterobacteriaceae, Citrobacter, Citrobacter koseri (Citrobacter diversus), Citrobacter koseri (strain ATCC BAA-895 / CDC 4225-83 / SGSC4696)
816	sp|B7LS90|AROB	B7LS90	Escherichia fergusonii (strain ATCC 35469 / DSM 13698 / CDC 0568-73)	3-dehydroquinate synthase (DHQS) (EC 4.2.3.4)		362	585054	cellular organisms, Bacteria, Proteobacteria, Gammaproteobacteria, Enterobacterales, Enterobacteriaceae, Escherichia, Escherichia fergusonii, Escherichia fergusonii (strain ATCC 35469 / DSM 13698 / CDC 0568-73)
817	sp|A9MMD9|AROB	A9MMD9	Salmonella arizonae (strain ATCC BAA-731 / CDC346-86 / RSK2980)	3-dehydroquinate synthase (DHQS) (EC 4.2.3.4)		362	41514	cellular organisms, Bacteria, Proteobacteria, Gammaproteobacteria, Enterobacterales, Enterobacteriaceae, Salmonella, Salmonella enterica (Salmonella choleraesuis), Salmonella enterica subsp. arizonae, Salmonella arizonae (strain ATCC BAA-731 / CDC346-86 / RSK2980)
818	sp|B4TY46|AROB	B4TY46	Salmonella schwarzengrund (strain CVM19633)	3-dehydroquinate synthase (DHQS) (EC 4.2.3.4)		362	439843	cellular organisms, Bacteria, Proteobacteria, Gammaproteobacteria, Enterobacterales, Enterobacteriaceae, Salmonella, Salmonella enterica (Salmonella choleraesuis), Salmonella enterica I, Salmonella enterica subsp. enterica serovar Schwarzengrund, Salmonella schwarzengrund (strain CVM19633)
819	sp|P77980|AROB	P77980	Salmonella typhimurium (strain LT2 / SGSC1412 / ATCC 700720)	3-dehydroquinate synthase (DHQS) (EC 4.2.3.4)		362	99287	cellular organisms, Bacteria, Proteobacteria, Gammaproteobacteria, Enterobacterales, Enterobacteriaceae, Salmonella, Salmonella enterica (Salmonella choleraesuis), Salmonella enterica I, Salmonella typhimurium, Salmonella typhimurium (strain LT2 / SGSC1412 / ATCC 700720)
820	sp|Q8Z205|AROB	Q8Z205	Salmonella typhi	3-dehydroquinate synthase (DHQS) (EC 4.2.3.4)		362	90370	cellular organisms, Bacteria, Proteobacteria, Gammaproteobacteria, Enterobacterales, Enterobacteriaceae, Salmonella, Salmonella enterica (Salmonella choleraesuis), Salmonella enterica I, Salmonella typhi
821	sp|B5R2D5|AROB	B5R2D5	Salmonella enteritidis PT4 (strain P125109)	3-dehydroquinate synthase (DHQS) (EC 4.2.3.4)		362	550537	cellular organisms, Bacteria, Proteobacteria, Gammaproteobacteria, Enterobacterales, Enterobacteriaceae, Salmonella, Salmonella enterica (Salmonella choleraesuis), Salmonella enterica I, Salmonella enteritidis, Salmonella enteritidis PT4 (strain P125109)
822	sp|B5R7M8|AROB	B5R7M8	Salmonella gallinarum (strain 287/91 / NCTC 13346)	3-dehydroquinate synthase (DHQS) (EC 4.2.3.4)		362	550538	cellular organisms, Bacteria, Proteobacteria, Gammaproteobacteria, Enterobacterales, Enterobacteriaceae, Salmonella, Salmonella enterica (Salmonella choleraesuis), Salmonella enterica I, Salmonella gallinarum, Salmonella gallinarum (strain 287/91 / NCTC 13346)
823	sp|A9MT55|AROB	A9MT55	Salmonella paratyphi B (strain ATCC BAA-1250 / SPB7)	3-dehydroquinate synthase (DHQS) (EC 4.2.3.4)		362	1016998	cellular organisms, Bacteria, Proteobacteria, Gammaproteobacteria, Enterobacterales, Enterobacteriaceae, Salmonella, Salmonella enterica (Salmonella choleraesuis), Salmonella enterica I, Salmonella enterica subsp. enterica serovar Paratyphi B, Salmonella paratyphi B (strain ATCC BAA-1250 / SPB7)
824	sp|B4SVI8|AROB	B4SVI8	Salmonella newport (strain SL254)	3-dehydroquinate synthase (DHQS) (EC 4.2.3.4)		362	423368	cellular organisms, Bacteria, Proteobacteria, Gammaproteobacteria, Enterobacterales, Enterobacteriaceae, Salmonella, Salmonella enterica (Salmonella choleraesuis), Salmonella enterica I, Salmonella newport, Salmonella newport (strain SL254)
825	sp|B4TKR2|AROB	B4TKR2	Salmonella heidelberg (strain SL476)	3-dehydroquinate synthase (DHQS) (EC 4.2.3.4)		362	454169	cellular organisms, Bacteria, Proteobacteria, Gammaproteobacteria, Enterobacterales, Enterobacteriaceae, Salmonella, Salmonella enterica (Salmonella choleraesuis), Salmonella enterica I, Salmonella enterica subsp. enterica serovar Heidelberg, Salmonella heidelberg (strain SL476)
826	sp|B5BH29|AROB	B5BH29	Salmonella paratyphi A (strain AKU_12601)	3-dehydroquinate synthase (DHQS) (EC 4.2.3.4)		362	554290	cellular organisms, Bacteria, Proteobacteria, Gammaproteobacteria, Enterobacterales, Enterobacteriaceae, Salmonella, Salmonella enterica (Salmonella choleraesuis), Salmonella enterica I, Salmonella paratyphi A, Salmonella paratyphi A (strain AKU_12601)
827	sp|B5F8K0|AROB	B5F8K0	Salmonella agona (strain SL483)	3-dehydroquinate synthase (DHQS) (EC 4.2.3.4)		362	454166	cellular organisms, Bacteria, Proteobacteria, Gammaproteobacteria, Enterobacterales, Enterobacteriaceae, Salmonella, Salmonella enterica (Salmonella choleraesuis), Salmonella enterica I, Salmonella enterica subsp. enterica serovar Agona, Salmonella agona (strain SL483)
828	sp|B5FJQ9|AROB	B5FJQ9	Salmonella dublin (strain CT_02021853)	3-dehydroquinate synthase (DHQS) (EC 4.2.3.4)		362	439851	cellular organisms, Bacteria, Proteobacteria, Gammaproteobacteria, Enterobacterales, Enterobacteriaceae, Salmonella, Salmonella enterica (Salmonella choleraesuis), Salmonella enterica I, Salmonella dublin, Salmonella dublin (strain CT_02021853)
829	sp|C0Q0G1|AROB	C0Q0G1	Salmonella paratyphi C (strain RKS4594)	3-dehydroquinate synthase (DHQS) (EC 4.2.3.4)		362	476213	cellular organisms, Bacteria, Proteobacteria, Gammaproteobacteria, Enterobacterales, Enterobacteriaceae, Salmonella, Salmonella enterica (Salmonella choleraesuis), Salmonella enterica I, Salmonella enterica subsp. enterica serovar Paratyphi C, Salmonella paratyphi C (strain RKS4594)
830	sp|Q57IY8|AROB	Q57IY8	Salmonella choleraesuis (strain SC-B67)	3-dehydroquinate synthase (DHQS) (EC 4.2.3.4)		362	321314	cellular organisms, Bacteria, Proteobacteria, Gammaproteobacteria, Enterobacterales, Enterobacteriaceae, Salmonella, Salmonella enterica (Salmonella choleraesuis), Salmonella enterica I, Salmonella enterica subsp. enterica serovar Choleraesuis, Salmonella choleraesuis (strain SC-B67)
831	sp|Q5PLX2|AROB	Q5PLX2	Salmonella paratyphi A (strain ATCC 9150 / SARB42)	3-dehydroquinate synthase (DHQS) (EC 4.2.3.4)		362	295319	cellular organisms, Bacteria, Proteobacteria, Gammaproteobacteria, Enterobacterales, Enterobacteriaceae, Salmonella, Salmonella enterica (Salmonella choleraesuis), Salmonella enterica I, Salmonella paratyphi A, Salmonella paratyphi A (strain ATCC 9150 / SARB42)
832	sp|Q32AK1|AROB	Q32AK1	Shigella dysenteriae serotype 1 (strain Sd197)	3-dehydroquinate synthase (DHQS) (EC 4.2.3.4)		362	300267	cellular organisms, Bacteria, Proteobacteria, Gammaproteobacteria, Enterobacterales, Enterobacteriaceae, Shigella, Shigella dysenteriae, Shigella dysenteriae serotype 1 (strain Sd197)
833	sp|B1X736|AROB	B1X736	Escherichia coli (strain K12 / DH10B)	3-dehydroquinate synthase (DHQS) (EC 4.2.3.4)		362	316385	cellular organisms, Bacteria, Proteobacteria, Gammaproteobacteria, Enterobacterales, Enterobacteriaceae, Escherichia, Escherichia coli, Escherichia coli (strain K12), Escherichia coli (strain K12 / DH10B)
834	sp|C4ZUP4|AROB	C4ZUP4	Escherichia coli (strain K12 / MC4100 / BW2952)	3-dehydroquinate synthase (DHQS) (EC 4.2.3.4)		362	595496	cellular organisms, Bacteria, Proteobacteria, Gammaproteobacteria, Enterobacterales, Enterobacteriaceae, Escherichia, Escherichia coli, Escherichia coli (strain K12), Escherichia coli (strain K12 / MC4100 / BW2952)
835	sp|P07639|AROB	P07639	Escherichia coli (strain K12)	3-dehydroquinate synthase (DHQS) (EC 4.2.3.4)		362	83333	cellular organisms, Bacteria, Proteobacteria, Gammaproteobacteria, Enterobacterales, Enterobacteriaceae, Escherichia, Escherichia coli, Escherichia coli (strain K12)
836	sp|B2U3J5|AROB	B2U3J5	Shigella boydii serotype 18 (strain CDC 3083-94 / BS512)	3-dehydroquinate synthase (DHQS) (EC 4.2.3.4)		362	344609	cellular organisms, Bacteria, Proteobacteria, Gammaproteobacteria, Enterobacterales, Enterobacteriaceae, Shigella, Shigella boydii, Shigella boydii serotype 18 (strain CDC 3083-94 / BS512)
837	sp|A7ZSR4|AROB	A7ZSR4	Escherichia coli O139:H28 (strain E24377A / ETEC)	3-dehydroquinate synthase (DHQS) (EC 4.2.3.4)		362	331111	cellular organisms, Bacteria, Proteobacteria, Gammaproteobacteria, Enterobacterales, Enterobacteriaceae, Escherichia, Escherichia coli, Escherichia coli O139:H28, Escherichia coli O139:H28 (strain E24377A / ETEC)
838	sp|B6I2U7|AROB	B6I2U7	Escherichia coli (strain SE11)	3-dehydroquinate synthase (DHQS) (EC 4.2.3.4)		362	409438	cellular organisms, Bacteria, Proteobacteria, Gammaproteobacteria, Enterobacterales, Enterobacteriaceae, Escherichia, Escherichia coli, Escherichia coli (strain SE11)
839	sp|B7L4R5|AROB	B7L4R5	Escherichia coli (strain 55989 / EAEC)	3-dehydroquinate synthase (DHQS) (EC 4.2.3.4)		362	585055	cellular organisms, Bacteria, Proteobacteria, Gammaproteobacteria, Enterobacterales, Enterobacteriaceae, Escherichia, Escherichia coli, Escherichia coli (strain 55989 / EAEC)
840	sp|B7M1U1|AROB	B7M1U1	Escherichia coli O8 (strain IAI1)	3-dehydroquinate synthase (DHQS) (EC 4.2.3.4)		362	585034	cellular organisms, Bacteria, Proteobacteria, Gammaproteobacteria, Enterobacterales, Enterobacteriaceae, Escherichia, Escherichia coli, Escherichia coli O8 (strain IAI1)
841	sp|Q31VP5|AROB	Q31VP5	Shigella boydii serotype 4 (strain Sb227)	3-dehydroquinate synthase (DHQS) (EC 4.2.3.4)		362	300268	cellular organisms, Bacteria, Proteobacteria, Gammaproteobacteria, Enterobacterales, Enterobacteriaceae, Shigella, Shigella boydii, Shigella boydii serotype 4 (strain Sb227)
842	sp|Q3YWN4|AROB	Q3YWN4	Shigella sonnei (strain Ss046)	3-dehydroquinate synthase (DHQS) (EC 4.2.3.4)		362	300269	cellular organisms, Bacteria, Proteobacteria, Gammaproteobacteria, Enterobacterales, Enterobacteriaceae, Shigella, Shigella sonnei, Shigella sonnei (strain Ss046)
843	sp|B7N1G6|AROB	B7N1G6	Escherichia coli O81 (strain ED1a)	3-dehydroquinate synthase (DHQS) (EC 4.2.3.4)		362	585397	cellular organisms, Bacteria, Proteobacteria, Gammaproteobacteria, Enterobacterales, Enterobacteriaceae, Escherichia, Escherichia coli, Escherichia coli O81 (strain ED1a)
844	sp|Q0TC78|AROB	Q0TC78	Escherichia coli O6:K15:H31 (strain 536 / UPEC)	3-dehydroquinate synthase (DHQS) (EC 4.2.3.4)		362	362663	cellular organisms, Bacteria, Proteobacteria, Gammaproteobacteria, Enterobacterales, Enterobacteriaceae, Escherichia, Escherichia coli, Escherichia coli O6:K15:H31 (strain 536 / UPEC)
845	sp|Q83PX0|AROB	Q83PX0	Shigella flexneri	3-dehydroquinate synthase (DHQS) (EC 4.2.3.4)		362	623	cellular organisms, Bacteria, Proteobacteria, Gammaproteobacteria, Enterobacterales, Enterobacteriaceae, Shigella, Shigella flexneri
846	sp|Q0SZS9|AROB	Q0SZS9	Shigella flexneri serotype 5b (strain 8401)	3-dehydroquinate synthase (DHQS) (EC 4.2.3.4)		362	373384	cellular organisms, Bacteria, Proteobacteria, Gammaproteobacteria, Enterobacterales, Enterobacteriaceae, Shigella, Shigella flexneri, Shigella flexneri 5, Shigella flexneri serotype 5b (strain 8401)
847	sp|A8A5J6|AROB	A8A5J6	Escherichia coli O9:H4 (strain HS)	3-dehydroquinate synthase (DHQS) (EC 4.2.3.4)		362	331112	cellular organisms, Bacteria, Proteobacteria, Gammaproteobacteria, Enterobacterales, Enterobacteriaceae, Escherichia, Escherichia coli, Escherichia coli O9:H4 (strain HS)
848	sp|B5YTT8|AROB	B5YTT8	Escherichia coli O157:H7 (strain EC4115 / EHEC)	3-dehydroquinate synthase (DHQS) (EC 4.2.3.4)		362	444450	cellular organisms, Bacteria, Proteobacteria, Gammaproteobacteria, Enterobacterales, Enterobacteriaceae, Escherichia, Escherichia coli, Escherichia coli O157:H7, Escherichia coli O157:H7 (strain EC4115 / EHEC)
849	sp|Q8X824|AROB	Q8X824	Escherichia coli O157:H7	3-dehydroquinate synthase (DHQS) (EC 4.2.3.4)		362	83334	cellular organisms, Bacteria, Proteobacteria, Gammaproteobacteria, Enterobacterales, Enterobacteriaceae, Escherichia, Escherichia coli, Escherichia coli O157:H7
850	sp|A1AGR6|AROB	A1AGR6	Escherichia coli O1:K1 / APEC	3-dehydroquinate synthase (DHQS) (EC 4.2.3.4)		362	405955	cellular organisms, Bacteria, Proteobacteria, Gammaproteobacteria, Enterobacterales, Enterobacteriaceae, Escherichia, Escherichia coli, Escherichia coli O1:K1 / APEC
851	sp|B1IP76|AROB	B1IP76	Escherichia coli (strain ATCC 8739 / DSM 1576 / Crooks)	3-dehydroquinate synthase (DHQS) (EC 4.2.3.4)		362	481805	cellular organisms, Bacteria, Proteobacteria, Gammaproteobacteria, Enterobacterales, Enterobacteriaceae, Escherichia, Escherichia coli, Escherichia coli C, Escherichia coli (strain ATCC 8739 / DSM 1576 / Crooks)
852	sp|B1LHI4|AROB	B1LHI4	Escherichia coli (strain SMS-3-5 / SECEC)	3-dehydroquinate synthase (DHQS) (EC 4.2.3.4)		362	439855	cellular organisms, Bacteria, Proteobacteria, Gammaproteobacteria, Enterobacterales, Enterobacteriaceae, Escherichia, Escherichia coli, Escherichia coli (strain SMS-3-5 / SECEC)
853	sp|B7MD00|AROB	B7MD00	Escherichia coli O45:K1 (strain S88 / ExPEC)	3-dehydroquinate synthase (DHQS) (EC 4.2.3.4)		362	585035	cellular organisms, Bacteria, Proteobacteria, Gammaproteobacteria, Enterobacterales, Enterobacteriaceae, Escherichia, Escherichia coli, Escherichia coli O45:K1 (strain S88 / ExPEC)
854	sp|B7NDZ3|AROB	B7NDZ3	Escherichia coli O17:K52:H18 (strain UMN026 / ExPEC)	3-dehydroquinate synthase (DHQS) (EC 4.2.3.4)		362	585056	cellular organisms, Bacteria, Proteobacteria, Gammaproteobacteria, Enterobacterales, Enterobacteriaceae, Escherichia, Escherichia coli, Escherichia coli O17:K52:H18 (strain UMN026 / ExPEC)
855	sp|B7NMF2|AROB	B7NMF2	Escherichia coli O7:K1 (strain IAI39 / ExPEC)	3-dehydroquinate synthase (DHQS) (EC 4.2.3.4)		362	585057	cellular organisms, Bacteria, Proteobacteria, Gammaproteobacteria, Enterobacterales, Enterobacteriaceae, Escherichia, Escherichia coli, Escherichia coli O7:K1 (strain IAI39 / ExPEC)
856	sp|B7UK94|AROB	B7UK94	Escherichia coli O127:H6 (strain E2348/69 / EPEC)	3-dehydroquinate synthase (DHQS) (EC 4.2.3.4)		362	574521	cellular organisms, Bacteria, Proteobacteria, Gammaproteobacteria, Enterobacterales, Enterobacteriaceae, Escherichia, Escherichia coli, Escherichia coli O127:H6, Escherichia coli O127:H6 (strain E2348/69 / EPEC)
857	sp|Q1R5P8|AROB	Q1R5P8	Escherichia coli (strain UTI89 / UPEC)	3-dehydroquinate synthase (DHQS) (EC 4.2.3.4)		362	364106	cellular organisms, Bacteria, Proteobacteria, Gammaproteobacteria, Enterobacterales, Enterobacteriaceae, Escherichia, Escherichia coli, Escherichia coli (strain UTI89 / UPEC)
858	sp|Q8FCV7|AROB	Q8FCV7	Escherichia coli O6:H1 (strain CFT073 / ATCC 700928 / UPEC)	3-dehydroquinate synthase (DHQS) (EC 4.2.3.4)		362	199310	cellular organisms, Bacteria, Proteobacteria, Gammaproteobacteria, Enterobacterales, Enterobacteriaceae, Escherichia, Escherichia coli, Escherichia coli O6:H1 (strain CFT073 / ATCC 700928 / UPEC)

## Sheet: EEVS_MSA
# STOCKHOLM 1.0
Czof/1-539 ---------------------------------------------------------------------------------------------------------------------------------------MTMLHV------------AKQPPCADVAAGK----------------------------RRVLGNVHGYVHQPQSRYSPHVIRKGRAKCMPSSLAA-EPSV------------------------------------------------------------------------------------EL------------------------------------------------------------------…
tr|A0A5J4XQS5|A0A5J4XQS5/1-451 ------------------------------------------------------------------------------------------------------------------------------------------------------------------------------------------------------------------------------------MAA-GPN-------------------------------------------------------------------------------------------------------------------------------------…
tr|I0ZAI8|I0ZAI8/1-456 ---------------------------------------------------------------------------------------------------------------------------------------MQL-------------------------------------------------------------DAH-------------------------HISA-SPA---------------------------------------------------------------------------------------------------------------------------------------------…
tr|A0A383V683|A0A383V683/1-584 ---------------------------------------------------------------------------------------------------------------------------------------MPAGKICHSSRSKPARFSAVQSPAANFNKGAS--------------------------IHPTNSSLHAATLKKQCNARPCLV-----TCQPAPWAA-EPCLANATDAAFV-----------ADAAAA------------------------NTQL----MEAF-----------------PDSFQELSSLPGP----------------------------------------…
tr|A0A1Y1I8H8|A0A1Y1I8H8/1-530 ---------------------------------------------------------------------------------------------------------------------------------------MDA--VC----ARQTFGGVVRQPFDTVMSGS----------------------------------------------------------RPGRALA-APTIMGGVNL----------------ERAA------------------------NSSFVGLPMGAI-----------------AQGSASLSRAPK-----------------------------------------…
tr|A0A060W3R8|A0A060W3R8/1-463 ---------------------------------------------------------------------------------------------------------------------------------MSLDANTGKTH--------------------------------------------------------VEEPLEC---------------------NNIAVIK-KNE------------------------------------------------------------------------------------FHLVQVK------------------------------------------…
tr|A0A3P8ZG49|A0A3P8ZG49/1-440 ----------------------------------------------------------------------------------------------------------------------------------------------------------------------------------------------------------------------------------------MNE------------------------------------------------------------------------------------FHLVQVK------------------------------------------…
tr|A0A3B4BS25|A0A3B4BS25/1-429 -------------------------------------------------------------------------------------------------------------------------------------------------------------------------------------------------------------------------------------------------------------------------------------------------------------------------------FSLVQVK------------------------------------------…
tr|W5KB98|W5KB98/1-400 ----------------------------------------------------------------------------------------------------------------------------------------------------------------------------------------------------------------------------------------------------------------------------------------------------------------------------------------------------------------------------------------…
tr|A0A5A9NV22|A0A5A9NV22/1-442 ------------------------------------------------------------------------------------------------------------------------------------------------------------------------------------------------------------------------------------MQN-LNK-E--------------------------------------------------------------------------------TVYSLVQVK------------------------------------------…
tr|E7EXW6|E7EXW6/1-470 ------------------------------------------------------------------------------------------------------------------------------------MERPGETFT-------------------------------------------------------VSSPEEVR--------------LPSVHRDNSTMEN-HNKQE--------------------------------------------------------------------------------TVFSLVQVK--------------------------------------------------…
tr|A0A315VT26|A0A315VT26/1-455 ---------------------------------------------------------------------------------------------------------------------------------------MGKVH----------------------------------------------------------------------------------EGNSDADGK-KTE------------------------------------------------------------------------------------FSLVRVK------------------------------------------…
tr|A0A3Q2DCV0|A0A3Q2DCV0/1-424 -------------------------------------------------------------------------------------------------------------------------------------------------------------------------------------------------------------------------------------------------------------------------------------------------------------------------------FSLVRVK------------------------------------------…
tr|A0A3B4UE63|A0A3B4UE63/1-427 -------------------------------------------------------------------------------------------------------------------------------------------------------------------------------------------------------------------------------------------------------------------------------------------------------------------------------FSLVRVK------------------------------------------…
tr|A0A3B5B5P8|A0A3B5B5P8/1-358 --------------------------------------------------------------------------------------------------------------------------------------------------------------------------------------------------------------------------------------------------------------------------------------------------------------------------------------------------------------------------------…
tr|A0A484DH30|A0A484DH30/1-422 --------------------------------------------------------------------------------------------------------------------------------------------------------------------------------------------------------------------------------------------------------------------------------------------------------------------------------------------------------------------------------…
tr|A0A4V6AN34|A0A4V6AN34/1-454 ---------------------------------------------------------------------------------------------------------------------------------------MGKVN----------------------------------------------------------------------------------REDSDSKDE-KTE------------------------------------------------------------------------------------YSLVRVK------------------------------------------…
tr|A0A3S2N3W2|A0A3S2N3W2/1-454 ---------------------------------------------------------------------------------------------------------------------------------------MGKVH----------------------------------------------------------------------------------QEDSNVKEK-NSE------------------------------------------------------------------------------------LSLVRVK------------------------------------------…
tr|E6ZFM6|E6ZFM6/1-454 ---------------------------------------------------------------------------------------------------------------------------------------MGKVQ----------------------------------------------------------------------------------LEDNDIKEK-KTE------------------------------------------------------------------------------------FSLVQVK--------------------------------------------------…
tr|A0A3Q3FZT6|A0A3Q3FZT6/1-395 --------------------------------------------------------------------------------------------------------------------------------------------------------------------------------------------------------------------------------------------------------------------------------------------------------------------------------------------------------------------------------…
tr|A0A3Q0SVR2|A0A3Q0SVR2/1-439 -------------------------------------------------------------------------------------------------------------------------------------------Q----------------------------------------------------------------------------------PEEKDTKEK-KTE------------------------------------------------------------------------------------FSLVRVK------------------------------------------…
tr|A0A3Q1I5N3|A0A3Q1I5N3/1-441 ---------------------------------------------------------------------------------------------------------------------------------------MGKVH----------------------------------------------------------------------------------LRDNDTKEK-KTE------------------------------------------------------------------------------------FSLVRVK------------------------------------------…
tr|A0A3Q3N4Q7|A0A3Q3N4Q7/1-394 --------------------------------------------------------------------------------------------------------------------------------------------------------------------------------------------------------------------------------------K-KTE------------------------------------------------------------------------------------FSLVRAK------------------------------------------…
tr|A0A4Z2H3D7|A0A4Z2H3D7/1-404 ---------------------------------------------------------------------------------------------------------------------------------------------------------------------------------------------------------------------------------------------------------------------------------------------------------------------------------MLTV-------------------------------------------…
tr|G3PDM6|G3PDM6/1-437 -------------------------------------------------------------------------------------------------------------------------------------------------------------------------------------------------------------------------------------------------------------------------------------------------------------------------------------M--------------------------------------------------…
tr|A0A3B4A239|A0A3B4A239/1-394 --------------------------------------------------------------------------------------------------------------------------------------------------------------------------------------------------------------------------------------------------------------------------------------------------------------------------------------------------------------------------------…
tr|W5MV82|W5MV82/1-451 ---------------------------------------------------------------------------------------------------------------------------------------MSKNK---------------------------------------------------------------------------------GDAPNGKMSK-DTE------------------------------------------------------------------------------------FNLVQVK--------------------------------------------------…
tr|A0A0P7Y027|A0A0P7Y027/1-445 ------------------------------------------------------------------------------------------------------------------------------------MMSMSTSS-------------------------------------------------------------------------------ADSLHKKRLKKS-RTE------------------------------------------------------------------------------------FHLVQVK------------------------------------------…
tr|A0A060XC87|A0A060XC87/1-529 -------------------------MNR----------------------------------------------------------------------------NKQIVPKNTCFFM-----------IDFSALNLSHKQPT----ILMSIFGFI--PTHLVTRGGVTECTLQEKGRELGRTAYPSKMTEPTVSHSVNSQVM-----------------QSHENSDSDTSQ-QTE------------------------------------------------------------------------------------YSLLQVN------------------------------------------…
tr|A0A3N0Y1Q9|A0A3N0Y1Q9/1-346 --------------------------------------------------------------------------------------------------------------------------------------------------------------------------------------------------------------------------------------------------------------------------------------------------------------------------------------------------------------------------------…
tr|A0A498NTS2|A0A498NTS2/1-451 ---------------------------------------------------------------------------------------------------------------------------------------MSHASK---------------------------------------------------ISDGVCDQV--------------------------------TE------------------------------------------------------------------------------------FRLVHAD------------------------------------------…
tr|A0A5A9N9W5|A0A5A9N9W5/1-446 ---------------------------------------------------------------------------------------------------------------------------------------MSHAEG---------------------------------------------------ITH-VSDHA--------------------------------TE------------------------------------------------------------------------------------FRLIHAD------------------------------------------…
tr|A0A553PW29|A0A553PW29/1-440 -------------------------------------------------------------------------------------------------------------------------------------MSMSHTSE-------------------------------------------------------LCDRV--------------------------------TE------------------------------------------------------------------------------------YRLVYSD------------------------------------------…
tr|A0A087XNH3|A0A087XNH3/1-451 --------------------------------------------------------------------------------------------------------------------------------NDSGDMNSSNTKC----------------------------------------------------------------------------------------SD-RTE------------------------------------------------------------------------------------FNLVQVN------------------------------------------…
tr|A0A2I4BF35|A0A2I4BF35/1-455 --------------------------------------------------------------------------------------------------------------------------------------MISNIKS----------------------------------------------------------------------------------------SH-QTE------------------------------------------------------------------------------------FCLVQEK------------------------------------------…
tr|A0A3Q3AAT6|A0A3Q3AAT6/1-379 --------------------------------------------------------------------------------------------------------------------------------------------------------------------------------------------------------------------------------------------------------------------------------------------------------------------------------------------------------------------------------…
tr|A0A1L8GQ34|A0A1L8GQ34/1-462 ------------------------------------------------------------------------------------------------------------MPAGEIYPV-----------APVRETSMSELPC--------------------------------------------------------------------------------------VHGK-QKE------------------------------------------------------------------------------------YQLIQVK------------------------------------------…
tr|A0A2G9R667|A0A2G9R667/1-462 ------------------------------------------------------------------------------------------------------------MPAGDLFTV-----------TAVRGGTKPEAGE--------------------------------------------------------------------------------------SRSK-QKE------------------------------------------------------------------------------------YQLVQVK------------------------------------------…
tr|A0A2P4TF49|A0A2P4TF49/1-531 ----------------------------------------------------------------------------------------------------------------------------------MAAAAAPE------------------------------------------------------------------------------------------EPQ-QTD------------------------------------------------------------------------------------FQLVRVK------------------------------------------…
tr|A0A3L8SCZ7|A0A3L8SCZ7/1-507 ---MD----WLWEASGASSGSIR-GIQRPEVVCSRAG------------------QKGR------------------------------PLKSTSKAPSDGRSLGREISPSGSMLVTEE------ACAAAVPGATMPQ------------------------------------------------------------------------------------------EPQ-QTD------------------------------------------------------------------------------------FQLVRVR------------------------------------------…
tr|A0A3M0JDQ8|A0A3M0JDQ8/1-463 -----------------------------------------------------------------------------------------------------------------MLVTEE------SCPPAVPGATMPQ------------------------------------------------------------------------------------------EPR-QTD------------------------------------------------------------------------------------FQLVRVK------------------------------------------…
tr|U3KG24|U3KG24/1-448 ----------------------------------------------------------------------------------------------------------------------------------VPGATMAQ------------------------------------------------------------------------------------------EPR-QTD------------------------------------------------------------------------------------FQLVRVK--------------------------------------------------…
tr|K7FH96|K7FH96/1-351 ----------------------------------------------------------------------------------------------------------------------------------------------------------------------------------------------------------------------------------------------------------------------------------------------------------------------------------------------------------------------------------------…
tr|A0A0P7ULU7|A0A0P7ULU7/1-375 --------------------------------------------------------------------------------------------------------------------------------------------------------------------------------------------------------------------------------------------------------------------------------------------------------------------------------------------------------------------------------…
tr|A0A3S2M9W2|A0A3S2M9W2/1-341 ---------------------------------------------------------------------------------------------------------------------------------------MDSCQP------------------------------------------------------------------------------GCVHLQSRPVPK-HSG-------------------------------------------------------------------------------------------------------------------------------------…
tr|R1D6S6|R1D6S6/1-313 ----------------------------------------------------------------------------------------------------------------------------------------------------------------------------------------------------------------------------------------------------------------------------------------------------------------------------------------------------------------------------------------…
tr|A0A075V3V7|A0A075V3V7/1-504 --------------------------------------------------------------------------------------------------------------------------------------------------------------------------------------------------------------------------------------M-QP------------------------------------------------------------------------------------------VE------------------------------------------…
tr|A0A4R7W2D3|A0A4R7W2D3/1-506 --------------------------------------------------------------------------------------------------------------------------------------------------------------------------------------------------------------------------------------M-HP------------------------------------------------------------------------------------------IE------------------------------------------…
tr|A0A1R0KZ94|A0A1R0KZ94/1-507 ------------------------------------------------------------------------------------------------------------------------------------------------------------------------------------------------------------------------------------MST-HA------------------------------------------------------------------------------------------GE------------------------------------------…
tr|A0A366M3M5|A0A366M3M5/1-517 ------------------------------------------------------------------------------------------------------------------------------------------------------------------------------------------------------------------------------------MNT-HA------------------------------------------------------------------------------------------TE------------------------------------------…
sp|A1YPR2|CETA/1-381 ------------------------------------------------------------------------------------------------------------------------------------------------------------------------------------------------------------------------------------------------------------------------------------------------------------------------------------------------------------------------------------------…
tr|A0A2A9G0M5|A0A2A9G0M5/1-523 ------------------------------------------------------------------------------------------------------------------------------------------------------------------------------------------------------------------------------------MNA-FP------------------------------------------------------------------------------------------VE------------------------------------------…
tr|Q0RGV5|Q0RGV5/1-515 ----------------------------------------------------------------------------------------------------------------------------------------------------------------------------------------------------------------------------------------------------------------------------------------------------------------------------------------------------------------------------------------…
tr|A0A1Q3HUW6|A0A1Q3HUW6/1-392 --------------------------------------------------------------------------------------------------------------------------------------------------------------------------------------------------------------------------------------------------------------------------------------------------------------------------------------------------------------------------------…
tr|S9QDQ4|S9QDQ4/1-394 ------------------------------------------------------------------------------------------------------------------------------------------------------------------------------------------------------------------------------------MNR-------------------------------------------------------------------------------------------------------------------------------------------------…
tr|A0A4U1GZR9|A0A4U1GZR9/1-390 ------------------------------------------------------------------------------------------------------------------------------------------------------------------------------------------------------------------------------------M-------------------------------------------------------------------------------------------------------------------------------------------…
tr|A0A0J7Z662|A0A0J7Z662/1-391 -------------------------------------------------------------------------------------------------------------------------------------------------------------------------------------------------------------------------------------MS-GP--------------------------------------------------------------------------------------------------------------------------------------…
tr|A0A514JL83|A0A514JL83/1-407 ---------------------------------------------------------------------------------------------------------------------------------------MESA-----------------------------------------------------------------------------------------VRP-APRTS--------------------------------------------------------------------------------------RVPQ-----------------------------------------…
tr|A0A291Q1V0|A0A291Q1V0/1-404 -----------------------------------------------------------------------------------------------------------------------------------MTYHTLDS-----------------------------------------------------------------------------------------LDP-AP------------------------------------------------------------------------------------------LP------------------------------------------…
tr|A0A0Q8NV98|A0A0Q8NV98/1-379 --------------------------------------------------------------------------------------------------------------------------------------------------------------------------------------------------------------------------------------------------------------------------------------------------------------------------------------------------------------------------------…
tr|A0A2H5B8N5|A0A2H5B8N5/1-390 --------------------------------------------------------------------------------------------------------------------------------------------------------------------------------------------------------------------------------------------------------------------------------------------------------------------------------------------------------------------------------…
tr|A0A3N1KSX5|A0A3N1KSX5/1-407 ------------------------------------------------------------------------------------------------------------------------------------------------------------------------------------------------------------------------------------MLI-HR--------------------------------------------------------------------------------------------------------------------------------------…
tr|A0A561TSR0|A0A561TSR0/1-427 -------------------------------------------------------------------------------------------------------------------------------------------------------------------------------------------------------------------------------------MS-PRQP----------------------------------------------------------------------------------------TPR-----------------------------------------…
tr|A0A100J481|A0A100J481/1-404 -------------------------------------------------------------------------------------------------------------------------------------------------------------------------------------------------------------------------------------MP-FPPP----------------------------------------------------------------------------------------T-------------------------------------------…
tr|A0A1Q5LNS8|A0A1Q5LNS8/1-398 -------------------------------------------------------------------------------------------------------------------------------------------------------------------------------------------------------------------------------------MF-AHHT----------------------------------------------------------------------------------------D-------------------------------------------…
tr|A0A2N3VPJ1|A0A2N3VPJ1/1-345 --------------------------------------------------------------------------------------------------------------------------------------------------------------------------------------------------------------------------------------------------------------------------------------------------------------------------------------------------------------------------------…
tr|A0A2L0MZF6|A0A2L0MZF6/1-414 -------------------------------------------------------------------------------------------------------------------------------------------------------------------------------------------------------------------------------------MP-APSA----------------------------------------------------------------------------------------VP------------------------------------------…
tr|A0A0N1NQB9|A0A0N1NQB9/1-417 ---------------------------------------------------------------------------------------------------------MQQETQTTR--------------NNDGLFAVGNP-----------------------------------------------------------------------------------------VT------------------------------------------------------------------------------------------------------------------------------------------…
tr|A0A101R3U2|A0A101R3U2/1-402 ---------------------------------------------------------------------------------------------------------------------------------------MGSP-----------------------------------------------------------------------------------------VT------------------------------------------------------------------------------------------------------------------------------------------…
tr|A0A1E8FTW2|A0A1E8FTW2/1-391 ------------------------------------------------------------------------------------------------------------------------------------------------------------------------------------------------------------------------------------MTT-TN--------------------------------------------------------------------------------------------------------------------------------------…
tr|A0A4R5K6H6|A0A4R5K6H6/1-379 ------------------------------------------------------------------------------------------------------------------------------------------------------------------------------------------------------------------------------------MTT-NN--------------------------------------------------------------------------------------------------------------------------------------…
tr|A0A4Y8UWJ3|A0A4Y8UWJ3/1-379 ------------------------------------------------------------------------------------------------------------------------------------------------------------------------------------------------------------------------------------MTI-AS--------------------------------------------------------------------------------------------------------------------------------------…
tr|A0A562TGF2|A0A562TGF2/1-396 ------------------------------------------------------------------------------------------------------------------------------------------------------------------------------------------------------------------------------------MTI-AE--------------------------------------------------------------------------------------------------------------------------------------…
tr|A0A132MTC1|A0A132MTC1/1-405 ---------------------------------------------------------------------------------------------------------------------------------------MRNQ-----------------------------------------------------------------------------------------LSA-AAS-------------------------------------------------------------------------------------------------------------------------------------…
tr|A0A154MWM1|A0A154MWM1/1-388 --------------------------------------------------------------------------------------------------------------------------------------------------------------------------------------------------------------------------------------------------------------------------------------------------------------------------------------------------------------------------------…
tr|A0A193CB34|A0A193CB34/1-394 --------------------------------------------------------------------------------------------------------------------------------------------------------------------------------------------------------------------------------------------------------------------------------------------------------------------------------------------------------------------------------…
tr|M2ZY82|M2ZY82/1-424 ------------------------------------------------------------------------------------------------------------------------------------------------------------------------------------------------------------------------------------MPK-LTNSHHRPEDE--------------------------------------------------------------------------------GAP--------------------------------------------------…
tr|A0A1H0LWH9|A0A1H0LWH9/1-424 ------------------------------------------------------------------------------------------------------------------------------------------------------------------------------------------------------------------------------------MCD-SPISAGHEKDG--------------------------------------------------------------------------------SAL------------------------------------------…
tr|R4SZP3|R4SZP3/1-424 ------------------------------------------------------------------------------------------------------------------------------------------------------------------------------------------------------------------------------------MPK-SPIPAGDAKED--------------------------------------------------------------------------------SAP--------------------------------------------------…
tr|A0A197SGE3|A0A197SGE3/1-381 --------------------------------------------------------------------------------------------------------------------------------------------------------------------------------------------------------------------------------------------------------------------------------------------------------------------------------------------------------------------------------…
tr|A0A5P2BE78|A0A5P2BE78/1-436 ------------------------------------------------------------------------------------------------------------------------------------------------------------------------------------------------------------------------------------MSG-NNSA------------------------------------------------------------------------------------------------------------------------------------…
tr|A0A365YUL3|A0A365YUL3/1-417 ------------------------------------------------------------------------------------------------------------------------------------------------------------------------------------------------------------------------------------MTT-FD--------------------------------------------------------------------------------------------------------------------------------------…
tr|A0A3L8KVS4|A0A3L8KVS4/1-407 ------------------------------------------------------------------------------------------------------------------------------------------------------------------------------------------------------------------------------------MTE-AA--------------------------------------------------------------------------------------------------------------------------------------…
tr|U5YRG9|U5YRG9/1-405 ------------------------------------------------------------------------------------------------------------------------------------------------------------------------------------------------------------------------------------MTR-DN----------------------------------------------------------------------------------------------------------------------------------------------…
tr|A0A2P4UEY8|A0A2P4UEY8/1-389 ------------------------------------------------------------------------------------------------------------------------------------------------------------------------------------------------------------------------------------MNA-PSN-------------------------------------------------------------------------------------------------------------------------------------…
tr|A0A3S9LZQ1|A0A3S9LZQ1/1-418 ---------------------------------------------------------------------------------------------------------------------------------------MTSTN----------------------------------------------------------------------------------------LTE-TPL-------------------------------------------------------------------------------------------------------------------------------------…
sp|A8D7K2|SALQ/1-410 ---------------------------------------------------------------------------------------------------------------------------------------MTGTS----------------------------------------------------------------------------------------LTD-TSS-----------------------------------------------------------------------------------------------------------------------------------------------…
tr|M2P0S5|M2P0S5/1-390 ------------------------------------------------------------------------------------------------------------------------------------------------------------------------------------------------------------------------------------MTD-SG----------------------------------------------------------------------------------------------------------------------------------------------…
sp|Q9ZAE9|ACBC/1-398 ------------------------------------------------------------------------------------------------------------------------------------------------------------------------------------------------------------------------------------MSG-VET-----------------------------------------------------------------------------------------------------------------------------------------------…
tr|A0A1L7FBT0|A0A1L7FBT0/1-436 ------------------------------------------------------------------------------------------------------------------------------------------------------------------------------------------------------------------------------------MSV-SPE-------------------------------------------------------------------------------------------------------------------------------------…
tr|A0A2S6IUZ4|A0A2S6IUZ4/1-399 ---------------------------------------------------------------------------------------------------------------------------------------MT-------------------------------------------------------------------------------------------VTD-ST--------------------------------------------------------------------------------------------------------------------------------------…
tr|A0A4V0YGL9|A0A4V0YGL9/1-453 ------------------------------------------------------------------------------------------------------------------------------------------------------------------------------------------------------------------------------------MTE-SLRGDALGHESW--------------PRA----------------------------------DR-----------------------RRLPPP------------------------------------------…
tr|D9V2E9|D9V2E9/1-420 ------------------------------------------------------------------------------------------------------------------------------------------------------------------------------------------------------------------------------------MTY-ASAV----HDG-------------------------------------------------------------------------------------------------------------------------------------…
tr|Q767G5|Q767G5/1-415 ------------------------------------------------------------------------------------------------------------------------------------------------------------------------------------------------------------------------------------MND-PG----------------------------------------------------------------------------------------------------------------------------------------------…
tr|A0A0A6UR29|A0A0A6UR29/1-393 ------------------------------------------------------------------------------------------------------------------------------------------------------------------------------------------------------------------------------------MET-PT--------------------------------------------------------------------------------------------------------------------------------------…
tr|A0A1C4ZR95|A0A1C4ZR95/1-426 ---------------------------------------------------------------------------------------------------------------------------------------MTTED--------------------------------------------------------------------------------------GLIES-TTP-------------------------------------------------------------------------------------------------------------------------------------…
tr|A0A0N0A4A2|A0A0N0A4A2/1-417 ---------------------------------------------------------------------------------------------------------------------------------------MT-------------------------------------------------------------------------------------------VQP-EST-------------------------------------------------------------------------------------------------------------------------------------…
tr|A0A4R3BA78|A0A4R3BA78/1-400 --------------------------------------------------------------------------------------------------------------------------------------------------------------------------------------------------------------------------------------------------------------------------------------------------------------------------------------------------------------------------------…
tr|A0A3N4SEV2|A0A3N4SEV2/1-426 ---------------------------------------------------------------------------------------------------------------MSW--------------CEERLDDMT-------------------------------------------------------------------------------------------VQP-NSTPQ-----------------------------------------------------------------------------------------------------------------------------------…
tr|A0A2N9B3D4|A0A2N9B3D4/1-421 ---------------------------------------------------------------------------------------------------------------------------------------MT-------------------------------------------------------------------------------------------VQS-DSTSE-----------------------------------------------------------------------------------------------------------------------------------…
tr|A0A1D8SJT3|A0A1D8SJT3/1-401 ------------------------------------------------------------------------------------------------------------------------------------------------------------------------------------------------------------------------------------MLP-GSA-------------------------------------------------------------------------------------------------------------------------------------…
tr|A0A4D4JYM8|A0A4D4JYM8/1-413 ------------------------------------------------------------------------------------------------------------------------------------------------------------------------------------------------------------------------------------MTR-AQD-------------------------------------------------------------------------------------------------------------------------------------…
tr|A0A5P2WAJ0|A0A5P2WAJ0/1-415 ---------------------------------------------------------------------------------------------------------------------------------------MT-------------------------------------------------------------------------------------------MTS-SKS-------------------------------------------------------------------------------------------------------------------------------------…
sp|H2K887|VALA/1-414 ---------------------------------------------------------------------------------------------------------------------------------------MT-------------------------------------------------------------------------------------------MTK-QSS-----------------------------------------------------------------------------------------------------------------------------------------------…
tr|A1YPR1|A1YPR1/1-411 ---------------------------------------------------------------------------------------------------------------------------------------MP-------------------------------------------------------------------------------------------VSA-QTD---------------------------------------------------------------------------------------------------------------------------------------------…
tr|A0A0F0HDJ5|A0A0F0HDJ5/1-378 --------------------------------------------------------------------------------------------------------------------------------------------------------------------------------------------------------------------------------------------------------------------------------------------------------------------------------------------------------------------------------…
tr|A0A1Q5EKF9|A0A1Q5EKF9/1-377 --------------------------------------------------------------------------------------------------------------------------------------------------------------------------------------------------------------------------------------------------------------------------------------------------------------------------------------------------------------------------------…
tr|A0A652JTG1|A0A652JTG1/1-378 --------------------------------------------------------------------------------------------------------------------------------------------------------------------------------------------------------------------------------------------------------------------------------------------------------------------------------------------------------------------------------…
tr|A0A0L8QWY3|A0A0L8QWY3/1-392 --------------------------------------------------------------------------------------------------------------------------------------------------------------------------------------------------------------------------------------------------------------------------------------------------------------------------------------------------------------------------------…
tr|B5GMF2|B5GMF2/1-375 ----------------------------------------------------------------------------------------------------------------------------------------------------------------------------------------------------------------------------------------------------------------------------------------------------------------------------------------------------------------------------------------…
tr|A0A561WKP8|A0A561WKP8/1-374 --------------------------------------------------------------------------------------------------------------------------------------------------------------------------------------------------------------------------------------------------------------------------------------------------------------------------------------------------------------------------------…
tr|G8S006|G8S006/1-264 ----------------------------------------------------------------------------------------------------------------------------------------------------------------------------------------------------------------------------------------------------------------------------------------------------------------------------------------------------------------------------------------…
tr|A0A1Q4ZHJ7|A0A1Q4ZHJ7/1-375 --------------------------------------------------------------------------------------------------------------------------------------------------------------------------------------------------------------------------------------------------------------------------------------------------------------------------------------------------------------------------------…
tr|K0K7E3|K0K7E3/1-375 ----------------------------------------------------------------------------------------------------------------------------------------------------------------------------------------------------------------------------------------------------------------------------------------------------------------------------------------------------------------------------------------…
tr|A0A561UMX6|A0A561UMX6/1-377 --------------------------------------------------------------------------------------------------------------------------------------------------------------------------------------------------------------------------------------------------------------------------------------------------------------------------------------------------------------------------------…
tr|A0A0C1XJZ2|A0A0C1XJZ2/1-406 ------------------------------------------------------------------------------------------------------------------------------------------M-----------------------------------------------------------------------------------------ILS-A-N-------------------------------------------------------------------------------------------------------------------------------------…
tr|A0A0N1G4V0|A0A0N1G4V0/1-408 ------------------------------------------------------------------------------------------------------------------------------------------M-----------------------------------------------------------------------------------------VRA-LHD-------------------------------------------------------------------------------------------------------------------------------------…
tr|A0A401W9I4|A0A401W9I4/1-410 ---------------------------------------------------------------------------------------------------------------------------------------MPSP-----------------------------------------------------------------------------------------TPT-TPS-------------------------------------------------------------------------------------------------------------------------------------…
tr|A0A0N0AH51|A0A0N0AH51/1-413 ------------------------------------------------------------------------------------------------------------------------------------------------------------------------------------------------------------------------------------MRS-GTV-------------------------------------------------------------------------------------------------------------------------------------…
tr|A0A4R4YS13|A0A4R4YS13/1-413 ------------------------------------------------------------------------------------------------------------------------------------------------------------------------------------------------------------------------------------MRS-DTV-------------------------------------------------------------------------------------------------------------------------------------…
tr|A0A344U346|A0A344U346/1-415 ------------------------------------------------------------------------------------------------------------------------------------------------------------------------------------------------------------------------------------MRS-GTA-------------------------------------------------------------------------------------------------------------------------------------…
tr|A0A397RK42|A0A397RK42/1-413 ------------------------------------------------------------------------------------------------------------------------------------------------------------------------------------------------------------------------------------MRS-GTA-------------------------------------------------------------------------------------------------------------------------------------…
tr|A0A2Z5K6C6|A0A2Z5K6C6/1-411 ------------------------------------------------------------------------------------------------------------------------------------------------------------------------------------------------------------------------------------MHS-GTQ-------------------------------------------------------------------------------------------------------------------------------------…
tr|B5HR69|B5HR69/1-411 ------------------------------------------------------------------------------------------------------------------------------------------------------------------------------------------------------------------------------------MHS-GTQ---------------------------------------------------------------------------------------------------------------------------------------------…
tr|J1RS39|J1RS39/1-411 ------------------------------------------------------------------------------------------------------------------------------------------------------------------------------------------------------------------------------------MHS-GTQ---------------------------------------------------------------------------------------------------------------------------------------------…
tr|A0A542SXJ2|A0A542SXJ2/1-416 ------------------------------------------------------------------------------------------------------------------------------------------------------------------------------------------------------------------------------------MRS-GTS-------------------------------------------------------------------------------------------------------------------------------------…
tr|A0A0U4AVS4|A0A0U4AVS4/1-379 --------------------------------------------------------------------------------------------------------------------------------------------------------------------------------------------------------------------------------------------------------------------------------------------------------------------------------------------------------------------------------…
tr|A0A5C5RYI5|A0A5C5RYI5/1-410 ------------------------------------------------------------------------------------------------------------------------------------------------------------------------------------------------------------------------------------MRN-GTR-------------------------------------------------------------------------------------------------------------------------------------…
tr|A0A3E2N074|A0A3E2N074/1-401 --------------------------------------------------------------------------------------------------------------------------------------------------------------------------------------------------------------------------------------------------------------------------------------------------------------------------------------------------------------------------------…
tr|A0A143QSR2|A0A143QSR2/1-411 ------------------------------------------------------------------------------------------------------------------------------------------------------------------------------------------------------------------------------------MRS-AAS-------------------------------------------------------------------------------------------------------------------------------------…
tr|A0A260TDE5|A0A260TDE5/1-409 ------------------------------------------------------------------------------------------------------------------------------------------------------------------------------------------------------------------------------------MRS-AAS-------------------------------------------------------------------------------------------------------------------------------------…
tr|C0ZSF2|C0ZSF2/1-411 ------------------------------------------------------------------------------------------------------------------------------------------------------------------------------------------------------------------------------------MRS-AAS---------------------------------------------------------------------------------------------------------------------------------------------…
tr|A0A3D9TS33|A0A3D9TS33/1-417 ------------------------------------------------------------------------------------------------------------------------------------------------------------------------------------------------------------------------------------MRS-AAS-------------------------------------------------------------------------------------------------------------------------------------…
tr|A0A1G8G9H5|A0A1G8G9H5/1-407 ------------------------------------------------------------------------------------------------------------------------------------------------------------------------------------------------------------------------------------MRS-GAS-------------------------------------------------------------------------------------------------------------------------------------…
tr|A0A1I9ZBX6|A0A1I9ZBX6/1-407 ------------------------------------------------------------------------------------------------------------------------------------------------------------------------------------------------------------------------------------MRS-TAS-------------------------------------------------------------------------------------------------------------------------------------…
tr|D7WBY5|D7WBY5/1-417 --------------------------------------------------------------------------------------------------------------------------------------------------------------------------------------------------------------------------------------M-AER---------------------------------------------------------------------------------------------------------------------------------------------…
tr|A0A495XJW0|A0A495XJW0/1-382 --------------------------------------------------------------------------------------------------------------------------------------------------------------------------------------------------------------------------------------------------------------------------------------------------------------------------------------------------------------------------------…
tr|A0A542DIB5|A0A542DIB5/1-414 ---------------------------------------------------------------------------------------------------------------------------------------MVLRP--------------------------------------------------------------------------------------RNKRS-KTSEVADEAD------------------------------------------------------------------------------------------------------------------------------…
tr|A0A077NFC8|A0A077NFC8/1-397 --------------------------------------------------------------------------------------------------------------------------------------MENIN------------------------------------------------------------------------------------------TS-NKKI------------------------------------------------------------------------------------------------------------------------------------…
tr|A0A2I5T3A9|A0A2I5T3A9/1-389 --------------------------------------------------------------------------------------------------------------------------------------MKNASL---------------------------------------------------------------------------------------FVER-DESI------------------------------------------------------------------------------------------------------------------------------------…
tr|A0A0H4C5J3|A0A0H4C5J3/1-407 ----------------------------------------------------------------------------------------------------------------------------------------MSG------------------------------------------------------------------------------------------TA-LS--------------------------------------------------------------------------------------------------------------------------------------…
tr|A0A3D9LT11|A0A3D9LT11/1-407 ----------------------------------------------------------------------------------------------------------------------------------------MPG------------------------------------------------------------------------------------------TA-TP--------------------------------------------------------------------------------------------------------------------------------------…
tr|A0A0M8WJB5|A0A0M8WJB5/1-404 ---------------------------------------------------------------------------------------------------------------------------------------MTSS------------------------------------------------------------------------------------------VP-NA--------------------------------------------------------------------------------------------------------------------------------------…
tr|A0A1I6YFN3|A0A1I6YFN3/1-409 ---------------------------------------------------------------------------------------------------------------------------------------MSIP------------------------------------------------------------------------------------------TV-NP--------------------------------------------------------------------------------------------------------------------------------------…
tr|A0A2S6WL11|A0A2S6WL11/1-398 --------------------------------------------------------------------------------------------------------------------------------------------------------------------------------------------------------------------------------------------------------------------------------------------------------------------------------------------------------------------------------…
tr|A0A3R8S6Y9|A0A3R8S6Y9/1-413 ---------------------------------------------------------------------------------------------------------------------------------------MSPS------------------------------------------------------------------------------------------AS-AP--------------------------------------------------------------------------------------------------------------------------------------…
tr|A0A4S8QGF2|A0A4S8QGF2/1-386 --------------------------------------------------------------------------------------------------------------------------------------------------------------------------------------------------------------------------------------------------------------------------------------------------------------------------------------------------------------------------------…
tr|A0A1E7M041|A0A1E7M041/1-397 -------------------------------------------------------------------------------------------------------------------------------------------------------------------------------------------------------------------------------------MT-AT--------------------------------------------------------------------------------------------------------------------------------------…
tr|A0A4Y3VY03|A0A4Y3VY03/1-406 ----------------------------------------------------------------------------------------------------------------------------------------MTE------------------------------------------------------------------------------------------TT-AT--------------------------------------------------------------------------------------------------------------------------------------…
tr|A0A1Q4XJ84|A0A1Q4XJ84/1-411 ---------------------------------------------------------------------------------------------------------------------------------------MTAE------------------------------------------------------------------------------------------TL-SPDI------------------------------------------------------------------------------------------------------------------------------------…
tr|A0A1D9LNX4|A0A1D9LNX4/1-402 --------------------------------------------------------------------------------------------------------------------------------------MENLR------------------------------------------------------------------------------------------TL-S---------------------------------------------------------------------------------------------------------------------------------------…
tr|A0A1S2DTF0|A0A1S2DTF0/1-379 --------------------------------------------------------------------------------------------------------------------------------------------------------------------------------------------------------------------------------------------------------------------------------------------------------------------------------------------------------------------------------…
tr|A0A2S9IT68|A0A2S9IT68/1-405 ---------------------------------------------------------------------------------------------------------------------------------------MNIQ------------------------------------------------------------------------------------------TL-YSTS------------------------------------------------------------------------------------------------------------------------------------…
tr|A0A2D8P2C8|A0A2D8P2C8/1-406 ---------------------------------------------------------------------------------------------------------------------------------------MNIQ------------------------------------------------------------------------------------------LE-SSVS------------------------------------------------------------------------------------------------------------------------------------…
tr|A0A2N5ENF8|A0A2N5ENF8/1-288 --------------------------------------------------------------------------------------------------------------------------------------------------------------------------------------------------------------------------------------------------------------------------------------------------------------------------------------------------------------------------------…
tr|A0A1G0F931|A0A1G0F931/1-389 -------------------------------------------------------------------------------------------------------------------------------------MRFITN------------------------------------------------------------------------------------------TS-SS--------------------------------------------------------------------------------------------------------------------------------------…
tr|A0A495DIC0|A0A495DIC0/1-394 ---------------------------------------------------------------------------------------------------------------------------------------MTSQN--------------------------------------------------------------------------------------NLFSN-NKHH------------------------------------------------------------------------------------------------------------------------------------…
tr|A0A2S8V1A5|A0A2S8V1A5/1-405 ----------------------------------------------------------------------------------------------------------------------------------------MVE------------------------------------------------------------------------------------------IF-KSEI------------------------------------------------------------------------------------------------------------------------------------…
tr|A0A3A4JNV7|A0A3A4JNV7/1-386 ------------------------------------------------------------------------------------------------------------------------------------------------------------------------------------------------------------------------------------MTG-GRP-------------------------------------------------------------------------------------------------------------------------------------…
tr|A0A218QTM4|A0A218QTM4/1-397 ------------------------------------------------------------------------------------------------------------------------------------------------------------------------------------------------------------------------------------MPS-HTLLG-----------------------------------------------------------------------------------------------------------------------------------…
tr|K9XBW4|K9XBW4/1-397 ----------------------------------------------------------------------------------------------------------------------------------------------------------------------------------------------------------------------------------------------------------------------------------------------------------------------------------------------------------------------------------------…
[truncated: 698 more rows]

## Sheet: MT-OX (MT)_tree
Phylogenetic tree (MT):		((((tr|A0A2T1LWL3|A0A2T1LWL3/50-263:0.277801640,(tr|A0A2T1FKD9|A0A2T1FKD9/56-270:0.068113584,((tr|K9UFI1|K9UFI1/59-273:0.146183784,(((((((tr|A0A2T4UCU5|A0A2T4UCU5/62-272:0.130813894,tr|A0A4V6CWD7|A0A4V6CWD7/50-260:0.167027378)0.853:0.048983570,(tr|A0A151BUQ9|A0A151BUQ9/46-259:0.340859399,tr|A0A5B8EJM0|A0A5B8EJM0/58-266:0.199536361)0.970:0.131054276)0.564:0.015669945,(tr|A0A4Y3WR49|A0A4Y3WR49/45-2…
[truncated: 262 more rows]

[truncated: 7 more sheets: MT-OX (MT)_MSA, MT-OX (OX)_tree, MT-OX(OX)_MSA, ATPgrasp_tree, ATPgrasp_MSA, o-met_tree, o-met_MSA]
